# Supplementary material for: Integrative landscape of dysregulated signaling pathways of clinically distinct pancreatic cancer subtypes
Source: Oncotarget. 2018 Jun 26;9(49):29123–39. doi: 10.18632/oncotarget.25632 (PMC6044387; doi:10.18632/oncotarget.25632)
Supplement: Supplementary file 2 [file oncotarget-09-29123-s002.xlsx]

## Sheet: Classical Regulated Genes
Genes	meanBase	meanCluster1	meanCluster2	foldChange	log2FC	pvalue	padj
INS	44723.1	54166.1	35280.2	0.651335	-0.618529	0	0
S100A6	50949.9	38747.9	63151.8	1.62981	0.704706	0	0
SERPINA1	37939.6	46211.3	29667.8	0.642004	-0.639347	0	0
LCN2	18249.9	13334.6	23165.2	1.73722	0.796783	0	0
MUC1	18204.6	11042.7	25366.4	2.29711	1.19982	0	0
GCG	22290.6	32617.7	11963.5	0.366778	-1.44702	0	0
SPARC	67376.5	78089.4	56663.5	0.725624	-0.462706	0	0
CTSE	17158.2	12488.1	21828.3	1.74792	0.805642	0	0
PKM	31904.2	26080.7	37727.6	1.44657	0.532638	0	0
ANXA2	32180.2	25497.5	38863	1.52419	0.608044	0	0
ALDOA	23900.3	18658.5	29142.2	1.56188	0.643282	0	0
KRT8	40829.7	32588.3	49071.1	1.50579	0.590522	0	0
TTR	32659.7	56632.7	8686.73	0.153387	-2.70475	0	0
KRT17	13387.4	8164.31	18610.4	2.27948	1.18871	0	0
KRT19	36186.6	23082.5	49290.7	2.13542	1.09452	0	0
GNAS	36003	47417.3	24588.7	0.51856	-0.947416	0	0
CEACAM5	23961.4	19100.8	28821.9	1.50894	0.593532	0	0
PLEC	21739.1	14460.8	29017.5	2.00663	1.00477	0	0
CLU	20005.8	26944.3	13067.3	0.484974	-1.04402	0	0
DDIT4	9967.33	7022.14	12912.5	1.83883	0.878788	0	0
REG1A	51120.2	71628.8	30611.6	0.427365	-1.22646	0	0
ELF3	13167.7	8952.07	17383.3	1.94182	0.957409	0	0
OLFM4	38368.4	28221.8	48514.9	1.71906	0.781617	0	0
LAMC2	16148.2	11741.4	20555	1.75063	0.807877	0	0
S100A11	15530.8	11273.7	19787.8	1.75522	0.81165	0	0
CLDN4	10007.6	7209.14	12806	1.77635	0.828919	0	0
LAMB3	13016.9	8072.59	17961.3	2.22498	1.15379	0	0
SLC2A1	7055.44	4498.55	9612.33	2.13676	1.09543	0	0
TM4SF1	13441.6	9587.07	17296.1	1.8041	0.851281	0	0
JUP	11940.7	8268.12	15613.2	1.88836	0.917135	0	0
HSPA1A	18080.5	10010.2	26150.8	2.61242	1.38539	0	0
KRT18	20188.9	15666.1	24711.7	1.5774	0.657551	0	0
CLDN18	9674	5918.09	13429.9	2.2693	1.18225	0	0
NEAT1	13886.9	8956.02	18817.8	2.10114	1.07117	0	0
ITGA3	10814.2	7572.62	14055.8	1.85614	0.892304	0	0
TACSTD2	7965.57	5087.87	10843.3	2.1312	1.09167	0	0
AGRN	9817.26	6723.31	12911.2	1.92037	0.941382	0	0
LUM	25520.5	31001.3	20039.7	0.646417	-0.629463	0	0
KRT7	17297.2	10447.1	24147.3	2.3114	1.20876	0	0
CTRB2	95678.3	140499	50858	0.361983	-1.46601	0	0
CHGB	16840.4	30292.5	3388.36	0.111854	-3.1603	0	0
MYH14	8652.37	5984.46	11320.3	1.89161	0.919617	0	0
THBS1	16169	20747.6	11590.4	0.558636	-0.84002	0	0
DCN	17664.9	22610.1	12719.8	0.562575	-0.829883	0	0
ITGB4	12117.3	7493.82	16740.7	2.23393	1.15959	0	0
CHGA	8201.26	13816.1	2586.39	0.187201	-2.41734	0	0
ERBB2	6371.17	3671.56	9070.79	2.47055	1.30483	0	0
CTGF	10135.8	13051.6	7220	0.553189	-0.854155	0	0
MSLN	6765.87	3898.3	9633.45	2.47119	1.30521	0	0
C7	8409.82	12059.4	4760.21	0.394729	-1.34106	0	0
SST	15591.4	28981.8	2200.97	0.0759431	-3.71894	0	0
ADAM6	54405.1	69808.4	39001.7	0.558696	-0.839864	0	0
CPE	8422.76	14111.5	2734.02	0.193744	-2.36777	0	0
SCG5	4102.28	6786.3	1418.26	0.208989	-2.2585	0	0
CTRB1	36065.2	53100.7	19029.8	0.358371	-1.48047	0	0
CA9	2545.24	1227.81	3862.67	3.14598	1.65351	0	0
SPINK1	15250.4	19977.6	10523.1	0.526748	-0.924816	0	0
CEL	59629.8	92677.5	26582.1	0.286823	-1.80177	0	0
CPB1	100945	149176	52715.2	0.353377	-1.50072	0	0
PRSS1	144905	229505	60303.8	0.262756	-1.92821	0	0
CELA3A	65209.5	99844.3	30574.8	0.306225	-1.70734	0	0
ATP2A3	4494.87	6364.37	2625.37	0.412511	-1.2775	0	0
PTPRN	3453.04	6089.13	816.944	0.134164	-2.89793	0	0
PRSS3	13455.4	20292.8	6617.96	0.326123	-1.61651	0	0
HMGA1	4979.35	2914.55	7044.16	2.4169	1.27316	0	0
REG4	17444.4	22412.6	12476.2	0.55666	-0.845132	0	0
SCG2	3410.73	5955.22	866.244	0.14546	-2.78131	0	0
TFF3	8034.56	11361.7	4707.46	0.414329	-1.27115	0	0
BMS1P20	18155.9	23170.6	13141.3	0.567157	-0.81818	0	0
CPA1	119012	174297	63725.7	0.365615	-1.4516	0	0
GC	3046.3	5232.56	860.036	0.164362	-2.60505	0	0
PCSK2	2337.43	4133.21	541.646	0.131047	-2.93184	0	0
KIAA1324	3525.29	5846.29	1204.29	0.205993	-2.27933	0	0
FCGBP	14255.5	25254.3	3256.57	0.128951	-2.95511	0	0
GPX3	4280.17	6753.8	1806.53	0.267484	-1.90248	0	0
AGT	3840.2	6833.22	847.184	0.12398	-3.01182	0	0
MYH11	10514.7	15864.8	5164.51	0.325532	-1.61913	0	0
PCSK1N	2443.22	4343.38	543.06	0.125032	-2.99963	0	0
PRSS3P2	10758.4	14809.1	6707.69	0.452943	-1.1426	0	0
APLP1	1889.48	3277.41	501.544	0.15303	-2.70811	0	0
GP2	34168.2	51492.7	16843.7	0.327109	-1.61216	0	0
CPLX2	1312	2324.72	299.28	0.128738	-2.95749	0	0
PCSK1	1208.09	2141.93	274.245	0.128037	-2.96537	0	0
VTN	996.87	1735.89	257.847	0.148539	-2.75109	0	0
CLPS	28955.3	45077.2	12833.3	0.284697	-1.8125	0	0
CELA3B	24616	37288	11944	0.320316	-1.64243	0	0
PNLIP	127711	207694	47727.9	0.2298	-2.12155	0	0
KRT5	1808.27	497.131	3119.41	6.27484	2.64958	0	0
AMY2B	15808.5	28730.9	2886.14	0.100454	-3.31539	0	0
CALY	513.011	965.827	60.1952	0.0623251	-4.00404	0	0
KRT6A	2373.42	1009.72	3737.13	3.70115	1.88797	0	0
HP	765.33	1353.75	176.912	0.130683	-2.93585	0	0
ACTG2	3600.03	5658.21	1541.84	0.272496	-1.87569	0	0
AMY2A	44057.7	79953.5	8161.96	0.102084	-3.29217	0	0
DES	6644.8	10976.8	2312.75	0.210694	-2.24678	0	0
SPINK4	3371.55	6570.7	172.4	0.0262377	-5.25222	0	0
C6ORF58	540.064	996.291	83.8362	0.0841482	-3.57092	0	0
MUC2	9182.99	17937.1	428.856	0.0239088	-5.38631	0	0
AMY2A	51642.4	37312.6	65972.1	1.76809	0.822193	0	0
DES	4876.11	7709.61	2042.61	0.264943	-1.91625	0	0
SPINK4	2160.19	4091.54	228.847	0.0559318	-4.16019	0	0
MUC2	5812.66	11192.1	433.251	0.0387105	-4.69113	0	0
SLC38A4	401.351	732.567	70.1361	0.0957402	-3.38473	1.53997e-118	2.4498e-116
SYT5	368.932	691.369	46.4945	0.06725	-3.89432	3.25818e-114	5.1313e-112
C1QL1	371.112	687.759	54.4655	0.0791927	-3.65849	1.77676e-110	2.77052e-108
TMEM63C	385.312	696.865	73.7593	0.105845	-3.23998	6.36606e-110	9.82932e-108
SYP	680.95	1205.33	156.57	0.129898	-2.94455	1.2016e-107	1.83728e-105
C6ORF58	353.802	652.198	55.4048	0.0849509	-3.55723	3.22546e-107	6.9586e-105
SCG3	1115.94	1901.06	330.819	0.174018	-2.52269	5.71027e-102	8.64722e-100
IRX2	266.28	499.703	32.8569	0.0657529	-3.9268	9.79887e-102	1.46974e-99
RUNDC3A	394.677	704.72	84.6338	0.120096	-3.05774	1.16577e-97	1.73205e-95
HP	509.619	920.79	98.448	0.106917	-3.22544	5.12648e-93	1.09104e-90
SYT4	416.925	739.619	94.2314	0.127405	-2.9725	4.4465e-85	6.54466e-83
CELF3	405.501	708.534	102.469	0.144621	-2.78966	2.17441e-81	3.17081e-79
CALY	348.234	610.242	86.2258	0.141298	-2.82319	3.38695e-81	7.11214e-79
PPP1R1A	488.837	848.81	128.864	0.151817	-2.71959	7.59152e-79	1.09687e-76
SCGB3A1	629.306	141.848	1116.76	7.87293	2.9769	1.31343e-76	2.72174e-74
BEX1	642.112	1078.14	206.088	0.191152	-2.38721	2.57185e-76	3.68219e-74
SEZ6	158.696	303.413	13.9785	0.046071	-4.44	1.38668e-75	1.96746e-73
VGF	601.441	1009.02	193.863	0.19213	-2.37984	6.63433e-75	9.32894e-73
CACNA2D2	458.545	781.756	135.334	0.173115	-2.5302	1.75508e-71	2.44609e-69
KIF1A	1090.37	1767.24	413.504	0.233982	-2.09553	3.21715e-70	4.44446e-68
STAR	115.697	223.404	7.99099	0.0357693	-4.80514	1.22294e-68	2.46924e-66
NTS	334.395	42.6978	626.092	14.6633	3.87414	2.10124e-68	4.18891e-66
WNT4	740.158	1235.39	244.926	0.198259	-2.33454	4.17595e-67	5.71887e-65
SCGN	1237.98	2038.04	437.932	0.214879	-2.2184	4.71372e-67	6.39969e-65
SEZ6L	307.117	555.876	58.3589	0.104985	-3.25174	1.05948e-66	1.42613e-64
NKX2-2	411.222	700.488	121.957	0.174103	-2.52199	1.53772e-64	2.05233e-62
STAR	175.21	11.849	338.572	28.5739	4.83662	8.87632e-64	1.17473e-61
SNAP25	455.841	765.676	146.005	0.190687	-2.39072	5.07218e-63	6.65681e-61
SLC22A17	1535.87	2505.27	566.485	0.226118	-2.14485	4.72867e-62	6.15469e-60
SSTR2	218.425	396.127	40.7236	0.102804	-3.28203	1.87831e-60	2.42472e-58
LY6H	171.95	315.561	28.3396	0.0898068	-3.47703	8.04928e-58	1.03064e-55
CGB	468.558	137.573	799.544	5.81177	2.53898	2.32762e-57	2.95627e-55
KL	245.801	439.246	52.3547	0.119192	-3.06864	1.86987e-56	2.35589e-54
DPP6	289.336	500.954	77.7177	0.155139	-2.68836	3.79442e-56	4.74273e-54
ERO1B	1724.93	2734.46	715.411	0.261628	-1.93441	2.20118e-53	2.72963e-51
SYNM	1504.96	2385.92	623.988	0.261529	-1.93496	2.64053e-53	3.24888e-51
HSPA6	1020.3	326.721	1713.89	5.24572	2.39114	2.8104e-53	3.43109e-51
PRUNE2	852.941	1345.3	360.584	0.268033	-1.89952	5.76816e-53	6.98791e-51
KRT13	301.082	536.933	65.2318	0.12149	-3.04109	4.66126e-53	9.06299e-51
RIMBP2	277.152	477.457	76.848	0.160953	-2.63529	1.04023e-52	1.25057e-50
ERP27	1093.24	1699.88	486.602	0.286257	-1.80462	1.32216e-52	1.57747e-50
NCAM1	576.296	923.618	228.973	0.247909	-2.01212	1.62878e-52	1.9287e-50
LOC728392	793.601	1254.52	332.681	0.265186	-1.91493	2.33721e-52	2.74692e-50
ATP1A3	247.792	437.32	58.2645	0.133231	-2.908	3.92209e-52	4.57548e-50
TCEAL2	195.077	343.713	46.4411	0.135116	-2.88773	8.03365e-51	9.30308e-49
F10	449.955	734.041	165.869	0.225967	-2.14582	8.43754e-51	9.69948e-49
EDN3	698.797	1129.38	268.213	0.237487	-2.07408	6.72856e-50	7.67885e-48
SYT5	247.904	440.754	55.0534	0.124907	-3.00107	2.17312e-49	4.12343e-47
MMP3	343.891	89.6978	598.084	6.66777	2.7372	1.70461e-48	3.19594e-46
SLC8A2	207.294	361.833	52.7541	0.145797	-2.77797	6.04294e-48	6.84679e-46
SYNPO2	1835.73	2820.19	851.27	0.301849	-1.7281	1.13441e-47	1.27613e-45
IGSF1	203.647	353.542	53.7527	0.152041	-2.71747	1.441e-47	1.60953e-45
C1QL1	250.497	442.877	58.1169	0.131226	-2.92988	8.96495e-48	1.66105e-45
SLC29A4	632.53	988.987	276.073	0.279147	-1.8409	6.69228e-47	7.4223e-45
NEURL1	539.27	867.807	210.733	0.242834	-2.04196	7.31594e-47	8.05725e-45
LRRC26	38.0847	74.8838	1.28559	0.0171678	-5.86415	4.10267e-46	7.51314e-44
LOC389332	232.564	407.004	58.1236	0.142808	-2.80785	5.34342e-45	5.844e-43
FER1L4	868.873	366.611	1371.14	3.74003	1.90305	4.76634e-44	5.1769e-42
RTN1	503.692	814.753	192.631	0.236428	-2.08053	5.37356e-44	5.79645e-42
UNC80	200.796	345.464	56.1274	0.16247	-2.62176	5.62739e-44	6.02897e-42
GUCY2C	254.786	436.68	72.8917	0.166923	-2.58275	9.44406e-44	1.00496e-41
CRMP1	619.234	962.194	276.273	0.287128	-1.80023	2.74962e-43	2.90629e-41
TSPAN7	733.287	1152	314.569	0.273063	-1.8727	2.5065e-42	2.63166e-40
SYT7	1236.73	1899.7	573.762	0.302027	-1.72725	1.22627e-41	1.27897e-39
FGL1	444.044	714.228	173.861	0.243424	-2.03845	1.40294e-41	1.45361e-39
UPK3B	139.737	244.501	34.972	0.143034	-2.80557	1.56341e-41	2.76653e-39
CAMK2B	296.906	501.335	92.4768	0.184461	-2.43861	3.91987e-41	4.0349e-39
SHISA7	36.4057	69.3529	3.45857	0.0498692	-4.32571	6.94902e-41	7.1065e-39
LRRC26	61.0149	115.57	6.45943	0.0558918	-4.16122	7.77819e-41	7.90315e-39
ENPP2	1898.03	2863.92	932.145	0.325479	-1.61936	1.40963e-40	1.41403e-38
INA	201.507	342.563	60.4519	0.176469	-2.50251	1.40209e-40	1.41403e-38
ST18	173.267	304.067	42.4671	0.139663	-2.83997	3.30453e-40	3.29386e-38
HBB	729.713	1128.25	331.178	0.293533	-1.76841	1.87952e-39	1.86167e-37
DRAIC	79.2969	150.805	7.78891	0.051649	-4.27512	2.19998e-39	2.16547e-37
GABRB3	538.93	843.904	233.957	0.277231	-1.85084	6.49453e-39	6.35295e-37
SFRP1	745.857	1145.14	346.574	0.302648	-1.72429	7.89884e-39	7.67894e-37
CACNA1A	331.343	582.612	80.0729	0.137438	-2.86315	3.26132e-38	3.15108e-36
PTPRT	148.484	267.877	29.0905	0.108596	-3.20295	3.97981e-38	3.82183e-36
FAM83A	867.114	401.399	1332.83	3.32046	1.73138	6.12291e-38	5.84422e-36
KRT16	1941.88	903.371	2980.39	3.29918	1.72211	8.75372e-38	8.30496e-36
NDUFA4L2	779.344	1171.94	386.752	0.330011	-1.59941	2.01746e-37	1.90257e-35
UCHL1	801.426	1207.82	395.028	0.327058	-1.61238	2.47671e-37	2.32177e-35
ADCY1	321.008	553.177	88.8377	0.160595	-2.6385	2.92955e-37	2.73003e-35
SLC30A8	2146.31	3276.21	1016.4	0.310238	-1.68855	4.49824e-37	4.16723e-35
A2ML1	305.361	84.4245	526.297	6.23393	2.64014	6.65273e-37	6.12713e-35
SLC7A14	148.885	267.079	30.691	0.114914	-3.12138	7.37805e-37	6.75563e-35
CYP21A2	123.052	220.348	25.7554	0.116885	-3.09684	5.24689e-37	8.8853e-35
CHRDL1	599.43	902.993	295.866	0.32765	-1.60977	1.05032e-36	9.56158e-35
EFNB3	250.885	419.384	82.3859	0.196445	-2.3478	1.87183e-36	1.69422e-34
LY6H	113.868	206.864	20.8718	0.100896	-3.30906	1.09379e-36	1.81327e-34
PRLR	272.372	446.85	97.8937	0.219075	-2.1905	2.0309e-36	1.8277e-34
FGA	1788.03	2632.34	943.727	0.358513	-1.4799	2.71116e-36	2.42602e-34
PTPRN2	2466.52	3717.36	1215.69	0.327032	-1.6125	2.99875e-36	2.66821e-34
NRCAM	577.319	874.004	280.633	0.321089	-1.63896	3.05482e-36	2.70283e-34
NFASC	633.087	951.754	314.42	0.330359	-1.59789	4.44011e-36	3.90655e-34
NTS	165.625	285.352	45.8992	0.160851	-2.6362	6.47923e-36	5.66897e-34
SLC7A2	1408.32	2092.38	724.261	0.346143	-1.53056	6.70615e-36	5.83509e-34
CABP7	319.124	544.541	93.7081	0.172086	-2.5388	1.1147e-35	9.64587e-34
HAP1	148.769	265.923	31.6145	0.118886	-3.07235	1.2799e-35	1.10148e-33
KCNMA1	625.942	938.804	313.08	0.333488	-1.58429	2.46085e-35	2.1063e-33
SMOC1	517.807	806.013	229.6	0.284859	-1.81168	4.70455e-35	7.26391e-33
TNFRSF6B	1181.67	549.85	1813.49	3.29815	1.72166	3.7662e-34	3.20616e-32
CTRL	2472.38	3713.42	1231.34	0.331592	-1.59252	4.14936e-34	3.51335e-32
TMPRSS6	167.957	289.033	46.8802	0.162197	-2.62418	4.57527e-34	3.85325e-32
PITX1	608.949	293.791	924.107	3.14546	1.65327	5.17143e-34	4.33217e-32
LOC389332	162.618	274.548	50.6887	0.184626	-2.43732	4.06818e-34	6.16055e-32
ATP2B2	58.2636	108.66	7.86737	0.0724036	-3.7878	1.32133e-33	1.10104e-31
UNC13A	334.843	576.47	93.2161	0.161701	-2.6286	1.65463e-33	1.37151e-31
DDC	430.705	672.234	189.176	0.281414	-1.82924	2.36577e-33	1.9507e-31
PLIN4	550.499	827.599	273.398	0.330351	-1.59793	3.02788e-33	2.48365e-31
REEP2	263.399	429.154	97.6437	0.227526	-2.1359	3.83971e-33	3.13325e-31
MUC16	1687.33	830.845	2543.82	3.06173	1.61435	7.64937e-33	6.20979e-31
DUSP26	210.842	350.754	70.9298	0.202221	-2.306	1.06366e-32	8.59053e-31
PART1	53.9387	100.381	7.49649	0.0746805	-3.74313	1.32296e-32	1.06302e-30
FEV	126.13	226.333	25.9267	0.114551	-3.12594	1.93161e-32	1.54421e-30
SVOP	151.662	266.503	36.8221	0.138168	-2.85551	2.68694e-32	2.1372e-30
MMRN1	390.883	596.728	185.038	0.310088	-1.68925	3.45588e-32	2.73501e-30
IGF1	634.056	928.967	339.145	0.365078	-1.45372	3.93711e-32	3.10028e-30
KCNA5	146.291	258.153	34.4289	0.133366	-2.90654	5.16528e-32	4.04716e-30
ANK2	477.335	721.829	232.841	0.322571	-1.63231	5.32022e-32	4.14793e-30
CGB	361.56	556.697	166.423	0.298947	-1.74204	3.13391e-32	4.52808e-30
SYT8	1781.3	909.521	2653.08	2.91701	1.54449	6.07994e-32	4.71689e-30
FAM46C	935.728	1368.86	502.592	0.367161	-1.44552	1.32013e-31	1.01916e-29
SMOC1	695.688	1050.46	340.912	0.324534	-1.62356	2.47306e-31	1.89991e-29
BAIAP3	927.861	1355.11	500.61	0.369424	-1.43665	2.72032e-31	2.07972e-29
KLK1	2800.68	4127.78	1473.59	0.356993	-1.48603	3.35995e-31	2.55632e-29
C2ORF82	4.53267	2.46344	6.60191	2.67996	1.42221	3.54749e-31	2.68603e-29
OGN	530.756	804.01	257.502	0.320272	-1.64263	5.363e-31	4.04124e-29
EVPL	1871.17	976.283	2766.07	2.83326	1.50247	6.11899e-31	4.58895e-29
MROH6	814.338	409.387	1219.29	2.97833	1.5745	1.35487e-30	1.01127e-28
GNAO1	438.549	673.182	203.916	0.302914	-1.72302	1.54681e-30	1.14909e-28
SPTBN4	178.017	298.585	57.4486	0.192403	-2.3778	3.53294e-30	2.61222e-28
CNN1	1846.79	2649.01	1044.57	0.394324	-1.34255	5.11679e-30	3.76562e-28
NCCRP1	120.331	211.168	29.4948	0.139675	-2.83986	2.92099e-30	4.07103e-28
CDK5R2	159.622	272.893	46.3508	0.16985	-2.55767	5.644e-30	4.13429e-28
PDK4	3144.44	4582.27	1706.61	0.372439	-1.42492	5.77119e-30	4.20789e-28
BTBD11	201.084	326.568	75.6001	0.231499	-2.11092	7.27163e-30	5.27746e-28
MAPT	220.403	364.257	76.5493	0.210152	-2.2505	1.11854e-29	8.0807e-28
PNMAL1	462.777	693.219	232.336	0.335155	-1.5771	1.52003e-29	1.0931e-27
CACNA1B	83.8925	153.67	14.1153	0.0918546	-3.4445	2.61834e-29	1.87437e-27
CYP21A2	177.186	45.4791	308.893	6.79197	2.76383	3.54801e-29	2.5284e-27
QPCT	1456.09	2113.11	799.07	0.37815	-1.40297	3.76e-29	2.6674e-27
FXYD6	1526.67	2219.21	834.12	0.375863	-1.41172	5.61697e-29	3.96689e-27
IRX2	188.566	311.343	65.789	0.211307	-2.24259	3.70372e-29	4.86082e-27
KRT14	309.039	481.144	136.935	0.284602	-1.81298	3.79758e-29	4.94281e-27
KCNH2	539.016	804.926	273.106	0.339293	-1.5594	7.25034e-29	5.09757e-27
TMOD1	721.235	1077.91	364.558	0.338207	-1.56402	1.23984e-28	8.67835e-27
ADH1B	1190.99	1717.77	664.214	0.386671	-1.37082	1.66766e-28	1.16212e-26
HS6ST3	106.616	186.87	26.3622	0.141073	-2.82549	2.16825e-28	1.50431e-26
PVRL4	1459.7	796.586	2122.82	2.6649	1.41408	2.28064e-28	1.56846e-26
TPSG1	77.5342	142.973	12.095	0.0845964	-3.56326	2.27189e-28	1.56846e-26
IGFALS	118.042	206.149	29.9353	0.145212	-2.78377	1.81797e-28	2.25443e-26
NCCRP1	170.788	44.3036	297.273	6.70991	2.74629	8.27054e-28	5.66316e-26
HAP1	99.3996	178.641	20.1579	0.11284	-3.14765	5.18203e-28	6.18271e-26
C4ORF48	93.4796	170.06	16.8989	0.0993701	-3.33104	8.10733e-28	9.45795e-26
KIF5C	309.232	494.321	124.142	0.251135	-1.99346	1.77624e-27	1.21099e-25
KCNK3	455.408	678.346	232.47	0.342702	-1.54497	1.79838e-27	1.2208e-25
NXPH4	128.089	225.485	30.6926	0.136118	-2.87707	1.9019e-27	1.28554e-25
SULT1C2	848.911	456.089	1241.73	2.72257	1.44497	2.04967e-27	1.3795e-25
FABP4	396.474	587.523	205.425	0.349646	-1.51603	2.50795e-27	1.68076e-25
G6PC2	612.719	887.324	338.115	0.381051	-1.39194	2.91507e-27	1.94532e-25
ST8SIA3	498.164	748.787	247.541	0.33059	-1.59689	4.86934e-27	3.23575e-25
SLC7A8	1787.73	2543.79	1031.67	0.405565	-1.30199	6.63103e-27	4.3879e-25
CADPS	525.707	789.832	261.581	0.331186	-1.59429	6.81015e-27	4.48758e-25
HSPB6	1475.66	2106.3	845.025	0.40119	-1.31764	8.3808e-27	5.49955e-25
CUZD1	2954.31	4251.94	1656.67	0.389628	-1.35983	1.83021e-26	1.19602e-24
GNG4	374.496	560.483	188.508	0.336331	-1.57205	1.83924e-26	1.19695e-24
TMEM59L	193.49	311.341	75.6395	0.242947	-2.04128	1.8539e-26	1.20152e-24
KIF19	96.405	168.201	24.6091	0.146308	-2.77292	2.00155e-26	1.2919e-24
CXCL12	1843.33	2603.07	1083.59	0.416274	-1.2644	2.16871e-26	1.39408e-24
CRABP2	1545.26	871.966	2218.56	2.54432	1.34728	2.51048e-26	1.60721e-24
S100A2	1897.32	1048.61	2746.03	2.61873	1.38887	2.821e-26	1.7987e-24
PARM1	2104.73	3029.33	1180.13	0.389568	-1.36005	2.87961e-26	1.82867e-24
TEKT5	4.0168	2.39365	5.63996	2.35622	1.23647	3.05182e-26	1.93025e-24
GNG2	724.628	1065.5	383.755	0.360164	-1.47328	4.04926e-26	2.55087e-24
OGDHL	205.79	330.031	81.5483	0.247093	-2.01687	4.13538e-26	2.59475e-24
DIRAS3	265.933	417.484	114.382	0.27398	-1.86786	4.85148e-26	3.03198e-24
ALS2CL	1464.64	825.56	2103.72	2.54823	1.34949	5.1799e-26	3.22444e-24
FAM222A	243.838	392.047	95.63	0.243925	-2.03549	5.4238e-26	3.36297e-24
TAGLN3	122.375	212.121	32.6302	0.153828	-2.70061	1.16232e-25	7.17859e-24
PADI1	1266.56	679.557	1853.56	2.7276	1.44763	1.24867e-25	7.68178e-24
PEG3	300.164	475.501	124.826	0.262516	-1.92952	1.26756e-25	7.76761e-24
SEC11C	1188.14	1693.28	682.992	0.403354	-1.30988	1.29779e-25	7.92204e-24
PLIN1	176.056	286.437	65.6755	0.229284	-2.12479	1.38503e-25	8.42192e-24
ISL1	258.053	405.892	110.213	0.271534	-1.8808	1.52142e-25	9.21569e-24
KRT6A	1939.09	2732.01	1146.17	0.419533	-1.25314	9.50784e-26	9.91648e-24
C2ORF82	3.07309	5.63715	0.509031	0.0902994	-3.46914	1.05095e-25	1.08179e-23
PAX6	364.274	565.282	163.265	0.288821	-1.79175	1.81684e-25	1.0963e-23
ATHL1	2289.45	1234.57	3344.33	2.70891	1.43771	1.9265e-25	1.15803e-23
EPS8L1	2415.79	1268.32	3563.26	2.80944	1.49028	1.94208e-25	1.15966e-23
MMP3	197.037	310.566	83.5082	0.268891	-1.89491	1.94393e-25	1.15966e-23
LPL	545.394	795.136	295.653	0.371826	-1.4273	2.01629e-25	1.19829e-23
CAPN8	1456.64	829.719	2083.57	2.51117	1.32836	2.21665e-25	1.3124e-23
RASD1	872.602	1235.18	510.029	0.41292	-1.27606	2.6532e-25	1.56499e-23
KCNMB2	157.105	263.423	50.7856	0.192791	-2.37489	2.87095e-25	1.68711e-23
AFAP1-AS1	853.575	479.078	1228.07	2.56341	1.35806	3.1681e-25	1.85481e-23
UNC79	109.834	189.761	29.9063	0.157599	-2.66567	3.63633e-25	2.12106e-23
RUNDC3A	293.009	453.443	132.575	0.292374	-1.77411	2.411e-25	2.43403e-23
LRRC4B	127.319	220.55	34.0882	0.15456	-2.69376	4.38691e-25	2.54942e-23
CDHR3	122.353	210.739	33.9675	0.161183	-2.63323	4.74036e-25	2.7447e-23
TMEM145	53.6957	96.7748	10.6165	0.109703	-3.18832	5.96745e-25	3.44254e-23
GPRASP1	537.345	786.966	287.723	0.365611	-1.45162	6.14832e-25	3.53393e-23
NPB	3.52043	6.48654	0.554309	0.0854553	-3.54869	4.47238e-25	4.42991e-23
UPK3B	198.216	64.4701	331.961	5.14908	2.36431	8.13316e-25	4.65779e-23
MAFB	1982.83	2799.77	1165.9	0.416426	-1.26387	8.22885e-25	4.69551e-23
KRT15	393.994	191.124	596.863	3.12292	1.64289	8.45214e-25	4.80551e-23
CLGN	113.351	195.284	31.4186	0.160886	-2.63589	1.06747e-24	6.04735e-23
PPP1R13L	1516.39	887.333	2145.45	2.41786	1.27373	1.19886e-24	6.76734e-23
RPPH1	72.7213	16.9958	128.447	7.55756	2.91792	6.89459e-25	6.78643e-23
PDZD4	270.311	418.817	121.806	0.290833	-1.78174	1.30818e-24	7.35807e-23
FHL1	1207.03	1708.45	705.615	0.413016	-1.27573	1.5736e-24	8.81944e-23
KISS1	42.4625	7.24263	77.6823	10.7257	3.423	1.60514e-24	8.96432e-23
DPT	761.017	1080.11	441.92	0.409142	-1.28933	1.65611e-24	9.21626e-23
MAPK8IP2	278.215	428.383	128.048	0.29891	-1.74221	1.73593e-24	9.62649e-23
ABAT	931.129	1314.27	547.991	0.416956	-1.26203	1.80255e-24	9.96082e-23
CCND2	1864.92	2625.48	1104.36	0.420633	-1.24936	1.91813e-24	1.05625e-22
OLFM1	514.923	767.557	262.289	0.34172	-1.54911	2.06727e-24	1.13441e-22
WNK4	186.508	300.571	72.4455	0.241026	-2.05274	2.21782e-24	1.21279e-22
MPP2	188.87	302.352	75.3875	0.249337	-2.00383	2.28745e-24	1.24654e-22
SLC6A17	277.5	427.183	127.817	0.29921	-1.74077	3.15323e-24	1.71242e-22
ANGPTL4	1685.12	944.078	2426.16	2.56987	1.3617	3.25827e-24	1.76338e-22
CD36	654.428	923.531	385.326	0.417231	-1.26108	3.8446e-24	2.0665e-22
FAM105A	567.321	811.915	322.727	0.397489	-1.33101	3.83436e-24	2.0665e-22
ADGRG2	239.503	381.7	97.305	0.254925	-1.97186	4.63387e-24	2.48227e-22
KRT15	310.451	460.588	160.314	0.348063	-1.52258	3.32944e-24	3.12115e-22
PTK6	1068.11	617.733	1518.49	2.45817	1.29758	6.23573e-24	3.32904e-22
LY6D	777.865	420.582	1135.15	2.69899	1.43242	6.54028e-24	3.47983e-22
MS4A8	413.616	611.705	215.528	0.352339	-1.50496	8.04788e-24	4.26754e-22
PCP4	113.43	194.441	32.4192	0.16673	-2.58442	8.84957e-24	4.67691e-22
CPA3	643.562	374.47	912.653	2.43718	1.28522	7.10556e-24	6.50613e-22
PHLDA2	853.662	494.297	1213.03	2.45405	1.29516	1.27132e-23	6.69631e-22
PIPOX	110.825	189.789	31.8609	0.167875	-2.57454	1.3698e-23	7.19097e-22
KCNN1	18.72	33.7037	3.73631	0.110858	-3.17322	1.72158e-23	9.00769e-22
GRB7	1046.09	599.544	1492.64	2.48963	1.31593	1.97789e-23	1.03145e-21
LHFPL4	163.185	266.93	59.4403	0.222681	-2.16695	2.26443e-23	1.17698e-21
MAPK8IP1	529.312	774.9	283.723	0.366142	-1.44952	2.64576e-23	1.37066e-21
NEUROD1	310.125	483.426	136.824	0.283029	-1.82098	2.65708e-23	1.37201e-21
NTRK1	80.6533	19.9339	141.373	7.0921	2.82621	1.68764e-23	1.51015e-21
A2ML1	233.981	364.164	103.798	0.28503	-1.81081	3.07539e-23	2.67593e-21
ELMO1	609.167	864.06	354.273	0.41001	-1.28627	5.91755e-23	3.0456e-21
CNTN1	377.285	548.767	205.803	0.375028	-1.41493	8.59303e-23	4.4082e-21
CCDC64B	886.364	519.128	1253.6	2.41482	1.27192	1.32492e-22	6.77474e-21
SEZ6	109.066	187.648	30.4833	0.162449	-2.62194	8.12381e-23	6.80542e-21
SMOC2	2146.72	3047.99	1245.44	0.408611	-1.2912	1.62322e-22	8.27315e-21
HBA2	617.704	862.933	372.475	0.431638	-1.21211	1.63167e-22	8.28939e-21
UBE2QL1	179.514	287.208	71.8197	0.250062	-1.99964	1.83015e-22	9.26785e-21
FAM167A	386.967	562.179	211.754	0.376667	-1.40864	1.9326e-22	9.75529e-21
SCAMP5	930.649	1299.19	562.107	0.432659	-1.2087	1.98346e-22	9.98003e-21
ATP1A3	179.473	288.034	70.9125	0.246194	-2.02213	2.19992e-22	1.7859e-20
KCP	167.187	261.709	72.6646	0.277654	-1.84864	2.36637e-22	1.90255e-20
NPW	27.8639	51.3963	4.33156	0.0842778	-3.5687	2.53099e-22	2.01316e-20
SLCO4A1	597.829	341.65	854.007	2.49965	1.32173	4.20743e-22	2.11028e-20
METRN	226.774	356.224	97.3248	0.273212	-1.8719	2.94472e-22	2.31882e-20
PRKCDBP	602.231	863.301	341.162	0.395183	-1.33941	4.38658e-22	3.42001e-20
SCGB3A1	347.292	548.12	146.464	0.267211	-1.90395	7.56272e-22	3.78112e-20
C14ORF132	582.714	818.257	347.172	0.424282	-1.2369	9.65733e-22	4.81308e-20
SLC39A4	1146.85	671.797	1621.91	2.41428	1.27159	1.04834e-21	5.20832e-20
IGSF9	566.87	318.02	815.719	2.56499	1.35895	1.51355e-21	7.49588e-20
COL14A1	3468.84	4886.75	2050.93	0.419692	-1.2526	1.62101e-21	8.00289e-20
GNAZ	282.149	424.772	139.526	0.328474	-1.60615	1.67361e-21	8.23679e-20
IQGAP3	590.855	342.638	839.073	2.44887	1.29211	1.99451e-21	9.76111e-20
TSPAN11	391.316	565.106	217.527	0.384931	-1.37733	1.99573e-21	9.76111e-20
FMN2	105.207	176.657	33.756	0.191082	-2.38774	2.03383e-21	9.91666e-20
SNAP91	108.874	183.293	34.455	0.187977	-2.41137	3.20254e-21	1.55669e-19
ABCC9	452.625	645.813	259.436	0.40172	-1.31574	5.51285e-21	2.67144e-19
MAP2	561.525	790.024	333.027	0.42154	-1.24626	5.74056e-21	2.77326e-19
SVEP1	942.254	1301.73	582.781	0.447698	-1.1594	5.76424e-21	2.77618e-19
RGS4	525.905	757.283	294.527	0.388926	-1.36243	6.33432e-21	3.04144e-19
FAM173A	150.687	236.477	64.8962	0.274429	-1.86549	4.41656e-21	3.13317e-19
GPD1	426.499	619.5	233.498	0.376913	-1.4077	6.84773e-21	3.27796e-19
PRB1	13.4553	2.60184	24.3087	9.3429	3.22387	6.87171e-21	3.27947e-19
KLHL41	91.8517	157.273	26.4301	0.168052	-2.57302	1.1122e-20	5.29185e-19
CNIH2	157.213	256.216	58.21	0.227191	-2.13802	1.14233e-20	5.41885e-19
PLCXD3	351.476	551.957	150.995	0.273563	-1.87006	1.17242e-20	5.54489e-19
OGN	675.435	418.55	932.32	2.2275	1.15542	8.54368e-21	5.92751e-19
MAN1A1	1833.29	2508.22	1158.36	0.461825	-1.11458	1.43524e-20	6.76753e-19
VSIG1	1457.37	885.361	2029.38	2.29215	1.1967	1.86174e-20	8.75242e-19
SLC4A8	206.738	318.967	94.5079	0.296293	-1.7549	1.94438e-20	9.1137e-19
XDH	563.961	322.188	805.734	2.50082	1.3224	2.15503e-20	1.00711e-18
TPGS1	97.379	168.742	26.0156	0.154173	-2.69738	1.48417e-20	1.00751e-18
NEB	421.596	216.969	626.223	2.88623	1.52919	1.78349e-20	1.19018e-18
PTGS2	875.015	522.149	1227.88	2.35159	1.23364	2.65504e-20	1.23711e-18
PRSS22	831.354	501.366	1161.34	2.31635	1.21186	2.86054e-20	1.32893e-18
TNNI2	121.81	200.891	42.7292	0.212698	-2.23312	2.56199e-20	1.6812e-18
QDPR	892.567	1225.15	559.984	0.457074	-1.1295	3.84692e-20	1.78191e-18
DPEP1	823.081	1139.91	506.254	0.444119	-1.17098	4.59818e-20	2.12366e-18
CXORF57	157.946	254.991	60.9004	0.238833	-2.06592	5.01188e-20	2.30796e-18
PEG10	1027.43	1414.32	640.533	0.452891	-1.14276	5.20851e-20	2.39151e-18
KLK9	4.18876	2.75469	5.62282	2.04118	1.02941	5.77835e-20	2.64544e-18
JCHAIN	4723.55	6668.77	2778.32	0.416616	-1.26321	6.21476e-20	2.83699e-18
HBA2	475.241	707.619	242.862	0.34321	-1.54284	4.8403e-20	3.11142e-18
CAPZA3	3.86693	2.49654	5.23733	2.09784	1.0689	6.96941e-20	3.17229e-18
SERPIND1	72.1934	126.176	18.2112	0.144332	-2.79253	7.40398e-20	3.36038e-18
GRIK5	177.322	279.177	75.4677	0.270322	-1.88725	8.04604e-20	3.6413e-18
CYP11A1	78.0243	16.1947	139.854	8.63578	3.11033	8.89345e-20	4.01327e-18
FAM163A	64.7738	112.244	17.3039	0.154164	-2.69746	9.15227e-20	4.11826e-18
HSPA1B	2979.44	1777.71	4181.17	2.35199	1.23388	1.02976e-19	4.62041e-18
LY6D	632.321	894.037	370.605	0.414529	-1.27045	8.87032e-20	5.5436e-18
DBH	40.7787	9.22001	72.3374	7.84569	2.9719	1.31235e-19	5.87163e-18
TNXB	1120.81	1511.77	729.86	0.482786	-1.05055	1.41503e-19	6.31312e-18
PSD	485.073	687.896	282.25	0.41031	-1.28521	1.43367e-19	6.37821e-18
CD79A	557.92	774.04	341.799	0.441579	-1.17926	1.52327e-19	6.75775e-18
SOGA3	191.945	295.766	88.1231	0.297948	-1.74687	1.74427e-19	7.71644e-18
SLC16A12	182.344	285.061	79.627	0.279333	-1.83994	1.90033e-19	8.38326e-18
CYP11A1	54.7239	96.8078	12.6399	0.130567	-2.93713	1.57212e-19	9.59663e-18
C9ORF24	58.3992	101.055	15.7439	0.155796	-2.68227	2.19566e-19	9.65905e-18
ANXA8	1103.3	681.657	1524.95	2.23713	1.16165	2.2309e-19	9.78677e-18
ACKR1	811.229	1114.27	508.187	0.456071	-1.13267	2.27215e-19	9.94004e-18
KRT81	153.049	49.167	256.93	5.22567	2.38562	2.82411e-19	1.23205e-17
EPB41L3	785.459	1077.27	493.645	0.458236	-1.12584	3.00305e-19	1.30649e-17
NBEA	418.787	603.488	234.087	0.38789	-1.36628	3.37197e-19	1.46295e-17
CBLN1	74.1274	129.683	18.5719	0.14321	-2.80379	3.43115e-19	1.48454e-17
SH2D3A	851.82	529.105	1174.53	2.21985	1.15046	3.49737e-19	1.50576e-17
KCNA6	122.431	202.908	41.9529	0.206758	-2.27398	3.49932e-19	1.50576e-17
DDR2	395.146	204.766	585.526	2.85949	1.51576	2.55462e-19	1.5095e-17
SGSM1	189.287	292.515	86.0602	0.294208	-1.76509	3.66574e-19	1.57307e-17
PPP4R4	37.6036	65.3227	9.88442	0.151317	-2.72436	4.36676e-19	1.86881e-17
PRPH	167.044	264.762	69.3266	0.261845	-1.93322	4.57277e-19	1.95167e-17
SLIT3	962.446	1322.2	602.695	0.455828	-1.13344	4.96591e-19	2.11373e-17
AMER3	85.3075	146.932	23.683	0.161183	-2.63323	5.17485e-19	2.19673e-17
FRZB	808.595	1110.01	507.178	0.456912	-1.13001	5.69506e-19	2.41106e-17
SEMA5A	862.325	1169.68	554.974	0.474468	-1.07562	6.69754e-19	2.82787e-17
TTTY14	2.61894	4.02213	1.21574	0.302264	-1.72612	5.06518e-19	2.86948e-17
EDIL3	790.325	457.227	1123.42	2.45703	1.29692	5.6224e-19	3.15114e-17
SERPINE2	1675.91	2295.12	1056.71	0.460416	-1.11899	9.07492e-19	3.82142e-17
SDK1	475.132	668.343	281.92	0.42182	-1.2453	9.1109e-19	3.82634e-17
FAM83A	723.906	985.988	461.824	0.468387	-1.09423	7.75791e-19	4.3326e-17
ADAMTS12	589.795	322.258	857.331	2.66039	1.41164	7.79729e-19	4.3392e-17
KIAA0754	372.034	198.466	545.601	2.7491	1.45896	9.28733e-19	5.12855e-17
FGF7	510.834	295.344	726.325	2.45925	1.29822	1.01992e-18	5.57733e-17
ZNHIT2	174.762	266.248	83.2754	0.312774	-1.67681	1.09723e-18	5.95869e-17
FOXL1	651.703	389.185	914.221	2.34907	1.23209	1.50997e-18	6.32462e-17
SLC16A5	585.166	354.213	816.119	2.30403	1.20416	1.78178e-18	7.44332e-17
FRMPD1	38.595	67.185	10.0051	0.148918	-2.74741	1.93022e-18	8.04206e-17
PKP3	2759.78	1694.24	3825.31	2.25784	1.17494	1.96508e-18	8.16571e-17
SCN7A	267.883	131.231	404.535	3.08261	1.62415	1.65778e-18	8.88041e-17
IQSEC3	134.284	222.531	46.0365	0.206876	-2.27316	2.29141e-18	9.49668e-17
GRIN2C	30.7809	53.1286	8.43322	0.158732	-2.65533	2.32052e-18	9.59209e-17
RGAG4	362.171	538.407	185.936	0.345345	-1.53389	2.50945e-18	1.03459e-16
MAP1B	1935.68	2616.51	1254.85	0.479589	-1.06013	2.58996e-18	1.065e-16
MUC4	2056.41	1270.49	2842.32	2.23719	1.16169	3.38315e-18	1.38753e-16
COL9A3	134.931	215.235	54.6271	0.253802	-1.97823	2.95383e-18	1.56632e-16
HRH4	4.08349	5.42309	2.74388	0.505962	-0.9829	4.57019e-18	1.8695e-16
PRODH	153.96	235.046	72.8735	0.310039	-1.68948	3.89535e-18	2.04493e-16
SLC26A9	1031.91	631.698	1432.12	2.2671	1.18085	5.07733e-18	2.07158e-16
GCK	107.961	177.188	38.7341	0.218604	-2.19361	5.18911e-18	2.11171e-16
APBB1	937.334	1273.19	601.475	0.472415	-1.08187	5.48412e-18	2.22602e-16
RCAN2	554.185	765.698	342.672	0.447529	-1.15995	5.85329e-18	2.36975e-16
KISS1	29.6532	52.8378	6.46867	0.122425	-3.03003	4.82673e-18	2.51709e-16
HES6	207.347	313.29	101.404	0.323676	-1.62738	4.90928e-18	2.55169e-16
GCH1	558.815	769.769	347.861	0.451903	-1.14592	6.58728e-18	2.66008e-16
NSUN5P1	139.435	219.644	59.2254	0.269643	-1.89088	5.30298e-18	2.74726e-16
HAGHL	126.267	203.4	49.1345	0.241566	-2.04951	5.64393e-18	2.90478e-16
LRRC10B	106.676	174.279	39.0732	0.224199	-2.15715	9.20273e-18	3.70675e-16
THBS4	2762.07	3758.39	1765.76	0.469818	-1.08983	1.00387e-17	4.02289e-16
DCX	41.1854	71.2749	11.0959	0.155678	-2.68336	1.00141e-17	4.02289e-16
CXCL13	409.504	575.908	243.1	0.422116	-1.24429	1.06498e-17	4.25695e-16
VAT1L	233.361	357.183	109.538	0.306672	-1.70523	1.72439e-17	6.87531e-16
UGT1A10	1070.63	683.327	1457.93	2.13358	1.09328	1.74085e-17	6.92339e-16
KLHDC7B	319.184	141.868	496.499	3.49972	1.80724	2.02127e-17	8.01838e-16
KLK6	1471.51	942.616	2000.41	2.12219	1.08555	2.06388e-17	8.16684e-16
CLIC3	589.459	366.058	812.861	2.22058	1.15094	2.51674e-17	9.93386e-16
NXPH4	89.6132	151.126	28.1003	0.18594	-2.42709	2.12537e-17	1.02362e-15
CXORF65	2.97591	4.68149	1.27033	0.271352	-1.88176	2.31932e-17	1.11363e-15
STXBP5L	44.8193	76.9251	12.7135	0.165271	-2.5971	3.04985e-17	1.2008e-15
CDHR3	86.8736	143.654	30.0931	0.209483	-2.25509	2.86939e-17	1.36114e-15
ZNF579	260.267	379.349	141.185	0.372177	-1.42594	3.01948e-17	1.42804e-15
NFATC1	636.921	861.57	412.271	0.478511	-1.06337	3.63807e-17	1.42883e-15
SPRR1B	170.355	255.169	85.5407	0.335231	-1.57677	3.13828e-17	1.47979e-15
LGI3	68.0756	116.056	20.0947	0.173146	-2.52994	4.05025e-17	1.58675e-15
MSI1	122.504	199.438	45.5705	0.228495	-2.12977	4.12047e-17	1.61025e-15
NPW	42.4235	72.8963	11.9507	0.16394	-2.60876	4.2204e-17	1.64522e-15
CDKN2A	360.813	188.018	533.607	2.83807	1.50491	4.30822e-17	1.67531e-15
FCER2	79.4106	129.649	29.1723	0.22501	-2.15194	3.75136e-17	1.75312e-15
AOX1	495.083	692.417	297.748	0.430012	-1.21755	4.56308e-17	1.77005e-15
RIMS2	65.4496	111.072	19.8273	0.178508	-2.48594	4.57987e-17	1.7722e-15
MRC1	1277.2	1714.45	839.942	0.489918	-1.02939	4.64113e-17	1.7915e-15
STXBP1	1217.05	1651.1	783.004	0.474232	-1.07634	5.77121e-17	2.22227e-15
KCNJ11	245.426	368.611	122.241	0.331625	-1.59237	6.06344e-17	2.3291e-15
ST6GALNAC5	207.498	311.369	103.628	0.332813	-1.58722	6.4621e-17	2.47619e-15
ATP1A2	126.183	205.641	46.7242	0.227212	-2.13789	6.51368e-17	2.4899e-15
MYLK	3762.86	5153.74	2371.97	0.460242	-1.11954	6.95902e-17	2.65369e-15
CDX1	131.185	216.7	45.6694	0.21075	-2.2464	6.98211e-17	2.65607e-15
IL1R2	583.47	367.481	799.459	2.17551	1.12135	7.22754e-17	2.74281e-15
ADM	874.827	563.959	1185.69	2.10245	1.07207	7.60966e-17	2.88088e-15
ATCAY	67.8073	115.268	20.3469	0.176519	-2.5021	9.05968e-17	3.42161e-15
C14ORF80	187.019	284.112	89.9257	0.316514	-1.65966	8.10344e-17	3.65676e-15
PLP1	170.276	262.646	77.9046	0.296614	-1.75334	1.03514e-16	3.90009e-15
KCNN4	2223.53	1378.73	3068.34	2.22548	1.15412	1.0887e-16	4.0921e-15
AP3B2	106.36	172.262	40.4575	0.23486	-2.09013	1.22296e-16	4.5858e-15
ATP8A1	699.459	969.789	429.129	0.442498	-1.17626	1.24852e-16	4.67053e-15
TNNI2	165.993	66.7198	265.266	3.97582	1.99125	1.27204e-16	4.74723e-15
TPSG1	53.096	92.0234	14.1686	0.153967	-2.69931	1.1914e-16	5.34569e-15
MST1R	1840.13	1201.12	2479.14	2.06401	1.04545	1.55647e-16	5.79501e-15
SPRR3	242.585	359.11	126.06	0.351035	-1.51032	1.32125e-16	5.8615e-15
MEDAG	593.255	795.213	391.297	0.492066	-1.02308	1.59398e-16	5.92064e-15
NUCB2	1616.66	2186.02	1047.3	0.479091	-1.06163	1.7037e-16	6.3133e-15
CD99L2	1441.82	1930.61	953.023	0.493638	-1.01848	1.7394e-16	6.43048e-15
SERPINA6	499.687	704.727	294.648	0.418102	-1.25807	1.75017e-16	6.45515e-15
CACNA1H	1061.93	1413.91	709.946	0.502115	-0.993911	1.88773e-16	6.94624e-15
FBXL16	213.176	321.246	105.107	0.327184	-1.61182	1.91706e-16	7.03772e-15
CDHR2	1201.32	753.561	1649.07	2.18837	1.12986	2.08237e-16	7.6268e-15
GUCY2C	192.403	291.178	93.6284	0.32155	-1.63688	1.86719e-16	8.10094e-15
DRAIC	54.3282	93.9146	14.7418	0.15697	-2.67144	1.88181e-16	8.14192e-15
RHOD	827.619	531.757	1123.48	2.11277	1.07914	2.24946e-16	8.21967e-15
FAT4	488.855	284.732	692.979	2.4338	1.28321	1.93017e-16	8.28289e-15
GRIA3	111.036	179.443	42.6294	0.237565	-2.07361	2.30541e-16	8.40459e-15
SLIT2	398.236	550.3	246.172	0.44734	-1.16056	2.48467e-16	9.03721e-15
ASPG	4.44932	3.03202	5.86661	1.93488	0.952246	2.60696e-16	9.46014e-15
CPA3	489.647	675.532	303.761	0.449662	-1.15309	2.8406e-16	1.02843e-14
CYP46A1	40.3876	68.8245	11.9507	0.173641	-2.52582	2.98735e-16	1.07908e-14
GLI4	124.854	198.411	51.298	0.258544	-1.95152	2.63932e-16	1.11141e-14
AMPH	156.919	245.425	68.4124	0.278751	-1.84295	3.17736e-16	1.14509e-14
NCALD	615.81	833.364	398.256	0.47789	-1.06525	3.2139e-16	1.15561e-14
FAM131C	91.1566	150.415	31.8978	0.212065	-2.23742	3.54191e-16	1.27065e-14
UPK3BL	191.438	287.93	94.9458	0.329754	-1.60054	3.09828e-16	1.29087e-14
COL11A2	43.0175	74.2213	11.8138	0.159171	-2.65135	3.157e-16	1.30841e-14
CDO1	181.617	275.924	87.3101	0.316428	-1.66005	4.19489e-16	1.50149e-14
KRT6B	755.711	471.332	1040.09	2.2067	1.14189	4.31926e-16	1.54249e-14
CCL19	813.589	1090.35	536.823	0.492339	-1.02228	4.40024e-16	1.56786e-14
ACACB	854.611	1138.02	571.204	0.501929	-0.994443	4.84663e-16	1.72301e-14
ASTN1	69.5067	117.702	21.3118	0.181066	-2.46541	5.14689e-16	1.82564e-14
OMD	316.491	173.718	459.264	2.64373	1.40258	4.75654e-16	1.9508e-14
HES4	96.6223	161.826	31.4186	0.19415	-2.36475	5.12303e-16	2.09022e-14
KCNN1	12.532	22.4522	2.61187	0.11633	-3.1037	5.16416e-16	2.10156e-14
RAPGEFL1	1432.57	937.539	1927.6	2.05602	1.03986	6.31834e-16	2.23612e-14
WNT11	495.348	294.942	695.754	2.35895	1.23814	6.7379e-16	2.37927e-14
MEG3	671.736	913.591	429.881	0.470539	-1.08761	7.34183e-16	2.58672e-14
CD163	1829.2	2415.7	1242.69	0.514423	-0.958974	7.91847e-16	2.78366e-14
ESPN	178.314	263.807	92.8208	0.351851	-1.50696	7.00425e-16	2.79266e-14
DBH	28.8605	50.3838	7.33721	0.145626	-2.77966	7.11645e-16	2.83023e-14
CERS1	80.8845	136.019	25.7505	0.189316	-2.40113	9.25488e-16	3.24622e-14
HSPA2	665.462	898.22	432.704	0.481735	-1.05369	9.76046e-16	3.41595e-14
NEB	304.557	446.059	163.054	0.365544	-1.45188	1.01398e-15	3.54082e-14
PHGR1	136.686	212.2	61.1724	0.288277	-1.79447	9.60987e-16	3.76816e-14
FAM83H	2708.91	1740.03	3677.79	2.11363	1.07972	1.08676e-15	3.77822e-14
SDPR	460.717	628.238	293.196	0.466695	-1.09945	1.08511e-15	3.77822e-14
CD200	433.8	604.774	262.827	0.434587	-1.20228	1.12091e-15	3.88836e-14
CD79B	282.085	403.116	161.054	0.399523	-1.32365	1.13625e-15	3.93292e-14
CELF4	87.625	145.687	29.5632	0.202923	-2.30099	1.16767e-15	4.0328e-14
MPEG1	797.346	1064.72	529.973	0.497758	-1.00648	1.18895e-15	4.09732e-14
CGB5	376.492	219.915	533.069	2.42397	1.27737	1.22258e-15	4.20402e-14
CYP2W1	74.1257	120.984	27.2674	0.22538	-2.14957	1.13239e-15	4.39263e-14
SRPX	609.688	815.587	403.789	0.49509	-1.01424	1.28226e-15	4.39963e-14
WFDC10B	4.63876	3.21549	6.06204	1.88526	0.914765	1.28852e-15	4.41148e-14
HMP19	96.1601	154.869	37.4511	0.241824	-2.04797	1.30462e-15	4.45694e-14
AMH	21.1437	37.413	4.87445	0.130288	-2.94023	1.28475e-15	4.92301e-14
PTPRCAP	286.532	418.176	154.888	0.37039	-1.43288	1.3182e-15	5.0307e-14
FOXQ1	1226.14	793.266	1659.02	2.09138	1.06445	1.54983e-15	5.28317e-14
NAPRT	1818.82	1204.62	2433.02	2.01974	1.01417	1.58748e-15	5.39983e-14
TCL1A	160.304	245.622	74.9863	0.305291	-1.71174	1.61439e-15	5.47952e-14
MFAP4	3213.9	4287.29	2140.51	0.499268	-1.00211	1.64841e-15	5.58297e-14
SLC25A37	975.974	604.905	1347.04	2.22687	1.15502	1.71692e-15	5.80254e-14
CLIP3	753.671	1010.11	497.232	0.492255	-1.02252	1.74572e-15	5.88723e-14
SYNM	1240.43	1654.89	825.966	0.499107	-1.00258	1.57082e-15	5.96116e-14
ATP6V0E2	885.771	1173.73	597.807	0.509321	-0.973354	1.82861e-15	6.15359e-14
LRRC4B	90.4484	149.4	31.4972	0.210825	-2.24588	1.62793e-15	6.16305e-14
F13A1	1653.96	2205.5	1102.41	0.499846	-1.00044	1.83633e-15	6.16637e-14
MIAT	489.884	677.936	301.833	0.445223	-1.1674	1.89025e-15	6.33395e-14
DLX6	3.83417	2.67148	4.99686	1.87045	0.903383	1.9519e-15	6.52664e-14
C1ORF159	160.654	238.02	83.2878	0.349919	-1.51491	1.8586e-15	7.01945e-14
CCKBR	53.0201	89.7081	16.3321	0.182058	-2.45753	2.19861e-15	7.33599e-14
PTGES	1036.48	674.415	1398.55	2.07372	1.05222	2.24829e-15	7.48591e-14
SSTR2	166.494	247.669	85.3197	0.344491	-1.53746	2.09746e-15	7.86497e-14
CELF5	36.6535	61.6391	11.6679	0.189294	-2.4013	2.88846e-15	9.59712e-14
KCP	219.872	95.9451	343.8	3.5833	1.84129	3.0242e-15	1.0027e-13
FBLL1	67.9691	113.865	22.0737	0.193859	-2.36692	3.08785e-15	1.02165e-13
LIME1	567.842	359.269	776.414	2.16109	1.11176	3.19192e-15	1.05387e-13
NEXN	546.992	739.732	354.251	0.478891	-1.06223	3.28107e-15	1.08104e-13
EPS8L2	3023.06	1977.14	4068.98	2.05802	1.04125	3.31087e-15	1.08858e-13
MOB1B	982.623	1310.67	654.574	0.499419	-1.00168	3.54863e-15	1.16432e-13
KCNJ8	476.183	648.404	303.962	0.468784	-1.093	3.7491e-15	1.22754e-13
LRFN4	553.869	347.155	760.584	2.1909	1.13153	3.79858e-15	1.24116e-13
IL33	427.854	594.318	261.389	0.439814	-1.18504	4.02585e-15	1.31269e-13
TMEM191A	41.0956	70.6607	11.5306	0.163182	-2.61544	3.6073e-15	1.32737e-13
HMCN1	757.202	1006.51	507.892	0.504606	-0.98677	4.24368e-15	1.38086e-13
GOLGA2P10	895.759	596.683	1194.84	2.00246	1.00177	4.26899e-15	1.38623e-13
SYT11	980.837	1302.78	658.892	0.505757	-0.983483	4.49649e-15	1.4571e-13
CBLC	794.207	517.397	1071.02	2.07001	1.04964	4.58468e-15	1.48263e-13
KLHDC7B	257.49	369.462	145.518	0.393866	-1.34422	4.12087e-15	1.49538e-13
TMEM63C	298.153	433.862	162.444	0.374413	-1.4173	4.69874e-15	1.69726e-13
RGMA	468.316	635.301	301.331	0.474312	-1.07609	5.97933e-15	1.92968e-13
ATG9B	120.053	189.148	50.9593	0.269416	-1.8921	5.73436e-15	2.02037e-13
CITED2	1049.03	1380.13	717.917	0.520179	-0.942921	6.50312e-15	2.09443e-13
LINC00926	117.581	185.98	49.1817	0.264446	-1.91895	6.20603e-15	2.17681e-13
PCDHA5	51.2664	86.0258	16.5071	0.191885	-2.38168	6.84092e-15	2.19873e-13
PTGDS	2094.42	2766.29	1422.54	0.514241	-0.959482	6.94976e-15	2.22916e-13
SLC35F3	98.2597	156.575	39.9446	0.255115	-1.97078	7.03231e-15	2.25105e-13
RASSF7	1906.26	1280.86	2531.66	1.97653	0.982969	7.30502e-15	2.33361e-13
FOSB	2088.27	2754.35	1422.19	0.516341	-0.953605	7.45268e-15	2.37596e-13
LMOD1	1211.35	1605.67	817.027	0.508838	-0.974722	7.57758e-15	2.40963e-13
RGS9	155.291	240.599	69.9833	0.290871	-1.78155	7.58889e-15	2.40963e-13
TSPAN33	397.134	543.986	250.282	0.460089	-1.12002	7.83062e-15	2.48138e-13
F7	23.0852	38.8597	7.31071	0.188131	-2.41019	7.92016e-15	2.50471e-13
ITM2A	453.592	617.079	290.106	0.470127	-1.08888	8.13812e-15	2.56848e-13
UHMK1	434.296	266.508	602.085	2.25916	1.17579	7.44274e-15	2.59327e-13
DIRAS1	131.975	211.898	52.0526	0.245649	-2.02533	8.26855e-15	2.59932e-13
SYCE3	4.21411	2.99009	5.43814	1.81872	0.862925	8.26884e-15	2.59932e-13
EFNA1	2762.53	1795.05	3730.01	2.07794	1.05515	8.39657e-15	2.63421e-13
FGF7	387.396	528.542	246.251	0.465905	-1.10189	8.69635e-15	2.72284e-13
TRIM31	729.214	459.365	999.063	2.17488	1.12093	8.89622e-15	2.77989e-13
SNCG	448.547	272.722	624.373	2.28941	1.19498	1.04257e-14	3.25138e-13
TCEAL5	69.1331	115.495	22.7708	0.197158	-2.34258	1.06312e-14	3.30892e-13
MMRN1	489.421	313.673	665.168	2.12058	1.08446	1.09545e-14	3.74235e-13
PRB1	9.43643	16.7026	2.17025	0.129935	-2.94414	1.15613e-14	3.94109e-13
KCTD12	3047.63	4042.1	2053.15	0.507942	-0.977265	1.28356e-14	3.97929e-13
ATP8A2	29.1836	48.5511	9.81617	0.202182	-2.30627	1.28336e-14	3.97929e-13
COL7A1	1785.95	1192.42	2379.49	1.99551	0.996757	1.31647e-14	4.07329e-13
BEX4	709.309	968.553	450.064	0.464677	-1.1057	1.32866e-14	4.10294e-13
ASTN2	149.84	234.595	65.0849	0.277435	-1.84978	1.34229e-14	4.13694e-13
MAGED4B	613.865	820.869	406.861	0.495647	-1.01262	1.3518e-14	4.15812e-13
C6ORF223	276.687	146.343	407.031	2.78135	1.47578	1.37858e-14	4.23223e-13
GATA3-AS1	3.29632	5.27091	1.32174	0.250761	-1.99561	1.27498e-14	4.30894e-13
LEPR	518.246	332.681	703.811	2.11557	1.08105	1.39957e-14	4.70978e-13
LEXM	4.55285	3.14675	5.95895	1.89368	0.921194	1.73964e-14	5.33027e-13
DRD2	24.9894	43.1828	6.79607	0.157379	-2.66768	1.6491e-14	5.53766e-13
EPPK1	598.293	393.194	803.392	2.04325	1.03086	2.00463e-14	6.13028e-13
PKP1	424.771	251.311	598.23	2.38043	1.25123	2.07821e-14	6.34298e-13
ACSL6	29.3065	48.618	9.9951	0.205584	-2.2822	2.18519e-14	6.6566e-13
PEMT	431.097	596.267	265.927	0.445986	-1.16493	2.31033e-14	7.0242e-13
SYNGR4	28.0732	46.544	9.60235	0.206307	-2.27713	2.53507e-14	7.69266e-13
REP15	100.851	159.205	42.4976	0.266937	-1.90543	2.55945e-14	7.7517e-13
GABRE	451.971	280.405	623.537	2.2237	1.15296	2.59461e-14	7.84308e-13
ADGRB3	37.4341	62.4065	12.4618	0.199687	-2.32419	2.62293e-14	7.9135e-13
PROM2	2385.72	1543.49	3227.95	2.09132	1.06442	2.69872e-14	8.1266e-13
DTNA	198.693	289.802	107.585	0.371235	-1.4296	2.76144e-14	8.2996e-13
KCNB1	19.9321	33.4195	6.4448	0.192846	-2.37448	2.87552e-14	8.62601e-13
MFI2	1090.37	740.552	1440.18	1.94474	0.959579	2.98734e-14	8.94441e-13
TJP3	1338.72	891.369	1786.07	2.00374	1.00269	3.14041e-14	9.38488e-13
MAMLD1	278.609	395.315	161.903	0.409554	-1.28788	3.27271e-14	9.76173e-13
ID1	1997.03	1341.38	2652.69	1.97759	0.983742	3.28346e-14	9.77527e-13
UNC13D	1657.43	1096.51	2218.35	2.02309	1.01656	3.32557e-14	9.88196e-13
KRTCAP3	651.916	426.819	877.012	2.05476	1.03897	3.41695e-14	1.01344e-12
ABCB1	536.482	730.098	342.866	0.469617	-1.09044	3.45288e-14	1.02217e-12
SYCE1L	15.6299	27.5934	3.66638	0.132872	-2.9119	3.43691e-14	1.12066e-12
PGAP3	1544.95	1068.3	2021.6	1.89235	0.920177	4.01638e-14	1.18675e-12
RHOV	398.98	241.707	556.254	2.30135	1.20248	4.14634e-14	1.22286e-12
PPARG	856.562	577.199	1135.93	1.968	0.976727	4.5239e-14	1.33172e-12
BSN	122.247	193.111	51.3829	0.26608	-1.91007	4.7572e-14	1.39778e-12
TMTC1	476.588	642.847	310.33	0.482743	-1.05067	4.88635e-14	1.43306e-12
SLC8A3	25.8442	42.8208	8.8676	0.207086	-2.2717	4.92233e-14	1.44093e-12
RNF182	32.4932	53.9188	11.0675	0.205263	-2.28445	5.40283e-14	1.57865e-12
NBEAL1	266.05	152.393	379.708	2.49164	1.3171	5.35497e-14	1.69348e-12
MTUS2	98.3422	155.299	41.385	0.266486	-1.90787	5.93918e-14	1.73215e-12
ELL2	1869.13	2431.96	1306.3	0.537136	-0.89664	6.34317e-14	1.84655e-12
ANXA13	585.131	361.127	809.134	2.24058	1.16387	6.20158e-14	1.94947e-12
SFN	3105.48	2062.07	4148.89	2.012	1.00863	6.77212e-14	1.96779e-12
HBB	602.373	802.91	401.836	0.500474	-0.998632	6.29611e-14	1.97132e-12
SCN7A	189.59	278.403	100.776	0.361977	-1.46603	7.00984e-14	2.03311e-12
CHRDL2	187.376	275.086	99.6655	0.362307	-1.46472	7.63569e-14	2.21056e-12
LRRC24	27.1236	46.3801	7.86708	0.169622	-2.55961	7.19547e-14	2.23514e-12
PLN	241.07	350.684	131.456	0.374857	-1.41559	7.99712e-14	2.31095e-12
ARNT2	529.734	719.524	339.945	0.472458	-1.08174	8.11192e-14	2.33983e-12
IGFALS	171.959	260.763	83.1555	0.318893	-1.64885	8.4035e-14	2.4195e-12
C1ORF95	38.9271	64.4987	13.3555	0.207067	-2.27183	8.5629e-14	2.4609e-12
PNMA2	803.934	1056.36	551.502	0.522076	-0.937669	8.77819e-14	2.51817e-12
ATRNL1	83.2073	136.673	29.7418	0.217613	-2.20016	8.99799e-14	2.57653e-12
TUSC3	1144.23	1484.49	803.963	0.541574	-0.884771	9.26319e-14	2.64766e-12
PPP2R3B	165.784	241.401	90.1677	0.373519	-1.42075	9.25483e-14	2.8247e-12
PRR7	61.6346	102.008	21.261	0.208425	-2.2624	9.88133e-14	2.98697e-12
ARFGEF3	558.047	743.108	372.987	0.501928	-0.994447	1.04743e-13	2.98839e-12
TG	42.5089	71.5805	13.4374	0.187724	-2.41332	1.00232e-13	3.01828e-12
COX6B2	197.556	97.4392	297.673	3.05496	1.61115	1.1879e-13	3.38304e-12
SLIT1	88.0728	143.124	33.0212	0.230717	-2.1158	1.21054e-13	3.4413e-12
EEF1A2	1555.69	2058.02	1053.37	0.511837	-0.966243	1.2345e-13	3.50309e-12
SCN3B	121.26	190.088	52.4321	0.275831	-1.85815	1.23747e-13	3.5052e-12
PPFIA3	200.305	292.592	108.018	0.369175	-1.43763	1.20531e-13	3.58835e-12
PGM5	337.227	498.866	175.589	0.351976	-1.50645	1.29805e-13	3.67019e-12
CCL24	63.2368	103.57	22.9035	0.22114	-2.17697	1.38611e-13	3.91215e-12
ADAM8	1692.36	1136.43	2248.28	1.97838	0.984319	1.41724e-13	3.99286e-12
SYNE1	1491.19	1951.65	1030.74	0.528136	-0.921018	1.47347e-13	4.14388e-12
ABI3BP	871.236	1130.18	612.291	0.541763	-0.884265	1.61943e-13	4.53819e-12
MS4A7	661.89	869.34	454.439	0.522741	-0.935832	1.61944e-13	4.53819e-12
TCL1A	119.536	185.429	53.6441	0.289298	-1.78937	1.55892e-13	4.59765e-12
EFR3B	120.245	188.4	52.0887	0.276479	-1.85476	1.64561e-13	4.60332e-12
WFDC2	2736.42	1832.44	3640.4	1.98664	0.990328	1.67777e-13	4.68498e-12
NECAB2	79.2413	130.487	27.9956	0.214547	-2.22064	1.70805e-13	4.76108e-12
RDH12	79.0439	130.501	27.5867	0.211391	-2.24202	1.72834e-13	4.80912e-12
KLK10	2418.74	1588.42	3249.06	2.04547	1.03243	1.75922e-13	4.8864e-12
MT1G	783.087	1031.53	534.641	0.518298	-0.948147	1.78936e-13	4.96138e-12
ITPKA	152.814	224.6	81.0284	0.360768	-1.47086	1.72845e-13	5.05036e-12
SPEG	289.203	415.319	163.086	0.392678	-1.34858	1.75823e-13	5.12784e-12
NEFL	86.4699	141.328	31.6122	0.22368	-2.16049	1.85277e-13	5.12816e-12
CAPZA3	3.06131	4.48568	1.63695	0.364928	-1.45432	1.79542e-13	5.21699e-12
MSMB	170.435	253.117	87.7531	0.34669	-1.52828	1.91127e-13	5.28082e-12
KLK7	1335.74	892.615	1778.86	1.99287	0.994844	1.97875e-13	5.45767e-12
SNCB	31.9894	52.8798	11.0991	0.209894	-2.25227	2.00905e-13	5.53157e-12
MAPK10	203.368	294.424	112.312	0.381464	-1.39038	2.03355e-13	5.58925e-12
MLXIPL	595.85	788.242	403.458	0.511845	-0.966222	2.03904e-13	5.59456e-12
CELF2	635.824	829.969	441.68	0.532164	-0.910056	2.08607e-13	5.71366e-12
DLX6	3.04513	4.433	1.65725	0.373844	-1.41949	2.05077e-13	5.92616e-12
RAB26	230.119	337.897	122.341	0.362065	-1.46568	2.18807e-13	5.98261e-12
NRXN1	131.753	207.91	55.596	0.267404	-1.90291	2.3159e-13	6.32117e-12
HIST2H2AA3	679.91	432.023	927.797	2.14756	1.1027	2.56926e-13	7.00055e-12
RPPH1	40.5519	66.4918	14.6121	0.219758	-2.18601	2.64897e-13	7.20529e-12
MICALL2	1452.26	1002.96	1901.56	1.89594	0.922913	2.77672e-13	7.53976e-12
ARHGEF26	197.378	284.558	110.199	0.387264	-1.36861	2.82614e-13	7.66073e-12
JSRP1	54.9711	91.7072	18.235	0.198839	-2.33033	2.75005e-13	7.77568e-12
SPTB	282.372	396.252	168.492	0.425213	-1.23374	3.0068e-13	8.13644e-12
SCGB2A1	158.664	239.231	78.0964	0.326447	-1.61508	3.04215e-13	8.21799e-12
SORBS1	1257.86	1635.5	880.208	0.538188	-0.893819	3.06648e-13	8.26953e-12
FA2H	1273.41	855.003	1691.81	1.97872	0.984566	3.15454e-13	8.49244e-12
KIF5A	68.3721	112.136	24.6079	0.219446	-2.18806	3.18422e-13	8.55773e-12
SEPP1	4228.16	5637.11	2819.21	0.500116	-0.999665	3.21791e-13	8.63354e-12
PDE3A	282.11	168.792	395.429	2.3427	1.22817	3.48813e-13	9.65458e-12
SPON1	2305.57	3022.01	1589.13	0.525853	-0.927269	3.63643e-13	9.73981e-12
FKBP11	951.654	1249.98	653.332	0.522676	-0.936012	3.83637e-13	1.02579e-11
ALDH3B1	1816.13	1255.87	2376.39	1.89222	0.920079	3.93278e-13	1.04973e-11
LGI1	13.0075	21.4335	4.5814	0.213749	-2.22601	3.93924e-13	1.04973e-11
ATP2B2	40.5664	68.6358	12.497	0.182077	-2.45738	4.03019e-13	1.10578e-11
DHRS9	1349.77	903.51	1796.04	1.98784	0.991205	4.57041e-13	1.21587e-11
CD19	87.3428	136.553	38.1325	0.27925	-1.84037	4.87237e-13	1.32074e-11
WNK4	141.646	213.349	69.9433	0.327835	-1.60896	5.02733e-13	1.35807e-11
ITPR1	645.918	841.373	450.463	0.53539	-0.901338	5.13109e-13	1.36043e-11
KRT6C	149.159	63.7109	234.607	3.68238	1.88064	5.12376e-13	1.36043e-11
TOX	256.018	366.487	145.549	0.397147	-1.33226	5.21067e-13	1.37921e-11
CPED1	409.722	553.497	265.946	0.480484	-1.05744	5.4779e-13	1.44751e-11
PLXNC1	460.951	284.863	637.038	2.23629	1.16111	5.52875e-13	1.47831e-11
DHRS2	246.341	356.15	136.532	0.383354	-1.38325	5.65897e-13	1.49285e-11
SLC16A3	4075.1	2644.79	5505.42	2.08161	1.0577	5.69503e-13	1.49985e-11
STC2	548.423	730.726	366.119	0.501036	-0.997015	5.85366e-13	1.53905e-11
AMN	439.16	277.617	600.703	2.16379	1.11356	5.89173e-13	1.54648e-11
SCEL	532.074	342.226	721.921	2.10948	1.07689	6.10274e-13	1.5992e-11
PTPRC	1356.62	1756.37	956.876	0.544805	-0.876189	6.31699e-13	1.6526e-11
REEP2	205.684	297.169	114.2	0.384292	-1.37973	6.25163e-13	1.66032e-11
CRCT1	20.5868	35.4097	5.76381	0.162775	-2.61905	6.30994e-13	1.67017e-11
CAPS	975.369	641.919	1308.82	2.03892	1.0278	6.52109e-13	1.70316e-11
TNK2	1926.39	1331.32	2521.46	1.89396	0.921409	6.91532e-13	1.80314e-11
C2CD4A	231.056	337.085	125.027	0.370907	-1.43087	7.15525e-13	1.86261e-11
ALPP	148.379	65.0571	231.701	3.5615	1.83249	7.17913e-13	1.86574e-11
CHL1	193.268	278.389	108.146	0.38847	-1.36412	7.38987e-13	1.91735e-11
RELN	307.608	184.048	431.167	2.34269	1.22817	7.40358e-13	1.93686e-11
MAGEH1	595.405	781.073	409.737	0.524583	-0.930758	8.12576e-13	2.10481e-11
HK2	2550.05	1692.31	3407.78	2.01368	1.00984	8.26561e-13	2.13752e-11
OXLD1	324.954	441.493	208.416	0.472071	-1.08292	8.27579e-13	2.1543e-11
S100B	258.695	367.669	149.721	0.407216	-1.29613	8.44889e-13	2.18134e-11
POU5F1	89.0524	139.218	38.8864	0.279319	-1.84001	8.63083e-13	2.23932e-11
ELMO3	1130.5	786.494	1474.5	1.87477	0.906717	9.06803e-13	2.33735e-11
SAMHD1	924.395	1197.11	651.675	0.544371	-0.877337	1.00912e-12	2.59685e-11
CALCRL	827.255	581.094	1073.42	1.84724	0.885368	1.02858e-12	2.64691e-11
NOVA1	88.4789	141.629	35.3291	0.249449	-2.00319	1.03799e-12	2.66676e-11
DRD4	13.3389	22.9019	3.77584	0.16487	-2.6006	1.09393e-12	2.79227e-11
B3GAT1	71.6485	117.75	25.5467	0.216957	-2.20452	1.123e-12	2.88049e-11
ALDH3A1	374.726	231.128	518.324	2.24259	1.16516	1.20428e-12	3.08394e-11
PREX2	98.5756	43.1883	153.963	3.56492	1.83387	1.29728e-12	3.28431e-11
ZNF414	148.914	219.059	78.7689	0.359578	-1.47562	1.30498e-12	3.2936e-11
ACTG2	2969.6	3958.99	1980.22	0.500182	-0.999475	1.3183e-12	3.32191e-11
CYP1B1	1663.24	2160.08	1166.39	0.539978	-0.889028	1.32554e-12	3.38895e-11
GIMAP6	442.879	595.228	290.53	0.488099	-1.03476	1.3564e-12	3.46223e-11
SOX18	158.082	228.682	87.4813	0.382546	-1.3863	1.40657e-12	3.52215e-11
ROPN1B	3.45427	2.45171	4.45683	1.81784	0.862229	1.41072e-12	3.59506e-11
ECM2	504.75	337.984	671.516	1.98683	0.990469	1.45733e-12	3.62139e-11
CEACAM19	138.806	208.225	69.3872	0.333232	-1.5854	1.45784e-12	3.62139e-11
ZNF467	167.466	240.471	94.4618	0.39282	-1.34806	1.47035e-12	3.64097e-11
GSDMB	942.298	628.648	1255.95	1.99786	0.998454	1.47601e-12	3.75537e-11
TFCP2L1	1059.54	741.616	1377.47	1.85739	0.893275	1.55347e-12	3.94426e-11
CR2	721.775	956.207	487.343	0.509662	-0.972386	1.55527e-12	3.94426e-11
ADCYAP1	260.519	368.713	152.325	0.413126	-1.27535	1.55924e-12	3.94798e-11
SV2A	349.83	508.01	191.649	0.377254	-1.40639	1.56859e-12	3.96527e-11
EPHA3	626.535	812.598	440.472	0.542053	-0.883493	1.5719e-12	3.96728e-11
RASGRF1	176.664	260.014	93.3141	0.358882	-1.47842	1.65031e-12	4.15852e-11
ADGRF3	22.3843	36.761	8.00759	0.217828	-2.19874	1.67972e-12	4.22586e-11
PAIP2B	240.032	347.054	133.009	0.383253	-1.38363	1.69708e-12	4.26273e-11
FLJ23867	2488.98	1671.3	3306.67	1.9785	0.984407	1.80707e-12	4.53178e-11
CCL14	306.882	433.85	179.915	0.414694	-1.26988	1.82378e-12	4.56641e-11
DNAJC6	128.484	200.416	56.5528	0.282178	-1.82532	1.83969e-12	4.59893e-11
PCK1	301.469	182.476	420.463	2.30421	1.20427	1.91098e-12	4.62303e-11
MTMR11	1616	1106.48	2125.53	1.92099	0.941847	1.85578e-12	4.63181e-11
CAMK2B	231.288	334.661	127.916	0.382226	-1.3875	1.95731e-12	4.72062e-11
PPP1R1B	2837.43	1955.54	3719.31	1.90194	0.927469	1.9082e-12	4.7551e-11
TNS4	2205.32	1491.26	2919.38	1.95766	0.969131	1.92187e-12	4.78161e-11
GRIN2C	21.3487	36.4896	6.20774	0.170123	-2.55535	2.05379e-12	4.93066e-11
ANXA13	456.924	608.224	305.624	0.502485	-0.992848	2.02501e-12	5.03026e-11
FCMR	416.96	562.283	271.638	0.483097	-1.04961	2.05836e-12	5.10505e-11
PLCD3	1532.81	1085.12	1980.5	1.82514	0.868011	2.06971e-12	5.12513e-11
TGFBR3	798.26	1035.1	561.42	0.542382	-0.882619	2.07782e-12	5.13713e-11
ALDH1L2	578.033	380.707	775.358	2.03662	1.02618	2.17323e-12	5.19367e-11
PODXL2	658.984	859.965	458.002	0.532582	-0.908924	2.12716e-12	5.25089e-11
TACR2	95.7311	148.267	43.1953	0.291335	-1.77925	2.13366e-12	5.25869e-11
BOC	1032.47	1335.89	729.038	0.545731	-0.873737	2.20369e-12	5.4228e-11
CDH3	2383.86	1608.14	3159.57	1.96473	0.974334	2.26587e-12	5.5671e-11
EPHA2	4077.9	2678.54	5477.26	2.04487	1.03201	2.28114e-12	5.5959e-11
CCNA1	13.7068	22.3117	5.10199	0.228669	-2.12867	2.32586e-12	5.69672e-11
SPRR1B	217.611	105.637	329.585	3.11997	1.64153	2.34741e-12	5.74059e-11
NR4A3	427.577	576.737	278.417	0.482746	-1.05066	2.38517e-12	5.82389e-11
RPH3AL	550.426	728.363	372.488	0.511405	-0.967462	2.39022e-12	5.82718e-11
PI16	225.809	327.538	124.08	0.378825	-1.4004	2.40019e-12	5.84245e-11
S100A14	3932.98	2593.88	5272.08	2.0325	1.02326	2.48426e-12	6.03774e-11
MAP6	327.507	481.945	173.069	0.359105	-1.47752	2.52733e-12	6.12352e-11
ALDH1L2	465.463	614.365	316.56	0.515264	-0.956616	2.52557e-12	6.12352e-11
TRPA1	44.0742	71.8675	16.281	0.226541	-2.14215	2.62957e-12	6.36145e-11
CDT1	165.373	235.541	95.2055	0.404199	-1.30686	2.81302e-12	6.64202e-11
VSIG2	1826.32	1281.69	2370.94	1.84985	0.88741	2.80687e-12	6.77996e-11
PNMA3	48.8919	79.4885	18.2953	0.230163	-2.11927	2.82565e-12	6.81487e-11
EML1	393.342	524.315	262.369	0.500405	-0.998833	3.00396e-12	7.23385e-11
RELN	237.43	343.861	130.998	0.380964	-1.39227	3.08431e-12	7.416e-11
ADGRL1	739.608	971.818	507.398	0.522113	-0.937567	3.23974e-12	7.77785e-11
UNC93B1	2028.27	1413.33	2643.2	1.87019	0.903184	3.42345e-12	8.20637e-11
KMT5C	180.931	256.419	105.444	0.411215	-1.28203	3.73737e-12	8.70709e-11
KIFC2	757.078	518.677	995.479	1.91927	0.940555	3.77158e-12	9.02715e-11
BCAN	35.8256	60.2793	11.372	0.188654	-2.40618	4.06382e-12	9.45364e-11
KIRREL	459.874	289.726	630.022	2.17455	1.12071	4.12413e-12	9.57977e-11
FOLR2	358.798	505.576	212.02	0.419364	-1.25373	4.01718e-12	9.6004e-11
VILL	2749.02	1888.18	3609.85	1.91182	0.934946	4.13418e-12	9.86504e-11
SCX	7.16609	12.3427	1.98951	0.16119	-2.63317	4.26056e-12	9.86757e-11
FBXL8	106.959	167.467	46.452	0.27738	-1.85006	4.29219e-12	9.92623e-11
HCN4	39.2151	63.9787	14.4515	0.225879	-2.14638	4.24273e-12	1.01087e-10
GJB3	995.69	668.82	1322.56	1.97745	0.983643	4.26418e-12	1.01445e-10
SSH3	1374.49	954.573	1794.41	1.8798	0.910581	4.44284e-12	1.05536e-10
TRIM9	91.8358	144.232	39.4395	0.273445	-1.87068	4.5603e-12	1.08163e-10
DOHH	256.013	356.685	155.341	0.435514	-1.19921	4.90823e-12	1.12742e-10
FAT2	68.7992	22.3944	115.204	5.14432	2.36298	4.81488e-12	1.14029e-10
RMRP	31.5437	12.6875	50.4	3.97241	1.99001	5.14694e-12	1.17307e-10
CCDC69	753.406	976.58	530.232	0.542947	-0.881116	4.96563e-12	1.17423e-10
PTX3	190.53	272.3	108.761	0.399417	-1.32403	5.0745e-12	1.19817e-10
CCL21	1338.61	1716.15	961.06	0.560009	-0.836479	5.32685e-12	1.25588e-10
CHST9	276.05	385.897	166.204	0.430695	-1.21526	5.35585e-12	1.26083e-10
DUOXA2	1726.52	1185.51	2267.54	1.91272	0.935624	5.4109e-12	1.27188e-10
ALDH3B2	110.869	47.2126	174.525	3.69658	1.88619	5.45357e-12	1.28e-10
CACNA2D1	128.764	60.5573	196.971	3.25264	1.70161	5.85831e-12	1.32194e-10
TMPRSS6	126.286	192.283	60.2894	0.313545	-1.67325	5.90987e-12	1.33154e-10
CACNB2	106.408	163.558	49.2583	0.301167	-1.73137	6.1368e-12	1.43822e-10
FGL2	826.643	1064.79	588.492	0.552682	-0.855479	6.59473e-12	1.54324e-10
PCSK4	50.5511	82.1953	18.9068	0.230023	-2.12015	7.00603e-12	1.56804e-10
FAT4	371.753	498.011	245.496	0.492952	-1.02048	6.8042e-12	1.5899e-10
LYVE1	164.8	240.919	88.6817	0.368098	-1.44184	6.82974e-12	1.5935e-10
MAP9	391.797	520.228	263.365	0.506249	-0.982082	6.93403e-12	1.61544e-10
OLFML3	1388.32	1775.8	1000.85	0.563603	-0.827249	6.96049e-12	1.61921e-10
FMO2	335.176	213.012	457.341	2.14703	1.10234	7.34754e-12	1.63441e-10
UBXN7	343.866	217.063	470.669	2.16835	1.1166	7.40745e-12	1.64209e-10
TM4SF5	311.091	429.232	192.949	0.449521	-1.15354	7.42063e-12	1.64209e-10
LINC00982	96.5745	154.019	39.1305	0.254063	-1.97674	7.73716e-12	1.70185e-10
SCUBE3	177.76	87.5015	268.018	3.06301	1.61495	8.05099e-12	1.76104e-10
ADCY2	133.851	207.156	60.5467	0.292276	-1.77459	7.60973e-12	1.76763e-10
FGF14	299.387	420.932	177.842	0.422497	-1.24299	7.76243e-12	1.80045e-10
KRT4	107.353	167.448	47.2569	0.282218	-1.82512	8.34579e-12	1.81795e-10
KCNH3	71.9918	116.803	27.1807	0.232706	-2.10342	8.35577e-12	1.93522e-10
HLF	186.39	268.769	104.011	0.386992	-1.36962	8.83296e-12	2.04274e-10
RNF207	400.589	257.366	543.812	2.11299	1.07928	8.94671e-12	2.06601e-10
C15ORF52	1404	983.451	1824.55	1.85525	0.891615	9.06035e-12	2.08919e-10
ADAMTSL3	215.895	309.944	121.846	0.393124	-1.34694	9.12023e-12	2.09992e-10
NTRK1	45.5757	72.7635	18.3879	0.252708	-1.98446	9.24586e-12	2.12574e-10
KCNJ3	51.4662	83.0619	19.8705	0.239226	-2.06356	9.27488e-12	2.1293e-10
C2ORF54	200.228	284.879	115.576	0.405703	-1.3015	1.07314e-11	2.31202e-10
RAB39B	78.3866	126.382	30.3908	0.240467	-2.05609	1.02357e-11	2.34646e-10
ADGRF1	603.581	416.382	790.78	1.89917	0.925367	1.02582e-11	2.3482e-10
FAM46A	1011.54	1302.19	720.895	0.5536	-0.853084	1.04279e-11	2.38357e-10
ADAP1	1743.87	1238.72	2249.02	1.8156	0.860447	1.04824e-11	2.39256e-10
GPR35	768.303	532.314	1004.29	1.88665	0.915829	1.05539e-11	2.40541e-10
TRIM29	4271.46	2824.33	5718.59	2.02476	1.01775	1.07844e-11	2.45439e-10
RCSD1	474.935	623.735	326.135	0.522875	-0.935463	1.08474e-11	2.46516e-10
ARHGAP27	1738.83	1225.17	2252.5	1.83853	0.87855	1.10348e-11	2.50413e-10
TNFRSF25	109.766	170.174	49.3582	0.290045	-1.78565	1.28931e-11	2.74396e-10
SALL2	270.519	375.93	165.108	0.439197	-1.18706	1.23944e-11	2.80862e-10
IL20RB	288.44	167.985	408.894	2.43411	1.28339	1.26642e-11	2.86564e-10
PDGFRA	2619.1	3381.21	1857	0.549211	-0.864567	1.28479e-11	2.90303e-10
ABCA8	421.263	279	563.525	2.0198	1.01421	1.43758e-11	3.03491e-10
CD37	879.995	1119.53	640.46	0.572078	-0.805715	1.36015e-11	3.06892e-10
MS4A6A	967.962	1252.32	683.61	0.545877	-0.873353	1.3662e-11	3.07816e-10
PRIMA1	96.8755	148.591	45.1596	0.303918	-1.71824	1.36843e-11	3.07877e-10
MALL	4496.17	2947.12	6045.22	2.05123	1.03649	1.42909e-11	3.21067e-10
PLXNB3	534.228	355.376	713.08	2.00655	1.00472	1.43703e-11	3.22391e-10
MAMDC4	134.836	201.135	68.5373	0.340753	-1.5532	1.54938e-11	3.24915e-10
SEMA4B	4332.88	2857.12	5808.63	2.03304	1.02364	1.46518e-11	3.27771e-10
MUC20	2154.93	1476.75	2833.1	1.91847	0.939955	1.46372e-11	3.27771e-10
GSTA2	152.585	228.655	76.514	0.334626	-1.57938	1.59186e-11	3.55607e-10
C1ORF106	3317.88	2282.98	4352.78	1.90662	0.93102	1.60602e-11	3.5826e-10
SEMA3B	1650.82	1155.85	2145.79	1.85646	0.892555	1.63237e-11	3.63623e-10
CCDC78	46.7093	75.6375	17.7811	0.235083	-2.08876	1.77257e-11	3.70241e-10
ATP1B2	123.66	190.079	57.2419	0.301148	-1.73145	1.68715e-11	3.75296e-10
DNER	128.622	198.635	58.6085	0.295057	-1.76094	1.69455e-11	3.7641e-10
ABCA8	341.045	488.353	193.737	0.396715	-1.33383	1.7461e-11	3.87315e-10
CDK3	149.554	217.475	81.6327	0.375366	-1.41363	1.90023e-11	3.9638e-10
CECR1	1414.68	1814.69	1014.68	0.559145	-0.838706	1.80404e-11	3.99604e-10
ITGA7	559.544	725.903	393.185	0.541649	-0.884569	1.81056e-11	4.00484e-10
BRICD5	30.9485	51.1595	10.7375	0.209883	-2.25234	1.92847e-11	4.01208e-10
MIAT	408.085	539.622	276.549	0.512487	-0.964412	1.97737e-11	4.09758e-10
OPLAH	434.282	282.019	586.545	2.0798	1.05645	1.99726e-11	4.41162e-10
ACMSD	43.7979	70.448	17.1478	0.243411	-2.03853	2.09886e-11	4.62953e-10
SGCD	419.452	560.22	278.684	0.497454	-1.00737	2.11219e-11	4.65242e-10
MTMR7	98.3321	149.864	46.7999	0.312281	-1.67908	2.15045e-11	4.73008e-10
CADM3	164.541	240.026	89.0569	0.371031	-1.43039	2.19871e-11	4.82951e-10
BEX2	346.594	499.345	193.844	0.388196	-1.36514	2.20572e-11	4.83816e-10
RASSF2	943.082	1209.68	676.484	0.559225	-0.838499	2.23546e-11	4.89656e-10
NDRG4	405.93	539.676	272.184	0.504347	-0.987511	2.34635e-11	5.13232e-10
HSPA7	301.856	171.6	432.112	2.51814	1.33236	2.41937e-11	5.28469e-10
AQP5	1408.82	992.081	1825.55	1.84012	0.879804	2.51728e-11	5.49096e-10
IGF2BP2	789.434	551.659	1027.21	1.86204	0.896883	2.55082e-11	5.55641e-10
ADAT3	58.9641	94.8545	23.0738	0.243255	-2.03946	2.84642e-11	5.73251e-10
ARRDC1	1676.92	1185.99	2167.84	1.82787	0.87016	2.77997e-11	6.0472e-10
LRRK2	356.686	226.753	486.619	2.14603	1.10167	3.03317e-11	6.09303e-10
ABHD17C	1689.75	1197.7	2181.79	1.82165	0.865243	2.83863e-11	6.1663e-10
VGLL3	704.221	485.843	922.598	1.89896	0.92521	3.23902e-11	6.48173e-10
SNPH	253.316	354.932	151.7	0.427406	-1.22632	2.99615e-11	6.49951e-10
UGT1A6	464.432	314.3	614.564	1.95534	0.967421	3.11518e-11	6.74842e-10
LGALS7	67.1231	106.703	27.5431	0.258128	-1.95384	3.42907e-11	6.85336e-10
LGR6	307.555	178.308	436.802	2.4497	1.29261	3.17406e-11	6.86652e-10
CGN	3344.54	2310.63	4378.45	1.89491	0.922133	3.18325e-11	6.87696e-10
MFSD10	2228.36	1554.61	2902.11	1.86677	0.900546	3.23012e-11	6.96866e-10
GIMAP5	471.587	616.329	326.845	0.530309	-0.915094	3.25149e-11	7.00516e-10
TMEM59L	150.819	218.646	82.9922	0.379573	-1.39755	3.51693e-11	7.01115e-10
UCA1	497.846	327.799	667.892	2.03751	1.0268	3.47371e-11	7.4737e-10
DPP4	636.33	816.401	456.258	0.558865	-0.839428	3.50962e-11	7.54066e-10
IL6ST	959.092	1233.61	684.576	0.554938	-0.849601	3.57478e-11	7.67019e-10
PRKG1	158.171	84.4063	231.937	2.74786	1.45831	3.93338e-11	7.80187e-10
C19ORF33	3267.66	2266.13	4269.2	1.88392	0.913735	3.67092e-11	7.86576e-10
FAM222A	191.726	274.389	109.063	0.397476	-1.33106	4.06168e-11	8.0361e-10
IGFBPL1	10.1228	16.1588	4.08675	0.252912	-1.98329	3.80347e-11	8.1387e-10
GDF15	1158.54	819.399	1497.69	1.82779	0.870097	3.90444e-11	8.34342e-10
SNCG	370.465	510.238	230.693	0.452129	-1.14519	4.28284e-11	8.44185e-10
TMEM74B	90.1635	137.772	42.5555	0.308885	-1.69486	4.3061e-11	8.47709e-10
TMEM132B	60.6252	96.1547	25.0957	0.260993	-1.93792	4.10475e-11	8.75958e-10
POU5F1	117.048	52.7012	181.394	3.44194	1.78322	4.11168e-11	8.7625e-10
ZNF185	1046.53	739.549	1353.51	1.83018	0.871984	4.19128e-11	8.92006e-10
LMO3	150.84	225.164	76.5154	0.33982	-1.55716	4.39733e-11	9.34595e-10
ADGRV1	112.479	171.448	53.5097	0.312104	-1.6799	4.61236e-11	9.78976e-10
PLEKHN1	189.443	102.437	276.448	2.69871	1.43227	4.61998e-11	9.79274e-10
CPLX1	106.683	165.685	47.6817	0.287786	-1.79693	5.02364e-11	9.80389e-10
EGFL8	132.766	197.38	68.1517	0.345281	-1.53416	5.03292e-11	9.80983e-10
ALDH1A1	5770.33	7750.37	3790.29	0.489046	-1.03196	4.657e-11	9.85795e-10
LINC01002	101.692	159.742	43.6433	0.273212	-1.87191	5.11444e-11	9.9564e-10
FLNC	1503.84	1907.96	1099.72	0.576385	-0.794895	4.74504e-11	1.00308e-09
NDUFA4L2	653.453	851.763	455.143	0.534354	-0.904132	5.23643e-11	1.01562e-09
SLC4A11	406.117	263.534	548.699	2.08208	1.05802	4.89159e-11	1.03268e-09
TMPRSS3	1120.75	810.529	1430.98	1.76549	0.820066	4.97833e-11	1.04958e-09
ZNF704	247.283	149.483	345.084	2.30851	1.20696	5.67454e-11	1.09119e-09
DACH2	17.463	27.9781	6.94776	0.248328	-2.00968	5.19566e-11	1.09394e-09
MS4A4A	403.568	530.796	276.34	0.520614	-0.941713	5.29149e-11	1.11263e-09
LINC00116	234.966	329.65	140.282	0.425549	-1.2326	5.8425e-11	1.11939e-09
LIFR	532.032	696.896	367.169	0.526864	-0.924497	5.50686e-11	1.15637e-09
RAB25	2622.38	1833.52	3411.24	1.86049	0.895683	5.56762e-11	1.16731e-09
SPEF1	27.2017	43.1837	11.2198	0.259815	-1.94444	5.57377e-11	1.16731e-09
CRACR2A	158.663	234.58	82.745	0.352737	-1.50334	5.73805e-11	1.19852e-09
TCP11	3.32606	2.42905	4.22308	1.73857	0.797903	5.73516e-11	1.19852e-09
WASH5P	183.647	255.821	111.472	0.43574	-1.19846	6.31959e-11	1.20639e-09
CEP126	291.222	400.615	181.829	0.453874	-1.13964	5.9518e-11	1.24152e-09
CST6	375.07	246.237	503.904	2.04642	1.0331	5.97057e-11	1.24379e-09
SESN1	649.406	828.612	470.2	0.567454	-0.817424	5.98933e-11	1.24605e-09
PPP1R16B	380.774	500.832	260.715	0.520564	-0.941853	6.06511e-11	1.25953e-09
SAXO2	31.0538	49.525	12.5825	0.254064	-1.97673	6.07013e-11	1.25953e-09
PTCHD2	40.5758	65.1011	16.0505	0.246547	-2.02007	6.19038e-11	1.28279e-09
C16ORF54	208.637	294.601	122.673	0.416403	-1.26395	6.19956e-11	1.28301e-09
SLC4A11	341.428	457.102	225.755	0.493883	-1.01776	7.01306e-11	1.32561e-09
HMGCLL1	56.3928	89.6487	23.1369	0.258084	-1.95409	6.44353e-11	1.33175e-09
GIPR	124.273	186.265	62.2821	0.334374	-1.58046	7.12703e-11	1.34263e-09
TMC6	1561.11	1127.13	1995.08	1.77005	0.823794	6.61278e-11	1.36494e-09
MPDZ	459.191	597.648	320.735	0.536662	-0.897915	6.62562e-11	1.3658e-09
MISP	3125.81	2225.06	4026.57	1.80964	0.855706	6.64534e-11	1.36807e-09
CMKLR1	410.456	544.13	276.781	0.508666	-0.97521	6.72307e-11	1.38227e-09
AQP12B	172.628	250.228	95.0285	0.379767	-1.39681	7.16376e-11	1.47095e-09
COLEC12	622.099	791.154	453.043	0.572636	-0.80431	7.2963e-11	1.49622e-09
JAKMIP2	113.288	171.38	55.1964	0.322069	-1.63456	7.32549e-11	1.50025e-09
LINC00265	149.714	215.546	83.8818	0.38916	-1.36156	8.3579e-11	1.56329e-09
AMDHD2	228.913	319.929	137.897	0.431022	-1.21417	8.86662e-11	1.65255e-09
ANO9	553.429	383.783	723.075	1.88407	0.913855	8.1352e-11	1.66391e-09
BRINP1	53.8	85.6941	21.906	0.25563	-1.96787	8.1745e-11	1.66978e-09
DMRTC1B	42.7174	68.1034	17.3315	0.254487	-1.97433	8.36899e-11	1.7073e-09
ALDH3B2	86.5301	130.452	42.6081	0.326619	-1.61432	9.67886e-11	1.78911e-09
TMEM130	276.474	378.134	174.814	0.462306	-1.11308	8.85802e-11	1.80472e-09
UGT1A1	130.805	64.2762	197.334	3.07009	1.61828	9.83381e-11	1.8135e-09
CNGA3	34.4218	54.8727	13.9709	0.254606	-1.97366	9.44144e-11	1.9211e-09
RAP1GAP2	1597.7	2049.71	1145.69	0.558956	-0.839194	9.48968e-11	1.92842e-09
SLC22A18	832.386	599.842	1064.93	1.77535	0.828104	9.64819e-11	1.95811e-09
CAPRIN2	679.352	458.985	899.72	1.96024	0.971028	9.73229e-11	1.97264e-09
SLC1A3	510.35	346.756	673.944	1.94357	0.958706	1.09776e-10	2.01031e-09
TFAP2A	267.351	362.773	171.928	0.473928	-1.07726	1.14161e-10	2.08093e-09
NIM1K	31.1281	49.3915	12.8648	0.260465	-1.94084	1.05627e-10	2.13821e-09
SETBP1	388.93	510.74	267.121	0.523007	-0.935098	1.06922e-10	2.16164e-09
CD48	404.291	530.666	277.916	0.523713	-0.933152	1.07291e-10	2.16632e-09
GPR87	200.875	110.865	290.884	2.62377	1.39164	1.12138e-10	2.26128e-09
STRN	326.302	210.077	442.527	2.1065	1.07484	1.26134e-10	2.2807e-09
GATA3-AS1	4.43288	3.37185	5.4939	1.62934	0.704291	1.14113e-10	2.29817e-09
UCN	5.11779	8.68745	1.54814	0.178204	-2.4884	1.30676e-10	2.35202e-09
ZFHX4	263.242	166.424	360.06	2.16351	1.11337	1.32082e-10	2.37461e-09
DOCK10	463.418	602.464	324.372	0.538408	-0.893227	1.18307e-10	2.37959e-09
TMX4	987.29	1259.95	714.629	0.567188	-0.818102	1.22775e-10	2.4663e-09
SCRIB	1907.5	1394.37	2420.63	1.736	0.795767	1.31587e-10	2.63988e-09
EDNRB	408.719	537.662	279.775	0.520355	-0.942432	1.31751e-10	2.63988e-09
ITGA9	245.099	147.544	342.655	2.32239	1.21561	1.4849e-10	2.65445e-09
DNASE1L2	14.5836	24.2542	4.913	0.202563	-2.30356	1.49996e-10	2.67833e-09
COL25A1	10.6169	16.8342	4.39963	0.26135	-1.93594	1.34186e-10	2.68526e-09
SLC38A11	80.3906	36.5167	124.264	3.40295	1.76678	1.60138e-10	2.84331e-09
PDE3B	359.051	496.409	221.694	0.446595	-1.16296	1.4872e-10	2.97232e-09
ZDHHC20	351.438	226.779	476.097	2.09938	1.06997	1.6901e-10	2.98067e-09
SEMA7A	1381.95	988.516	1775.38	1.796	0.844791	1.51786e-10	3.02977e-09
TMPRSS4	5044.24	3306.53	6781.95	2.05108	1.03638	1.52169e-10	3.03356e-09
USP32P1	205.117	287.946	122.288	0.424692	-1.23551	1.74884e-10	3.06709e-09
LMNTD2	56.9414	90.7307	23.1522	0.255175	-1.97044	1.75113e-10	3.06769e-09
BIK	391.181	262.436	519.927	1.98116	0.986343	1.59092e-10	3.16756e-09
HMGCS2	811.954	592.373	1031.54	1.74136	0.800216	1.8353e-10	3.19735e-09
REST	313.392	197.975	428.809	2.16598	1.11502	1.85858e-10	3.23435e-09
SLCO2B1	1681.4	2137.77	1225.04	0.573045	-0.80328	1.65576e-10	3.29249e-09
MOXD1	1119.73	1402.69	836.774	0.596549	-0.745289	1.68978e-10	3.3559e-09
ABHD16B	110.467	168.032	52.9007	0.314825	-1.66738	2.02697e-10	3.49264e-09
AIM1L	316.074	181.134	451.013	2.48994	1.31611	1.79982e-10	3.56994e-09
MPZL2	2022.98	1452.52	2593.44	1.78548	0.836312	1.81784e-10	3.59663e-09
CD53	1170.54	1477.35	863.737	0.584654	-0.774344	1.81749e-10	3.59663e-09
ABCC9	555.034	373.21	736.859	1.97438	0.981399	2.14589e-10	3.68546e-09
LAMA2	1584.82	2000.67	1168.97	0.584293	-0.775237	1.86778e-10	3.6908e-09
GIMAP4	619.648	788.106	451.191	0.5725	-0.804651	1.87412e-10	3.69869e-09
ADAMTSL3	269.791	174.406	365.177	2.09383	1.06615	2.15637e-10	3.69942e-09
TRPM4	1743.85	1271.88	2215.82	1.74216	0.800879	1.98569e-10	3.91398e-09
GFRA1	335.262	479.022	191.502	0.399778	-1.32273	2.00612e-10	3.94929e-09
CELSR1	1303.18	932.722	1673.63	1.79435	0.843463	2.00946e-10	3.95093e-09
LPCAT4	2578.92	1815.3	3342.54	1.84132	0.880742	2.02547e-10	3.97746e-09
CCDC3	561.267	719.311	403.223	0.560569	-0.835037	2.04129e-10	4.00352e-09
TINAGL1	4037.42	2787.75	5287.08	1.89654	0.92337	2.07161e-10	4.05794e-09
DSG3	380.866	249.864	511.868	2.04858	1.03463	2.1338e-10	4.17457e-09
TCP11	2.75023	3.76502	1.73545	0.460939	-1.11735	2.49155e-10	4.22838e-09
EFEMP1	2821.81	3568.18	2075.44	0.581652	-0.781771	2.18814e-10	4.27557e-09
KRT81	120.127	180.249	60.0048	0.3329	-1.58684	2.54603e-10	4.31156e-09
DOCK2	619.468	786.78	452.157	0.574692	-0.799139	2.22497e-10	4.34214e-09
MYO9A	314.163	200.697	427.629	2.13073	1.09135	2.58603e-10	4.36521e-09
CSF1R	1509.37	1906.17	1112.58	0.583671	-0.776771	2.25429e-10	4.39391e-09
LNPEP	295.584	189.004	402.165	2.12781	1.08937	2.63742e-10	4.43249e-09
NBEAL2	3553.2	2481.21	4625.2	1.86409	0.898472	2.3044e-10	4.48604e-09
VGLL1	155.369	79.2493	231.489	2.92102	1.54647	2.34222e-10	4.55403e-09
KIF19	71.4335	111.013	31.8538	0.286937	-1.80119	2.72099e-10	4.56367e-09
DSEL	401.985	274.307	529.663	1.93092	0.949285	2.72695e-10	4.56881e-09
LYPD3	357.884	217.669	498.099	2.28833	1.19429	2.3917e-10	4.6445e-09
PLEK2	1223.13	876.167	1570.09	1.792	0.841569	2.40448e-10	4.66357e-09
CES1	1459.4	1852.46	1066.34	0.575636	-0.796771	2.44954e-10	4.74512e-09
FAM101A	790.95	564.274	1017.63	1.80342	0.850739	2.49699e-10	4.83109e-09
MACROD1	188.625	261.766	115.483	0.44117	-1.18059	2.98249e-10	4.93914e-09
TMEM145	38.3405	62.7211	13.9598	0.22257	-2.16767	2.99085e-10	4.94778e-09
DLG4	504.746	664.517	344.974	0.519135	-0.945818	2.57007e-10	4.96638e-09
HGF	127	64.9473	189.053	2.91086	1.54145	3.0546e-10	5.04266e-09
SPTBN2	1206.39	866.094	1546.69	1.78583	0.836593	2.65133e-10	5.11712e-09
ADAMTS1	1813.86	2272.41	1355.31	0.59642	-0.7456	2.67958e-10	5.16533e-09
PLCB3	1585.13	1150.81	2019.45	1.75481	0.811316	2.74806e-10	5.29085e-09
NAP1L5	180.922	256.93	104.914	0.408337	-1.29217	2.76542e-10	5.31777e-09
CDK18	925.593	665.436	1185.75	1.78192	0.833429	2.80147e-10	5.38052e-09
MYH16	30.515	11.4512	49.5788	4.32959	2.11423	2.90226e-10	5.56732e-09
FBLN5	1665.83	2116.78	1214.89	0.573932	-0.801049	2.90581e-10	5.56734e-09
PABPC1L	381.286	256.69	505.882	1.97079	0.978773	2.99689e-10	5.73487e-09
D2HGDH	606.813	437.41	776.216	1.77457	0.827471	3.01527e-10	5.76305e-09
SLC6A14	1354.68	968.328	1741.02	1.79797	0.846368	3.11676e-10	5.9498e-09
FUT3	1642.61	1189.14	2096.08	1.76269	0.817777	3.16965e-10	6.04343e-09
AOC3	1539.59	1932.23	1146.96	0.593595	-0.752448	3.19143e-10	6.07761e-09
DMD	410.951	539.787	282.115	0.52264	-0.936109	3.25515e-10	6.19147e-09
IL33	522.814	354.723	690.906	1.94774	0.961799	3.90403e-10	6.35827e-09
CCDC151	24.3186	38.3484	10.2889	0.268302	-1.89807	3.45746e-10	6.56833e-09
SPTBN5	122.559	181.931	63.1876	0.347316	-1.52568	4.04718e-10	6.5846e-09
MTURN	775.346	984.321	566.37	0.575392	-0.797383	3.49275e-10	6.62738e-09
ATP8B2	1055.12	1323.66	786.579	0.594247	-0.750865	3.56406e-10	6.75456e-09
B3GNT3	2287.64	1645.83	2929.45	1.77992	0.831812	3.65976e-10	6.92758e-09
RHOF	1031.74	737.496	1325.98	1.79794	0.846349	3.69213e-10	6.98047e-09
WDR97	20.6102	34.1234	7.09703	0.207981	-2.26547	4.34365e-10	7.02342e-09
MSR1	921.36	1159.35	683.37	0.589442	-0.762577	3.75771e-10	7.09594e-09
KIAA0907	1113.23	818.035	1408.42	1.72171	0.783838	3.7795e-10	7.12855e-09
NTF4	25.4854	9.64019	41.3307	4.28734	2.10008	3.79767e-10	7.15425e-09
SFRP4	4866.62	6305.23	3428.01	0.543678	-0.879176	3.81184e-10	7.16381e-09
FPR3	489.545	636.836	342.253	0.537428	-0.895858	3.80861e-10	7.16381e-09
CTXN1	110.535	167.275	53.7948	0.321595	-1.63668	4.45373e-10	7.18666e-09
GPER1	123.875	183.026	64.7249	0.353638	-1.49965	4.52263e-10	7.29037e-09
ENDOG	162.829	226.587	99.0719	0.437236	-1.19352	4.55402e-10	7.33347e-09
RHBDL1	56.0155	88.7409	23.2902	0.262452	-1.92988	4.59573e-10	7.39145e-09
DYNC1I1	140.459	209.726	71.1922	0.339453	-1.55872	3.97869e-10	7.46847e-09
FAM63B	322.547	210.01	435.084	2.07173	1.05083	4.84139e-10	7.74868e-09
CD302	956.683	1216.38	696.991	0.573006	-0.803377	4.15648e-10	7.7929e-09
TNFRSF10B	2200	1554.84	2845.16	1.82987	0.871742	4.16356e-10	7.79689e-09
WDR7	458.307	592.994	323.62	0.545739	-0.873717	4.1854e-10	7.82848e-09
PRG4	249.642	343.789	155.495	0.452298	-1.14465	4.19846e-10	7.8436e-09
CUZD1	3481.86	2533.11	4430.61	1.74908	0.806596	4.97531e-10	7.93882e-09
TFAP2A	320.337	186.691	453.982	2.43173	1.28198	4.37481e-10	8.16338e-09
FCER2	110.217	163.514	56.9192	0.3481	-1.52243	4.46406e-10	8.32007e-09
OMD	234.71	328.34	141.08	0.429677	-1.21868	4.49973e-10	8.37662e-09
PAPSS2	1415.17	1783.48	1046.86	0.586975	-0.768629	4.70253e-10	8.74383e-09
DDR2	285.458	383.226	187.69	0.489764	-1.02984	4.81808e-10	8.94811e-09
LINC00174	127.827	187.644	68.0087	0.362434	-1.46421	5.73813e-10	9.0824e-09
PTRH1	158.041	221.44	94.6427	0.427397	-1.22635	5.8017e-10	9.17379e-09
WNT10A	262.365	354.92	169.809	0.478442	-1.06358	5.83248e-10	9.21321e-09
MYEOV	1108.43	817.292	1399.57	1.71244	0.776057	4.9723e-10	9.21473e-09
DTX2	908.98	666.533	1151.43	1.72749	0.788677	4.97335e-10	9.21473e-09
PAM16	179.94	246.996	112.883	0.457023	-1.12966	5.92461e-10	9.32135e-09
NDNF	261.753	168.922	354.583	2.09909	1.06976	6.1043e-10	9.59447e-09
SRPK3	27.4852	44.255	10.7153	0.242127	-2.04616	6.17812e-10	9.69115e-09
BCAM	3057.23	3884.86	2229.61	0.573922	-0.801074	5.25657e-10	9.72804e-09
MS4A4A	478.71	345.88	611.539	1.76807	0.822173	6.26325e-10	9.81491e-09
CACNA1A	268.51	365.274	171.746	0.470183	-1.08871	6.29678e-10	9.85766e-09
GPRIN3	272.021	179.21	364.831	2.03577	1.02558	6.31774e-10	9.88064e-09
CYFIP2	832.226	1053.33	611.125	0.580186	-0.785413	5.3607e-10	9.90911e-09
NAP1L2	94.6324	142.471	46.7935	0.328442	-1.60629	5.38772e-10	9.94738e-09
KSR2	115.114	172.346	57.8821	0.335847	-1.57412	5.45621e-10	1.0062e-08
TRIP10	2372.75	1689.21	3056.3	1.8093	0.855435	5.46516e-10	1.00668e-08
SLC8A1	348.295	489.181	207.409	0.423991	-1.23789	5.72089e-10	1.05255e-08
KLHL17	137.928	200.397	75.4578	0.376541	-1.40912	6.95761e-10	1.08276e-08
ADAM22	150.768	85.0653	216.47	2.54476	1.34753	6.97914e-10	1.08504e-08
NRADDP	7.80654	12.9757	2.63742	0.203259	-2.29861	7.00076e-10	1.08733e-08
GPR162	155.656	226.406	84.9054	0.375014	-1.41498	5.93605e-10	1.09086e-08
STMN2	544.864	698.91	390.819	0.559183	-0.838607	6.02274e-10	1.1055e-08
IL1RN	1205.54	864.128	1546.96	1.7902	0.84012	6.06418e-10	1.11181e-08
KIRREL2	211.453	296.431	126.474	0.426656	-1.22885	6.09112e-10	1.11545e-08
NOXO1	59.3691	93.4143	25.324	0.271093	-1.88314	7.2151e-10	1.11731e-08
CD22	267.81	359.09	176.53	0.491603	-1.02443	7.32894e-10	1.13383e-08
ZP1	5.44897	7.88476	3.01318	0.382153	-1.38778	6.40177e-10	1.17098e-08
HSD11B1	299.435	192.663	406.208	2.10838	1.07614	7.67729e-10	1.17961e-08
MMP28	1211.13	871.325	1550.94	1.77997	0.831856	6.5024e-10	1.18801e-08
AR	52.759	24.8925	80.6255	3.23895	1.69552	7.76485e-10	1.18958e-08
GHR	143.385	211.758	75.0118	0.354233	-1.49723	6.89972e-10	1.25914e-08
KL	194.459	274.002	114.917	0.419403	-1.25359	8.35966e-10	1.2745e-08
TSPYL2	984.847	1245.86	723.836	0.580993	-0.783407	7.01686e-10	1.27903e-08
BACE1	1672.03	2117.76	1226.3	0.579056	-0.788224	7.0801e-10	1.28907e-08
RASA4	451.151	584.494	317.808	0.543732	-0.879032	7.13154e-10	1.29694e-08
MAN1C1	427.899	561.85	293.948	0.523178	-0.934627	7.24492e-10	1.31603e-08
FAM57B	16.1813	25.4425	6.9201	0.271989	-1.87838	7.32015e-10	1.32817e-08
ESPN	226.266	126.921	325.611	2.56546	1.35922	7.59868e-10	1.37712e-08
TNFAIP2	4369.96	3007.65	5732.28	1.9059	0.930473	7.83381e-10	1.4181e-08
IKZF1	441.758	574.887	308.628	0.53685	-0.897409	7.91286e-10	1.43076e-08
DAAM2	509.621	663.374	355.867	0.536451	-0.898482	7.99248e-10	1.44351e-08
TNNT1	178.696	97.1343	260.257	2.67935	1.42188	8.00644e-10	1.44437e-08
TENM3	586.469	741.538	431.399	0.581762	-0.7815	8.23696e-10	1.48426e-08
WNT10A	313.8	185.901	441.698	2.37599	1.24853	8.26342e-10	1.48732e-08
HIST3H2BB	4.06929	3.12707	5.0115	1.60262	0.680431	8.45655e-10	1.52034e-08
PREX1	1107.98	1379.53	836.44	0.606323	-0.721842	8.67136e-10	1.55719e-08
TCTN1	579.699	736.062	423.336	0.575136	-0.798025	8.80099e-10	1.57866e-08
RGMA	390.495	516.111	264.879	0.51322	-0.962351	1.05129e-09	1.59199e-08
PCLO	345.579	486.38	204.777	0.421023	-1.24803	9.14363e-10	1.63668e-08
PGR	168.232	238.807	97.6568	0.408937	-1.29005	9.14518e-10	1.63668e-08
RNF208	106.112	161.605	50.6191	0.313228	-1.67471	1.08543e-09	1.64211e-08
FAT2	52.4171	82.1229	22.7114	0.276554	-1.85437	1.09764e-09	1.659e-08
KDR	674.301	859.337	489.265	0.569352	-0.812607	9.30897e-10	1.6641e-08
TTTY14	3.4244	2.57654	4.27226	1.65814	0.729565	9.36135e-10	1.67156e-08
APOLD1	1036.08	1300.69	771.467	0.593119	-0.753606	9.63173e-10	1.7179e-08
TEKT5	3.25363	4.61595	1.89132	0.409736	-1.28723	1.1411e-09	1.72137e-08
CYP2S1	2001.42	1464.94	2537.91	1.73243	0.7928	9.66541e-10	1.72195e-08
ANGPTL1	213.32	297.312	129.328	0.434991	-1.20094	9.74778e-10	1.73466e-08
RAPGEF6	269.688	177.82	361.555	2.03326	1.02379	1.15588e-09	1.74033e-08
SIX2	99.2079	152.861	45.5547	0.298014	-1.74655	1.16848e-09	1.75763e-08
LGI2	181.654	255.776	107.532	0.420416	-1.25011	9.95884e-10	1.77022e-08
ADH6	152.423	223.552	81.2943	0.363649	-1.45938	1.01832e-09	1.80604e-08
TMEM236	65.4903	101.449	29.5318	0.2911	-1.78041	1.01767e-09	1.80604e-08
MAPK12	181.775	249.106	114.444	0.459421	-1.12211	1.20983e-09	1.8129e-08
ASIC3	22.8055	37.0167	8.59423	0.232172	-2.10674	1.23316e-09	1.8461e-08
LOC146880	715.023	497.904	932.141	1.87213	0.90468	1.04926e-09	1.85881e-08
LRRN3	56.1186	87.5523	24.6848	0.281943	-1.82652	1.05647e-09	1.86948e-08
NRSN2	765.941	968.927	562.954	0.581007	-0.783372	1.0736e-09	1.89766e-08
PTPRU	1627.88	1182.01	2073.75	1.75443	0.811	1.08069e-09	1.90805e-08
IER5L	700.411	483.331	917.491	1.89827	0.924682	1.10493e-09	1.94866e-08
CDKL5	66.4411	31.3161	101.566	3.24326	1.69744	1.3138e-09	1.95788e-08
CYP3A5	1980.81	1455.93	2505.68	1.72103	0.783269	1.1156e-09	1.96527e-08
SEC14L2	836.057	614.908	1057.21	1.71929	0.781816	1.14806e-09	2.01985e-08
SERPINI1	155.582	225.151	86.0124	0.382021	-1.38827	1.14914e-09	2.01985e-08
KRT6B	656.123	836.798	475.448	0.568175	-0.815593	1.39913e-09	2.07095e-08
PCDH10	42.6215	66.2149	19.028	0.287368	-1.79903	1.21092e-09	2.12606e-08
EDIL3	598.067	754.527	441.606	0.585276	-0.772812	1.22648e-09	2.15098e-08
SBNO1	420.107	287.222	552.992	1.92532	0.945096	1.46046e-09	2.15565e-08
WDFY4	386.788	501.101	272.475	0.543752	-0.878978	1.24989e-09	2.18961e-08
GALNT16	181.484	255.635	107.333	0.41987	-1.25199	1.2852e-09	2.24895e-08
MC1R	217.916	297.188	138.644	0.466518	-1.09999	1.59645e-09	2.3432e-08
SERINC5	273.212	179.791	366.634	2.03923	1.02802	1.59524e-09	2.3432e-08
AHSA2	669.962	472.022	867.902	1.83869	0.878677	1.34607e-09	2.35286e-08
KIAA1644	197.85	271.884	123.815	0.455395	-1.13481	1.34986e-09	2.35686e-08
RNASE6	418.291	546.742	289.84	0.530123	-0.915602	1.3552e-09	2.36357e-08
PRSS8	4091.76	2889.63	5293.9	1.83203	0.873443	1.37302e-09	2.39201e-08
MYH10	1779.48	2221.12	1337.85	0.60233	-0.731373	1.39553e-09	2.42853e-08
SPATC1L	136.838	197.749	75.9273	0.383958	-1.38098	1.67857e-09	2.45685e-08
VSTM2L	1488.86	1118.13	1859.59	1.66312	0.73389	1.42256e-09	2.47284e-08
SPHK2	340.208	440.598	239.819	0.544304	-0.877515	1.72396e-09	2.52095e-08
FOSL1	578.742	414.363	743.121	1.79341	0.842701	1.46195e-09	2.53851e-08
DNAH2	232.631	134.464	330.798	2.46013	1.29873	1.46464e-09	2.54038e-08
TMEM160	82.6892	122.328	43.0499	0.351921	-1.50668	1.77256e-09	2.58482e-08
TUFT1	1066.75	791.378	1342.12	1.69592	0.76207	1.50031e-09	2.59938e-08
CAPN12	677.472	472.777	882.166	1.86592	0.89989	1.53099e-09	2.64963e-08
CD79A	474.01	608.012	340.008	0.559214	-0.838528	1.83947e-09	2.67743e-08
EFNB1	2804.97	2040.68	3569.26	1.74905	0.806573	1.55508e-09	2.68541e-08
NLGN4X	123.528	182.932	64.124	0.350535	-1.51237	1.55463e-09	2.68541e-08
FAM168A	252.019	164.341	339.696	2.06702	1.04755	1.92755e-09	2.7953e-08
DLC1	987.222	1242.86	731.589	0.588636	-0.764553	1.62816e-09	2.80852e-08
PDZD4	219.395	300.012	138.779	0.462578	-1.11223	1.96119e-09	2.84146e-08
RASAL1	467.608	329.816	605.399	1.83557	0.876225	1.66768e-09	2.87356e-08
TG	58.8007	24.4125	93.1889	3.81726	1.93254	1.70973e-09	2.94279e-08
RADIL	72.102	112.998	31.2062	0.276167	-1.85639	1.73834e-09	2.98551e-08
RND2	65.0111	100.553	29.4693	0.293073	-1.77067	1.73742e-09	2.98551e-08
MEF2B	38.6525	61.8764	15.4286	0.249346	-2.00378	2.06935e-09	2.99542e-08
LRRC4	60.5342	93.4219	27.6465	0.295932	-1.75666	1.74639e-09	2.99608e-08
ANKRD9	123.149	180.283	66.0149	0.366174	-1.4494	2.07589e-09	3.00213e-08
LHFP	1192.06	1493.61	890.506	0.596209	-0.746111	1.76941e-09	3.03225e-08
PART1	38.9297	62.5873	15.2721	0.244012	-2.03497	2.30135e-09	3.29791e-08
CD84	185.934	101.073	270.796	2.67922	1.42181	2.33509e-09	3.34322e-08
GPAM	303.319	410.743	195.894	0.476925	-1.06817	1.95468e-09	3.34611e-08
CACNA2D3	41.5045	64.7903	18.2187	0.281195	-1.83036	1.99832e-09	3.4171e-08
CD52	716.335	917.915	514.754	0.560786	-0.834477	2.03493e-09	3.47594e-08
TACR2	72.3629	109.987	34.7383	0.315839	-1.66274	2.44296e-09	3.49131e-08
FBLL1	50.1162	78.6304	21.602	0.274728	-1.86392	2.44706e-09	3.494e-08
PERM1	67.7401	103.761	31.7196	0.3057	-1.70981	2.50221e-09	3.56628e-08
NRN1	166.147	235.987	96.3059	0.408097	-1.29301	2.17042e-09	3.70336e-08
KIT	403.87	522.001	285.738	0.547389	-0.86936	2.18532e-09	3.72474e-08
CYP2D7	18.1228	29.8364	6.40909	0.214808	-2.21888	2.67226e-09	3.7949e-08
SCNN1D	61.0508	94.9631	27.1386	0.285781	-1.80702	2.71681e-09	3.85122e-08
GUCY1A3	1208.42	1520.16	896.669	0.589851	-0.761578	2.30436e-09	3.91915e-08
MAP1A	938.565	1174.83	702.3	0.597788	-0.742294	2.3036e-09	3.91915e-08
SMAP2	1711.74	2141.84	1281.63	0.598378	-0.740872	2.32795e-09	3.955e-08
JPH4	65.5194	101.261	29.7779	0.294071	-1.76576	2.33918e-09	3.9698e-08
PCP4	86.9502	128.726	45.1745	0.350936	-1.51072	2.85818e-09	4.02985e-08
NAP1L3	163.596	231.764	95.4269	0.411741	-1.28019	2.40844e-09	4.08295e-08
THSD7A	138.251	78.9499	197.553	2.50226	1.32323	2.90664e-09	4.09452e-08
NMU	175.824	98.3959	253.253	2.57382	1.36391	2.43912e-09	4.1305e-08
DHCR7	1173.43	858.187	1488.67	1.73467	0.794658	2.45622e-09	4.14689e-08
SFTA2	463.033	328.225	597.842	1.82144	0.86508	2.45485e-09	4.14689e-08
EMCN	276.426	370.453	182.399	0.492369	-1.02219	2.4567e-09	4.14689e-08
ANOS1	315.242	206.965	423.52	2.04634	1.03305	2.98643e-09	4.19566e-08
VAMP2	1966.38	2461.15	1471.61	0.597935	-0.74194	2.48882e-09	4.19662e-08
CNIH2	120.927	178.653	63.201	0.353764	-1.49914	3.01499e-09	4.23201e-08
EDNRB	483.767	351.028	616.506	1.75629	0.81253	3.13178e-09	4.38033e-08
ERN2	1901.31	1428.93	2373.7	1.66117	0.732197	2.65356e-09	4.46962e-08
KIAA0319	100.613	148.213	53.0127	0.357679	-1.48326	2.66972e-09	4.49203e-08
CGB7	40.0943	63.6021	16.5864	0.260784	-1.93907	3.22221e-09	4.49882e-08
CES1P1	55.7607	26.5541	84.9672	3.19977	1.67797	3.26758e-09	4.55409e-08
METTL7A	2460.45	3112.44	1808.45	0.58104	-0.783291	2.7836e-09	4.67864e-08
ITGA4	454.666	581.95	327.382	0.56256	-0.829921	2.7916e-09	4.68708e-08
NCKAP1L	608.542	765.221	451.862	0.590499	-0.759993	2.85216e-09	4.78368e-08
SMAD5-AS1	3.96536	4.88611	3.04461	0.623114	-0.682431	2.86062e-09	4.79276e-08
CCL20	520.029	362.176	677.881	1.87169	0.90434	2.91196e-09	4.87359e-08
CR1	182.66	254.061	111.258	0.437919	-1.19127	2.9269e-09	4.89339e-08
KCNK1	1312.49	960.601	1664.39	1.73265	0.792981	2.97378e-09	4.96649e-08
HCN2	59.0703	91.0737	27.067	0.297198	-1.7505	3.0331e-09	5.0602e-08
CAMK2N2	97.9556	144.816	51.0952	0.352828	-1.50296	3.08438e-09	5.1403e-08
CALCRL	686.92	876.703	497.137	0.567053	-0.818445	3.0957e-09	5.15371e-08
MSRB3	1206.25	1508.88	903.62	0.598867	-0.739692	3.15657e-09	5.2495e-08
S1PR1	755.525	948.478	562.572	0.593132	-0.753576	3.17795e-09	5.27948e-08
PLXDC2	763.222	956.537	569.908	0.595803	-0.747092	3.24014e-09	5.37714e-08
TLR7	140.689	81.3302	200.048	2.4597	1.29848	3.97641e-09	5.45985e-08
CRISP3	2786.87	3482.97	2090.77	0.600284	-0.736283	3.32847e-09	5.51791e-08
TTC9	724.893	513.971	935.815	1.82076	0.864538	3.33634e-09	5.52513e-08
COL26A1	28.3226	43.684	12.9612	0.296704	-1.75291	3.34156e-09	5.52796e-08
LEPR	411.928	532.541	291.314	0.547027	-0.870317	3.45603e-09	5.71134e-08
NACAD	262.107	351.669	172.546	0.490647	-1.02724	3.50579e-09	5.78749e-08
ERG	417.035	541.173	292.897	0.541225	-0.885699	3.59135e-09	5.92253e-08
LINC00930	8.47693	13.8507	3.10319	0.224046	-2.15813	4.45715e-09	6.05657e-08
SSUH2	26.688	41.3605	12.0156	0.290509	-1.78334	3.6857e-09	6.07177e-08
GPR34	213.784	129.871	297.698	2.29226	1.19677	4.62002e-09	6.25091e-08
ZNF688	208.73	285.002	132.458	0.46476	-1.10544	4.63966e-09	6.27211e-08
MFAP5	1106.46	1358.62	854.292	0.628795	-0.669339	3.82587e-09	6.29609e-08
MLPH	4090.02	2916.84	5263.19	1.80442	0.851533	3.83955e-09	6.30543e-08
HS3ST1	988.302	710.014	1266.59	1.78389	0.83503	3.83647e-09	6.30543e-08
KRT20	780.328	993.454	567.201	0.570939	-0.808593	3.90205e-09	6.40139e-08
CLDN23	522.74	364.981	680.499	1.86448	0.898771	3.92307e-09	6.42917e-08
ELAVL4	24.8516	38.4843	11.2188	0.291518	-1.77834	3.95437e-09	6.47374e-08
CGB7	53.2007	22.5297	83.8717	3.72272	1.89636	3.97106e-09	6.49431e-08
ITGBL1	1835.42	2266.19	1404.66	0.619835	-0.690045	4.04079e-09	6.6015e-08
C3AR1	425.493	553.274	297.712	0.538091	-0.894078	4.09083e-09	6.67632e-08
RHPN2	1584.04	1184.59	1983.49	1.67441	0.743655	4.09789e-09	6.68091e-08
DUSP4	909.329	673.4	1145.26	1.70071	0.766138	4.1568e-09	6.76996e-08
EFNA3	288.792	181.824	395.759	2.17661	1.12208	4.17276e-09	6.78892e-08
ADAMTSL2	1122.02	1387.82	856.225	0.616955	-0.696763	4.18125e-09	6.79571e-08
HR	335.114	433.744	236.485	0.545217	-0.875097	5.16324e-09	6.90287e-08
CPXM2	969.997	1215.25	724.743	0.596372	-0.745715	4.28382e-09	6.95525e-08
NEGR1	416.552	290.194	542.911	1.87086	0.903701	5.3011e-09	7.05723e-08
JPH3	74.8696	116.586	33.1531	0.284366	-1.81418	4.38383e-09	7.11029e-08
EPS8L3	1925.94	1441.47	2410.41	1.67219	0.741735	4.40649e-09	7.1397e-08
NALCN	241.525	330.847	152.203	0.46004	-1.12017	4.44274e-09	7.19103e-08
TOR4A	1330.47	981.779	1679.17	1.71033	0.774277	4.50483e-09	7.28405e-08
DZIP3	524.838	676.566	373.11	0.551477	-0.858628	4.6424e-09	7.49878e-08
PRKAR2A	269.553	181.464	357.642	1.97087	0.978836	5.78791e-09	7.64071e-08
LRP12	390.739	274.488	506.991	1.84704	0.885219	5.84758e-09	7.70658e-08
FCN1	196.705	267.885	125.524	0.468576	-1.09365	4.84373e-09	7.81597e-08
RYR2	112.257	165.206	59.3075	0.358991	-1.47798	4.86326e-09	7.83945e-08
TCF4	1611.34	2008.69	1213.98	0.604365	-0.726507	4.95896e-09	7.97996e-08
USP27X	167.285	235.093	99.477	0.423139	-1.2408	4.96055e-09	7.97996e-08
CORO1A	1495.84	1853.37	1138.31	0.614182	-0.703262	5.05953e-09	8.13087e-08
PSMG4	171.571	233.035	110.106	0.472486	-1.08166	6.20375e-09	8.13512e-08
CDIP1	664.699	836.91	492.488	0.58846	-0.764983	5.07047e-09	8.14015e-08
GATA1	2.89818	3.63397	2.16238	0.595047	-0.748925	5.09046e-09	8.16391e-08
MMP23B	198.489	271.952	125.026	0.459734	-1.12113	6.32916e-09	8.26912e-08
MAPK4	80.5205	123.888	37.1536	0.299898	-1.73746	5.2715e-09	8.44567e-08
ATP6V1B1	33.157	52.4475	13.8664	0.264387	-1.91928	6.50496e-09	8.48068e-08
APOBEC1	90.4255	132.493	48.3577	0.364982	-1.4541	6.61504e-09	8.60994e-08
CYBB	1288.97	1611.39	966.551	0.599823	-0.73739	5.38361e-09	8.61652e-08
SCRG1	85.5845	129.7	41.4686	0.319726	-1.64509	5.39907e-09	8.63249e-08
MEF2C	624.105	778.011	470.199	0.604361	-0.726517	5.44619e-09	8.69899e-08
GAS7	1359.57	1687.05	1032.1	0.611774	-0.708929	5.5338e-09	8.82996e-08
PFN2	1320.44	1646.05	994.838	0.60438	-0.726472	5.59535e-09	8.91915e-08
KCNK17	87.871	132.874	42.8685	0.322626	-1.63207	5.65302e-09	9.00196e-08
LONRF2	414.544	538.098	290.991	0.540777	-0.886895	5.6772e-09	9.03134e-08
NPAS2	1172.07	863.736	1480.4	1.71395	0.777321	5.70166e-09	9.0611e-08
NDN	648.938	808.804	489.072	0.604685	-0.725743	5.77693e-09	9.17145e-08
RGS5	3839.14	4861.24	2817.04	0.57949	-0.787143	5.792e-09	9.18613e-08
PDZRN3	545.651	693.257	398.046	0.574167	-0.800456	5.82031e-09	9.22174e-08
ANXA10	2350.32	1713.43	2987.21	1.74341	0.801915	5.83657e-09	9.23821e-08
S100A4	5264.9	3538.82	6990.99	1.97552	0.98223	5.84617e-09	9.24411e-08
FAM207A	147.96	207.643	88.2761	0.425133	-1.23401	7.21211e-09	9.3025e-08
TMEM86B	146.324	206.395	86.2537	0.417906	-1.25875	7.22221e-09	9.30791e-08
UGT2B7	252.049	344.539	159.559	0.463109	-1.11058	5.95922e-09	9.41342e-08
HCLS1	1312.68	1635.36	989.987	0.605362	-0.72413	6.19058e-09	9.76909e-08
TACR1	44.269	68.2298	20.3081	0.297642	-1.74835	6.21261e-09	9.79403e-08
DDC	353.582	475.03	232.133	0.488671	-1.03306	7.66297e-09	9.82314e-08
RGS7BP	48.3878	24.0995	72.6762	3.01567	1.59248	7.66566e-09	9.82314e-08
TRIM15	363.529	243.571	483.487	1.98499	0.989134	6.27593e-09	9.88397e-08
FEV	95.6946	143.426	47.9633	0.334411	-1.5803	7.87325e-09	1.00728e-07
SGCE	626.289	781.675	470.903	0.602428	-0.731139	6.49999e-09	1.02266e-07
CARD11	1685.4	1249.89	2120.92	1.69688	0.762883	6.5498e-09	1.02947e-07
C3AR1	512.881	359.21	666.551	1.8556	0.891889	8.06727e-09	1.03043e-07
COL17A1	5855.23	3824.03	7886.43	2.06234	1.04428	6.80684e-09	1.0688e-07
GRIN1	22.3981	35.904	8.89216	0.247665	-2.01354	8.51656e-09	1.08342e-07
LINC00482	47.9565	74.1032	21.8098	0.294317	-1.76456	8.52406e-09	1.0835e-07
SERPINF2	228.7	317.124	140.276	0.442337	-1.17678	7.04076e-09	1.10443e-07
NEGR1	345.271	474.801	215.742	0.454383	-1.13802	7.19117e-09	1.1269e-07
ADAM28	1253.86	923.921	1583.79	1.71421	0.77754	7.38408e-09	1.15499e-07
CTNND2	209.563	289.001	130.124	0.450255	-1.15119	7.38508e-09	1.15499e-07
GRHL1	261.975	163.642	360.307	2.2018	1.13868	7.51439e-09	1.17405e-07
FGFR1	2579.73	3234.36	1925.09	0.5952	-0.748552	7.58432e-09	1.1838e-07
FSCN1	2788.81	2056.73	3520.89	1.71189	0.775588	7.6041e-09	1.18571e-07
CCR1	274.181	186.976	361.385	1.93278	0.950678	9.69611e-09	1.21871e-07
SH3D21	206.734	281.165	132.304	0.470555	-1.08756	9.83414e-09	1.2331e-07
SLC8A2	167.275	229.126	105.423	0.460112	-1.11994	1.01369e-08	1.26703e-07
MMP16	85.2191	44.5912	125.847	2.82223	1.49684	1.01322e-08	1.26703e-07
PRKCB	303.923	408.99	198.855	0.486211	-1.04035	8.2795e-09	1.28975e-07
RHBDF1	1129.91	851.304	1408.52	1.65454	0.726434	8.39673e-09	1.30543e-07
PDE4B	372.384	479.605	265.163	0.552879	-0.854965	8.38961e-09	1.30543e-07
AFF3	118.31	172.772	63.848	0.36955	-1.43616	8.48757e-09	1.31825e-07
NEIL1	128.086	184.224	71.9484	0.390548	-1.35643	1.06465e-08	1.32442e-07
CCR7	251.887	340.113	163.661	0.481198	-1.0553	8.72395e-09	1.35363e-07
CYP2W1	100.541	51.7509	149.332	2.88559	1.52887	8.797e-09	1.36362e-07
LYPD3	299.988	404.02	195.956	0.485016	-1.0439	1.10992e-08	1.37638e-07
CDC42BPG	624.01	469.737	778.282	1.65685	0.72844	8.91659e-09	1.3808e-07
SELL	548.679	691.838	405.52	0.586149	-0.770661	8.9542e-09	1.38526e-07
PLCH2	377.881	261.762	494	1.88721	0.916254	9.01752e-09	1.39369e-07
CFAP126	60.2678	29.7979	90.7378	3.04511	1.6065	1.13839e-08	1.41058e-07
WNT11	435.429	545.308	325.549	0.597	-0.744197	1.1425e-08	1.41456e-07
PCDH18	442.334	566.747	317.92	0.560956	-0.83404	9.31068e-09	1.43759e-07
ARL14	796.249	589.966	1002.53	1.6993	0.764944	9.78656e-09	1.50958e-07
DVL1	1912.5	1442.79	2382.2	1.65111	0.723434	9.87299e-09	1.52143e-07
LRRC10B	82.2904	121.042	43.5385	0.359697	-1.47515	1.24554e-08	1.5313e-07
FXYD2	1673.84	2104.95	1242.73	0.590384	-0.760274	1.01733e-08	1.56617e-07
SLA	791.282	983.377	599.186	0.609315	-0.71474	1.03102e-08	1.58569e-07
TUBB1	27.4614	41.8634	13.0594	0.311953	-1.6806	1.05522e-08	1.62133e-07
CYYR1	399.453	510.047	288.86	0.56634	-0.82026	1.08079e-08	1.65901e-07
SLC45A4	1087.59	827.64	1347.54	1.62817	0.703249	1.09563e-08	1.6785e-07
ASPN	2299.95	2870.47	1729.43	0.60249	-0.730991	1.09477e-08	1.6785e-07
ITPR2	959.52	1200.38	718.666	0.598701	-0.740093	1.10646e-08	1.69345e-07
PACSIN1	65.3693	99.6422	31.0965	0.312082	-1.68	1.11881e-08	1.71069e-07
CCDC80	6284.72	8206.94	4362.5	0.531562	-0.911689	1.12044e-08	1.71152e-07
SH3D21	248.263	152.464	344.062	2.25668	1.1742	1.1359e-08	1.73345e-07
WFDC10B	3.63215	5.40032	1.86398	0.345161	-1.53466	1.45239e-08	1.76631e-07
TMEM121	38.2734	60.3474	16.1994	0.268436	-1.89735	1.45631e-08	1.76835e-07
CA12	1242.59	920.914	1564.28	1.69861	0.764356	1.18459e-08	1.80602e-07
PARVB	637.41	793.554	481.266	0.606469	-0.721495	1.18681e-08	1.80765e-07
EVI2B	543.466	687.723	399.209	0.580479	-0.784683	1.19621e-08	1.81849e-07
ITGA9	189.349	258.843	119.855	0.46304	-1.11079	1.19624e-08	1.81849e-07
OVOL1	282.604	184.724	380.485	2.05975	1.04247	1.20691e-08	1.83294e-07
LAD1	6449.04	4259.98	8638.1	2.02773	1.01987	1.2332e-08	1.87106e-07
PRPH	131.017	188.355	73.6804	0.391179	-1.3541	1.55283e-08	1.87255e-07
PTPRCAP	366.58	477.502	255.658	0.535407	-0.901293	1.25563e-08	1.90326e-07
ABCC2	35.6829	16.8048	54.561	3.24676	1.699	1.6224e-08	1.9475e-07
HELZ2	1613.91	1209.24	2018.58	1.66929	0.739238	1.2865e-08	1.94818e-07
DUOX1	286.839	185.226	388.453	2.09719	1.06846	1.31533e-08	1.98993e-07
ARHGEF16	1198.13	891.047	1505.22	1.68927	0.7564	1.31687e-08	1.99034e-07
COL22A1	369.457	255.904	483.01	1.88746	0.916448	1.33675e-08	2.01846e-07
WNT7A	261.454	165.209	357.698	2.16512	1.11445	1.33988e-08	2.02124e-07
PDGFRL	384.948	489.456	280.44	0.572964	-0.803485	1.34689e-08	2.02987e-07
TMEM119	1569.57	1931.66	1207.47	0.625096	-0.677851	1.36046e-08	2.04836e-07
SLC18A2	48.1246	73.5619	22.6874	0.308412	-1.69707	1.36386e-08	2.05152e-07
MAST1	57.4248	87.6771	27.1726	0.309917	-1.69005	1.36828e-08	2.05621e-07
SGCD	501.872	356.128	647.616	1.8185	0.862745	1.72176e-08	2.06049e-07
ZKSCAN8	329.131	227.953	430.31	1.88771	0.916637	1.74002e-08	2.07918e-07
PIEZO2	252.703	170.259	335.148	1.96846	0.97707	1.7477e-08	2.08577e-07
LINC00589	5.32033	7.54059	3.10008	0.411119	-1.28237	1.42315e-08	2.13662e-07
GPC6	705.376	895.131	515.621	0.576029	-0.795787	1.44847e-08	2.1717e-07
MYOCD	58.9519	89.3246	28.5792	0.319947	-1.64409	1.44927e-08	2.1717e-07
SRGN	2420.71	3014.81	1826.62	0.605882	-0.722892	1.45638e-08	2.18028e-07
CD3E	410.93	527.336	294.524	0.558512	-0.840339	1.50371e-08	2.24899e-07
FAM69B	221.761	304.732	138.789	0.455446	-1.13465	1.50874e-08	2.25437e-07
CREB3L3	110.913	56.9148	164.91	2.89749	1.53481	1.52556e-08	2.27735e-07
PRR22	30.5679	47.6185	13.5173	0.283867	-1.81671	1.92385e-08	2.28729e-07
RAB3A	120.653	175.923	65.3829	0.371655	-1.42796	1.5501e-08	2.31179e-07
MBNL3	115.15	62.4571	167.844	2.68734	1.42618	1.98981e-08	2.35621e-07
ANLN	636.391	479.471	793.31	1.65455	0.726439	1.58375e-08	2.35974e-07
EGLN3	2046.79	1550.46	2543.12	1.64023	0.713898	1.59492e-08	2.37414e-07
ADGRD1	274.886	364.283	185.489	0.509191	-0.973722	1.62363e-08	2.41459e-07
GPER1	160.208	225.581	94.8347	0.420402	-1.25016	1.62966e-08	2.42127e-07
ERN1	287.946	195.942	379.951	1.9391	0.955385	2.0612e-08	2.43342e-07
C2CD4C	45.5345	70.1037	20.9653	0.299061	-1.74149	2.07069e-08	2.44097e-07
MNDA	308.837	209.666	408.007	1.94599	0.960505	2.07875e-08	2.44863e-07
SDCBP2	1968.85	1480.83	2456.87	1.65911	0.730412	1.65214e-08	2.45236e-07
SPRR3	308.387	191.844	424.93	2.21497	1.14729	1.67116e-08	2.47826e-07
HAS3	326.638	200.221	453.055	2.26278	1.1781	1.67894e-08	2.48745e-07
SLC2A4	49.4704	75.0905	23.8502	0.31762	-1.65463	1.70098e-08	2.51774e-07
RGL1	637.498	789.796	485.199	0.614335	-0.702903	1.72155e-08	2.54579e-07
SASH3	494.611	630.041	359.181	0.570091	-0.810737	1.72703e-08	2.5515e-07
C16ORF89	145.421	208.78	82.0615	0.393052	-1.34721	1.75231e-08	2.58642e-07
TSPO	3813.91	2767.73	4860.09	1.75598	0.812279	1.75525e-08	2.58719e-07
SYN1	177.235	245.035	109.435	0.446609	-1.16292	1.75612e-08	2.58719e-07
INF2	5166.69	3568.19	6765.18	1.89597	0.922936	1.76761e-08	2.60169e-07
DLGAP3	35.085	53.5143	16.6558	0.31124	-1.6839	1.77985e-08	2.61727e-07
RIMS4	27.7615	42.0976	13.4255	0.318914	-1.64876	1.78798e-08	2.62676e-07
TBC1D3B	275.36	178.874	371.845	2.07881	1.05576	1.80988e-08	2.654e-07
TIAM1	368.562	476.736	260.387	0.546187	-0.872532	1.80989e-08	2.654e-07
TTLL9	18.6537	28.5083	8.79907	0.30865	-1.69596	1.81301e-08	2.6561e-07
SEMA4G	1005.16	744.338	1265.98	1.70082	0.76623	1.82043e-08	2.6645e-07
RAI2	536.244	679.527	392.96	0.578284	-0.790149	1.82605e-08	2.67024e-07
STRA6	718.269	519.584	916.953	1.76478	0.819491	1.84589e-08	2.69674e-07
SLC25A53	44.9618	68.3951	21.5284	0.314765	-1.66765	1.86428e-08	2.72108e-07
CEMP1	167.745	226.764	108.725	0.479466	-1.0605	2.33985e-08	2.73777e-07
ADIPOR2	2935.57	3693.85	2177.28	0.589434	-0.762599	1.88099e-08	2.74294e-07
ACSBG1	19.3876	29.8745	8.90065	0.297935	-1.74693	1.88521e-08	2.74655e-07
S100P	5784.99	3861.22	7708.77	1.99646	0.997445	1.90364e-08	2.77083e-07
TMOD2	442.422	565.966	318.877	0.56342	-0.827717	1.91598e-08	2.78622e-07
PTPRS	1029.72	1279.44	780.005	0.609646	-0.713957	1.92172e-08	2.79199e-07
RASGRP2	264.252	351.383	177.122	0.50407	-0.988304	2.01425e-08	2.92372e-07
KLRC2	24.6822	37.7303	11.6341	0.30835	-1.69736	2.01844e-08	2.9271e-07
PIK3CG	182.916	104.922	260.91	2.48671	1.31424	2.55649e-08	2.96918e-07
CADM1	747.585	935.483	559.687	0.598287	-0.74109	2.05378e-08	2.97561e-07
SEZ6L	249.322	337.624	161.02	0.476922	-1.06817	2.61584e-08	3.0203e-07
RPS15AP10	4.18419	3.29257	5.07581	1.5416	0.624425	2.11338e-08	3.05916e-07
DUSP26	171.408	232.849	109.966	0.472263	-1.08234	2.69981e-08	3.11042e-07
FCGR2A	1463.67	1802.77	1124.57	0.6238	-0.680843	2.15498e-08	3.11652e-07
CSRNP3	25.0399	12.7115	37.3682	2.93972	1.55568	2.73802e-08	3.14982e-07
CCDC184	123.045	178.44	67.6491	0.379114	-1.3993	2.18701e-08	3.15993e-07
IGF1	745.397	544.321	946.473	1.73881	0.798104	2.76249e-08	3.17334e-07
DOCK11	467.82	588.725	346.916	0.589266	-0.763008	2.19988e-08	3.17561e-07
GPRC5A	7518.26	5075.97	9960.55	1.9623	0.972542	2.2636e-08	3.26461e-07
RPS6KA4	1405.9	1058.99	1752.82	1.65519	0.726994	2.27767e-08	3.28189e-07
SERINC2	5302.5	3625.26	6979.73	1.9253	0.945086	2.28494e-08	3.28936e-07
ATP6V1B1	43.9542	20.5728	67.3356	3.27304	1.71063	2.28928e-08	3.2926e-07
SLPI	4197.49	3034.21	5360.77	1.76678	0.821122	2.33186e-08	3.35077e-07
CNKSR1	608.71	457.994	759.427	1.65816	0.729582	2.3361e-08	3.35381e-07
RDH13	404.898	283.701	526.094	1.85439	0.890948	2.37911e-08	3.41244e-07
EFNB3	203.442	277.355	129.528	0.467011	-1.09847	2.98905e-08	3.41863e-07
FERMT2	1248.86	1540.05	957.672	0.621845	-0.685373	2.38775e-08	3.42172e-07
PARD3B	152.297	91.6806	212.914	2.32235	1.21558	3.01659e-08	3.44475e-07
SPARCL1	7181.29	9459.9	4902.68	0.518259	-0.948256	2.41834e-08	3.4624e-07
ARMC5	282.89	370.12	195.66	0.52864	-0.919642	3.05556e-08	3.48206e-07
NALCN	295.544	200.139	390.949	1.95339	0.965979	3.05387e-08	3.48206e-07
FREM1	181.263	250.006	112.521	0.450072	-1.15177	2.45276e-08	3.50849e-07
GIMAP7	270.877	359.498	182.256	0.506973	-0.98002	2.504e-08	3.57853e-07
HSPB8	534.442	676.057	392.828	0.581057	-0.783248	2.52108e-08	3.59968e-07
COL4A4	281.666	194.056	369.275	1.90293	0.928222	3.18842e-08	3.60996e-07
C9ORF172	23.3906	36.8945	9.88666	0.267971	-1.89985	3.19247e-08	3.61194e-07
RASSF3	327.316	227.511	427.122	1.87737	0.908714	3.20356e-08	3.61929e-07
ZNF281	363.057	249.804	476.309	1.90673	0.931101	3.21812e-08	3.63313e-07
BLK	103.291	153.485	53.0966	0.345939	-1.53141	3.31502e-08	3.72916e-07
FLI1	451.835	571.134	332.536	0.582238	-0.780318	2.63828e-08	3.76361e-07
SHROOM1	580.323	433.115	727.53	1.67976	0.748258	2.64389e-08	3.7682e-07
TMEM132E	56.4012	86.0313	26.7712	0.311179	-1.68418	2.6549e-08	3.78048e-07
PRR15	602.387	453.276	751.498	1.65793	0.72938	2.67848e-08	3.81061e-07
TONSL	261.017	167.988	354.046	2.10757	1.07558	2.72721e-08	3.87643e-07
LPIN3	629.111	478.38	779.843	1.63018	0.705027	2.73681e-08	3.88656e-07
FGFRL1	881.262	671.493	1091.03	1.62478	0.700248	2.7895e-08	3.95782e-07
DFNB31	223.168	298.13	148.206	0.497118	-1.00834	3.57853e-08	3.99987e-07
OSBPL7	1023.78	764.566	1282.99	1.67807	0.746801	2.89104e-08	4.0982e-07
PLIN1	218.549	141.896	295.202	2.08041	1.05687	3.71592e-08	4.14462e-07
TNFRSF4	67.2994	101.135	33.4635	0.330878	-1.59563	3.73439e-08	4.16227e-07
FAM163A	48.4737	74.2851	22.6624	0.305073	-1.71277	3.75204e-08	4.17604e-07
RAB26	188.874	254.679	123.069	0.483231	-1.04922	3.78872e-08	4.21388e-07
SIX2	132.238	194.676	69.7994	0.358542	-1.47979	3.02193e-08	4.27989e-07
PLPP2	2093.23	1575.91	2610.56	1.65655	0.728177	3.0311e-08	4.28903e-07
P2RX6	26.5403	40.2566	12.8241	0.31856	-1.65036	3.05668e-08	4.32133e-07
MYO16	19.1972	29.2184	9.17602	0.31405	-1.67094	3.09118e-08	4.36619e-07
KLK8	276.229	179.579	372.879	2.0764	1.05409	3.09959e-08	4.37415e-07
CTSG	52.1862	78.7353	25.6371	0.325611	-1.61878	3.13947e-08	4.42646e-07
GIMAP6	529.966	375.824	684.108	1.82029	0.864166	4.1194e-08	4.55274e-07
ATP6V0E2-AS1	54.3291	82.4567	26.2014	0.317759	-1.65399	3.26845e-08	4.60418e-07
ECM2	409.272	520.622	297.922	0.572242	-0.805304	3.318e-08	4.66982e-07
MYRF	4016.26	2945.04	5087.49	1.72748	0.788667	3.32718e-08	4.67245e-07
SLC17A9	676.065	493.74	858.391	1.73855	0.797882	3.32877e-08	4.67245e-07
CPT1C	252.268	337.439	167.096	0.495188	-1.01395	3.32637e-08	4.67245e-07
TLR4	541.409	386.471	696.347	1.80181	0.849447	4.26355e-08	4.69228e-07
PHLDB3	207.312	279.845	134.779	0.481619	-1.05404	4.29452e-08	4.71978e-07
MST1	99.3455	147.012	51.6787	0.351527	-1.50829	4.29266e-08	4.71978e-07
AKAP6	108.716	157.614	59.8181	0.379523	-1.39774	3.37926e-08	4.73909e-07
REV3L	574.686	714.758	434.614	0.608057	-0.717721	3.40248e-08	4.76741e-07
INHBA	741.915	919.737	564.093	0.61332	-0.705287	3.45635e-08	4.83858e-07
SELP	297.685	396.708	198.662	0.500777	-0.997761	3.46678e-08	4.84888e-07
TRIP6	1634.1	1225.45	2042.76	1.66696	0.737216	3.48191e-08	4.86571e-07
RECK	414.68	293.632	535.727	1.82449	0.867489	4.45524e-08	4.88958e-07
TPSB2	1106.85	1348.8	864.899	0.641235	-0.641075	3.51594e-08	4.90891e-07
SPIRE2	510.237	368.102	652.372	1.77226	0.825589	3.55113e-08	4.95365e-07
PPM1E	45.1883	68.6	21.7767	0.317444	-1.65542	3.59535e-08	5.0109e-07
ITGA8	70.2328	36.261	104.205	2.87374	1.52293	4.59213e-08	5.01536e-07
PLXNC1	360.149	478.286	242.013	0.506	-0.98279	3.61085e-08	5.02805e-07
CACNA2D1	89.6442	132.217	47.0714	0.356017	-1.48998	3.63467e-08	5.05674e-07
CCNO	91.4648	131.582	51.3475	0.390231	-1.3576	4.65138e-08	5.06952e-07
IGSF3	853.617	653.794	1053.44	1.61127	0.688201	3.66382e-08	5.09281e-07
RHOH	198.116	265.679	130.552	0.491392	-1.02505	3.77155e-08	5.23794e-07
GPR34	165.924	229.691	102.157	0.444758	-1.16891	3.78125e-08	5.24678e-07
C15ORF48	1374.55	1039.45	1709.65	1.64476	0.717873	3.80701e-08	5.27787e-07
CHD5	73.4093	111.872	34.9466	0.31238	-1.67863	3.84585e-08	5.32703e-07
FAM83E	798.04	607.676	988.405	1.62653	0.7018	3.86087e-08	5.34313e-07
PCSK6	564.45	416.929	711.971	1.70765	0.772016	3.93947e-08	5.44712e-07
CNKSR2	26.6895	40.2708	13.1082	0.325501	-1.61926	4.02125e-08	5.55533e-07
GALNT13	52.0647	78.5567	25.5728	0.325532	-1.61913	4.06708e-08	5.61372e-07
FAM25BP	1.74042	1.18231	2.29853	1.94409	0.959095	4.1156e-08	5.6757e-07
NLRP2	386.009	274.644	497.374	1.81098	0.856769	4.14195e-08	5.70705e-07
ZGLP1	26.1483	40.6206	11.676	0.287441	-1.79866	5.28692e-08	5.71866e-07
TMTC1	551.642	417.4	685.884	1.64323	0.716532	5.33632e-08	5.76417e-07
PPP1R14B	1615.24	1222.01	2008.47	1.64358	0.716845	4.2335e-08	5.8281e-07
ZEB2	948.103	1171.9	724.31	0.618067	-0.694165	4.24886e-08	5.84413e-07
HSPB7	248.305	331.905	164.705	0.496241	-1.01089	4.27118e-08	5.8697e-07
VSIG4	807.748	997.098	618.397	0.620197	-0.689201	4.28208e-08	5.87956e-07
LRRN2	233.049	317.416	148.682	0.468414	-1.09414	4.30076e-08	5.90006e-07
LOC155060	182.771	244.267	121.274	0.496482	-1.01019	5.51945e-08	5.9335e-07
HLA-DRB5	2606.96	3216.79	1997.13	0.620845	-0.687694	4.37356e-08	5.9895e-07
MAP7D2	57.401	86.7692	28.0328	0.323073	-1.63007	4.3707e-08	5.9895e-07
MYH7B	13.5751	21.4348	5.71548	0.266645	-1.90701	5.59235e-08	5.99959e-07
CCR2	126.767	74.4198	179.115	2.40682	1.26713	5.67299e-08	6.07782e-07
NRBP2	783.329	590.001	976.658	1.65535	0.727136	4.45629e-08	6.0975e-07
ARHGEF6	504.235	640.729	367.742	0.573942	-0.801022	4.46255e-08	6.10076e-07
RRAD	314.551	199.569	429.532	2.15229	1.10587	4.46686e-08	6.10135e-07
B4GAT1	601.605	748.739	454.47	0.60698	-0.720279	4.47897e-08	6.11259e-07
CD93	2551.48	3161.05	1941.92	0.614329	-0.702916	4.50387e-08	6.14125e-07
MBOAT1	553.116	409.611	696.621	1.70069	0.766121	4.51794e-08	6.15511e-07
ZNF483	37.7601	57.24	18.2801	0.31936	-1.64675	4.56978e-08	6.22035e-07
BNIP3	633.681	783.336	484.025	0.617902	-0.69455	4.60532e-08	6.26332e-07
LDLRAD1	7.64445	11.4973	3.79155	0.329776	-1.60044	4.63489e-08	6.29809e-07
DUSP15	26.8131	41.5827	12.0434	0.289625	-1.78774	5.91531e-08	6.31167e-07
TRIM54	156.429	213.314	99.5433	0.466652	-1.09958	5.96326e-08	6.35853e-07
TEK	428.707	302.503	554.91	1.8344	0.875306	6.2304e-08	6.60758e-07
HIST3H2A	41.7662	64.4196	19.1127	0.296691	-1.75297	6.2616e-08	6.62728e-07
CPQ	903.483	1107.53	699.438	0.631531	-0.663076	4.90852e-08	6.66416e-07
MATN3	955.908	1181.17	730.642	0.618574	-0.692983	4.98425e-08	6.76115e-07
FCAMR	19.2677	30.5416	7.9939	0.261738	-1.9338	6.41617e-08	6.77267e-07
ANKRD1	135.672	73.7747	197.569	2.678	1.42116	5.05951e-08	6.85733e-07
LRP1B	10.2761	15.5354	5.01686	0.32293	-1.63071	5.13228e-08	6.94998e-07
ZNF628	118.101	170.112	66.0905	0.388512	-1.36397	6.65042e-08	7.00116e-07
PTPRH	1522.75	1177.46	1868.04	1.5865	0.665847	5.23117e-08	7.07781e-07
CSTB	5227.61	3624.1	6831.12	1.88492	0.9145	5.23828e-08	7.08135e-07
RNF39	211.473	127.728	295.219	2.31131	1.20871	5.26071e-08	7.10557e-07
CBX6	565.632	704.111	427.152	0.606654	-0.721054	5.26562e-08	7.10611e-07
BAIAP2L2	855.127	655.846	1054.41	1.60771	0.685003	5.30814e-08	7.15736e-07
PDZD2	372.899	475.41	270.388	0.568746	-0.814144	5.34629e-08	7.20263e-07
TBX1	19.4949	31.0502	7.93974	0.255707	-1.96744	7.03199e-08	7.35859e-07
ZSCAN18	1018.39	1258.94	777.839	0.617851	-0.69467	5.47052e-08	7.36369e-07
ETV1	765.697	945.633	585.761	0.619438	-0.690968	5.56132e-08	7.47953e-07
FAM107A	332.249	454.093	210.405	0.463353	-1.10982	5.62027e-08	7.55236e-07
TESC	2282.16	1719.82	2844.5	1.65395	0.725912	5.68747e-08	7.63615e-07
HKDC1	1100.45	843.881	1357.02	1.60808	0.685336	5.72425e-08	7.67897e-07
PALM2-AKAP2	1362.73	1664.58	1060.87	0.637322	-0.649906	5.75807e-08	7.71777e-07
ATE1	241.615	164.024	319.206	1.94609	0.960581	7.48316e-08	7.78932e-07
PDXP	299.63	399.61	199.65	0.499613	-1.00112	5.86401e-08	7.85309e-07
FAM117A	395.965	501.591	290.339	0.578837	-0.788771	5.88663e-08	7.87669e-07
CCNT1	144.755	89.4724	200.037	2.23574	1.16075	7.61669e-08	7.9202e-07
RADIL	54.6113	82.7096	26.513	0.320555	-1.64136	7.64268e-08	7.93961e-07
PVRL3	300.947	205.786	396.107	1.92484	0.944742	7.72257e-08	7.99804e-07
PHYHIPL	120.462	173.308	67.6146	0.39014	-1.35794	5.99157e-08	8.01029e-07
PODN	1961.38	2396.89	1525.87	0.636606	-0.651527	6.04179e-08	8.07058e-07
FAM129A	1072.01	1306.27	837.744	0.641327	-0.640868	6.05806e-08	8.08164e-07
MCOLN3	113.774	164.752	62.796	0.381155	-1.39155	6.06033e-08	8.08164e-07
TRNP1	1564.88	1206.26	1923.49	1.59459	0.673184	6.12585e-08	8.1621e-07
TMC4	2307.66	1747.44	2867.87	1.64119	0.714741	6.14422e-08	8.17965e-07
ZNF668	287.38	374.619	200.142	0.534256	-0.904397	7.91897e-08	8.18346e-07
CACNA1C	755.415	934.009	576.821	0.617576	-0.695312	6.20913e-08	8.25909e-07
FZD4	831.521	1021.73	641.312	0.627672	-0.671918	6.25056e-08	8.30017e-07
PTGDR2	50.8329	76.6357	25.0301	0.326612	-1.61435	6.24886e-08	8.30017e-07
TRIM47	1470.79	1131.72	1809.86	1.59921	0.677358	6.27889e-08	8.33077e-07
PDE4C	199.243	267.219	131.268	0.491236	-1.02551	8.1038e-08	8.358e-07
MVD	960.858	713.168	1208.55	1.69462	0.760961	6.30684e-08	8.36082e-07
MAGI2	243.325	326.76	159.89	0.489319	-1.03115	6.37652e-08	8.44607e-07
PCDH17	402.986	510.476	295.495	0.578862	-0.788709	6.53316e-08	8.64629e-07
CR2	627.654	778.282	477.026	0.612922	-0.706224	8.45133e-08	8.68232e-07
SLC38A4	336.582	433.441	239.722	0.553068	-0.854472	8.47737e-08	8.69207e-07
FMOD	2960.04	3655.65	2264.44	0.619437	-0.690971	6.77833e-08	8.96321e-07
PBX3	639.926	789.525	490.326	0.62104	-0.687243	6.80461e-08	8.99041e-07
CEP170B	2559.3	1927.45	3191.16	1.65564	0.727387	7.04834e-08	9.28907e-07
HLA-DQA2	534.955	671.46	398.449	0.593406	-0.752908	7.0466e-08	9.28907e-07
RSPH9	19.4355	29.4545	9.41661	0.319701	-1.64521	7.04499e-08	9.28907e-07
CLMP	269.83	187.301	352.359	1.88124	0.911685	9.15419e-08	9.33739e-07
SDC2	1617.93	1993.88	1241.98	0.622897	-0.682935	7.15532e-08	9.42216e-07
CNKSR2	36.9208	18.9843	54.8573	2.88961	1.53087	9.44477e-08	9.6089e-07
ANKH	2656.51	3282.13	2030.88	0.618767	-0.692531	7.47961e-08	9.84097e-07
ERC1	1259.28	1552.93	965.635	0.621813	-0.685447	7.57389e-08	9.9567e-07
RGS22	16.4774	24.7441	8.21068	0.331824	-1.59151	7.6702e-08	1.00749e-06
NPTX2	501.805	639.321	364.289	0.569806	-0.811457	7.69085e-08	1.00936e-06
GAMT	441.508	561.921	321.095	0.571424	-0.807365	7.82371e-08	1.02594e-06
FMO2	265.298	349.568	181.027	0.517861	-0.949363	7.86108e-08	1.02998e-06
SCN3A	49.0416	73.6722	24.4111	0.331347	-1.59359	7.89799e-08	1.03396e-06
P2RY11	119.92	172.008	67.8319	0.394354	-1.34244	1.02227e-07	1.03403e-06
PLEK	436.233	555.366	317.101	0.570976	-0.808498	7.94822e-08	1.03967e-06
C21ORF58	127.223	180.749	73.6966	0.407729	-1.29432	1.03702e-07	1.04827e-06
SLC38A5	1090.83	841.95	1339.71	1.59119	0.67011	8.05228e-08	1.05241e-06
P2RY1	106.487	60.5137	152.461	2.51944	1.33311	1.04248e-07	1.05312e-06
PKIG	933.786	1145.98	721.59	0.62967	-0.667333	8.07517e-08	1.05453e-06
LDB3	51.2044	76.7856	25.6232	0.333698	-1.58338	8.12638e-08	1.06033e-06
SV2B	232.248	315.889	148.607	0.470441	-1.08791	8.13461e-08	1.06053e-06
ZDHHC11	54.1722	81.5776	26.7669	0.328116	-1.60772	1.05513e-07	1.06384e-06
RIMBP2	227.019	304.233	149.805	0.492403	-1.02209	1.08805e-07	1.09354e-06
ARHGEF39	155.681	212.209	99.1525	0.46724	-1.09776	1.09628e-07	1.099e-06
DUSP15	35.9327	54.2777	17.5878	0.324034	-1.62578	8.44204e-08	1.0997e-06
AMPD1	10.7729	5.53279	16.0131	2.89422	1.53317	1.09926e-07	1.10129e-06
NGEF	440.425	318.506	562.343	1.76556	0.820128	8.46526e-08	1.10181e-06
UNC119B	862.742	1055.82	669.659	0.634252	-0.656872	8.47695e-08	1.10242e-06
IRX3	99.0603	144.383	53.7372	0.372184	-1.42591	1.1261e-07	1.12531e-06
MID2	571.813	426.639	716.986	1.68055	0.74893	8.66022e-08	1.12533e-06
HACD2	213.236	136.618	289.854	2.12164	1.08518	1.12892e-07	1.12742e-06
WNT6	7.88303	12.4862	3.27986	0.262679	-1.92863	1.13437e-07	1.13214e-06
TCIRG1	2936.27	2228.96	3643.58	1.63465	0.708984	8.7764e-08	1.13885e-06
KCNE4	746.696	921.06	572.332	0.621384	-0.686444	8.77876e-08	1.13885e-06
ERO1A	2214.71	1653.44	2775.97	1.6789	0.74752	8.79097e-08	1.1395e-06
BMP2K	314.802	221.727	407.876	1.83954	0.879348	1.14817e-07	1.14446e-06
IL16	702.353	881.307	523.399	0.59389	-0.751732	8.83924e-08	1.14481e-06
SLC23A3	29.1195	44.5762	13.6627	0.306503	-1.70603	1.15097e-07	1.14653e-06
RHBDF2	1187.29	897.834	1476.75	1.64479	0.717902	9.04244e-08	1.17017e-06
SH3RF2	806.803	613.231	1000.37	1.63132	0.706038	9.08455e-08	1.17465e-06
AKT3	791.209	971.809	610.61	0.628324	-0.67042	9.1223e-08	1.17857e-06
ROR1	155.433	95.3105	215.555	2.26161	1.17735	1.19932e-07	1.19092e-06
CKB	1910.17	2342.17	1478.16	0.631107	-0.664043	9.41772e-08	1.21574e-06
LINC01001	44.8935	68.3234	21.4637	0.314148	-1.67048	1.23377e-07	1.22206e-06
TCAP	10.2521	16.1156	4.38867	0.272324	-1.8766	1.24341e-07	1.23082e-06
TMC7	418.156	294.884	541.427	1.83606	0.876616	9.60453e-08	1.23884e-06
A1BG	90.8652	129.674	52.0569	0.401445	-1.31672	1.30334e-07	1.28369e-06
TK1	689.047	502.271	875.823	1.74373	0.802173	1.01765e-07	1.31153e-06
PPP1R12B	1780.82	2168.93	1392.7	0.642115	-0.639095	1.02001e-07	1.3135e-06
PRKAR2B	313.952	419.314	208.59	0.497455	-1.00736	1.02627e-07	1.32048e-06
PAPPA	357.661	251.341	463.982	1.84603	0.884423	1.34488e-07	1.3213e-06
SLC45A3	821.672	628.327	1015.02	1.61542	0.691914	1.02907e-07	1.32301e-06
GRIP2	17.4018	26.279	8.52469	0.324392	-1.62419	1.04663e-07	1.34448e-06
TBX6	159.557	94.088	225.025	2.39165	1.25801	1.05052e-07	1.34838e-06
RUSC1-AS1	70.6292	104.519	36.7391	0.351506	-1.50838	1.37678e-07	1.3518e-06
FGF1	201.736	269.065	134.408	0.499537	-1.00134	1.05627e-07	1.35466e-06
SORCS1	66.2358	99.1936	33.278	0.335485	-1.57568	1.06481e-07	1.3645e-06
STEAP3	1267.09	967.941	1566.24	1.61811	0.694311	1.08227e-07	1.38575e-06
MAB21L2	169.987	232.19	107.785	0.464208	-1.10716	1.09037e-07	1.39498e-06
CILP	958.209	1184.45	731.967	0.61798	-0.694368	1.09247e-07	1.39654e-06
LIF	1550.1	1199	1901.2	1.58565	0.66507	1.11279e-07	1.42136e-06
MAST1	43.1283	66.2223	20.0344	0.302532	-1.72484	1.4629e-07	1.42923e-06
GIPC1	3647.03	2711.02	4583.04	1.69052	0.75747	1.12017e-07	1.42962e-06
GLP2R	47.5687	25.6018	69.5357	2.71605	1.44151	1.47071e-07	1.43508e-06
DGKB	27.7463	41.684	13.8085	0.331267	-1.59394	1.15823e-07	1.47701e-06
CP	2247.45	1705.46	2789.44	1.63559	0.709811	1.16899e-07	1.48951e-06
DRD2	36.1251	54.5577	17.6925	0.32429	-1.62464	1.17044e-07	1.49016e-06
RIC3	120.054	172.483	67.6245	0.392066	-1.35083	1.17246e-07	1.49152e-06
GPAM	360.77	258.806	462.735	1.78796	0.838316	1.54275e-07	1.4998e-06
ASPG	3.6342	5.07659	2.19181	0.431749	-1.21174	1.55697e-07	1.51082e-06
DCST2	13.2201	20.6389	5.80129	0.281085	-1.83092	1.55796e-07	1.51085e-06
SULT1B1	142.498	87.7636	197.233	2.24732	1.1682	1.56292e-07	1.51473e-06
RASGRP2	220.672	291.274	150.07	0.51522	-0.95674	1.57367e-07	1.52421e-06
FAM19A2	37.4124	56.2815	18.5434	0.329476	-1.60175	1.20212e-07	1.52802e-06
MBOAT2	876.001	675.039	1076.96	1.59541	0.673926	1.21885e-07	1.54804e-06
TCAF1	350.309	247.179	453.439	1.83445	0.875351	1.60811e-07	1.55565e-06
GREM2	125.425	179.421	71.4287	0.398106	-1.32878	1.23387e-07	1.56586e-06
CACNA1D	414.62	528.631	300.609	0.568656	-0.814372	1.25917e-07	1.59667e-06
TRADD	798.847	609.193	988.501	1.62264	0.698343	1.28115e-07	1.62324e-06
TBC1D10C	159.168	215.34	102.995	0.478289	-1.06405	1.68445e-07	1.62353e-06
VPS37B	1883.07	1458.77	2307.38	1.58172	0.661497	1.29298e-07	1.63691e-06
PRKCI	1432.34	1104.6	1760.08	1.59341	0.672117	1.3034e-07	1.64877e-06
FNDC5	41.6703	62.54	20.8005	0.332595	-1.58816	1.3107e-07	1.65668e-06
NTRK2	706.153	888.558	523.749	0.589437	-0.762589	1.31842e-07	1.6651e-06
KCNJ5	108.716	155.906	61.5263	0.394637	-1.3414	1.32481e-07	1.67183e-06
WDR90	603.326	462.321	744.331	1.60999	0.687049	1.32611e-07	1.67213e-06
PTGER1	9.74989	15.2447	4.25511	0.279121	-1.84104	1.74046e-07	1.67546e-06
GPRASP2	340.57	460.898	220.241	0.477853	-1.06536	1.34186e-07	1.69064e-06
INMT	607.642	746.054	469.23	0.628949	-0.668984	1.34939e-07	1.69876e-06
DOCK4	404.653	294.641	514.665	1.74676	0.804678	1.77784e-07	1.70831e-06
B3GAT1	54.3666	81.9017	26.8315	0.327606	-1.60997	1.78085e-07	1.71016e-06
PRDX4	2018.64	2471.4	1565.88	0.633599	-0.658358	1.36355e-07	1.71522e-06
MYO19	816.573	626.139	1007.01	1.60828	0.68552	1.36619e-07	1.71716e-06
RARG	1291.76	982.873	1600.66	1.62855	0.703588	1.37452e-07	1.72626e-06
NRXN3	99.3802	141.62	57.1407	0.40348	-1.30943	1.39769e-07	1.75396e-06
L1CAM	450.7	558.084	343.316	0.61517	-0.700944	1.8464e-07	1.76664e-06
PLCB1	338.456	239.608	437.304	1.82508	0.86796	1.85389e-07	1.77274e-06
CD79B	235.123	310.118	160.127	0.516344	-0.953596	1.85646e-07	1.77411e-06
LCOR	165.88	99.9001	231.859	2.32091	1.21469	1.86081e-07	1.77719e-06
PSIP1	954.752	1175.5	734	0.624413	-0.679427	1.43093e-07	1.79424e-06
PSORS1C2	19.0117	9.19264	28.8307	3.13628	1.64906	1.43272e-07	1.79507e-06
PYGO1	19.4924	10.2291	28.7558	2.81118	1.49118	1.88725e-07	1.80026e-06
FAM65B	214.894	288.358	141.431	0.49047	-1.02776	1.46589e-07	1.83516e-06
PMP22	2471.19	3034.08	1908.3	0.628956	-0.668969	1.4728e-07	1.84235e-06
C17ORF51	253.842	335.777	171.906	0.511964	-0.965886	1.49235e-07	1.86533e-06
KREMEN2	19.1325	30.0496	8.21538	0.273394	-1.87095	1.97192e-07	1.87422e-06
BMPER	19.3974	29.0737	9.721	0.334357	-1.58054	1.50198e-07	1.87586e-06
ACSL5	3257.4	2460.93	4053.87	1.64729	0.720098	1.50712e-07	1.8808e-06
DTHD1	13.4578	6.90904	20.0065	2.8957	1.53391	1.9989e-07	1.89643e-06
ANGPT1	134.395	83.0515	185.738	2.23642	1.16119	2.00013e-07	1.89645e-06
MANEA	378.031	275.608	480.453	1.74325	0.801776	2.0202e-07	1.90973e-06
YJEFN3	56.1647	84.1943	28.1352	0.334169	-1.58135	2.01967e-07	1.90973e-06
TLR4	452.924	565.747	340.1	0.601152	-0.734199	1.54233e-07	1.92321e-06
MSMO1	1949.07	1502.74	2395.39	1.59401	0.672665	1.54358e-07	1.92324e-06
SLC16A7	135.731	84.6864	186.776	2.2055	1.14111	2.04879e-07	1.93212e-06
MS4A2	95.2618	54.2179	136.306	2.51403	1.33	2.07989e-07	1.9591e-06
CYB5D2	478.837	600.259	357.416	0.595436	-0.747982	1.5845e-07	1.97268e-06
TBC1D3	435.433	314.855	556.01	1.76593	0.820424	1.62066e-07	2.0161e-06
P2RY8	242.471	323.059	161.882	0.50109	-0.996859	1.64811e-07	2.04863e-06
ABHD15	573.873	708.309	439.437	0.620403	-0.688723	1.65423e-07	2.05461e-06
EBF2	40.6676	21.4378	59.8975	2.79401	1.48234	2.19113e-07	2.05528e-06
LYVE1	204.906	133.681	276.131	2.06559	1.04656	2.23336e-07	2.09115e-06
SH2D4A	738.533	557.243	919.823	1.65067	0.723049	1.69533e-07	2.104e-06
TLR8	122.276	72.5276	172.025	2.37185	1.24601	2.26943e-07	2.1224e-06
WSCD1	162.15	223.044	101.256	0.453973	-1.13932	1.71248e-07	2.12361e-06
NPFF	12.4294	19.2749	5.5839	0.289698	-1.78738	2.27465e-07	2.12602e-06
CYP2C9	172.9	105.379	240.422	2.2815	1.18998	1.71783e-07	2.12857e-06
PIEZO1	3869.66	2891.51	4847.8	1.67657	0.74551	1.76512e-07	2.18545e-06
TTBK2	128.57	78.4299	178.711	2.2786	1.18815	2.39177e-07	2.22361e-06
ANXA6	4358.77	5422.37	3295.17	0.607699	-0.71857	1.83655e-07	2.26853e-06
PSCA	4727.14	3438.42	6015.86	1.7496	0.807026	1.83492e-07	2.26853e-06
FOXP2	46.9781	69.9169	24.0393	0.343827	-1.54024	1.83573e-07	2.26853e-06
STYK1	251.367	164.691	338.042	2.05258	1.03744	1.84321e-07	2.27497e-06
DDI2	90.9873	51.8355	130.139	2.51062	1.32804	2.49128e-07	2.31203e-06
TGFA	1029.44	786.313	1272.56	1.61838	0.694554	1.8822e-07	2.32128e-06
LINC00896	9.55637	14.9315	4.18128	0.280032	-1.83634	2.50417e-07	2.32263e-06
EPHB1	55.5924	30.8969	80.288	2.59858	1.37772	2.52363e-07	2.33925e-06
PLPP1	1095.4	1323.55	867.255	0.65525	-0.609883	1.89978e-07	2.34113e-06
SIM2	198.743	127.176	270.309	2.12546	1.08778	1.91977e-07	2.36392e-06
PRICKLE2	672.238	828.854	515.622	0.62209	-0.684805	1.9416e-07	2.38893e-06
LDB2	419.762	531.609	307.916	0.579214	-0.787831	1.94395e-07	2.38995e-06
SAPCD1	63.5495	94.6422	32.4568	0.342942	-1.54396	2.59234e-07	2.39313e-06
GPLD1	14.2415	21.2786	7.20452	0.338581	-1.56243	1.95932e-07	2.40696e-06
MXRA7	3270.28	4022.31	2518.26	0.626073	-0.675597	1.96791e-07	2.41564e-06
ADGRL4	532.59	663.957	401.223	0.60429	-0.726687	1.97708e-07	2.425e-06
ANO8	414.283	296.559	532.008	1.79394	0.843131	2.02061e-07	2.47647e-06
INHBE	19.0596	28.6458	9.47337	0.330707	-1.59638	2.0265e-07	2.48175e-06
ZCCHC18	44.0444	65.5867	22.5022	0.34309	-1.54334	2.03141e-07	2.48584e-06
FUT2	1078.05	842.489	1313.62	1.55921	0.640815	2.08074e-07	2.54422e-06
DNAJC12	329.374	449.72	209.028	0.464796	-1.10533	2.10436e-07	2.5711e-06
ARRDC1-AS1	166.878	221.876	111.881	0.504248	-0.987794	2.81192e-07	2.57321e-06
SLC23A3	37.7517	18.2023	57.3011	3.14802	1.65444	2.13209e-07	2.60297e-06
SIRT7	655.594	498.512	812.676	1.6302	0.705052	2.15774e-07	2.63224e-06
DOCK8	803.344	983.555	623.133	0.633551	-0.658467	2.21988e-07	2.70595e-06
LIPH	1105.74	862.477	1349	1.5641	0.645334	2.25331e-07	2.74457e-06
CYP4F35P	22.276	34.5371	10.0149	0.289977	-1.78599	3.03044e-07	2.75397e-06
ROPN1B	2.9641	3.8375	2.09071	0.54481	-0.876174	3.07341e-07	2.78659e-06
WNT5B	175.777	231.657	119.896	0.517561	-0.9502	3.08707e-07	2.79576e-06
JAML	456.116	567.933	344.298	0.606231	-0.722061	2.29943e-07	2.79747e-06
COL8A1	1235.94	1504.55	967.334	0.642937	-0.637251	2.30029e-07	2.79747e-06
ASAP2	1922.7	1494.5	2350.9	1.57303	0.653549	2.30477e-07	2.80076e-06
LRRTM2	18.6981	27.959	9.43727	0.33754	-1.56687	2.31381e-07	2.80957e-06
CMTM7	1005.66	760.837	1250.49	1.64357	0.716829	2.32222e-07	2.81761e-06
TSPYL4	869.6	1057.5	681.704	0.64464	-0.633435	2.33787e-07	2.83442e-06
HMGA2	260.749	173.114	348.383	2.01244	1.00895	2.34642e-07	2.8426e-06
LTC4S	29.1447	44.0515	14.2379	0.32321	-1.62946	3.19816e-07	2.88972e-06
RTEL1	746.152	569.944	922.36	1.61834	0.694511	2.40281e-07	2.90867e-06
NEXN	625.955	484.008	767.902	1.58655	0.665892	3.24431e-07	2.92806e-06
SHPRH	258.447	184.062	332.833	1.80827	0.854609	3.28537e-07	2.96003e-06
BRSK2	92.0671	133.711	50.4232	0.377106	-1.40696	2.46293e-07	2.97916e-06
PTCHD2	30.5666	46.6012	14.532	0.311838	-1.68113	3.31508e-07	2.98509e-06
B3GNT7	1621.95	1257.16	1986.74	1.58035	0.660241	2.47949e-07	2.99689e-06
CD34	1368.7	1660.49	1076.91	0.648551	-0.624708	2.48552e-07	3.00187e-06
TGFB3	1610.1	1961.42	1258.77	0.641762	-0.63989	2.49435e-07	3.01023e-06
HOXB5	185.159	242.512	127.806	0.527008	-0.924102	3.46056e-07	3.10897e-06
APOB	250.62	168.949	332.292	1.96682	0.975867	2.59071e-07	3.12412e-06
IDO2	4.44753	5.27975	3.61531	0.684749	-0.546352	2.63316e-07	3.17289e-06
KCNK15	43.4654	65.5878	21.3429	0.32541	-1.61967	3.58147e-07	3.20846e-06
WDR17	59.2687	87.8123	30.7252	0.349897	-1.515	2.66861e-07	3.21315e-06
DOC2A	20.0919	31.3328	8.85098	0.282483	-1.82377	3.65327e-07	3.26535e-06
PNMA3	36.6233	56.2561	16.9905	0.302021	-1.72728	3.65678e-07	3.26662e-06
GNB4	952.019	1164.96	739.081	0.634428	-0.656472	2.71513e-07	3.26666e-06
RNPEPL1	3032.91	2341.56	3724.27	1.59051	0.669489	2.77338e-07	3.33419e-06
BEAN1	204.173	130.501	277.845	2.12906	1.09022	2.80931e-07	3.37481e-06
ITPR3	4955.75	3625.88	6285.61	1.73354	0.793723	2.81486e-07	3.37891e-06
ZNF117	944.395	718.383	1170.41	1.62922	0.704185	2.83357e-07	3.39878e-06
ADAMTS13	92.7054	131.197	54.2136	0.413222	-1.27501	3.83073e-07	3.40656e-06
RHPN1	495.374	367.62	623.127	1.69503	0.761312	2.84693e-07	3.41116e-06
CLEC3B	263.887	344.643	183.131	0.531364	-0.912228	2.84823e-07	3.41116e-06
GTF2A1	177.5	107.536	247.463	2.3012	1.20239	3.8501e-07	3.42185e-06
ABCA1	919.074	1112.55	725.596	0.65219	-0.616636	2.88296e-07	3.45013e-06
CD4	1489.24	1806.78	1171.7	0.648503	-0.624815	2.89588e-07	3.46296e-06
NTSR1	234.069	150.356	317.782	2.11353	1.07965	2.92321e-07	3.493e-06
CBX7	1303.46	1592.46	1014.47	0.637044	-0.650536	2.94003e-07	3.51043e-06
NYAP1	95.1964	136.166	54.2273	0.398245	-1.32827	2.97078e-07	3.54445e-06
NRK	150.823	94.8152	206.83	2.1814	1.12525	4.0434e-07	3.58013e-06
CAPN5	3377.65	2554.38	4200.93	1.6446	0.717735	3.03699e-07	3.62071e-06
FREM1	222.303	149.785	294.821	1.96829	0.976944	4.12372e-07	3.64243e-06
GTF2IRD1P1	5.59708	8.78947	2.40469	0.273588	-1.86992	4.12944e-07	3.64544e-06
CDC42EP5	622.708	485.11	760.305	1.56728	0.648266	3.06795e-07	3.65469e-06
FCRLA	103.149	144.847	61.4521	0.424256	-1.23699	3.07013e-07	3.65469e-06
PLA2G16	2226.82	1695.64	2758	1.62652	0.701791	3.08434e-07	3.66883e-06
GPNMB	5469.25	6938.72	3999.78	0.576443	-0.79475	3.11775e-07	3.70577e-06
TRIM54	188.285	120.044	256.525	2.13692	1.09553	3.12743e-07	3.71447e-06
BMP5	64.63	36.304	92.9559	2.56049	1.35642	4.24321e-07	3.72707e-06
HES2	65.8122	97.0072	34.6172	0.356852	-1.4866	4.2522e-07	3.73288e-06
C5	159.251	220.076	98.4252	0.447232	-1.16091	3.14976e-07	3.73818e-06
ELOVL4	71.6124	106.615	36.6096	0.343381	-1.54212	3.16645e-07	3.75515e-06
ARRDC4	1036.52	1259.81	813.221	0.645508	-0.631493	3.23531e-07	3.83393e-06
NOL3	598.398	461.531	735.265	1.5931	0.671836	3.24517e-07	3.84272e-06
HAS1	94.3559	133.546	55.1659	0.413086	-1.27549	3.27558e-07	3.87582e-06
CHN1	377.351	471.495	283.206	0.600656	-0.73539	3.2827e-07	3.88133e-06
FXYD1	98.2981	138.838	57.7578	0.416008	-1.26532	3.32244e-07	3.92536e-06
ABCA3	703.701	880.363	527.038	0.598659	-0.740194	3.3671e-07	3.97515e-06
SPOCK2	1628.67	1998.57	1258.78	0.629837	-0.666949	3.44749e-07	4.06701e-06
FILIP1L	1613.78	1964.57	1262.99	0.642882	-0.637374	3.45272e-07	4.07012e-06
SH3BP2	1598.44	1235.56	1961.32	1.5874	0.666662	3.47039e-07	4.08789e-06
CDCA7	541.506	406.307	676.705	1.6655	0.735955	3.4962e-07	4.11214e-06
SLITRK2	21.165	31.652	10.6781	0.33736	-1.56764	3.49473e-07	4.11214e-06
EPB41L2	1893.2	2286.07	1500.32	0.656288	-0.6076	3.5862e-07	4.21485e-06
P2RX5	126.259	176.432	76.0857	0.431247	-1.21341	4.86861e-07	4.23623e-06
GPRIN3	219.181	293.763	144.599	0.492232	-1.02259	3.63019e-07	4.26337e-06
LHB	9.60825	4.78958	14.4269	3.01215	1.59079	3.68497e-07	4.32449e-06
RBMS3	74.1998	41.2059	107.194	2.60142	1.3793	5.01059e-07	4.34536e-06
SEC31B	132.812	184.564	81.0598	0.439196	-1.18706	5.01341e-07	4.34542e-06
LTK	61.7013	91.2534	32.1492	0.352307	-1.5051	5.02779e-07	4.3507e-06
IL10RA	733.682	904.521	562.842	0.622254	-0.684424	3.74796e-07	4.39513e-06
CCR10	17.5482	27.3222	7.77422	0.284539	-1.8133	5.09041e-07	4.39763e-06
NR1D1	960.787	727.287	1194.29	1.64211	0.715553	3.76205e-07	4.40837e-06
NHSL2	59.3973	33.1378	85.6569	2.58487	1.37009	5.14147e-07	4.4365e-06
SBNO2	2780.52	2143.32	3417.72	1.59459	0.673187	3.8613e-07	4.52131e-06
B3GNT8	124.069	174.013	74.125	0.425974	-1.23116	5.31873e-07	4.57731e-06
B9D1	191.85	254.865	128.835	0.505505	-0.984203	3.92895e-07	4.59711e-06
SPACA4	16.082	24.7295	7.43438	0.300628	-1.73395	5.41669e-07	4.65398e-06
HOXA3	187.251	244.073	130.429	0.534387	-0.904044	5.48704e-07	4.70929e-06
ASXL3	49.9748	74.0994	25.8502	0.348858	-1.51929	4.03007e-07	4.71193e-06
C21ORF58	160.112	219.737	100.487	0.457307	-1.12877	4.05875e-07	4.74193e-06
SQLE	1624.7	1262.51	1986.89	1.57377	0.654221	4.0885e-07	4.77315e-06
LRRC23	285.525	368.599	202.451	0.549246	-0.864476	4.11782e-07	4.80382e-06
MBP	1154.02	1394.14	913.893	0.655524	-0.609279	4.16377e-07	4.85383e-06
FAM131C	70.473	103.265	37.6813	0.3649	-1.45443	5.71524e-07	4.89181e-06
CDX1	102.046	148.161	55.932	0.377509	-1.40542	5.73428e-07	4.90544e-06
GPR158	45.1665	66.795	23.5381	0.352393	-1.50474	4.24894e-07	4.94945e-06
B3GALT2	82.2107	47.4717	116.95	2.46357	1.30075	5.83895e-07	4.98416e-06
MGAT4A	1056.53	1279.01	834.055	0.652112	-0.616809	4.28944e-07	4.99294e-06
SYCE1	34.5612	52.3341	16.7884	0.320793	-1.64029	5.85689e-07	4.99676e-06
GIMAP8	379.397	283.663	475.131	1.67499	0.74415	5.88324e-07	5.00933e-06
LGALS7B	56.135	83.9025	28.3675	0.338101	-1.56447	5.96889e-07	5.07308e-06
KIF12	1200.95	1473.97	927.93	0.629546	-0.667615	4.37093e-07	5.08028e-06
DNAJB5	371.776	464.926	278.626	0.599291	-0.73867	4.36922e-07	5.08028e-06
WDR86	40.4174	61.1705	19.6644	0.321468	-1.63725	6.0052e-07	5.10118e-06
VGLL1	128.032	177.55	78.5146	0.442212	-1.17719	6.0447e-07	5.1292e-06
SLC6A19	163.553	217.258	109.848	0.50561	-0.983904	6.0436e-07	5.1292e-06
LIMCH1	926.556	1128.06	725.058	0.642751	-0.637669	4.45632e-07	5.17571e-06
SYCE1	44.4918	22.2175	66.766	3.00511	1.58742	4.47649e-07	5.19531e-06
CCDC65	21.7963	32.6222	10.9704	0.336285	-1.57224	4.49091e-07	5.2082e-06
ENPP1	435.823	546.72	324.927	0.594321	-0.750687	4.55849e-07	5.28269e-06
EVI2A	390.043	290.614	489.473	1.68427	0.752127	6.32846e-07	5.35843e-06
ARHGAP8	334.801	220.55	449.052	2.03605	1.02577	4.66292e-07	5.39974e-06
RPP21	331.269	421.009	241.529	0.57369	-0.801657	6.44287e-07	5.45238e-06
HN1	2780.68	2146.97	3414.4	1.59033	0.669329	4.71361e-07	5.45441e-06
VPREB3	53.9902	79.3406	28.6399	0.360974	-1.47003	6.59923e-07	5.57571e-06
C5AR1	547.463	674.26	420.667	0.623894	-0.680628	4.82614e-07	5.58054e-06
TLR1	243.935	173.951	313.918	1.80463	0.851703	6.62514e-07	5.5916e-06
FERMT1	1377.69	1069.96	1685.43	1.57523	0.655564	4.83979e-07	5.59221e-06
ADGRL2	881.009	1063.79	698.225	0.656355	-0.607452	4.85594e-07	5.60676e-06
ASB9	172.761	233.391	112.131	0.480441	-1.05757	4.86144e-07	5.609e-06
CACNA1F	11.3924	17.4581	5.32679	0.305119	-1.71256	6.66781e-07	5.6246e-06
RSPO3	144.067	200.673	87.4608	0.435838	-1.19814	4.98154e-07	5.74336e-06
PACSIN3	350.795	436.318	265.272	0.607979	-0.717906	6.87897e-07	5.78723e-06
TEK	357.07	467.628	246.513	0.527155	-0.9237	5.08494e-07	5.85828e-06
NLGN1	32.6612	48.2201	17.1024	0.354674	-1.49543	5.15748e-07	5.93751e-06
P2RX5	157.13	214.826	99.4342	0.46286	-1.11135	5.17747e-07	5.95617e-06
OSBPL3	1187.98	915.873	1460.09	1.5942	0.672835	5.23467e-07	6.01758e-06
FBXW9	193.408	251.685	135.131	0.536906	-0.897257	7.20777e-07	6.04769e-06
XBP1	5570.65	7093.45	4047.84	0.570645	-0.809334	5.28544e-07	6.07151e-06
DHRS13	172.898	226.479	119.317	0.526834	-0.924578	7.24795e-07	6.07493e-06
TRIM46	84.3977	119.218	49.5778	0.415859	-1.26583	7.25239e-07	6.07542e-06
SYT4	351.094	450.1	252.088	0.560071	-0.836318	7.36486e-07	6.16308e-06
SASH1	658.255	800.64	515.869	0.644321	-0.634148	5.44976e-07	6.25571e-06
CDK5R2	126.842	178.037	75.6461	0.42489	-1.23484	7.56428e-07	6.31319e-06
TMED8	467.718	578.545	356.891	0.616876	-0.696948	5.56851e-07	6.38736e-06
SLC2A13	447.783	557.045	338.521	0.607709	-0.718548	5.6591e-07	6.48655e-06
IGFBP2	3840.64	4746.51	2934.77	0.618301	-0.693618	5.71798e-07	6.54452e-06
MACC1	1205.16	936.006	1474.32	1.57511	0.655457	5.71557e-07	6.54452e-06
BLK	134.098	188.532	79.6642	0.422551	-1.2428	5.73327e-07	6.55725e-06
MAFK	1853.7	1461.23	2246.16	1.53717	0.620274	5.77963e-07	6.60547e-06
RBP4	820.564	999.154	641.973	0.642517	-0.638194	5.83098e-07	6.65933e-06
TF	94.6861	134.077	55.2951	0.412412	-1.27784	8.02602e-07	6.66675e-06
BTBD8	9.59671	5.29254	13.9009	2.6265	1.39314	8.06393e-07	6.69119e-06
ENTPD8	197.026	258.456	135.597	0.524644	-0.93059	8.07953e-07	6.7006e-06
HOXB6	387.93	288.885	486.976	1.68571	0.753356	5.8756e-07	6.70542e-06
MDFI	693.085	514.872	871.299	1.69226	0.758954	5.97257e-07	6.81115e-06
WBSCR28	4.3653	6.55975	2.17085	0.330935	-1.59538	8.25415e-07	6.84182e-06
OGFOD2	302.676	392.969	212.384	0.540459	-0.887742	8.2868e-07	6.86213e-06
KLHL8	320.122	233.51	406.734	1.74183	0.8006	8.35604e-07	6.9081e-06
SELE	183.988	117.042	250.933	2.14395	1.10027	8.43008e-07	6.96566e-06
GPR87	171.955	224.719	119.192	0.530404	-0.914835	8.46725e-07	6.99269e-06
DENND2A	249.321	326.807	171.835	0.5258	-0.927414	6.19639e-07	7.06129e-06
GNAI1	726.217	896.078	556.356	0.620879	-0.687616	6.22388e-07	7.08748e-06
SLC29A2	355.627	244.368	466.887	1.91059	0.934018	6.28621e-07	7.15329e-06
SESN3	163.967	102.218	225.715	2.20817	1.14285	8.72718e-07	7.19228e-06
MZB1	308.872	401.568	216.175	0.538326	-0.893449	6.47952e-07	7.36263e-06
PHF24	15.8286	23.3023	8.35499	0.358548	-1.47976	6.47939e-07	7.36263e-06
NPIPB3	995.427	761.478	1229.38	1.61446	0.691053	6.52902e-07	7.41352e-06
LAIR1	626.214	758.601	493.826	0.650968	-0.61934	6.53444e-07	7.41433e-06
HES1	1413.42	1109.05	1717.78	1.54888	0.631221	6.56595e-07	7.44472e-06
NAP1L6	5.81215	8.15347	3.47084	0.425689	-1.23213	6.62686e-07	7.50837e-06
P2RX7	77.7549	44.9413	110.569	2.46029	1.29883	9.28972e-07	7.61206e-06
C20ORF195	18.4353	28.5279	8.34278	0.292443	-1.77377	9.31529e-07	7.62905e-06
FOLH1	203.505	270.686	136.324	0.503622	-0.989586	6.87007e-07	7.77834e-06
PECAM1	1620.98	1966.79	1275.16	0.648347	-0.625163	6.94202e-07	7.85416e-06
RAMP2	393.45	488.556	298.344	0.610666	-0.711545	6.96861e-07	7.87858e-06
CXCR5	107.18	149.873	64.4876	0.430281	-1.21665	7.01146e-07	7.92134e-06
CHST8	29.4056	44.1446	14.6665	0.332238	-1.58971	9.77312e-07	7.97084e-06
CPVL	746.897	906.894	586.9	0.647154	-0.627819	7.0606e-07	7.97114e-06
SNORA8	431.25	315.363	547.137	1.73494	0.794888	7.10074e-07	8.01071e-06
KIAA1522	4585.7	3436.73	5734.67	1.66864	0.738671	7.11517e-07	8.02125e-06
LSAMP	252.005	181.75	322.259	1.77309	0.826265	9.8818e-07	8.04282e-06
PNCK	58.6962	86.5988	30.7935	0.355589	-1.49172	9.92356e-07	8.07263e-06
SEC16B	428.767	313.715	543.818	1.73347	0.793667	7.19877e-07	8.10968e-06
SERPIND1	55.6917	81.5853	29.7981	0.365238	-1.45309	1.00477e-06	8.16217e-06
VIPR2	59.5892	87.3912	31.7872	0.363734	-1.45904	7.25221e-07	8.16405e-06
SLC4A3	189.386	246.226	132.546	0.538309	-0.893493	1.0069e-06	8.17403e-06
RAET1K	3.5753	2.85686	4.29375	1.50296	0.58781	7.29087e-07	8.2017e-06
LYNX1	539.683	408.049	671.317	1.64519	0.71825	7.31085e-07	8.21831e-06
LRRC8A	4209.37	3171.03	5247.7	1.65489	0.726735	7.32439e-07	8.22766e-06
ATG9B	159.225	96.6531	221.796	2.29477	1.19835	7.33681e-07	8.23573e-06
RGS11	147.306	200.643	93.9687	0.468338	-1.09438	1.01781e-06	8.24987e-06
ARHGEF39	187.364	120.714	254.015	2.10427	1.07332	7.3691e-07	8.26025e-06
ADAMTSL1	193.969	254.703	133.234	0.523093	-0.93486	7.36913e-07	8.26025e-06
CYR61	5968.65	7535.17	4402.14	0.584212	-0.775436	7.42103e-07	8.3066e-06
TUB	182.072	243.025	121.119	0.498381	-1.00468	7.41959e-07	8.3066e-06
NAA20	1201.61	1459.82	943.405	0.64625	-0.629836	7.78021e-07	8.70245e-06
SLC24A3	461.25	568.673	353.828	0.622198	-0.684553	7.79425e-07	8.71197e-06
TTLL12	1853.88	1463.6	2244.15	1.53331	0.616652	7.98341e-07	8.91708e-06
WNT7B	550.137	418.557	681.718	1.62874	0.703753	8.08797e-07	9.02746e-06
SPTBN4	143.55	197.321	89.7792	0.454991	-1.13609	1.12737e-06	9.04808e-06
KCNH3	55.6252	81.656	29.5943	0.362427	-1.46424	1.12929e-06	9.05099e-06
ALOX5	1922.31	1511.79	2332.84	1.5431	0.625833	8.51191e-07	9.49391e-06
CCL24	48.7567	71.7595	25.7539	0.358892	-1.47838	1.22024e-06	9.72552e-06
GNB1L	95.329	132.985	57.6732	0.433683	-1.20529	1.22165e-06	9.73181e-06
ADAMTSL5	102.813	146.52	59.1062	0.4034	-1.30972	1.22389e-06	9.74474e-06
ABCC4	423.266	310.609	535.923	1.72539	0.786925	1.23351e-06	9.81138e-06
G0S2	604.643	465.95	743.337	1.59531	0.67384	8.80811e-07	9.81733e-06
ITGB6	5290.97	3806.12	6775.83	1.78025	0.832077	8.86908e-07	9.8783e-06
CGNL1	665.997	812.953	519.04	0.638462	-0.647326	8.87795e-07	9.88119e-06
ZHX3	759.255	921.947	596.564	0.64707	-0.628006	8.90832e-07	9.90799e-06
TMEM61	88.9135	128.005	49.8222	0.389221	-1.36134	9.0234e-07	1.00289e-05
KMT2E-AS1	98.4062	138.829	57.9833	0.417659	-1.2596	1.26604e-06	1.00498e-05
WISP1	533.982	396.909	671.055	1.6907	0.757623	1.2979e-06	1.02665e-05
CCR5	233.335	165.571	301.099	1.81855	0.86279	1.30637e-06	1.03232e-05
MMP17	83.271	116.82	49.7218	0.425627	-1.23234	1.31002e-06	1.03468e-05
GHRL	99.3974	59.2157	139.579	2.35713	1.23703	1.31192e-06	1.03566e-05
SLC14A1	279.998	199.858	360.138	1.80197	0.849572	1.32894e-06	1.04647e-05
FOLR2	421.541	309.007	534.076	1.72836	0.789405	1.32831e-06	1.04647e-05
NPR3	175.82	107.463	244.177	2.2722	1.18409	1.33099e-06	1.04757e-05
SMAD9	48.0509	70.4453	25.6564	0.364203	-1.45718	9.45953e-07	1.05062e-05
NR1I2	269.344	184.479	354.208	1.92005	0.941142	9.50168e-07	1.05456e-05
ZMAT3	158.605	100.492	216.718	2.15658	1.10874	1.34434e-06	1.05596e-05
TRAF4	1777.74	1404.21	2151.28	1.53202	0.615437	9.53878e-07	1.05792e-05
SYT3	19.9602	29.5498	10.3706	0.350952	-1.51066	9.54542e-07	1.05792e-05
KIAA2022	53.6528	78.7245	28.5811	0.363053	-1.46175	9.56029e-07	1.05883e-05
BRWD3	235.619	167.222	304.015	1.81803	0.862375	1.35262e-06	1.06088e-05
MAPK8IP2	232.338	304.323	160.353	0.526916	-0.924356	1.36134e-06	1.06612e-05
TMED7-TICAM2	171.908	106.59	237.226	2.2256	1.15419	1.36094e-06	1.06612e-05
ZNF354C	43.3713	24.6574	62.0852	2.51791	1.33223	1.37452e-06	1.07514e-05
KLHL42	800.129	969.118	631.141	0.651253	-0.61871	9.85692e-07	1.09091e-05
IER3	3485.72	2667.96	4303.48	1.61302	0.689768	9.98059e-07	1.10382e-05
HAR1A	27.2949	39.857	14.7329	0.369643	-1.4358	1.0012e-06	1.10652e-05
AMPD1	7.774	11.3227	4.22533	0.373174	-1.42208	1.00369e-06	1.10849e-05
RSPO2	21.148	31.0962	11.1998	0.360165	-1.47327	1.01462e-06	1.11978e-05
FOXH1	16.8228	25.6106	8.03503	0.313738	-1.67237	1.4414e-06	1.12101e-05
ATP2B1	1246.11	1509.39	982.832	0.651146	-0.618947	1.02278e-06	1.12799e-05
ARG2	238.789	314.695	162.884	0.517593	-0.950111	1.03227e-06	1.13766e-05
IRF7	808.553	631.561	985.545	1.56049	0.641998	1.04056e-06	1.146e-05
HCN4	29.9456	44.7131	15.1782	0.339458	-1.5587	1.47581e-06	1.14721e-05
MAPT	183.743	240.311	127.176	0.529213	-0.91808	1.49809e-06	1.16339e-05
TUBB3	1360.36	1066.16	1654.57	1.5519	0.634039	1.06057e-06	1.16721e-05
IL7R	235.604	311.023	160.186	0.515028	-0.957276	1.08377e-06	1.19192e-05
TPST2	1008.24	1225.55	790.943	0.64538	-0.631779	1.08628e-06	1.19385e-05
DICER1-AS1	51.8976	76.0711	27.7241	0.364449	-1.45621	1.54084e-06	1.19482e-05
RIN1	525.299	395.205	655.393	1.65836	0.729758	1.1141e-06	1.22357e-05
LMBRD2	183.209	117.925	248.493	2.10721	1.07534	1.58458e-06	1.22572e-05
CDR2L	1297.61	1011.01	1584.2	1.56695	0.647957	1.11866e-06	1.22686e-05
GNG7	304.977	397.284	212.669	0.535307	-0.901561	1.1186e-06	1.22686e-05
KLK8	237.145	307.453	166.837	0.542642	-0.881926	1.58928e-06	1.22872e-05
RAPGEF4	177.312	236.862	117.762	0.497177	-1.00817	1.13161e-06	1.2402e-05
FIBIN	589.108	466.879	711.338	1.5236	0.607488	1.61272e-06	1.24443e-05
IZUMO4	41.0438	61.5078	20.5799	0.334589	-1.57954	1.6136e-06	1.2445e-05
ALDH1L1	360.342	255.801	464.883	1.81736	0.861845	1.14679e-06	1.25597e-05
ZNF692	471.724	359.678	583.77	1.62303	0.698694	1.15828e-06	1.2674e-05
DSCAML1	90.6267	129.887	51.3669	0.395475	-1.33834	1.15884e-06	1.2674e-05
ARHGAP23	1242.54	972.735	1512.35	1.55475	0.636679	1.15987e-06	1.26765e-05
ICA1L	142.555	198.702	86.4087	0.434866	-1.20136	1.16444e-06	1.27176e-05
RIPK4	924.082	727.717	1120.45	1.53967	0.622625	1.16783e-06	1.27458e-05
PLSCR4	801.751	969.312	634.19	0.654268	-0.612046	1.1702e-06	1.27627e-05
LRRC24	38.8822	57.2112	20.5533	0.359253	-1.47693	1.17217e-06	1.27754e-05
APOL1	8215.27	5704.6	10725.9	1.88023	0.910906	1.18507e-06	1.29071e-05
GPR183	428.195	534.623	321.766	0.601855	-0.732511	1.18787e-06	1.29287e-05
FDXR	228.644	294.309	162.979	0.553768	-0.852646	1.68454e-06	1.29603e-05
ABHD11	894.475	711.564	1077.39	1.51411	0.598469	1.19631e-06	1.30115e-05
ZC3H12A	818.559	639.743	997.375	1.55903	0.640645	1.19806e-06	1.30216e-05
SLC52A2	1582.62	1260.99	1904.25	1.51013	0.594669	1.20232e-06	1.30589e-05
SERPINF2	192.715	250.352	135.077	0.53955	-0.890172	1.69961e-06	1.30699e-05
CHST8	38.5093	56.941	20.0776	0.352603	-1.50388	1.20594e-06	1.30892e-05
BMP7	247.688	178.571	316.806	1.77412	0.827102	1.71071e-06	1.31488e-05
FABP6	41.6831	62.0694	21.2968	0.343113	-1.54324	1.73228e-06	1.33016e-05
ESRP2	1030.64	807.275	1254.01	1.55339	0.63542	1.23276e-06	1.3371e-05
PIPOX	88.3941	123.368	53.42	0.433013	-1.20752	1.75198e-06	1.34398e-05
FBXO15	15.6005	22.908	8.2929	0.362008	-1.46591	1.2407e-06	1.34479e-05
GBP5	364.996	270.055	459.937	1.70313	0.768186	1.77871e-06	1.36183e-05
ALKBH6	129.909	178.269	81.5481	0.457444	-1.12833	1.78904e-06	1.36908e-05
CYP2U1	301.34	390.471	212.209	0.543469	-0.879732	1.26957e-06	1.37513e-05
CLSTN2	136.533	190.919	82.1464	0.430268	-1.21669	1.27342e-06	1.37836e-05
SMIM5	122.24	169.92	74.56	0.438796	-1.18838	1.83842e-06	1.40209e-05
GOLGA8A	1256.18	986.724	1525.63	1.54616	0.628688	1.30154e-06	1.40783e-05
CXCL17	1276.14	986.897	1565.39	1.58617	0.665549	1.30723e-06	1.41301e-05
SNHG12	371.506	275.238	467.774	1.69952	0.765131	1.31279e-06	1.41805e-05
BNC2	385.831	476.012	295.65	0.621097	-0.687109	1.3235e-06	1.42863e-05
SERPINB5	1354.95	1066.91	1642.99	1.53994	0.622877	1.34219e-06	1.44782e-05
ZNF296	47.3749	69.2297	25.5202	0.368632	-1.43975	1.92802e-06	1.46829e-05
PDE3A	217.09	286.674	147.505	0.514539	-0.958647	1.37355e-06	1.48063e-05
FBXL19	599.364	469.658	729.071	1.55234	0.634449	1.37749e-06	1.48386e-05
RPS28	371.127	474.153	268.1	0.565431	-0.822578	1.95918e-06	1.49059e-05
PID1	319.778	236.312	403.244	1.7064	0.770958	1.96471e-06	1.49407e-05
ADGRD1	322.625	237.893	407.358	1.71236	0.775989	1.96913e-06	1.49671e-05
AOAH	222.269	154.149	290.389	1.88382	0.913661	1.98046e-06	1.50387e-05
DMKN	676.609	516.192	837.025	1.62154	0.697363	1.39734e-06	1.50422e-05
SLC35F2	676.533	513.675	839.391	1.63409	0.708486	1.40099e-06	1.50712e-05
GREM1	5228.49	6465.6	3991.38	0.617325	-0.695898	1.40808e-06	1.51371e-05
GAS5	2182.02	1695.68	2668.37	1.57363	0.654095	1.41667e-06	1.5219e-05
PTGS1	547.565	669.485	425.645	0.635779	-0.653402	1.43902e-06	1.54486e-05
LCP1	3000.27	3622.37	2378.17	0.656522	-0.607086	1.44391e-06	1.54905e-05
ST8SIA4	373.673	281.58	465.766	1.65411	0.726058	2.05431e-06	1.55695e-05
PAQR6	72.2104	103.509	40.9121	0.395252	-1.33916	2.07013e-06	1.56742e-05
DNM1	783.28	948.558	618.001	0.651517	-0.618126	1.47928e-06	1.58592e-05
CD5	194.101	253.672	134.53	0.530332	-0.915033	1.48331e-06	1.58916e-05
GAK	2741.62	2157.4	3325.83	1.54159	0.624423	1.50026e-06	1.60514e-05
TMEM92	479.462	363.169	595.755	1.64044	0.71408	1.49936e-06	1.60514e-05
PLXNA1	2279.45	1775.51	2783.39	1.56765	0.648605	1.50499e-06	1.60911e-05
STON1	442.001	545.887	338.115	0.619387	-0.691087	1.5129e-06	1.61647e-05
GGTA1P	157.833	213.829	101.838	0.476259	-1.07018	1.51881e-06	1.62168e-05
SSX2IP	483.954	596.646	371.261	0.622247	-0.684441	1.52662e-06	1.62891e-05
[truncated: 5,955 more rows]

## Sheet: QM-PDA Regulated Genes
Genes	meanBase	meanCluster1	meanCluster2	foldChange	log2FC	pvalue	padj
CRISP3	4081.25	1852.96	6309.54	3.40511	1.7677	0	0
JCHAIN	6528.11	3382.54	9673.69	2.85989	1.51596	0	0
C7	10896.2	6523.35	15269.1	2.34069	1.22693	0	0
PNLIP	164514	98749	230279	2.33196	1.22155	0	0
FBN1	9416.32	5811.76	13020.9	2.24044	1.16378	0	0
VCAN	16026.1	10047.3	22005	2.19014	1.13102	0	0
CLPS	35952	23412.7	48491.2	2.07115	1.05043	0	0
THBS1	20187	13173.2	27200.7	2.06485	1.04603	0	0
IGFBP5	33017.3	22631.9	43402.7	1.91777	0.939426	0	0
CPB1	121054	84940	157169	1.85035	0.887799	0	0
THBS2	16214.4	11486.1	20942.7	1.8233	0.866554	0	0
AMY2A	51642.4	37312.6	65972.1	1.76809	0.822193	0	0
DCN	20824.1	15255.8	26392.3	1.72999	0.790765	0	0
AMY2B	18379.4	13492	23266.7	1.72448	0.786158	0	0
COL6A3	38845.2	29443.3	48247.1	1.63864	0.7125	0	0
REG1A	58941	44825.3	73056.6	1.62981	0.704701	0	0
PRSS1	166092	126690	205494	1.62203	0.697797	0	0
LUM	29229.4	22705.1	35753.7	1.5747	0.655077	0	0
BMS1P20	20745.6	16142.6	25348.6	1.5703	0.651037	0	0
GCG	25257	19801	30712.9	1.55108	0.633271	0	0
FN1	106939	84272.3	129605	1.53793	0.620992	0	0
CEL	66779.1	53303.3	80254.9	1.50563	0.590363	0	0
AHNAK	31764.9	25742.3	37787.6	1.46792	0.553774	0	0
CTRB1	39966.9	32652.6	47281.2	1.448	0.534066	0	0
ADAM6	60326.1	49644.2	71007.9	1.43034	0.516355	0	0
COL3A1	147246	121650	172842	1.42081	0.506713	0	0
SPARC	74176.9	62187.6	86166.1	1.38558	0.470492	0	0
CELA3A	69797.3	60612.7	78981.8	1.30306	0.3819	0	0
CPA1	126900	111278	142521	1.28076	0.357002	0	0
COL1A2	126765	111473	142057	1.27437	0.349783	0	0
ACTG1	68006.2	76869.3	59143.1	0.769398	-0.378197	0	0
ACTB	110539	126902	94177	0.742125	-0.430266	0	0
GNAS	32504.6	37995.3	27013.8	0.710978	-0.492124	0	0
CTSD	28911.7	33814.9	24008.5	0.709999	-0.494111	0	0
RPL8	28797	34283.6	23310.5	0.679932	-0.556537	0	0
GAPDH	50980.5	60726.4	41234.5	0.679021	-0.558472	0	0
INS	39766.8	47814.9	31718.7	0.663365	-0.592124	0	0
KRT8	36381.9	44272.8	28491	0.643532	-0.635917	0	0
HLA-A	29512.3	35952.5	23072.1	0.641737	-0.639945	0	0
TMSB10	24030.3	29421	18639.6	0.633547	-0.658477	0	0
ALDOA	21178.8	26015.1	16342.5	0.628191	-0.670726	0	0
KRT18	17836.2	22016.8	13655.5	0.620234	-0.689116	0	0
KRT7	15188.9	19047	11330.7	0.594881	-0.749326	0	0
PLEC	18933.3	23994.4	13872.2	0.578142	-0.790505	0	0
RPL13	20565.9	26114.9	15017	0.575035	-0.798278	0	0
MUC1	15852.9	20137.2	11568.5	0.574483	-0.799665	0	0
RPL28	15208.3	19636.6	10780	0.548976	-0.865184	0	0
KRT19	31139.4	40243.9	22034.9	0.547534	-0.86898	0	0
AGRN	8373.96	10951.3	5796.58	0.529303	-0.917834	0	0
S100A6	43279	56807.5	29750.5	0.523707	-0.933168	0	0
RPLP1	20446.2	27039.2	13853.1	0.512335	-0.964841	0	0
RPLP2	10443.6	13887.9	6999.26	0.503982	-0.988555	0	0
NEAT1	11684.6	15625.8	7743.48	0.495559	-1.01287	0	0
MMP11	15999.5	21427.9	10571.1	0.493331	-1.01937	0	0
TTR	26743.5	35842.1	17644.9	0.492296	-1.0224	0	0
REG4	14355.4	19407.9	9302.89	0.479334	-1.0609	0	0
HSPB1	11048.2	15025.3	7071.1	0.470613	-1.08739	0	0
HSPA1A	15009.6	20552.9	9466.39	0.460586	-1.11846	0	0
KRT17	11041.4	15238.4	6844.34	0.44915	-1.15473	0	0
TFF3	6442.12	9016.18	3868.07	0.429014	-1.2209	0	0
APOE	5419.4	7614.09	3224.71	0.423519	-1.2395	0	0
MSLN	5449.15	7802.28	3096.03	0.396811	-1.33348	0	0
CHGB	12999.8	18990.8	7008.85	0.369065	-1.43805	0	0
PPDPF	4768.91	6976.39	2561.43	0.367157	-1.44553	0	0
AGT	2811.5	4440.58	1182.42	0.266276	-1.90901	0	0
DES	4876.11	7709.61	2042.61	0.264943	-1.91625	0	0
MIF	3734.82	6034.31	1435.32	0.23786	-2.07181	0	0
KRT5	1325.1	2198.94	451.264	0.205219	-2.28476	0	0
SST	10798	18411.2	3184.86	0.172985	-2.53128	0	0
PCSK1N	1671.96	2907.09	436.828	0.150263	-2.73444	0	0
SPINK4	2160.19	4091.54	228.847	0.0559318	-4.16019	0	0
MUC2	5812.66	11192.1	433.251	0.0387105	-4.69113	0	0
C6ORF58	353.802	652.198	55.4048	0.0849509	-3.55723	3.2255e-107	6.9586e-105
HP	509.619	920.79	98.448	0.106917	-3.22544	5.12648e-93	1.09104e-90
CALY	348.234	610.242	86.2258	0.141298	-2.82319	3.38695e-81	7.11214e-79
SCGB3A1	629.306	141.848	1116.76	7.87293	2.9769	1.31343e-76	2.72174e-74
TNFRSF6B	847.919	1440.57	255.273	0.177203	-2.49652	1.81341e-73	3.70901e-71
STAR	115.697	223.404	7.99099	0.0357693	-4.80514	1.22294e-68	2.46924e-66
NTS	334.395	42.6978	626.092	14.6633	3.87414	2.10124e-68	4.18891e-66
CLDN3	680.719	1085.51	275.931	0.254196	-1.97599	1.21395e-53	2.38981e-51
KRT13	301.082	536.933	65.2318	0.12149	-3.04109	4.66126e-53	9.06299e-51
ATHL1	1730.94	2722.59	739.29	0.271539	-1.88077	2.65831e-50	5.10558e-48
SYT5	247.904	440.754	55.0534	0.124907	-3.00107	2.17312e-49	4.12343e-47
MMP3	343.891	89.6978	598.084	6.66777	2.7372	1.70461e-48	3.19594e-46
C1QL1	250.497	442.877	58.1169	0.131226	-2.92988	8.96495e-48	1.66105e-45
LRRC26	38.0847	74.8838	1.28559	0.0171678	-5.86415	4.10267e-46	7.51314e-44
FER1L4	659.908	1035.24	284.577	0.27489	-1.86308	2.35233e-45	4.25827e-43
RHPN1	372.182	586.718	157.646	0.268691	-1.89598	2.20781e-42	3.95122e-40
UPK3B	139.737	244.501	34.972	0.143034	-2.80557	1.56341e-41	2.76653e-39
IL6ST	1338.93	682.222	1995.65	2.92521	1.54854	5.41312e-41	9.47236e-39
EEF1A2	1177.29	1800.48	554.087	0.307743	-1.7002	5.01873e-39	8.68572e-37
EPS8L1	1878.11	2838.06	918.16	0.323517	-1.62809	1.25578e-38	2.14971e-36
CYP21A2	123.052	220.348	25.7554	0.116885	-3.09684	5.24689e-37	8.8853e-35
CCDC85B	332.728	548.095	117.36	0.214124	-2.22348	8.76767e-37	1.46896e-34
LY6H	113.868	206.864	20.8718	0.100896	-3.30906	1.09379e-36	1.81327e-34
PHLDA2	658.914	1004.36	313.468	0.312107	-1.67989	6.41923e-36	1.05309e-33
IER5L	532.428	826.683	238.173	0.288107	-1.79532	2.31337e-35	3.75601e-33
MEG3	503.196	780.04	226.352	0.29018	-1.78498	2.56115e-35	4.11588e-33
INHBA	1036.97	528.262	1545.68	2.92598	1.54892	3.52319e-35	5.60472e-33
TP53I13	701.101	1043.73	358.472	0.343453	-1.54182	3.61098e-35	5.68693e-33
CRACR2B	741.782	1128.86	354.701	0.31421	-1.6702	4.24345e-35	6.61683e-33
SMOC1	517.807	806.013	229.6	0.284859	-1.81168	4.70455e-35	7.26391e-33
KIFC2	578.537	891.593	265.482	0.297761	-1.74777	2.40032e-34	3.67016e-32
LOC389332	162.618	274.548	50.6887	0.184626	-2.43732	4.06818e-34	6.16055e-32
FGA	1372.9	2044.86	700.937	0.34278	-1.54464	1.23113e-33	1.84658e-31
VTN	750.108	1140.04	360.174	0.31593	-1.66232	2.60543e-33	3.87102e-31
SYT8	1391.16	2089.27	693.055	0.331721	-1.59196	2.80116e-33	4.12294e-31
MZT2B	1197.44	1774.82	620.049	0.349358	-1.51722	4.14223e-33	6.04037e-31
CGB	361.56	556.697	166.423	0.298947	-1.74204	3.13391e-32	4.52808e-30
C19ORF60	434.123	685.294	182.952	0.266969	-1.90526	2.72725e-31	3.90467e-29
SCAND1	805.846	1244	367.694	0.295574	-1.75841	3.37865e-31	4.79373e-29
LIME1	430.44	672.366	188.515	0.280376	-1.83456	3.56576e-31	5.01403e-29
NCCRP1	120.331	211.168	29.4948	0.139675	-2.83986	2.92099e-30	4.07103e-28
CXCL9	1136.37	621.406	1651.33	2.65741	1.41002	3.44273e-30	4.75611e-28
LEFTY1	748.582	1103.07	394.092	0.357268	-1.48492	5.31335e-30	7.27652e-28
HMCN1	1024.36	560.221	1488.49	2.65698	1.40979	2.29672e-29	3.11819e-27
ARHGAP4	691.632	1011.51	371.755	0.367525	-1.44409	2.95868e-29	3.98259e-27
NME3	658.704	981.763	335.646	0.341881	-1.54844	3.25151e-29	4.33966e-27
CES1	1937.33	1109.13	2765.53	2.49342	1.31813	3.53907e-29	4.68377e-27
IRX2	188.566	311.343	65.789	0.211307	-2.24259	3.70372e-29	4.86082e-27
KRT14	309.039	481.144	136.935	0.284602	-1.81298	3.79758e-29	4.94281e-27
NPIPB3	774.987	1159.09	390.881	0.33723	-1.56819	6.65088e-29	8.58563e-27
SVEP1	1226.16	729.14	1723.18	2.36331	1.24081	1.27687e-28	1.63491e-26
CCDC64B	709.642	1024.76	394.525	0.384993	-1.37709	1.57038e-28	1.99451e-26
TMEM184A	738.843	1069.11	408.578	0.382167	-1.38772	1.58547e-28	1.99757e-26
RASSF7	1475.69	2232.67	718.71	0.321906	-1.63529	1.71678e-28	2.14584e-26
IGFALS	118.042	206.149	29.9353	0.145212	-2.78377	1.81797e-28	2.25443e-26
SPPL2B	1170.67	1703.55	637.783	0.374385	-1.41741	2.452e-28	3.01691e-26
NSUN5P2	361.423	551.928	170.917	0.309674	-1.69118	2.94857e-28	3.59977e-26
PILRB	981.857	1431.36	532.358	0.371926	-1.42691	3.92017e-28	4.74914e-26
SLC25A29	732.512	1052.28	412.746	0.39224	-1.35019	4.20199e-28	5.05169e-26
HAP1	99.3996	178.641	20.1579	0.11284	-3.14765	5.18203e-28	6.18271e-26
MICALL2	1154.47	1678.69	630.248	0.375441	-1.41334	6.37541e-28	7.54935e-26
SLC22A17	1193.38	1736.84	649.922	0.374197	-1.41813	7.91458e-28	9.302e-26
C4ORF48	93.4796	170.06	16.8989	0.0993701	-3.33104	8.10733e-28	9.45795e-26
H1FX	1799.81	2585.05	1014.57	0.392474	-1.34933	1.70927e-27	1.97936e-25
MFSD10	1784.04	2566.33	1001.75	0.390345	-1.35718	1.78437e-27	2.05124e-25
F13A1	2155.32	1280.94	3029.7	2.36521	1.24197	2.32251e-27	2.65052e-25
HSF4	164.839	267.21	62.468	0.233779	-2.09678	3.13621e-27	3.55339e-25
ATP5D	963.695	1386.51	540.886	0.390107	-1.35806	3.97616e-27	4.44117e-25
CPT1B	295.555	456.083	135.027	0.296058	-1.75605	3.97209e-27	4.44117e-25
LRFN4	430.68	648.37	212.99	0.328501	-1.60603	5.7632e-27	6.39188e-25
SLIT2	541.733	291.706	791.759	2.71424	1.44055	6.26418e-27	6.89893e-25
FAM193B	743.209	1065.87	420.549	0.39456	-1.34168	8.19602e-27	8.96383e-25
LAMA2	2048.78	1243.41	2854.16	2.29543	1.19876	8.63204e-27	9.37559e-25
KRT16	1528.77	2272.59	784.947	0.345397	-1.53367	9.48219e-27	1.02284e-24
HIPK3	1174.12	718.158	1630.08	2.2698	1.18257	3.05621e-26	3.2743e-24
CA9	2030.69	2958.13	1103.25	0.372957	-1.42292	3.26037e-26	3.46943e-24
ANO9	431.842	645.325	218.36	0.338372	-1.56332	5.39595e-26	5.70341e-24
GOLGA2P10	723.788	1028.1	419.473	0.408006	-1.29334	7.7982e-26	8.18759e-24
KRT6A	1939.09	2732.01	1146.17	0.419533	-1.25314	9.50784e-26	9.91648e-24
SYTL1	748.79	1066.49	431.088	0.404211	-1.30682	1.04336e-25	1.08104e-23
C2ORF82	3.07309	5.63715	0.509031	0.0902994	-3.46914	1.05095e-25	1.08179e-23
APLP1	1444.66	2145.33	743.99	0.346795	-1.52784	1.22394e-25	1.25167e-23
SAMHD1	1183.54	732.087	1634.98	2.23332	1.15919	1.28198e-25	1.30258e-23
RUNDC3A	293.009	453.443	132.575	0.292374	-1.77411	2.411e-25	2.43403e-23
BAIAP3	734.802	1045.91	423.692	0.405093	-1.30367	2.90324e-25	2.9123e-23
VGF	447.882	692.628	203.137	0.293284	-1.76963	3.24e-25	3.22954e-23
NPB	3.52043	6.48654	0.554309	0.0854553	-3.54869	4.47238e-25	4.42991e-23
RPPH1	72.7213	16.9958	128.447	7.55756	2.91792	6.89459e-25	6.78643e-23
MAPK8IP3	1368.52	1954.24	782.803	0.400567	-1.31988	7.53095e-25	7.36676e-23
ITPR2	1238.06	754.908	1721.21	2.28003	1.18905	9.66196e-25	9.39298e-23
PADI1	1020.16	1462.52	577.801	0.395073	-1.33981	1.13714e-24	1.0987e-22
HSPA6	812.127	1193.77	430.484	0.360609	-1.47149	1.43179e-24	1.37495e-22
TMUB1	767.206	1098.86	435.552	0.396368	-1.33509	1.49402e-24	1.42602e-22
ASXL2	659.681	395.311	924.05	2.33753	1.22498	1.66215e-24	1.57694e-22
WFDC2	2168.86	3169.87	1167.85	0.368422	-1.44057	2.78658e-24	2.62789e-22
KRT15	310.451	460.588	160.314	0.348063	-1.52258	3.32944e-24	3.12115e-22
ACAP3	721.651	1017.77	425.531	0.418101	-1.25808	4.75862e-24	4.41331e-22
WASH7P	1222.91	1729.95	715.87	0.41381	-1.27296	4.76387e-24	4.41331e-22
C9ORF142	409.385	588.997	229.774	0.39011	-1.35805	5.10879e-24	4.70517e-22
CPA3	643.562	374.47	912.653	2.43718	1.28522	7.10556e-24	6.50613e-22
ABCA7	617.439	900.945	333.933	0.370647	-1.43188	7.68785e-24	6.99861e-22
BRAT1	990.937	1396.31	585.56	0.419362	-1.25373	1.4804e-23	1.33993e-21
SYP	526.655	767.982	285.328	0.37153	-1.42845	1.5397e-23	1.38564e-21
NTRK1	80.6533	19.9339	141.373	7.0921	2.82621	1.68764e-23	1.51015e-21
HIST2H2AA3	543.426	785.364	301.487	0.383882	-1.38127	2.03399e-23	1.80979e-21
C9ORF16	1014.87	1439.84	589.904	0.409701	-1.28736	2.42391e-23	2.14461e-21
CHKB-CPT1B	421.252	615.578	226.926	0.368639	-1.43972	2.57825e-23	2.26843e-21
HEXDC	364.589	543.564	185.614	0.341476	-1.55014	2.67413e-23	2.33972e-21
A2ML1	233.981	364.164	103.798	0.28503	-1.81081	3.07539e-23	2.67593e-21
MYO15B	1726.22	2462.76	989.684	0.401859	-1.31524	3.2168e-23	2.78359e-21
NDUFS7	798.259	1152.45	444.062	0.385319	-1.37588	4.52197e-23	3.87047e-21
ZNF692	370.785	546.863	194.707	0.356044	-1.48987	4.51028e-23	3.87047e-21
ACE2	531.349	305.167	757.532	2.48236	1.31171	5.56802e-23	4.74004e-21
SLC17A9	540.964	777.929	303.998	0.390779	-1.35558	5.88288e-23	4.98116e-21
TRABD	1008.11	1421.42	594.795	0.418453	-1.25686	7.85369e-23	6.61432e-21
SEZ6	109.066	187.648	30.4833	0.162449	-2.62194	8.12381e-23	6.80542e-21
INO80B	297.045	448.857	145.233	0.323562	-1.62789	1.02832e-22	8.56881e-21
FAAP20	441.345	650.023	232.667	0.357937	-1.48222	1.47022e-22	1.21866e-20
TYMP	1851.87	2574.62	1129.12	0.438557	-1.18916	1.51436e-22	1.24217e-20
CDKN2A	275.338	427.557	123.118	0.287958	-1.79607	1.50701e-22	1.24217e-20
UGT2B15	866.442	518.433	1214.45	2.34254	1.22807	1.88974e-22	1.54204e-20
ATP1A3	179.473	288.034	70.9125	0.246194	-2.02213	2.19992e-22	1.7859e-20
ISG15	1521.57	2207.03	836.105	0.378838	-1.40035	2.36777e-22	1.90255e-20
KCP	167.187	261.709	72.6646	0.277654	-1.84864	2.36637e-22	1.90255e-20
SEMA3B	1340.51	1887.84	793.191	0.420158	-1.251	2.41684e-22	1.93212e-20
NPW	27.8639	51.3963	4.33156	0.0842778	-3.5687	2.53099e-22	2.01316e-20
PABPC1L	294.388	447.099	141.676	0.316878	-1.658	2.71063e-22	2.14521e-20
METRN	226.774	356.224	97.3248	0.273212	-1.8719	2.94472e-22	2.31882e-20
SSBP4	637.327	922.001	352.654	0.382487	-1.38652	4.32427e-22	3.3882e-20
PRKCDBP	602.231	863.301	341.162	0.395183	-1.33941	4.38658e-22	3.42001e-20
FBXL15	263.098	409.718	116.478	0.284287	-1.81458	6.27204e-22	4.86593e-20
MRPL41	545.32	780.363	310.277	0.397606	-1.33059	7.06004e-22	5.45042e-20
ALS2CL	1198.89	1676.23	721.553	0.430463	-1.21604	1.04162e-21	8.00217e-20
NOXA1	200.132	311.349	88.914	0.285576	-1.80805	1.11253e-21	8.50549e-20
MRC1	1615.85	1022.65	2209.04	2.16011	1.1111	1.2171e-21	9.25995e-20
CAPN15	1010.84	1412.8	608.882	0.430976	-1.21432	1.24171e-21	9.40177e-20
COMTD1	291.457	443.308	139.607	0.314922	-1.66693	1.26374e-21	9.52283e-20
COL8A1	1563.57	995.863	2131.27	2.14012	1.09769	1.31286e-21	9.84586e-20
PLXNB3	427.034	616.418	237.649	0.385532	-1.37508	1.33418e-21	9.95827e-20
CD163	2326.97	1457.29	3196.65	2.19355	1.13327	1.65814e-21	1.2318e-19
NPDC1	2379.57	3481	1278.14	0.367176	-1.44545	1.83096e-21	1.35379e-19
MSR1	1156.43	747.293	1565.56	2.09498	1.06694	1.85306e-21	1.36373e-19
SELM	1018.11	1427.21	609.016	0.426717	-1.22865	2.0554e-21	1.50561e-19
FGL2	1065.56	649.875	1481.25	2.27928	1.18858	2.59654e-21	1.89319e-19
PTPRN	2674.11	3892.85	1455.37	0.373857	-1.41944	2.66085e-21	1.93114e-19
CHTF18	223.673	349.583	97.7622	0.279654	-1.83829	2.9246e-21	2.11282e-19
PPP1R13L	1248.27	1729.24	767.292	0.443716	-1.17229	2.94738e-21	2.11956e-19
LOC728392	621.39	895.711	347.069	0.387479	-1.36781	3.70681e-21	2.65357e-19
PIDD1	259.361	394.468	124.253	0.314989	-1.66663	4.09359e-21	2.91719e-19
FAM173A	150.687	236.477	64.8962	0.274429	-1.86549	4.41656e-21	3.13317e-19
SHC2	891.563	1279.48	503.651	0.393639	-1.34506	5.17572e-21	3.65526e-19
TELO2	619.83	883.782	355.879	0.402677	-1.3123	5.54087e-21	3.89568e-19
TMEM175	418.78	594.611	242.949	0.408585	-1.29129	6.2174e-21	4.3519e-19
EPHA3	841.354	468.719	1213.99	2.59001	1.37296	7.48871e-21	5.21857e-19
OGN	675.435	418.55	932.32	2.2275	1.15542	8.54368e-21	5.92751e-19
AMN	338.138	516.337	159.939	0.309758	-1.69079	1.21465e-20	8.39014e-19
EDN3	549.275	786.239	312.31	0.397221	-1.33199	1.3086e-20	8.99961e-19
KIF12	969.356	1352.14	586.572	0.433809	-1.20487	1.33711e-20	9.1557e-19
MVD	783.423	1094.97	471.876	0.430949	-1.21441	1.36644e-20	9.31607e-19
TPGS1	97.379	168.742	26.0156	0.154173	-2.69738	1.48417e-20	1.00751e-18
IRF7	650.22	926.465	373.976	0.403658	-1.30879	1.52062e-20	1.02782e-18
CYP1B1	2088.83	1345.45	2832.21	2.10503	1.07384	1.64573e-20	1.10763e-18
ID1	1609.57	2294.48	924.653	0.402989	-1.31119	1.72402e-20	1.15539e-18
NEB	421.596	216.969	626.223	2.88623	1.52919	1.78349e-20	1.19018e-18
C7ORF50	1038.34	1452.42	624.251	0.429799	-1.21826	2.0726e-20	1.37727e-18
ANGPTL4	1388.52	1922.38	854.667	0.444589	-1.16946	2.46002e-20	1.62785e-18
TBC1D3B	209.681	325.194	94.1685	0.289577	-1.78798	2.48658e-20	1.63854e-18
TNNI2	121.81	200.891	42.7292	0.212698	-2.23312	2.56199e-20	1.6812e-18
GDF15	941.6	1323.97	559.231	0.42239	-1.24335	2.60117e-20	1.69983e-18
ARRDC1	1376.17	1907.08	845.257	0.443221	-1.1739	2.88407e-20	1.87691e-18
FAM195A	386.477	549.88	223.073	0.405677	-1.3016	4.17397e-20	2.70518e-18
LSM7	560.794	795.286	326.301	0.410294	-1.28527	4.67905e-20	3.02009e-18
HBA2	475.241	707.619	242.862	0.34321	-1.54284	4.8403e-20	3.11142e-18
CRABP2	1280.21	1757.73	802.701	0.45667	-1.13078	4.99734e-20	3.19931e-18
CPED1	535.857	315.676	756.038	2.39498	1.26001	6.77998e-20	4.32299e-18
MROH6	662.415	936.882	387.948	0.414084	-1.272	6.87867e-20	4.36823e-18
B3GNT6	228.749	353.172	104.326	0.295398	-1.75927	7.64644e-20	4.83629e-18
MBD3	1364.96	1889.59	840.344	0.444724	-1.16902	8.16213e-20	5.13211e-18
WNT4	583.698	829.87	337.526	0.406722	-1.29788	8.17931e-20	5.13211e-18
LY6D	632.321	894.037	370.605	0.414529	-1.27045	8.87032e-20	5.5436e-18
CKB	1518.25	2167.23	869.264	0.401095	-1.31799	9.30218e-20	5.79052e-18
OGFR	1329.19	1828.76	829.616	0.45365	-1.14035	1.01116e-19	6.26962e-18
GOLGA8A	1026.64	1427.63	625.654	0.438246	-1.19019	1.25726e-19	7.76495e-18
DTX2	754.26	1026.98	481.539	0.468887	-1.09269	1.45785e-19	8.9686e-18
ADM	724.167	992.723	455.611	0.458951	-1.12359	1.51973e-19	9.3129e-18
CYP11A1	54.7239	96.8078	12.6399	0.130567	-2.93713	1.57212e-19	9.59663e-18
ABI3BP	1090.24	707.573	1472.91	2.08164	1.05772	1.66955e-19	1.0152e-17
CAPN8	1205.97	1657.19	754.747	0.455438	-1.13467	1.78338e-19	1.08025e-17
NR2F6	1019.11	1398.13	640.093	0.457819	-1.12715	2.09926e-19	1.26672e-17
RNF207	319.865	462.825	176.905	0.382228	-1.38749	2.11973e-19	1.27419e-17
PPP1R16A	807.966	1133.88	482.056	0.42514	-1.23399	2.33779e-19	1.39992e-17
ISYNA1	812.049	1142.36	481.734	0.421699	-1.24572	2.40522e-19	1.43484e-17
HDAC10	529.003	747.987	310.018	0.41447	-1.27066	2.4512e-19	1.45675e-17
DDR2	395.146	204.766	585.526	2.85949	1.51576	2.55462e-19	1.5095e-17
SLC22A18	676.831	950.577	403.085	0.424043	-1.23772	2.55913e-19	1.5095e-17
H2AFX	558.197	785.799	330.596	0.420713	-1.24909	3.00256e-19	1.75789e-17
C21ORF2	428.873	606.743	251.002	0.413687	-1.27339	3.00123e-19	1.75789e-17
EVA1B	270.987	412.501	129.473	0.313872	-1.67175	3.07058e-19	1.79106e-17
PWWP2B	581.898	819.23	344.566	0.420597	-1.24949	3.49953e-19	2.03373e-17
SIGIRR	826.964	1167.24	486.684	0.416951	-1.26205	3.91683e-19	2.26788e-17
TMEM259	2601.03	3704.77	1497.3	0.404154	-1.30702	4.06695e-19	2.34617e-17
TAOK1	435.205	245.77	624.639	2.54156	1.34572	4.15937e-19	2.39073e-17
RHOT2	1311.89	1789.93	833.856	0.46586	-1.10203	4.75682e-19	2.72419e-17
SELO	421.344	587.981	254.708	0.43319	-1.20693	4.88806e-19	2.7892e-17
D2HGDH	475.339	705.621	245.057	0.347293	-1.52577	4.92144e-19	2.79811e-17
TTTY14	2.61894	4.02213	1.21574	0.302264	-1.72612	5.06518e-19	2.86948e-17
CDK10	1204.26	1653.19	755.318	0.456885	-1.1301	5.24624e-19	2.9614e-17
PYCARD	624.148	875.452	372.844	0.425887	-1.23146	5.52969e-19	3.11026e-17
EDIL3	790.325	457.227	1123.42	2.45703	1.29692	5.6224e-19	3.15114e-17
FAM83A	723.906	985.988	461.824	0.468387	-1.09423	7.75791e-19	4.3326e-17
ADAMTS12	589.795	322.258	857.331	2.66039	1.41164	7.79729e-19	4.3392e-17
SLC26A9	837.214	1184.21	490.221	0.413965	-1.27242	8.41525e-19	4.66661e-17
KIAA0754	372.034	198.466	545.601	2.7491	1.45896	9.28733e-19	5.12855e-17
PLXDC2	967.911	612.208	1323.61	2.16203	1.11239	9.31339e-19	5.12855e-17
RHOV	321.281	459.661	182.901	0.397905	-1.3295	9.76691e-19	5.35955e-17
FGF7	510.834	295.344	726.325	2.45925	1.29822	1.01992e-18	5.57733e-17
SCRIB	1541.99	2183.88	900.102	0.412157	-1.27873	1.08147e-18	5.89345e-17
ZNHIT2	174.762	266.248	83.2754	0.312774	-1.67681	1.09723e-18	5.95869e-17
ENGASE	574.567	808.409	340.726	0.421477	-1.24647	1.21594e-18	6.58071e-17
LOC146880	581.941	816.864	347.018	0.424817	-1.23509	1.48335e-18	8.00044e-17
TCIRG1	2361.4	3366.97	1355.83	0.402686	-1.31227	1.54268e-18	8.29205e-17
SCN7A	267.883	131.231	404.535	3.08261	1.62415	1.65778e-18	8.88041e-17
FASTK	1316.63	1787.95	845.296	0.472773	-1.08078	1.96999e-18	1.05171e-16
NCOA2	617.413	389.015	845.812	2.17424	1.12051	2.03216e-18	1.08123e-16
COL9A3	134.931	215.235	54.6271	0.253802	-1.97823	2.95383e-18	1.56632e-16
MAN2A1	896.078	574.706	1217.45	2.11839	1.08297	3.2662e-18	1.72615e-16
LTB	392.304	548.563	236.046	0.430299	-1.21659	3.73109e-18	1.96525e-16
PRODH	153.96	235.046	72.8735	0.310039	-1.68948	3.89535e-18	2.04493e-16
HOOK2	758.316	1022.69	493.945	0.482988	-1.04994	4.44445e-18	2.32543e-16
KISS1	29.6532	52.8378	6.46867	0.122425	-3.03003	4.82673e-18	2.51709e-16
HES6	207.347	313.29	101.404	0.323676	-1.62738	4.90928e-18	2.55169e-16
NSUN5P1	139.435	219.644	59.2254	0.269643	-1.89088	5.30298e-18	2.74726e-16
CPLX2	1048.1	1456.22	639.981	0.43948	-1.18613	5.53706e-18	2.85912e-16
HAGHL	126.267	203.4	49.1345	0.241566	-2.04951	5.64393e-18	2.90478e-16
ADH1B	1464.41	978.532	1950.29	1.99307	0.994995	5.70838e-18	2.92838e-16
AHSA2	548.885	762.634	335.136	0.439446	-1.18624	5.79499e-18	2.96316e-16
TMC6	1302.24	1759.68	844.8	0.480088	-1.05863	5.85326e-18	2.98327e-16
ALDH16A1	636.493	887.838	385.149	0.433806	-1.20488	6.23435e-18	3.16725e-16
JUND	2746.04	3855.27	1636.82	0.424567	-1.23594	6.35283e-18	3.21706e-16
KIT	514.972	321.373	708.571	2.20482	1.14066	6.5817e-18	3.32228e-16
NDUFS8	1045.94	1431.38	660.498	0.461442	-1.11578	6.71672e-18	3.3796e-16
EVPL	1531.62	2144.66	918.57	0.428305	-1.22329	7.13719e-18	3.57973e-16
SLC39A4	948.206	1304.91	591.507	0.453294	-1.14148	7.56159e-18	3.78056e-16
TSPO	3099	4356.2	1841.81	0.422803	-1.24194	9.61881e-18	4.79388e-16
MZT2A	472.004	688.904	255.104	0.370304	-1.43322	1.07616e-17	5.34653e-16
ADAP1	1456.74	1965.07	948.414	0.482637	-1.05099	1.26404e-17	6.26018e-16
MZF1	361.03	527.971	194.089	0.367612	-1.44374	1.33463e-17	6.58904e-16
MATN3	1184.28	787.04	1581.51	2.00944	1.00679	1.58513e-17	7.80131e-16
NKX2-2	321.142	462.708	179.577	0.3881	-1.3655	1.74134e-17	8.54341e-16
ZGPAT	706.137	966.65	445.624	0.460998	-1.11717	1.77468e-17	8.67995e-16
ABHD17A	467.845	678.413	257.278	0.379235	-1.39883	1.89956e-17	9.26199e-16
HSPBP1	751.685	1008.69	494.679	0.490416	-1.02792	1.9657e-17	9.5503e-16
PGAP3	1292.78	1740.54	845.02	0.485493	-1.04248	1.97082e-17	9.5503e-16
TSHZ2	361.754	200.379	523.13	2.6107	1.38444	2.07988e-17	1.00479e-15
NXPH4	89.6132	151.126	28.1003	0.18594	-2.42709	2.12537e-17	1.02362e-15
CXORF65	2.97591	4.68149	1.27033	0.271352	-1.88176	2.31932e-17	1.11363e-15
ALKBH7	568.222	788.528	347.916	0.441222	-1.18042	2.41168e-17	1.15446e-15
ROCK2	1105.16	752.346	1457.97	1.9379	0.954493	2.67086e-17	1.27465e-15
TCF4	1972.36	1342.73	2601.99	1.93784	0.954449	2.79044e-17	1.32769e-15
CDHR3	86.8736	143.654	30.0931	0.209483	-2.25509	2.86939e-17	1.36114e-15
ZNF579	260.267	379.349	141.185	0.372177	-1.42594	3.01948e-17	1.42804e-15
SPRR1B	170.355	255.169	85.5407	0.335231	-1.57677	3.13828e-17	1.47979e-15
DMPK	762.822	1023.01	502.637	0.491332	-1.02523	3.28725e-17	1.5454e-15
SF3A2	1052.43	1431.71	673.149	0.470171	-1.08874	3.50836e-17	1.64444e-15
FCER2	79.4106	129.649	29.1723	0.22501	-2.15194	3.75136e-17	1.75312e-15
RNF126	573.158	793.229	353.087	0.445126	-1.16771	4.09724e-17	1.90909e-15
AURKAIP1	1201.11	1624.4	777.819	0.478835	-1.0624	4.39329e-17	2.041e-15
CCNL2	2256.77	3140.34	1373.21	0.43728	-1.19337	4.92634e-17	2.28191e-15
BAD	800.905	1090.86	510.951	0.468393	-1.09421	5.87893e-17	2.71517e-15
ARFGAP1	2019.03	2696.73	1341.32	0.497387	-1.00756	5.98884e-17	2.75784e-15
LRCH4	1315.63	1765.65	865.606	0.490248	-1.02842	6.2198e-17	2.85585e-15
SPIRE2	422.992	576.993	268.991	0.466195	-1.101	6.76808e-17	3.09856e-15
PDLIM4	774.534	1035.67	513.395	0.495711	-1.01243	7.05913e-17	3.22244e-15
TTLL3	712.675	972.144	453.207	0.466193	-1.101	7.44664e-17	3.38951e-15
DPP7	2152.5	2940.63	1364.37	0.463971	-1.10789	7.71584e-17	3.50192e-15
PCSK2	1907.53	2566.53	1248.53	0.486467	-1.03959	7.92961e-17	3.5886e-15
C14ORF80	187.019	284.112	89.9257	0.316514	-1.65966	8.10344e-17	3.65676e-15
NDUFB7	1098.61	1498.37	698.851	0.466409	-1.10033	1.02464e-16	4.61058e-15
TPSG1	53.096	92.0234	14.1686	0.153967	-2.69931	1.1914e-16	5.34569e-15
RABAC1	1993.21	2646.88	1339.54	0.506083	-0.982553	1.22692e-16	5.48944e-15
KLF2	1119.67	1527.58	711.768	0.465945	-1.10177	1.26174e-16	5.6292e-15
RIF1	833.152	544.357	1121.95	2.06105	1.04338	1.2816e-16	5.70166e-15
SPRR3	242.585	359.11	126.06	0.351035	-1.51032	1.32125e-16	5.8615e-15
ENKD1	430.446	591.551	269.34	0.455311	-1.13507	1.40489e-16	6.21504e-15
MAP1S	928.679	1278.71	578.647	0.452523	-1.14394	1.43592e-16	6.33455e-15
ITGBL1	2273.84	1511.3	3036.39	2.00913	1.00657	1.52647e-16	6.71518e-15
PITX1	488.8	705.661	271.939	0.385368	-1.37569	1.67371e-16	7.34241e-15
TNK2	1579.52	2193	966.035	0.440508	-1.18276	1.73868e-16	7.60622e-15
CDC42EP5	498.961	714.834	283.087	0.396018	-1.33636	1.80474e-16	7.87338e-15
MIB2	468.968	670.87	267.066	0.398089	-1.32884	1.82008e-16	7.91835e-15
GUCY2C	192.403	291.178	93.6284	0.32155	-1.63688	1.86719e-16	8.10094e-15
DRAIC	54.3282	93.9146	14.7418	0.15697	-2.67144	1.88181e-16	8.14192e-15
FAT4	488.855	284.732	692.979	2.4338	1.28321	1.93017e-16	8.28289e-15
MPST	1209.44	1624.74	794.128	0.488771	-1.03277	1.93012e-16	8.28289e-15
SLC9A3R2	1829.91	2458.77	1201.05	0.488477	-1.03364	1.92557e-16	8.28289e-15
PARP10	1464.21	1960.33	968.086	0.49384	-1.01789	2.02324e-16	8.65872e-15
BIK	318.546	447.176	189.916	0.424701	-1.23548	2.09818e-16	8.9551e-15
CERS6	1506.68	1039.13	1974.24	1.89989	0.925916	2.24845e-16	9.57051e-15
RTEL1	615.783	844.459	387.107	0.458408	-1.12529	2.27772e-16	9.66894e-15
ASPHD1	380.75	534.69	226.81	0.424189	-1.23722	2.51726e-16	1.06571e-14
GOLIM4	1259.51	834.706	1684.31	2.01784	1.01282	2.58902e-16	1.09315e-14
GLI4	124.854	198.411	51.298	0.258544	-1.95152	2.63932e-16	1.11141e-14
F2R	3290.7	2191.07	4390.33	2.00374	1.00269	2.73211e-16	1.14741e-14
KAT2A	1075.6	1459.74	691.461	0.473688	-1.07799	3.01896e-16	1.26451e-14
CAMSAP3	647.14	892.019	402.261	0.450956	-1.14894	3.0864e-16	1.28933e-14
UPK3BL	191.438	287.93	94.9458	0.329754	-1.60054	3.09828e-16	1.29087e-14
CCDC88B	567.069	779.41	354.727	0.455123	-1.13567	3.11151e-16	1.29296e-14
COL11A2	43.0175	74.2213	11.8138	0.159171	-2.65135	3.157e-16	1.30841e-14
JAG2	573.128	788.535	357.72	0.453652	-1.14034	3.17546e-16	1.31261e-14
GADD45G	279.957	414.693	145.222	0.350193	-1.51378	3.60044e-16	1.48438e-14
PRSS22	690.15	943.396	436.905	0.463119	-1.11054	3.68984e-16	1.51726e-14
OMD	316.491	173.718	459.264	2.64373	1.40258	4.75654e-16	1.9508e-14
PEMT	335.685	491.279	180.09	0.366574	-1.44782	5.03515e-16	2.0597e-14
HES4	96.6223	161.826	31.4186	0.19415	-2.36475	5.12303e-16	2.09022e-14
KCNN1	12.532	22.4522	2.61187	0.11633	-3.1037	5.16416e-16	2.10156e-14
LPP	600.258	377.735	822.78	2.1782	1.12313	5.66653e-16	2.30006e-14
RBM42	1436.02	1916.81	955.227	0.498341	-1.00479	5.81953e-16	2.35004e-14
SIVA1	832.358	1140.67	524.04	0.459412	-1.12214	5.81143e-16	2.35004e-14
GET4	980.006	1321.47	638.541	0.483205	-1.04929	6.07253e-16	2.44594e-14
ADAM8	1423.62	1902.71	944.534	0.496416	-1.01038	6.1152e-16	2.45684e-14
PLCH2	300.332	436.81	163.854	0.375116	-1.41459	6.30028e-16	2.52476e-14
JOSD2	360.011	520.918	199.104	0.382218	-1.38753	6.60078e-16	2.63847e-14
ESPN	178.314	263.807	92.8208	0.351851	-1.50696	7.00425e-16	2.79266e-14
DBH	28.8605	50.3838	7.33721	0.145626	-2.77966	7.11645e-16	2.83023e-14
G6PC2	779.22	485.185	1073.26	2.21206	1.14539	7.82693e-16	3.10494e-14
SULT1C2	711.767	960.626	462.907	0.481881	-1.05325	7.99116e-16	3.16213e-14
SPSB3	861.015	1192.7	529.331	0.443809	-1.17199	8.21095e-16	3.24096e-14
SGMS2	1603.13	1084.15	2122.11	1.95739	0.968932	9.38975e-16	3.69698e-14
SCTR	758.804	1007.62	509.991	0.506135	-0.982405	9.6184e-16	3.76816e-14
PHGR1	136.686	212.2	61.1724	0.288277	-1.79447	9.60987e-16	3.76816e-14
RHOD	688.487	936.846	440.127	0.469797	-1.08989	1.00749e-15	3.93723e-14
SPDEF	610.389	832.735	388.044	0.465987	-1.10164	1.02461e-15	3.99419e-14
FBRSL1	538.946	740.432	337.459	0.455759	-1.13366	1.12436e-15	4.37225e-14
CYP2W1	74.1257	120.984	27.2674	0.22538	-2.14957	1.13239e-15	4.39263e-14
SNHG12	294.459	429.29	159.627	0.371839	-1.42725	1.19318e-15	4.61705e-14
EGFL7	621.146	849.465	392.827	0.462441	-1.11266	1.20057e-15	4.63424e-14
UNC13D	1394.43	1863.97	924.88	0.496188	-1.01104	1.21219e-15	4.66769e-14
NAPRT	1517.15	2054.56	979.749	0.476866	-1.06834	1.2414e-15	4.76851e-14
AMH	21.1437	37.413	4.87445	0.130288	-2.94023	1.28475e-15	4.92301e-14
PGLS	906.396	1245.24	567.554	0.45578	-1.13359	1.31924e-15	5.0307e-14
PTPRCAP	286.532	418.176	154.888	0.37039	-1.43288	1.3182e-15	5.0307e-14
PKP3	2290.53	3130.87	1450.19	0.463191	-1.11032	1.54137e-15	5.86355e-14
SYNM	1240.43	1654.89	825.966	0.499107	-1.00258	1.57082e-15	5.96116e-14
LRRC4B	90.4484	149.4	31.4972	0.210825	-2.24588	1.62793e-15	6.16305e-14
C1ORF159	160.654	238.02	83.2878	0.349919	-1.51491	1.8586e-15	7.01945e-14
AP5Z1	656.945	899.226	414.665	0.461136	-1.11674	1.9421e-15	7.31724e-14
PAK4	1425.64	1898.1	953.184	0.502179	-0.993727	2.08243e-15	7.82724e-14
SSTR2	166.494	247.669	85.3197	0.344491	-1.53746	2.09746e-15	7.86497e-14
SLC52A2	1336.27	1767.93	904.608	0.511675	-0.9667	2.21593e-15	8.28948e-14
ZNF358	1159.66	1564.12	755.206	0.482831	-1.05041	2.31718e-15	8.64769e-14
TRMT1	576.607	785.739	367.476	0.467681	-1.0964	2.87836e-15	1.07166e-13
HERC2P2	795.467	1065.74	525.191	0.492793	-1.02095	3.00629e-15	1.11665e-13
VSTM2L	1259.75	1664.07	855.437	0.514065	-0.959979	3.43862e-15	1.27423e-13
FPR3	604.201	403.394	805.008	1.99559	0.996813	3.5607e-15	1.31329e-13
NUDT14	431.174	583.063	279.286	0.478998	-1.06191	3.5568e-15	1.31329e-13
TMEM191A	41.0956	70.6607	11.5306	0.163182	-2.61544	3.6073e-15	1.32737e-13
CCDC130	436.466	593.794	279.137	0.470091	-1.08899	3.76068e-15	1.38058e-13
CD302	1156.85	806.182	1507.51	1.86994	0.90299	3.88164e-15	1.42167e-13
MRPL55	445.164	608.35	281.978	0.463513	-1.10932	3.94834e-15	1.44275e-13
TRADD	661.791	902.372	421.21	0.466781	-1.09918	4.07773e-15	1.48658e-13
STAP2	754.511	993.463	515.56	0.518952	-0.946326	4.0939e-15	1.48903e-13
KLHDC7B	257.49	369.462	145.518	0.393866	-1.34422	4.12087e-15	1.49538e-13
FAAP100	779.965	1026.79	533.14	0.519229	-0.945556	4.33418e-15	1.56917e-13
TMEM63C	298.153	433.862	162.444	0.374413	-1.4173	4.69874e-15	1.69726e-13
BAIAP2	1193.87	1594.53	793.22	0.497464	-1.00734	4.77704e-15	1.72159e-13
PSMG3	562.742	760.047	365.437	0.480808	-1.05647	4.88764e-15	1.75743e-13
SLX1B	549.331	743.898	354.763	0.476898	-1.06825	4.97437e-15	1.78454e-13
ADGRL2	1067.91	742.868	1392.95	1.8751	0.906964	5.2932e-15	1.8946e-13
DDTL	225.473	333.187	117.759	0.353433	-1.50049	5.33629e-15	1.9057e-13
LAMA5	3510.06	4829.08	2191.04	0.453719	-1.14013	5.34987e-15	1.90623e-13
CELF3	322.612	451.402	193.821	0.429375	-1.21969	5.44148e-15	1.93449e-13
FAM83E	661.442	901.274	421.609	0.467793	-1.09606	5.55636e-15	1.97088e-13
RASSF8	644.931	435.52	854.343	1.96166	0.972076	5.57219e-15	1.97206e-13
SLC16A3	3372.59	4624.08	2121.1	0.458708	-1.12435	5.64577e-15	1.99361e-13
ATG9B	120.053	189.148	50.9593	0.269416	-1.8921	5.73436e-15	2.02037e-13
COL9A2	382.234	530.91	233.558	0.43992	-1.18469	6.09127e-15	2.14132e-13
LINC00926	117.581	185.98	49.1817	0.264446	-1.91895	6.20603e-15	2.17681e-13
ATAD3B	358.535	516.414	200.657	0.388558	-1.3638	6.86071e-15	2.4011e-13
UHMK1	434.296	266.508	602.085	2.25916	1.17579	7.44274e-15	2.59327e-13
ITGA1	1962.76	1375.8	2549.73	1.85327	0.890075	7.43889e-15	2.59327e-13
ZEB2	1143.67	802.252	1485.1	1.85116	0.888429	7.53472e-15	2.61952e-13
MRPL12	764.466	1003.49	525.44	0.523611	-0.933433	8.2655e-15	2.86725e-13
ZNF219	514.535	718.239	310.83	0.432767	-1.20834	8.40833e-15	2.91039e-13
MFSD3	252.391	362.554	142.229	0.392298	-1.34998	8.7376e-15	3.01773e-13
RIN1	437.777	591.768	283.787	0.479557	-1.06022	8.85186e-15	3.0505e-13
METRNL	802.008	1064.26	539.757	0.507167	-0.979468	9.04822e-15	3.11136e-13
LENG8	3751.32	5162.05	2340.59	0.453422	-1.14107	9.2572e-15	3.17629e-13
HLA-DQA1	2874.62	2045.86	3703.39	1.81019	0.856143	9.88872e-15	3.3856e-13
MMRN1	489.421	313.673	665.168	2.12058	1.08446	1.09545e-14	3.74235e-13
PRB1	9.43643	16.7026	2.17025	0.129935	-2.94414	1.15613e-14	3.94109e-13
CLIC3	480.681	674.54	286.822	0.425211	-1.23375	1.15879e-14	3.94163e-13
MED16	1143.22	1536.55	749.893	0.488036	-1.03494	1.17841e-14	3.99975e-13
PVRL4	1240.78	1639.48	842.079	0.513627	-0.961208	1.19908e-14	4.06113e-13
GATA3-AS1	3.29632	5.27091	1.32174	0.250761	-1.99561	1.27498e-14	4.30894e-13
MAN1A2	803.781	519.146	1088.42	2.09655	1.06802	1.35147e-14	4.55765e-13
LEPR	518.246	332.681	703.811	2.11557	1.08105	1.39957e-14	4.70978e-13
DRD2	24.9894	43.1828	6.79607	0.157379	-2.66768	1.6491e-14	5.53766e-13
LOC100132287	284.019	413.1	154.938	0.375061	-1.4148	1.66681e-14	5.58523e-13
ABCA1	1102.68	782.808	1422.56	1.81725	0.861759	1.72832e-14	5.77904e-13
HMHA1	981.889	1308.94	654.841	0.500284	-0.99918	1.94971e-14	6.50551e-13
ECHDC2	732.281	971.553	493.008	0.507443	-0.978681	1.98925e-14	6.62341e-13
TRPM4	1481.75	1946.2	1017.3	0.52271	-0.935917	2.01732e-14	6.7027e-13
MAN1A1	2211.04	1541.87	2880.2	1.868	0.901493	2.04611e-14	6.78404e-13
ZNF598	771.863	1008.62	535.108	0.530536	-0.914477	2.42452e-14	8.02181e-13
LUC7L	725.411	965.399	485.423	0.502821	-0.991883	2.42993e-14	8.02285e-13
CCDC124	867.543	1181.47	553.619	0.468586	-1.09362	2.78895e-14	9.18895e-13
LLGL2	3028.38	4114.73	1942.02	0.471967	-1.08324	2.83763e-14	9.32982e-13
TNFRSF14	1694.35	2284.45	1104.24	0.483374	-1.04879	2.86247e-14	9.39189e-13
ODF3B	194.588	286.654	102.522	0.357651	-1.48338	3.01188e-14	9.86156e-13
LINC01000	819.463	1097.68	541.249	0.493086	-1.02009	3.2651e-14	1.06685e-12
SYCE1L	15.6299	27.5934	3.66638	0.132872	-2.9119	3.43691e-14	1.12066e-12
PPP1R12C	1434.73	1891.59	977.875	0.516959	-0.951879	3.46728e-14	1.12823e-12
SFI1	425.144	566.712	283.577	0.500389	-0.998878	3.53486e-14	1.14785e-12
CITED4	462.93	633.98	291.881	0.460394	-1.11906	3.67352e-14	1.19042e-12
LRP3	584.959	788.82	381.099	0.483125	-1.04953	4.05733e-14	1.31209e-12
UQCC2	923.051	1248.55	597.55	0.478594	-1.06312	4.38728e-14	1.41589e-12
CLASRP	589.815	794.478	385.153	0.484788	-1.04457	4.42485e-14	1.42509e-12
FCGR3A	2157.72	1518.46	2796.97	1.84198	0.881254	4.55332e-14	1.46348e-12
OSBPL7	853.941	1153.04	554.846	0.481205	-1.05528	4.58422e-14	1.4704e-12
FBXW5	2138.93	2829.28	1448.57	0.511994	-0.965802	4.68919e-14	1.50102e-12
BBC3	269.272	380.217	158.328	0.416416	-1.2639	4.88532e-14	1.56063e-12
SPON1	2751.47	1964.78	3538.15	1.80078	0.848624	4.99277e-14	1.58211e-12
NPEPL1	808.132	1070.1	546.165	0.510387	-0.970336	4.97262e-14	1.58211e-12
CEBPD	1071.17	1420.24	722.103	0.508436	-0.975862	4.99277e-14	1.58211e-12
PNKP	624.024	837.688	410.36	0.489872	-1.02952	4.98113e-14	1.58211e-12
NBEAL1	266.05	152.393	379.708	2.49164	1.3171	5.35497e-14	1.69348e-12
CEP131	268.198	378.826	157.569	0.415941	-1.26555	5.79474e-14	1.82889e-12
AGPAT2	2330.94	3150.35	1511.54	0.479802	-1.05949	6.05917e-14	1.90852e-12
ANXA13	585.131	361.127	809.134	2.24058	1.16387	6.20158e-14	1.94947e-12
WDR34	1282.22	1676.5	887.941	0.529638	-0.916921	6.22705e-14	1.95358e-12
HBB	602.373	802.91	401.836	0.500474	-0.998632	6.29611e-14	1.97132e-12
SH2D3A	722.265	955.417	489.114	0.511938	-0.96596	6.36679e-14	1.98949e-12
FCGR2A	1758.28	1243.88	2272.67	1.82708	0.869539	6.5641e-14	2.04709e-12
SNRNP70	2935.88	3971.12	1900.63	0.478613	-1.06307	7.02338e-14	2.18599e-12
LRRC24	27.1236	46.3801	7.86708	0.169622	-2.55961	7.19547e-14	2.23514e-12
MFSD12	1133.74	1510.14	757.334	0.5015	-0.995677	7.33913e-14	2.27528e-12
CREBRF	493.258	330.282	656.235	1.98689	0.990515	7.36589e-14	2.27908e-12
CDK5RAP3	2412.85	3293.84	1531.86	0.465068	-1.10449	7.50138e-14	2.31646e-12
C16ORF13	572.124	766.335	377.913	0.493144	-1.01992	7.56337e-14	2.33103e-12
RGL3	349.217	501.973	196.462	0.391379	-1.35336	8.4053e-14	2.58545e-12
ZFPM1	261.413	367.511	155.315	0.422613	-1.24259	8.99709e-14	2.76209e-12
C19ORF33	2731.6	3682.97	1780.24	0.48337	-1.0488	9.13368e-14	2.79857e-12
EGLN3	1716.67	2297.73	1135.61	0.49423	-1.01674	9.15346e-14	2.79918e-12
PPP2R3B	165.784	241.401	90.1677	0.373519	-1.42075	9.25483e-14	2.8247e-12
ABHD11	763.836	993.239	534.433	0.53807	-0.894134	9.39748e-14	2.86269e-12
CENPT	556.541	744.701	368.38	0.494669	-1.01547	9.42203e-14	2.86463e-12
GSDMB	803.316	1052.13	554.499	0.527024	-0.924059	9.71291e-14	2.94737e-12
LRRC45	295.436	421.633	169.238	0.401387	-1.31694	9.84986e-14	2.98318e-12
PRR7	61.6346	102.008	21.261	0.208425	-2.2624	9.88133e-14	2.98697e-12
MUC16	1446.44	1890.22	1002.66	0.530446	-0.914723	1.00064e-13	3.01828e-12
TG	42.5089	71.5805	13.4374	0.187724	-2.41332	1.00232e-13	3.01828e-12
BIRC7	71.9398	115.77	28.1094	0.242804	-2.04214	1.01909e-13	3.06292e-12
CCDC107	686.419	922.256	450.581	0.488564	-1.03338	1.134e-13	3.40177e-12
SLCO4A1	487.484	685.317	289.651	0.422653	-1.24246	1.14107e-13	3.41649e-12
NOC4L	333.298	464.281	202.316	0.435762	-1.19839	1.17633e-13	3.51537e-12
ZNF580	319.059	440.411	197.707	0.448914	-1.15549	1.17985e-13	3.51921e-12
PPFIA3	200.305	292.592	108.018	0.369175	-1.43763	1.20531e-13	3.58835e-12
PLEKHN1	149.049	221.198	76.9003	0.347653	-1.52428	1.23653e-13	3.67437e-12
SLC2A4RG	1180.6	1563.05	798.152	0.510637	-0.96963	1.4492e-13	4.29819e-12
FKBP2	1449.65	1897.83	1001.47	0.527689	-0.922241	1.51509e-13	4.48517e-12
IDUA	339.459	481.296	197.622	0.410604	-1.28418	1.53393e-13	4.53243e-12
TCL1A	119.536	185.429	53.6441	0.289298	-1.78937	1.55892e-13	4.59765e-12
EPS8L2	2512.77	3422.1	1603.44	0.468555	-1.09371	1.56601e-13	4.60991e-12
NUBP2	681.374	913.842	448.906	0.491229	-1.02553	1.5745e-13	4.62627e-12
PKMYT1	140.048	211.184	68.912	0.326313	-1.61567	1.67481e-13	4.91184e-12
NDOR1	727.621	958.487	496.755	0.51827	-0.948223	1.70528e-13	4.9919e-12
ITPKA	152.814	224.6	81.0284	0.360768	-1.47086	1.72845e-13	5.05036e-12
SPEG	289.203	415.319	163.086	0.392678	-1.34858	1.75823e-13	5.12784e-12
MED25	976.503	1295.82	657.191	0.507164	-0.979475	1.76214e-13	5.12975e-12
CAPZA3	3.06131	4.48568	1.63695	0.364928	-1.45432	1.79542e-13	5.21699e-12
ASMTL-AS1	78.5495	124.194	32.9045	0.264944	-1.91624	1.89036e-13	5.48275e-12
ZNHIT1	1323.91	1722.22	925.599	0.537446	-0.895807	2.03421e-13	5.88911e-12
DLX6	3.04513	4.433	1.65725	0.373844	-1.41949	2.05077e-13	5.92616e-12
MSH5	243.223	350.434	136.013	0.388126	-1.3654	2.08532e-13	6.01495e-12
F2RL2	590.448	401.25	779.646	1.94304	0.958316	2.19862e-13	6.33017e-12
SMTN	1353.56	1757.36	949.755	0.540444	-0.887782	2.34139e-13	6.72893e-12
COL14A1	4218.83	2887.12	5550.55	1.92252	0.943	2.40751e-13	6.90635e-12
TAF1C	727.877	959.529	496.224	0.517154	-0.951335	2.41741e-13	6.92216e-12
POLD1	404.994	541.371	268.617	0.496179	-1.01107	2.44911e-13	7.00018e-12
KLK6	1257.98	1642.14	873.815	0.532119	-0.910179	2.45721e-13	7.01063e-12
TRIM44	1241.17	863.556	1618.78	1.87455	0.906542	2.559e-13	7.28782e-12
EXOSC4	330.242	447.511	212.974	0.475907	-1.07125	2.63208e-13	7.48241e-12
GIPC1	3054.58	4099.18	2009.99	0.490339	-1.02815	2.66517e-13	7.56284e-12
ASPSCR1	379.076	523.819	234.333	0.447354	-1.16051	2.67974e-13	7.59051e-12
JSRP1	54.9711	91.7072	18.235	0.198839	-2.33033	2.75005e-13	7.77568e-12
NBEAL2	2975.43	4000.52	1950.33	0.487519	-1.03647	2.82933e-13	7.98551e-12
FAM3D	1015	1331.15	698.858	0.525004	-0.9296	2.9326e-13	8.26217e-12
CYBB	1546.91	1095.52	1998.3	1.82407	0.86716	2.95494e-13	8.31025e-12
TIAF1	464.192	628.796	299.589	0.476449	-1.06961	3.03328e-13	8.51535e-12
ATAD3A	582.719	777.389	388.049	0.49917	-1.0024	3.09432e-13	8.67126e-12
SLCO2B1	2009.16	1433.72	2584.61	1.80273	0.850186	3.20368e-13	8.96177e-12
LINC01089	263.18	369.275	157.085	0.425386	-1.23316	3.26164e-13	9.10772e-12
YPEL3	1039.49	1350.6	728.374	0.539299	-0.890844	3.34876e-13	9.33446e-12
DUOXA2	1472.17	1926.21	1018.12	0.528563	-0.919854	3.41481e-13	9.50174e-12
GSDMD	1524.29	2001.8	1046.77	0.522917	-0.935345	3.47397e-13	9.64932e-12
PDE3A	282.11	168.792	395.429	2.3427	1.22817	3.48813e-13	9.65458e-12
LEPROT	850.85	588.976	1112.72	1.88925	0.917816	3.48346e-13	9.65458e-12
YDJC	297.909	421.871	173.947	0.412322	-1.27816	3.8844e-13	1.07325e-11
CNTN1	475.691	301.541	649.842	2.15507	1.10773	3.94393e-13	1.08779e-11
TRAPPC5	490.916	684.985	296.846	0.433362	-1.20636	3.96874e-13	1.09272e-11
RAB11B	2112.78	2751.44	1474.12	0.535764	-0.900331	4.02262e-13	1.10562e-11
ATP2B2	40.5664	68.6358	12.497	0.182077	-2.45738	4.03019e-13	1.10578e-11
BCL7C	699.628	929.959	469.297	0.504642	-0.986666	4.04924e-13	1.10907e-11
GOLGA8B	507.255	706.04	308.469	0.436901	-1.19462	4.18539e-13	1.14437e-11
IRF3	1316.41	1707.45	925.372	0.541962	-0.883737	4.35132e-13	1.18768e-11
PDGFRA	3144.97	2220.52	4069.42	1.83264	0.873926	4.81631e-13	1.31232e-11
C6ORF1	428.348	563.639	293.057	0.519938	-0.943587	4.83749e-13	1.31581e-11
GIGYF1	1298.03	1688.84	907.206	0.537175	-0.896535	4.86271e-13	1.32039e-11
CD19	87.3428	136.553	38.1325	0.27925	-1.84037	4.87237e-13	1.32074e-11
PTPRC	1629.04	1149.94	2108.13	1.83325	0.874404	5.00266e-13	1.35373e-11
WNK4	141.646	213.349	69.9433	0.327835	-1.60896	5.02733e-13	1.35807e-11
FAM156A	719.554	949.864	489.244	0.515067	-0.957168	5.05504e-13	1.36322e-11
CDC34	836.772	1108.46	565.081	0.509788	-0.972031	5.21491e-13	1.40392e-11
SEMA3C	2571.49	1810.61	3332.37	1.84047	0.880072	5.25936e-13	1.41347e-11
ZDHHC12	732.43	958.175	506.686	0.528804	-0.919196	5.39724e-13	1.44806e-11
STMN3	1061.73	1388.99	734.461	0.528772	-0.919282	5.49406e-13	1.47153e-11
PLXNC1	460.951	284.863	637.038	2.23629	1.16111	5.52875e-13	1.47831e-11
DVL1	1603.12	2147.84	1058.4	0.492774	-1.021	5.97299e-13	1.59438e-11
PTOV1	2106.61	2737.9	1475.31	0.538847	-0.892051	5.99035e-13	1.59631e-11
COL7A1	1520.62	1995.42	1045.82	0.524111	-0.932055	6.034e-13	1.60523e-11
REEP2	205.684	297.169	114.2	0.384292	-1.37973	6.25163e-13	1.66032e-11
UBALD1	437.46	577.356	297.563	0.515389	-0.956267	6.27079e-13	1.6626e-11
CRCT1	20.5868	35.4097	5.76381	0.162775	-2.61905	6.30994e-13	1.67017e-11
PIGQ	876.455	1178.67	574.237	0.487189	-1.03745	6.40642e-13	1.69286e-11
SFTA2	383.829	523.868	243.79	0.465365	-1.10357	6.86399e-13	1.81074e-11
CRIP2	2966.03	3967.73	1964.33	0.495077	-1.01428	6.97518e-13	1.83699e-11
HIP1	1048.99	748.438	1349.55	1.80316	0.850524	7.28177e-13	1.909e-11
PNPLA2	2189.31	2876.48	1502.13	0.522213	-0.937289	7.28495e-13	1.909e-11
CPTP	588.121	780.183	396.059	0.507649	-0.978096	7.28091e-13	1.909e-11
RELN	307.608	184.048	431.167	2.34269	1.22817	7.40358e-13	1.93686e-11
OSBPL8	1700.21	1210.76	2189.67	1.80852	0.854807	7.55253e-13	1.97255e-11
FNIP2	910.459	640.241	1180.68	1.84411	0.882925	7.70666e-13	2.00947e-11
OXLD1	324.954	441.493	208.416	0.472071	-1.08292	8.27579e-13	2.1543e-11
RFNG	675.218	899.999	450.436	0.500485	-0.998601	8.52169e-13	2.21465e-11
POU5F1	89.0524	139.218	38.8864	0.279319	-1.84001	8.63083e-13	2.23932e-11
STUB1	1470.24	1906.51	1033.97	0.542338	-0.882737	8.67087e-13	2.24601e-11
CROCC	503.745	699.294	308.197	0.440725	-1.18205	9.32597e-13	2.41174e-11
LOX	1556.59	1106.29	2006.89	1.81408	0.859238	9.79891e-13	2.52989e-11
ZDHHC8	762.287	984.221	540.353	0.549016	-0.865081	9.99106e-13	2.57527e-11
CALCRL	827.255	581.094	1073.42	1.84724	0.885368	1.02858e-12	2.64691e-11
CYBA	3332.13	4461.45	2202.82	0.493744	-1.01816	1.04657e-12	2.68881e-11
FAM195B	1257.37	1631.6	883.152	0.54128	-0.885553	1.05567e-12	2.70502e-11
ROMO1	863.658	1150.12	577.192	0.501852	-0.994667	1.05631e-12	2.70502e-11
ECI1	708.351	935.423	481.278	0.514503	-0.958747	1.0666e-12	2.72693e-11
DRD4	13.3389	22.9019	3.77584	0.16487	-2.6006	1.09393e-12	2.79227e-11
SLC6A8	2153.2	2811.53	1494.86	0.531689	-0.911346	1.16558e-12	2.97033e-11
POLR2I	434.283	569.475	299.092	0.525206	-0.929044	1.20923e-12	3.07661e-11
ULK3	754.396	977.455	531.337	0.543592	-0.879403	1.22638e-12	3.11521e-11
CCDC64	430.507	564.59	296.424	0.525025	-0.929543	1.25796e-12	3.19027e-11
PREX2	98.5756	43.1883	153.963	3.56492	1.83387	1.29728e-12	3.28431e-11
UNC93B1	1718.15	2269.95	1166.35	0.513823	-0.960657	1.29921e-12	3.28431e-11
ZNF414	148.914	219.059	78.7689	0.359578	-1.47562	1.30498e-12	3.2936e-11
ACTG2	2969.6	3958.99	1980.22	0.500182	-0.999475	1.3183e-12	3.32191e-11
F12	147.83	217.611	78.0501	0.358669	-1.47928	1.331e-12	3.34855e-11
MUC17	2192.85	1560.15	2825.56	1.81108	0.856852	1.36305e-12	3.42371e-11
HDGFRP2	1056.36	1365.83	746.88	0.546831	-0.870833	1.40671e-12	3.52215e-11
SOX18	158.082	228.682	87.4813	0.382546	-1.3863	1.40657e-12	3.52215e-11
ZNF787	573.16	756.422	389.899	0.515451	-0.956092	1.41972e-12	3.54908e-11
GNB4	1130.96	818.241	1443.68	1.76438	0.819158	1.42769e-12	3.56335e-11
ECM2	504.75	337.984	671.516	1.98683	0.990469	1.45733e-12	3.62139e-11
LRRC61	335.258	456.798	213.718	0.467863	-1.09584	1.45663e-12	3.62139e-11
CEACAM19	138.806	208.225	69.3872	0.333232	-1.5854	1.45784e-12	3.62139e-11
ADRM1	1915.63	2471.65	1359.61	0.550081	-0.862284	1.46848e-12	3.64097e-11
ZNF467	167.466	240.471	94.4618	0.39282	-1.34806	1.47035e-12	3.64097e-11
HSD11B2	737.718	959.953	515.483	0.536988	-0.897038	1.49911e-12	3.70262e-11
C19ORF24	556.324	735.891	376.758	0.511975	-0.965854	1.49995e-12	3.70262e-11
CAPN12	573.851	758.194	389.508	0.513732	-0.960913	1.53093e-12	3.77319e-11
NAT14	334.738	455.276	214.199	0.47048	-1.08779	1.54952e-12	3.81304e-11
ARHGAP27	1494.38	1930.5	1058.25	0.548176	-0.867288	1.55778e-12	3.82736e-11
SLC29A4	508.061	705.4	310.721	0.44049	-1.18282	1.56028e-12	3.82754e-11
TESK1	1015.05	1320.18	709.921	0.537746	-0.895002	1.65881e-12	4.06293e-11
STX1A	663.065	882.483	443.647	0.502725	-0.992157	1.66637e-12	4.0751e-11
BICC1	572.112	361.808	782.417	2.16252	1.11271	1.68198e-12	4.10691e-11
PCDH17	489.494	338.13	640.858	1.8953	0.922426	1.71128e-12	4.17197e-11
IL7R	304.908	184.076	425.74	2.31285	1.20967	1.71432e-12	4.17291e-11
JMJD7-PLA2G4B	402.717	536.577	268.858	0.501062	-0.99694	1.77153e-12	4.30553e-11
WDR18	517.307	707.59	327.024	0.462165	-1.11352	1.80031e-12	4.36873e-11
MAP3K2	795.835	550.621	1041.05	1.89068	0.918905	1.90389e-12	4.61299e-11
PCK1	301.469	182.476	420.463	2.30421	1.20427	1.91098e-12	4.62303e-11
TRIM47	1261.79	1630.66	892.918	0.547582	-0.868853	1.93897e-12	4.68356e-11
CAMK2B	231.288	334.661	127.916	0.382226	-1.3875	1.95731e-12	4.72062e-11
UBE2S	297.392	418.283	176.501	0.421966	-1.2448	1.96489e-12	4.73165e-11
DUS1L	1298.58	1675.87	921.282	0.549734	-0.863194	2.04624e-12	4.92003e-11
GRIN2C	21.3487	36.4896	6.20774	0.170123	-2.55535	2.05379e-12	4.93066e-11
PTK6	900.601	1203.38	597.817	0.49678	-1.00932	2.10957e-12	5.05686e-11
PPP1R14B	1387.34	1790.5	984.186	0.549672	-0.863356	2.12967e-12	5.0973e-11
ALDH1L2	578.033	380.707	775.358	2.03662	1.02618	2.17323e-12	5.19367e-11
MAP2K2	2000.5	2556.6	1444.4	0.564968	-0.823759	2.19188e-12	5.23029e-11
ADCK5	199.831	286.948	112.715	0.392807	-1.34811	2.29724e-12	5.4734e-11
RECQL4	206.541	294.2	118.883	0.40409	-1.30725	2.3962e-12	5.70057e-11
CBLC	673.012	890.116	455.907	0.512188	-0.965253	2.54461e-12	6.0445e-11
FSCN1	2355.16	3121.66	1588.66	0.508915	-0.974503	2.67795e-12	6.35165e-11
WDR90	494.61	685.068	304.151	0.443971	-1.17146	2.73587e-12	6.47929e-11
GRB7	883.319	1177.89	588.742	0.499826	-1.0005	2.80265e-12	6.62747e-11
CDT1	165.373	235.541	95.2055	0.404199	-1.30686	2.81302e-12	6.64202e-11
HSPA7	244.494	347.219	141.769	0.408298	-1.2923	2.9472e-12	6.94843e-11
INTS1	2234.29	2928.29	1540.3	0.526006	-0.92685	3.07854e-12	7.24723e-11
POLRMT	742.382	963.011	521.754	0.541794	-0.884184	3.10564e-12	7.3001e-11
UTRN	2381.92	1664.67	3099.18	1.86174	0.896654	3.11693e-12	7.31572e-11
TAZ	456.662	606.351	306.974	0.506265	-0.982035	3.14107e-12	7.3614e-11
CSNK1G2	1323.17	1701.81	944.526	0.555011	-0.849412	3.27599e-12	7.6662e-11
PPP1R1A	399.911	536.686	263.136	0.490298	-1.02827	3.39753e-12	7.93883e-11
RABEP2	534.477	717.266	351.688	0.490316	-1.02822	3.47357e-12	8.10448e-11
KMT5C	180.931	256.419	105.444	0.411215	-1.28203	3.73737e-12	8.70709e-11
BCAN	35.8256	60.2793	11.372	0.188654	-2.40618	4.06382e-12	9.45364e-11
KIRREL	459.874	289.726	630.022	2.17455	1.12071	4.12413e-12	9.57977e-11
LPAR2	459.186	608.273	310.099	0.509801	-0.971993	4.19742e-12	9.73568e-11
SCX	7.16609	12.3427	1.98951	0.16119	-2.63317	4.26056e-12	9.86757e-11
FBXL8	106.959	167.467	46.452	0.27738	-1.85006	4.29219e-12	9.92623e-11
ALDH1A2	243.917	136.832	351.002	2.56519	1.35907	4.45333e-12	1.02838e-10
EPN1	2970.72	3932.13	2009.32	0.511001	-0.968603	4.82203e-12	1.11189e-10
MS4A7	794.769	560.576	1028.96	1.83554	0.876205	4.90163e-12	1.12742e-10
CAPS	834.907	1087.03	582.783	0.536124	-0.899362	4.92381e-12	1.12742e-10
REEP6	382.964	521.148	244.779	0.469692	-1.09021	4.91252e-12	1.12742e-10
DOHH	256.013	356.685	155.341	0.435514	-1.19921	4.90823e-12	1.12742e-10
EXOC3L4	118.661	181.697	55.6246	0.30614	-1.70774	4.92518e-12	1.12742e-10
ATG4B	984.553	1287.86	681.246	0.528975	-0.918727	4.93528e-12	1.1281e-10
REXO1	673.743	890.197	457.289	0.513694	-0.96102	5.09548e-12	1.16302e-10
RMRP	31.5437	12.6875	50.4	3.97241	1.99001	5.14694e-12	1.17307e-10
CRIPAK	223.333	318.124	128.542	0.404063	-1.30735	5.21157e-12	1.18608e-10
GABBR1	514.356	705.631	323.081	0.457862	-1.12702	5.30286e-12	1.20512e-10
UCKL1	605.169	797.232	413.106	0.518175	-0.948488	5.36577e-12	1.21766e-10
CCDC24	248.87	350.426	147.313	0.420383	-1.25022	5.59956e-12	1.26888e-10
PIM3	2065.34	2633.64	1497.05	0.568436	-0.81493	5.70013e-12	1.28982e-10
CACNA2D1	128.764	60.5573	196.971	3.25264	1.70161	5.85831e-12	1.32194e-10
STK11	1018.9	1315.94	721.871	0.54856	-0.866278	5.85887e-12	1.32194e-10
TMPRSS6	126.286	192.283	60.2894	0.313545	-1.67325	5.90987e-12	1.33154e-10
ATRX	1791	1322.83	2259.17	1.70782	0.77216	6.58632e-12	1.48183e-10
C1ORF122	628.099	825.112	431.087	0.522459	-0.936611	6.66944e-12	1.49839e-10
FAM198B	2507.48	1786.83	3228.14	1.80663	0.853299	6.85252e-12	1.53733e-10
SLC25A1	1168.79	1526.15	811.438	0.53169	-0.911342	7.00935e-12	1.56804e-10
PCSK4	50.5511	82.1953	18.9068	0.230023	-2.12015	7.00603e-12	1.56804e-10
BAIAP2L2	732.359	949.036	515.682	0.543374	-0.879981	7.02467e-12	1.56924e-10
PDXDC2P	452.266	599.796	304.736	0.508066	-0.976911	7.03779e-12	1.56995e-10
PPP1R35	299.085	417.879	180.291	0.431443	-1.21276	7.12857e-12	1.58795e-10
FMO2	335.176	213.012	457.341	2.14703	1.10234	7.34754e-12	1.63441e-10
UBXN7	343.866	217.063	470.669	2.16835	1.1166	7.40745e-12	1.64209e-10
PLSCR4	963.932	681.521	1246.34	1.82877	0.870871	7.42375e-12	1.64209e-10
GAK	2323.5	3057.67	1589.32	0.519783	-0.944019	7.41986e-12	1.64209e-10
TM4SF5	311.091	429.232	192.949	0.449521	-1.15354	7.42063e-12	1.64209e-10
MAFK	1570.44	2067.67	1073.21	0.519044	-0.946071	7.47494e-12	1.64878e-10
PODXL2	548.657	728.173	369.141	0.506941	-0.98011	7.46707e-12	1.64878e-10
RAVER1	1273.44	1637.61	909.269	0.555242	-0.848813	7.53477e-12	1.65965e-10
LINC00982	96.5745	154.019	39.1305	0.254063	-1.97674	7.73716e-12	1.70185e-10
C15ORF52	1202.2	1562.08	842.318	0.539227	-0.891035	7.77297e-12	1.70734e-10
EEA1	799.113	567.396	1030.83	1.81677	0.861378	7.79324e-12	1.70941e-10
AKAP2	1002.08	714.364	1289.8	1.80552	0.852415	7.9192e-12	1.73462e-10
SCUBE3	177.76	87.5015	268.018	3.06301	1.61495	8.05099e-12	1.76104e-10
MRPL4	761.297	975.45	547.145	0.560916	-0.834144	8.25444e-12	1.80304e-10
HOMER3	485.808	659.386	312.23	0.473517	-1.07851	8.27888e-12	1.80587e-10
KRT4	107.353	167.448	47.2569	0.282218	-1.82512	8.34579e-12	1.81795e-10
CYBRD1	5013.52	3478.79	6548.26	1.88234	0.912525	9.15776e-12	1.99207e-10
TSSC4	628.394	823.674	433.114	0.525831	-0.927328	9.31011e-12	2.02241e-10
TRMT61A	477.787	642.576	312.997	0.487097	-1.03772	9.44983e-12	2.04994e-10
ANKRD13D	654.454	859.145	449.763	0.523501	-0.933736	9.71446e-12	2.10444e-10
C19ORF25	417.867	545.237	290.498	0.532792	-0.908356	1.0117e-11	2.18864e-10
RSRP1	678.448	895.042	461.855	0.516015	-0.954515	1.02333e-11	2.21076e-10
UBXN11	488.22	668.197	308.243	0.461306	-1.1162	1.03968e-11	2.243e-10
C2ORF54	200.228	284.879	115.576	0.405703	-1.3015	1.07314e-11	2.31202e-10
LZTS2	1463.95	1880.15	1047.76	0.557273	-0.843544	1.08832e-11	2.34153e-10
SPHK1	713.377	931.106	495.648	0.532322	-0.909629	1.12309e-11	2.41304e-10
SH3GLB2	1423.81	1833.85	1013.76	0.552805	-0.855157	1.1478e-11	2.46276e-10
MPEG1	953.282	677.496	1229.07	1.81413	0.859281	1.19739e-11	2.56568e-10
SIRT6	395.357	526.34	264.374	0.502288	-0.993414	1.23641e-11	2.64569e-10
COX8A	2005.54	2546.1	1464.99	0.575384	-0.797404	1.24766e-11	2.66613e-10
SGSM2	1050.07	1349.35	750.792	0.55641	-0.845779	1.26675e-11	2.70326e-10
E4F1	451.267	593.672	308.861	0.520255	-0.942708	1.27055e-11	2.70769e-10
TNFRSF25	109.766	170.174	49.3582	0.290045	-1.78565	1.28931e-11	2.74396e-10
B3GAT3	826.727	1070.36	583.096	0.544768	-0.876287	1.29781e-11	2.75834e-10
LIPA	2783.9	2085.01	3482.8	1.6704	0.740191	1.3098e-11	2.78006e-10
CSF1R	1772.46	1309.34	2235.59	1.70742	0.771819	1.33637e-11	2.83264e-10
FBXL6	463.662	610.994	316.33	0.51773	-0.949729	1.37318e-11	2.90675e-10
AATK	346.946	480.94	212.953	0.442785	-1.17532	1.42306e-11	3.00829e-10
ABCA8	421.263	279	563.525	2.0198	1.01421	1.43758e-11	3.03491e-10
CCHCR1	445.151	582.116	308.187	0.529426	-0.917499	1.46335e-11	3.08518e-10
PLEKHH3	500.493	686.816	314.171	0.457431	-1.12837	1.47655e-11	3.10884e-10
SCO2	462.923	610.303	315.543	0.517026	-0.951691	1.50088e-11	3.15586e-10
PDLIM7	2678.06	3543.86	1812.27	0.511384	-0.967521	1.50574e-11	3.16186e-10
MAMDC4	134.836	201.135	68.5373	0.340753	-1.5532	1.54938e-11	3.24915e-10
MGAT5	343.835	217.988	469.682	2.15462	1.10743	1.55393e-11	3.25438e-10
ARSA	918.707	1214.74	622.675	0.5126	-0.964096	1.73658e-11	3.63206e-10
CCDC78	46.7093	75.6375	17.7811	0.235083	-2.08876	1.77257e-11	3.70241e-10
CDK3	149.554	217.475	81.6327	0.375366	-1.41363	1.90023e-11	3.9638e-10
PP7080	547.866	723.089	372.642	0.515348	-0.95638	1.91275e-11	3.98464e-10
BRICD5	30.9485	51.1595	10.7375	0.209883	-2.25234	1.92847e-11	4.01208e-10
STT3B	1764.34	1310.01	2218.67	1.69363	0.760116	1.95765e-11	4.06742e-10
ASPN	2698.05	1998.45	3397.65	1.70014	0.765655	1.96163e-11	4.07031e-10
MIAT	408.085	539.622	276.549	0.512487	-0.964412	1.97737e-11	4.09758e-10
STARD3	1103.52	1426.18	780.857	0.547519	-0.86902	2.01908e-11	4.17851e-10
LSM4	1393.42	1780.25	1006.59	0.565417	-0.822613	2.05506e-11	4.24739e-10
DAZAP1	1505.52	1922.2	1088.84	0.566457	-0.819962	2.13438e-11	4.40555e-10
ZEB1	1461.81	1083.64	1839.98	1.69795	0.763797	2.13773e-11	4.40669e-10
MAN2C1	1212.03	1565.64	858.425	0.548291	-0.866987	2.16473e-11	4.45651e-10
SCRN2	591.797	775.266	408.329	0.526695	-0.92496	2.19387e-11	4.51061e-10
MAP1LC3A	474.215	632.631	315.799	0.499184	-1.00236	2.33387e-11	4.79218e-10
PCSK9	257.049	355.332	158.766	0.44681	-1.16227	2.35205e-11	4.82323e-10
SCARF2	583.781	759.889	407.674	0.536491	-0.898373	2.3781e-11	4.87031e-10
RAMP1	846.947	1101.58	592.312	0.537691	-0.89515	2.42039e-11	4.95049e-10
CRIP1	2846.39	3731.32	1961.45	0.525671	-0.927768	2.43232e-11	4.9684e-10
VPS9D1	492.139	670.995	313.284	0.466894	-1.09883	2.43546e-11	4.9684e-10
HELZ2	1396.63	1782.2	1011.07	0.56732	-0.817766	2.52238e-11	5.13907e-10
C12ORF57	1519.16	1944.83	1093.5	0.562258	-0.830696	2.5681e-11	5.22546e-10
TGFBR3	949.52	682.905	1216.13	1.78083	0.832547	2.60586e-11	5.29544e-10
UBE2M	1066.89	1362.79	770.991	0.565745	-0.821776	2.71624e-11	5.51263e-10
ZNF444	564.479	735.621	393.337	0.534701	-0.903196	2.7222e-11	5.51762e-10
TRIM15	298.302	413.987	182.618	0.441121	-1.18075	2.74789e-11	5.56254e-10
ISOC2	750.527	961.523	539.531	0.561121	-0.833616	2.75983e-11	5.57954e-10
PIN1	754.83	965.937	543.722	0.562896	-0.82906	2.77895e-11	5.61098e-10
DDX21	2101.22	1554.93	2647.52	1.70266	0.767794	2.81021e-11	5.66683e-10
ADAT3	58.9641	94.8545	23.0738	0.243255	-2.03946	2.84642e-11	5.73251e-10
ARFRP1	970.89	1264.28	677.501	0.535879	-0.900021	3.02699e-11	6.08838e-10
LRRK2	356.686	226.753	486.619	2.14603	1.10167	3.03317e-11	6.09303e-10
LPIN3	525.992	707.324	344.66	0.487274	-1.0372	3.15581e-11	6.33131e-10
MTG1	426.717	551.463	301.972	0.547582	-0.868852	3.20501e-11	6.42184e-10
VGLL3	704.221	485.843	922.598	1.89896	0.92521	3.23902e-11	6.48173e-10
LGALS7	67.1231	106.703	27.5431	0.258128	-1.95384	3.42907e-11	6.85336e-10
AKR1B10	1372.89	993.189	1752.6	1.76462	0.819356	3.46004e-11	6.90648e-10
TMEM59L	150.819	218.646	82.9922	0.379573	-1.39755	3.51693e-11	7.01115e-10
SKIL	1075.22	804.442	1345.99	1.6732	0.742607	3.62656e-11	7.21145e-10
ANO8	342.371	469.331	215.412	0.458977	-1.1235	3.62281e-11	7.21145e-10
FLRT2	1223.25	882.224	1564.28	1.77311	0.82628	3.81527e-11	7.57714e-10
PRKG1	158.171	84.4063	231.937	2.74786	1.45831	3.93338e-11	7.80187e-10
MRPL34	574.464	744.733	404.196	0.542739	-0.881668	4.00985e-11	7.94353e-10
FAM222A	191.726	274.389	109.063	0.397476	-1.33106	4.06168e-11	8.0361e-10
NOL3	496.046	675.519	316.572	0.468636	-1.09346	4.21638e-11	8.33172e-10
PCDH18	552.611	360.162	745.06	2.06868	1.04871	4.27596e-11	8.43887e-10
SNCG	370.465	510.238	230.693	0.452129	-1.14519	4.28284e-11	8.44185e-10
TMEM74B	90.1635	137.772	42.5555	0.308885	-1.69486	4.3061e-11	8.47709e-10
HEG1	2614.91	1936.57	3293.25	1.70056	0.766009	4.44529e-11	8.74019e-10
ARVCF	355.177	493.424	216.929	0.43964	-1.18561	4.48398e-11	8.80526e-10
UBALD2	1464.21	1865.06	1063.36	0.570148	-0.810592	4.75001e-11	9.31605e-10
NCLN	1559.63	2010.47	1108.79	0.551507	-0.858548	4.81059e-11	9.42314e-10
RPS15	4381.77	5891.58	2871.96	0.487469	-1.03662	4.96832e-11	9.72002e-10
RRAD	261.088	356.573	165.604	0.464431	-1.10647	4.99161e-11	9.75346e-10
CPLX1	106.683	165.685	47.6817	0.287786	-1.79693	5.02364e-11	9.80389e-10
EGFL8	132.766	197.38	68.1517	0.345281	-1.53416	5.03292e-11	9.80983e-10
LINC01002	101.692	159.742	43.6433	0.273212	-1.87191	5.11444e-11	9.9564e-10
GADD45GIP1	838.87	1080.72	597.021	0.55243	-0.856136	5.21653e-11	1.01426e-09
SREBF1	1683.72	2204.95	1162.49	0.527218	-0.923529	5.22373e-11	1.01441e-09
NDUFA4L2	653.453	851.763	455.143	0.534354	-0.904132	5.23643e-11	1.01562e-09
MOXD1	1336.42	956.736	1716.09	1.7937	0.842935	5.25262e-11	1.01751e-09
DAPK3	1133.02	1458.01	808.032	0.554203	-0.851514	5.4021e-11	1.04518e-09
SRCIN1	181.322	253.924	108.72	0.42816	-1.22378	5.43279e-11	1.04983e-09
CD93	2996.16	2215.82	3776.5	1.70433	0.769208	5.44966e-11	1.05129e-09
P4HTM	1015.78	1305.33	726.227	0.556354	-0.845925	5.45372e-11	1.05129e-09
IGFBP6	909.746	1196.15	623.346	0.521129	-0.940289	5.63034e-11	1.08401e-09
ZNF704	247.283	149.483	345.084	2.30851	1.20696	5.67454e-11	1.09119e-09
MAML2	577.767	410.587	744.948	1.81435	0.859452	5.73853e-11	1.10215e-09
NFKBIL1	417.719	541.369	294.07	0.543196	-0.880455	5.77295e-11	1.10741e-09
LINC00116	234.966	329.65	140.282	0.425549	-1.2326	5.8425e-11	1.11939e-09
ENTHD2	365.162	504.279	226.045	0.448255	-1.15761	5.91567e-11	1.13203e-09
EXD3	252.209	349.398	155.019	0.443674	-1.17243	6.11592e-11	1.16893e-09
WASH5P	183.647	255.821	111.472	0.43574	-1.19846	6.31959e-11	1.20639e-09
CDH11	3502.28	2466.69	4537.87	1.83966	0.879439	6.52762e-11	1.24376e-09
PCDH7	1333.23	953.131	1713.33	1.79758	0.846055	6.53114e-11	1.24376e-09
MRPL38	800.754	1012.54	588.965	0.581668	-0.781732	6.56674e-11	1.24903e-09
DGKQ	667.659	868.695	466.623	0.537154	-0.896591	6.62724e-11	1.25901e-09
H2AFJ	1255.98	1599.81	912.147	0.570159	-0.810564	6.68111e-11	1.26772e-09
ACHE	393.615	523.643	263.586	0.50337	-0.990309	6.83997e-11	1.2963e-09
PLA2G6	274.121	373.641	174.602	0.4673	-1.09758	6.87459e-11	1.3013e-09
SLC4A11	341.428	457.102	225.755	0.493883	-1.01776	7.01306e-11	1.32561e-09
BEX1	523.311	707.832	338.79	0.478631	-1.06302	7.01988e-11	1.32561e-09
EFEMP1	3363.97	2412.45	4315.49	1.78885	0.839028	7.02901e-11	1.32575e-09
GIPR	124.273	186.265	62.2821	0.334374	-1.58046	7.12703e-11	1.34263e-09
CHRDL1	724.468	499.76	949.176	1.89926	0.925441	7.34047e-11	1.38118e-09
FAM50A	1520.7	1929.83	1111.57	0.575993	-0.795876	7.45695e-11	1.40143e-09
MIEN1	857.585	1111.21	603.965	0.543523	-0.879587	7.53266e-11	1.41397e-09
XRCC3	238.211	333.603	142.818	0.428108	-1.22395	7.5862e-11	1.42232e-09
CDKN1C	465.042	608.219	321.865	0.529193	-0.918135	8.15683e-11	1.52749e-09
LINC00265	149.714	215.546	83.8818	0.38916	-1.36156	8.3579e-11	1.56329e-09
PLEKHJ1	882.851	1154.16	611.538	0.529853	-0.916335	8.60181e-11	1.607e-09
NAA38	473.394	624.219	322.57	0.516757	-0.952441	8.76563e-11	1.63566e-09
AMDHD2	228.913	319.929	137.897	0.431022	-1.21417	8.86662e-11	1.65255e-09
IL17RC	576.206	744.684	407.727	0.547517	-0.869024	9.06154e-11	1.68688e-09
KLF16	751.197	957.292	545.103	0.569421	-0.812431	9.25055e-11	1.72003e-09
LMF2	1729.4	2247.15	1211.65	0.539196	-0.891119	9.29579e-11	1.72641e-09
TSC22D4	1291.74	1640.46	943.022	0.574853	-0.798735	9.3206e-11	1.72898e-09
AIM1L	263.418	358.331	168.505	0.470249	-1.0885	9.53939e-11	1.76748e-09
LIFR	627.874	458.349	797.399	1.73972	0.798856	9.56575e-11	1.77028e-09
ALDH3B2	86.5301	130.452	42.6081	0.326619	-1.61432	9.67886e-11	1.78911e-09
MAP9	472.254	330.339	614.17	1.85921	0.894691	9.71835e-11	1.79431e-09
UGT1A1	130.805	64.2762	197.334	3.07009	1.61828	9.83381e-11	1.8135e-09
THBS4	3256.56	2376.08	4137.04	1.74112	0.800016	1.03701e-10	1.91016e-09
ZNF703	358.841	493.605	224.076	0.453959	-1.13936	1.07232e-10	1.97288e-09
NOSIP	842.19	1082.85	601.529	0.555506	-0.848127	1.0799e-10	1.98451e-09
GPX4	2585.34	3402.78	1767.9	0.519546	-0.944677	1.08779e-10	1.99669e-09
DGKZ	934.771	1222.17	647.366	0.529684	-0.916796	1.09375e-10	2.0053e-09
SLC1A3	510.35	346.756	673.944	1.94357	0.958706	1.09776e-10	2.01031e-09
ATP6V0C	3020.18	3935.24	2105.12	0.534942	-0.902547	1.10963e-10	2.02969e-09
CXCL17	1101.75	1409.79	793.702	0.562993	-0.828812	1.11321e-10	2.03387e-09
NT5C	503.723	682.294	325.152	0.476558	-1.06928	1.11946e-10	2.04292e-09
TFAP2A	267.351	362.773	171.928	0.473928	-1.07726	1.14161e-10	2.08093e-09
MRPL23	702.925	910.716	495.134	0.543675	-0.879183	1.15113e-10	2.09585e-09
MLXIPL	490.05	662.214	317.887	0.480037	-1.05878	1.18162e-10	2.14888e-09
ANXA8	947.511	1229.23	665.796	0.541639	-0.884597	1.21453e-10	2.20489e-09
DBP	278.671	379.459	177.883	0.468781	-1.09302	1.21522e-10	2.20489e-09
DNPH1	579.77	747.882	411.659	0.550433	-0.861362	1.23044e-10	2.22994e-09
THAP7	325.476	434.116	216.836	0.499488	-1.00148	1.25551e-10	2.27277e-09
STRN	326.302	210.077	442.527	2.1065	1.07484	1.26134e-10	2.2807e-09
ULK1	1209.33	1553.45	865.218	0.556967	-0.844337	1.26982e-10	2.2934e-09
QKI	1793.12	1350.5	2235.75	1.6555	0.727268	1.28958e-10	2.32641e-09
CUTA	1971.52	2486.46	1456.57	0.585802	-0.771514	1.29847e-10	2.33978e-09
UCN	5.11779	8.68745	1.54814	0.178204	-2.4884	1.30676e-10	2.35202e-09
ZFHX4	263.242	166.424	360.06	2.16351	1.11337	1.32082e-10	2.37461e-09
XAB2	1102.68	1409.17	796.184	0.565001	-0.823674	1.34879e-10	2.42213e-09
GAL3ST1	164.591	230.07	99.1113	0.430787	-1.21495	1.36347e-10	2.4457e-09
RNPEPL1	2573.75	3381.98	1765.51	0.522035	-0.937781	1.38593e-10	2.48316e-09
CLCN3	1840.29	1393.9	2286.68	1.64049	0.714126	1.4633e-10	2.6188e-09
ITGA9	245.099	147.544	342.655	2.32239	1.21561	1.4849e-10	2.65445e-09
DNASE1L2	14.5836	24.2542	4.913	0.202563	-2.30356	1.49996e-10	2.67833e-09
MYCBP2	1771.3	1339.71	2202.89	1.64431	0.717481	1.50769e-10	2.68908e-09
LOC100288778	472.236	619.595	324.878	0.524339	-0.931429	1.52762e-10	2.72155e-09
CEACAM7	1580.35	1189.65	1971.06	1.65684	0.728436	1.55056e-10	2.7593e-09
SDF2L1	454.226	589.83	318.622	0.540193	-0.888452	1.55298e-10	2.76048e-09
SLC38A11	80.3906	36.5167	124.264	3.40295	1.76678	1.60138e-10	2.84331e-09
RNASEK	2107.45	2656.25	1558.65	0.586785	-0.769097	1.6207e-10	2.87437e-09
ARHGEF6	591.378	437.775	744.981	1.70174	0.767013	1.62896e-10	2.88577e-09
LATS1	350.707	227.299	474.115	2.08586	1.06065	1.63558e-10	2.89425e-09
HSPA1B	2544.87	3331.71	1758.03	0.527665	-0.922307	1.64037e-10	2.89946e-09
ZDHHC20	351.438	226.779	476.097	2.09938	1.06997	1.6901e-10	2.98067e-09
SDR39U1	495.321	668.791	321.85	0.481241	-1.05517	1.68834e-10	2.98067e-09
ZNF593	355.265	486.176	224.354	0.461468	-1.1157	1.71503e-10	3.02125e-09
HRAS	560.327	726.643	394.011	0.542234	-0.883013	1.72951e-10	3.04336e-09
EDNRA	1097.18	822.417	1371.94	1.66818	0.738275	1.73715e-10	3.05339e-09
RAB24	509.789	689.62	329.958	0.478464	-1.06352	1.74256e-10	3.05949e-09
USP32P1	205.117	287.946	122.288	0.424692	-1.23551	1.74884e-10	3.06709e-09
LMNTD2	56.9414	90.7307	23.1522	0.255175	-1.97044	1.75113e-10	3.06769e-09
SLPI	3584.33	4673.23	2495.42	0.533981	-0.905139	1.78019e-10	3.11513e-09
RORA	661.774	477.345	846.203	1.77273	0.825971	1.82406e-10	3.18836e-09
TONSL	214.99	296.957	133.023	0.447955	-1.15857	1.82659e-10	3.18924e-09
IRF2BP1	581.359	751.005	411.713	0.548215	-0.867185	1.83124e-10	3.19383e-09
HMGCS2	811.954	592.373	1031.54	1.74136	0.800216	1.8353e-10	3.19735e-09
REST	313.392	197.975	428.809	2.16598	1.11502	1.85858e-10	3.23435e-09
SLC12A9	1158.39	1487.39	829.379	0.557607	-0.84268	1.87301e-10	3.25585e-09
PLXNA3	1096.42	1400.61	792.223	0.565626	-0.822081	1.88125e-10	3.26658e-09
THOP1	479.54	633.076	326.003	0.514952	-0.957491	1.9155e-10	3.32239e-09
ITGA4	560.163	375.726	744.6	1.98176	0.986784	1.9194e-10	3.32548e-09
REC8	269.124	364.808	173.44	0.475429	-1.0727	1.96808e-10	3.40607e-09
SLC26A6	321.609	431.497	211.721	0.490666	-1.02719	1.97033e-10	3.40623e-09
COX5B	1495.16	1888.81	1101.51	0.583175	-0.777999	1.99644e-10	3.44759e-09
SNHG8	656.243	848.448	464.038	0.546925	-0.870585	2.02373e-10	3.49088e-09
ABHD16B	110.467	168.032	52.9007	0.314825	-1.66738	2.02697e-10	3.49264e-09
SEL1L	4426.89	3190.16	5663.63	1.77534	0.828098	2.04912e-10	3.52695e-09
CDK18	808.691	1017.83	599.552	0.589049	-0.763541	2.10278e-10	3.61536e-09
ABCC9	555.034	373.21	736.859	1.97438	0.981399	2.14589e-10	3.68546e-09
ADAMTSL3	269.791	174.406	365.177	2.09383	1.06615	2.15637e-10	3.69942e-09
PTPRG	756.032	516.279	995.785	1.92877	0.947682	2.1616e-10	3.70436e-09
MROH1	897.678	1172.88	622.472	0.530719	-0.913981	2.1783e-10	3.72892e-09
SIRT7	562.549	727.009	398.088	0.54757	-0.868884	2.1952e-10	3.75376e-09
HID1	2047.77	2568.22	1527.32	0.594698	-0.749771	2.20542e-10	3.76716e-09
R3HDM4	2046.29	2558.6	1533.98	0.599537	-0.738079	2.26493e-10	3.86461e-09
FAM3A	847.697	1087.56	607.838	0.558903	-0.839331	2.31676e-10	3.94878e-09
MMP28	1058.03	1331.9	784.155	0.588751	-0.764271	2.34205e-10	3.98755e-09
WASH2P	315.415	426.671	204.159	0.478492	-1.06343	2.3772e-10	4.04303e-09
ELMO3	973.558	1254.11	693.001	0.552583	-0.855738	2.46869e-10	4.1941e-09
TCP11	2.75023	3.76502	1.73545	0.460939	-1.11735	2.49155e-10	4.22838e-09
LMTK3	185.45	256.121	114.779	0.448146	-1.15796	2.5155e-10	4.26444e-09
KRT81	120.127	180.249	60.0048	0.3329	-1.58684	2.54603e-10	4.31156e-09
DUSP23	684.478	886.384	482.573	0.544429	-0.877185	2.57939e-10	4.36335e-09
MYO9A	314.163	200.697	427.629	2.13073	1.09135	2.58603e-10	4.36521e-09
ANKS3	360.241	492.981	227.501	0.46148	-1.11566	2.58581e-10	4.36521e-09
ARHGAP33	172.524	240.276	104.772	0.436049	-1.19744	2.61939e-10	4.41679e-09
PCBP4	670.82	866.794	474.846	0.547818	-0.868231	2.6227e-10	4.41764e-09
PIK3R1	1714.21	1294.52	2133.9	1.64841	0.721073	2.63038e-10	4.42584e-09
LNPEP	295.584	189.004	402.165	2.12781	1.08937	2.63742e-10	4.43249e-09
COPE	2200.57	2801.2	1599.94	0.57116	-0.808033	2.63996e-10	4.43249e-09
KIF19	71.4335	111.013	31.8538	0.286937	-1.80119	2.72099e-10	4.56367e-09
DSEL	401.985	274.307	529.663	1.93092	0.949285	2.72695e-10	4.56881e-09
LOC115110	269.07	362.999	175.142	0.482485	-1.05144	2.7505e-10	4.60336e-09
PPAN	444.751	569.583	319.918	0.561671	-0.832202	2.77567e-10	4.64055e-09
WDR13	1760.58	2266.8	1254.37	0.553364	-0.853698	2.78657e-10	4.65384e-09
NDUFA11	1471.4	1860.35	1082.44	0.581851	-0.781279	2.85135e-10	4.75698e-09
VPS51	1873.17	2380.16	1366.18	0.573987	-0.80091	2.87339e-10	4.78867e-09
KCNH2	451.747	589.468	314.026	0.532727	-0.908531	2.88287e-10	4.7994e-09
CSAD	238.184	331.773	144.595	0.435826	-1.19818	2.92874e-10	4.87062e-09
CYP2C9	137.212	200.583	73.8401	0.368127	-1.44172	2.93228e-10	4.87137e-09
LRRC58	1042.15	788.369	1295.92	1.64381	0.71704	2.94516e-10	4.8876e-09
SCAF1	1614.88	2095.84	1133.91	0.541029	-0.886223	2.9532e-10	4.89578e-09
MACROD1	188.625	261.766	115.483	0.44117	-1.18059	2.98249e-10	4.93914e-09
TMEM145	38.3405	62.7211	13.9598	0.22257	-2.16767	2.99085e-10	4.94778e-09
LRFN3	274.845	369.928	179.761	0.485936	-1.04116	3.04052e-10	5.02467e-09
HGF	127	64.9473	189.053	2.91086	1.54145	3.0546e-10	5.04266e-09
TNFAIP2	3735.43	4868.63	2602.22	0.534488	-0.903769	3.08769e-10	5.09194e-09
SIPA1	1008.68	1285.85	731.5	0.568884	-0.813793	3.18263e-10	5.24302e-09
CCDC57	461.255	599.595	322.915	0.538555	-0.892833	3.19359e-10	5.25557e-09
HMG20B	1170.42	1497.33	843.505	0.563339	-0.827924	3.25915e-10	5.35786e-09
NSUN5	550.85	716.913	384.786	0.536727	-0.89774	3.28277e-10	5.39107e-09
PCED1A	575.149	738.444	411.853	0.55773	-0.842361	3.44044e-10	5.64412e-09
SSPN	996.029	732.057	1260	1.72118	0.783398	3.52456e-10	5.7761e-09
CEP170B	2218.6	2823.07	1614.13	0.571765	-0.806505	3.68034e-10	6.02512e-09
ATG16L2	377.323	510.94	243.705	0.476974	-1.06802	3.75385e-10	6.13908e-09
QTRT1	507.088	682.508	331.669	0.485956	-1.0411	3.76632e-10	6.15308e-09
CCDC186	678.915	486.991	870.839	1.78821	0.838512	3.80078e-10	6.20295e-09
SH3TC1	896.115	1166.06	626.172	0.536999	-0.897008	3.81983e-10	6.22759e-09
IL33	522.814	354.723	690.906	1.94774	0.961799	3.90403e-10	6.35827e-09
SPTBN5	122.559	181.931	63.1876	0.347316	-1.52568	4.04718e-10	6.5846e-09
NEURL1	450.697	588.13	313.265	0.532647	-0.908749	4.17534e-10	6.78612e-09
MRPL57	665.623	857.728	473.519	0.552061	-0.857099	4.27413e-10	6.93952e-09
HIP1R	1709.09	2210.17	1208.01	0.54657	-0.871522	4.30501e-10	6.98245e-09
LTBP1	4153.01	2994.48	5311.54	1.77378	0.826826	4.3367e-10	7.01938e-09
TMEM134	564.075	726.118	402.031	0.553671	-0.852898	4.33512e-10	7.01938e-09
WDR97	20.6102	34.1234	7.09703	0.207981	-2.26547	4.34365e-10	7.02342e-09
CSGALNACT2	1056.65	804.378	1308.93	1.62725	0.702437	4.3619e-10	7.0457e-09
CTXN1	110.535	167.275	53.7948	0.321595	-1.63668	4.45373e-10	7.18666e-09
GPER1	123.875	183.026	64.7249	0.353638	-1.49965	4.52263e-10	7.29037e-09
ENDOG	162.829	226.587	99.0719	0.437236	-1.19352	4.55402e-10	7.33347e-09
BCAM	2564.83	3368.81	1760.85	0.522693	-0.935964	4.59942e-10	7.39145e-09
RHBDL1	56.0155	88.7409	23.2902	0.262452	-1.92988	4.59573e-10	7.39145e-09
NDUFB11	1383.18	1736.22	1030.14	0.593321	-0.753115	4.61778e-10	7.4134e-09
SHROOM1	489.751	649.611	329.891	0.507829	-0.977586	4.66412e-10	7.48016e-09
GPAA1	1944.88	2446.15	1443.6	0.590151	-0.760844	4.70022e-10	7.53039e-09
FAM63B	322.547	210.01	435.084	2.07173	1.05083	4.84139e-10	7.74868e-09
UGCG	482.644	347.007	618.281	1.78176	0.8333	4.90606e-10	7.84422e-09
CUZD1	3481.86	2533.11	4430.61	1.74908	0.806596	4.97531e-10	7.93882e-09
DDX54	1499.55	1885.05	1114.04	0.590987	-0.758802	4.9703e-10	7.93882e-09
SEMA5A	1006.3	749.247	1263.36	1.68617	0.753748	4.98609e-10	7.94798e-09
COL10A1	4984.87	3551.69	6418.06	1.80704	0.853631	5.01815e-10	7.99098e-09
DOT1L	724.677	928.258	521.096	0.56137	-0.832976	5.1116e-10	8.13157e-09
NDUFS6	925.663	1202.32	649.007	0.539797	-0.889512	5.21943e-10	8.29473e-09
RAB4B	589.226	757.872	420.579	0.554947	-0.849577	5.28338e-10	8.3879e-09
MAGED4	191.63	267.241	116.02	0.43414	-1.20377	5.58623e-10	8.85977e-09
WASH3P	392.578	518.036	267.121	0.515642	-0.955559	5.645e-10	8.94397e-09
LINC00174	127.827	187.644	68.0087	0.362434	-1.46421	5.73813e-10	9.0824e-09
PTRH1	158.041	221.44	94.6427	0.427397	-1.22635	5.8017e-10	9.17379e-09
WNT10A	262.365	354.92	169.809	0.478442	-1.06358	5.83248e-10	9.21321e-09
NDUFV1	2000.29	2496.91	1503.68	0.602216	-0.731646	5.83989e-10	9.21567e-09
ANAPC11	1016.5	1289.45	743.557	0.576647	-0.794239	5.9207e-10	9.32135e-09
LRRC75B	283.48	385.412	181.549	0.471053	-1.08604	5.91382e-10	9.32135e-09
PAM16	179.94	246.996	112.883	0.457023	-1.12966	5.92461e-10	9.32135e-09
NDNF	261.753	168.922	354.583	2.09909	1.06976	6.1043e-10	9.59447e-09
MIIP	385.807	513.869	257.744	0.501574	-0.995464	6.15487e-10	9.66432e-09
SRPK3	27.4852	44.255	10.7153	0.242127	-2.04616	6.17812e-10	9.69115e-09
MS4A4A	478.71	345.88	611.539	1.76807	0.822173	6.26325e-10	9.81491e-09
CACNA1A	268.51	365.274	171.746	0.470183	-1.08871	6.29678e-10	9.85766e-09
GPRIN3	272.021	179.21	364.831	2.03577	1.02558	6.31774e-10	9.88064e-09
SFRP4	5790.53	4162.34	7418.73	1.78235	0.833779	6.33439e-10	9.89685e-09
PCSK1	1014.49	1306.25	722.736	0.553292	-0.853888	6.51464e-10	1.01684e-08
RBCK1	1829.29	2325.7	1332.89	0.573115	-0.803103	6.83782e-10	1.06623e-08
MXD3	180.274	247.362	113.186	0.457573	-1.12793	6.93169e-10	1.07979e-08
KLHL17	137.928	200.397	75.4578	0.376541	-1.40912	6.95761e-10	1.08276e-08
ADAM22	150.768	85.0653	216.47	2.54476	1.34753	6.97914e-10	1.08504e-08
NRADDP	7.80654	12.9757	2.63742	0.203259	-2.29861	7.00076e-10	1.08733e-08
PTGES2	1002.7	1277.94	727.448	0.569234	-0.812905	7.05314e-10	1.09438e-08
NR3C1	1598.38	1192.28	2004.47	1.68121	0.749496	7.17218e-10	1.11176e-08
NOXO1	59.3691	93.4143	25.324	0.271093	-1.88314	7.2151e-10	1.11731e-08
CD22	267.81	359.09	176.53	0.491603	-1.02443	7.32894e-10	1.13383e-08
CNN1	1577.36	2003.3	1151.42	0.574763	-0.798961	7.35115e-10	1.13615e-08
BLVRB	1280.59	1608.75	952.417	0.592022	-0.756278	7.48665e-10	1.15595e-08
CIB1	2924.12	3773.78	2074.46	0.549704	-0.863274	7.55243e-10	1.16497e-08
CLOCK	382.464	256.49	508.438	1.98229	0.987167	7.61551e-10	1.17355e-08
BCAR1	2592.02	3371.85	1812.18	0.537442	-0.895818	7.63749e-10	1.17464e-08
UQCC3	284.148	385.21	183.086	0.475289	-1.07312	7.63226e-10	1.17464e-08
HSD11B1	299.435	192.663	406.208	2.10838	1.07614	7.67729e-10	1.17961e-08
AGAP3	1715.87	2210.22	1221.53	0.552674	-0.8555	7.72185e-10	1.1853e-08
AR	52.759	24.8925	80.6255	3.23895	1.69552	7.76485e-10	1.18958e-08
CRTC1	406.287	527.532	285.042	0.540331	-0.888085	7.76386e-10	1.18958e-08
INF2	4382.64	5779.46	2985.83	0.516628	-0.952803	7.82139e-10	1.19707e-08
AOX1	576.486	430.207	722.766	1.68004	0.748497	7.84982e-10	1.20026e-08
ATP13A3	2677.96	2060.25	3295.67	1.59965	0.677757	8.22671e-10	1.25545e-08
POLR2L	1432	1802.85	1061.15	0.588596	-0.764651	8.22287e-10	1.25545e-08
KL	194.459	274.002	114.917	0.419403	-1.25359	8.35966e-10	1.2745e-08
TFF2	6288.92	4525.85	8051.98	1.77911	0.831156	8.9639e-10	1.3653e-08
FAM110A	283.391	382.76	184.022	0.480777	-1.05656	9.24583e-10	1.40689e-08
HMGA1	4261.74	5564.27	2959.21	0.531823	-0.910983	9.45865e-10	1.43788e-08
RBM38	623.121	797.592	448.651	0.562506	-0.830059	9.88811e-10	1.50172e-08
CBX4	582.798	743.087	422.51	0.568587	-0.814547	1.0343e-09	1.56929e-08
TESC	2008.86	2495.97	1521.75	0.609684	-0.713865	1.04652e-09	1.5863e-08
RGMA	390.495	516.111	264.879	0.51322	-0.962351	1.05129e-09	1.59199e-08
RNF208	106.112	161.605	50.6191	0.313228	-1.67471	1.08543e-09	1.64211e-08
FAT2	52.4171	82.1229	22.7114	0.276554	-1.85437	1.09764e-09	1.659e-08
IFI27L2	567.007	726.3	407.714	0.561357	-0.833009	1.13682e-09	1.71656e-08
TEKT5	3.25363	4.61595	1.89132	0.409736	-1.28723	1.1411e-09	1.72137e-08
ARHGEF1	2670.41	3463.68	1877.13	0.541947	-0.883776	1.14813e-09	1.73033e-08
RAPGEF6	269.688	177.82	361.555	2.03326	1.02379	1.15588e-09	1.74033e-08
SIX2	99.2079	152.861	45.5547	0.298014	-1.74655	1.16848e-09	1.75763e-08
NTRK2	824.679	615.889	1033.47	1.67801	0.746755	1.17453e-09	1.76505e-08
DPYD	900.132	668.629	1131.64	1.69247	0.759133	1.19288e-09	1.79091e-08
ROCK1	1777.47	1363.1	2191.83	1.60798	0.685245	1.20414e-09	1.8061e-08
MAPK12	181.775	249.106	114.444	0.459421	-1.12211	1.20983e-09	1.8129e-08
ASIC3	22.8055	37.0167	8.59423	0.232172	-2.10674	1.23316e-09	1.8461e-08
MRPS34	994.488	1265.9	723.081	0.571201	-0.807929	1.23855e-09	1.85241e-08
MIER2	457.611	586.68	328.542	0.560002	-0.836497	1.24203e-09	1.85585e-08
CDKL5	66.4411	31.3161	101.566	3.24326	1.69744	1.3138e-09	1.95788e-08
PDZD8	1017.29	772.118	1262.45	1.63505	0.709336	1.31235e-09	1.95788e-08
SNAPC4	337.421	438.717	236.125	0.538217	-0.89374	1.31404e-09	1.95788e-08
HSPA2	565.185	726.345	404.025	0.556243	-0.846212	1.33635e-09	1.98923e-08
RC3H2	430.841	290.169	571.513	1.96959	0.977892	1.33914e-09	1.99151e-08
CHCHD10	511.874	682.659	341.09	0.499649	-1.00101	1.36129e-09	2.02254e-08
MKL2	1225.14	908.032	1542.24	1.69844	0.764212	1.37056e-09	2.0344e-08
AGAP4	224.619	307.939	141.299	0.458852	-1.1239	1.38646e-09	2.05606e-08
TRIP6	1429.11	1793.94	1064.28	0.593262	-0.75326	1.3944e-09	2.06589e-08
KRT6B	656.123	836.798	475.448	0.568175	-0.815593	1.39913e-09	2.07095e-08
SAMD10	186.217	254.067	118.366	0.465886	-1.10195	1.43168e-09	2.11713e-08
CCDC12	783.704	976.663	590.746	0.604861	-0.725323	1.44196e-09	2.13034e-08
SBNO1	420.107	287.222	552.992	1.92532	0.945096	1.46046e-09	2.15565e-08
MED13L	1715.85	1314.37	2117.33	1.61091	0.687873	1.50039e-09	2.21173e-08
MRPL52	668.313	852.847	483.779	0.567252	-0.817937	1.50126e-09	2.21173e-08
TBC1D17	805.45	1002.85	608.047	0.606318	-0.721853	1.54399e-09	2.27043e-08
ANKZF1	743.124	940.999	545.25	0.579438	-0.787274	1.54341e-09	2.27043e-08
SERINC5	273.212	179.791	366.634	2.03923	1.02802	1.59524e-09	2.3432e-08
MC1R	217.916	297.188	138.644	0.466518	-1.09999	1.59645e-09	2.3432e-08
PSMB10	1584.28	2010.09	1158.46	0.576323	-0.795051	1.63588e-09	2.39883e-08
AKT3	927.641	688.484	1166.8	1.69473	0.76106	1.63887e-09	2.40099e-08
SPATC1L	136.838	197.749	75.9273	0.383958	-1.38098	1.67857e-09	2.45685e-08
SPHK2	340.208	440.598	239.819	0.544304	-0.877515	1.72396e-09	2.52095e-08
S100A4	4467.56	5892.09	3043.03	0.516461	-0.953269	1.73664e-09	2.53714e-08
OBSL1	1547.86	1942.66	1153.06	0.593548	-0.752563	1.75392e-09	2.56001e-08
TMEM160	82.6892	122.328	43.0499	0.351921	-1.50668	1.77256e-09	2.58482e-08
SLC4A4	5165.18	3787.06	6543.3	1.7278	0.78894	1.7971e-09	2.61819e-08
CD79A	474.01	608.012	340.008	0.559214	-0.838528	1.83947e-09	2.67743e-08
MPDZ	555.715	386.087	725.343	1.8787	0.909737	1.85254e-09	2.69149e-08
DMKN	587.011	745.744	428.278	0.574296	-0.800134	1.8513e-09	2.69149e-08
HGS	1809.88	2295.99	1323.76	0.576551	-0.794479	1.85683e-09	2.69523e-08
FAM168A	252.019	164.341	339.696	2.06702	1.04755	1.92755e-09	2.7953e-08
PDZD4	219.395	300.012	138.779	0.462578	-1.11223	1.96119e-09	2.84146e-08
MEF2B	38.6525	61.8764	15.4286	0.249346	-2.00378	2.06935e-09	2.99542e-08
ANKRD9	123.149	180.283	66.0149	0.366174	-1.4494	2.07589e-09	3.00213e-08
C19ORF70	756.967	949.788	564.146	0.593971	-0.751536	2.07901e-09	3.00388e-08
MST1P2	199.351	276.506	122.196	0.441928	-1.17812	2.13071e-09	3.07576e-08
MEX3D	411.825	527.472	296.178	0.561505	-0.83263	2.16302e-09	3.11954e-08
PLXNB1	2389.68	3063.3	1716.06	0.5602	-0.835985	2.18645e-09	3.15044e-08
KCTD20	1495.29	1134.52	1856.07	1.636	0.710172	2.1922e-09	3.15584e-08
CTBP1	2867.41	3682.12	2052.7	0.557477	-0.843016	2.19629e-09	3.15885e-08
PAG1	641.045	473.559	808.53	1.70735	0.771757	2.24064e-09	3.21969e-08
TUBB3	1181.02	1497.67	864.371	0.577143	-0.792999	2.28292e-09	3.27746e-08
RABL6	2272.89	2874.82	1670.96	0.581238	-0.782798	2.30064e-09	3.29791e-08
PART1	38.9297	62.5873	15.2721	0.244012	-2.03497	2.30135e-09	3.29791e-08
CD84	185.934	101.073	270.796	2.67922	1.42181	2.33509e-09	3.34322e-08
MAP3K11	1870.36	2353.15	1387.58	0.589668	-0.762025	2.40581e-09	3.44133e-08
TACR2	72.3629	109.987	34.7383	0.315839	-1.66274	2.44296e-09	3.49131e-08
FBLL1	50.1162	78.6304	21.602	0.274728	-1.86392	2.44706e-09	3.494e-08
MED13	1865.81	1436.17	2295.44	1.59831	0.676545	2.49218e-09	3.55519e-08
PERM1	67.7401	103.761	31.7196	0.3057	-1.70981	2.50221e-09	3.56628e-08
KIFC3	1245.67	1564.13	927.212	0.592797	-0.754389	2.55124e-09	3.63287e-08
CDH6	332.689	223.371	442.007	1.9788	0.984628	2.55942e-09	3.64122e-08
GUCY1A3	1390.4	1068.56	1712.23	1.60238	0.680212	2.60898e-09	3.70838e-08
CYP2D7	18.1228	29.8364	6.40909	0.214808	-2.21888	2.67226e-09	3.7949e-08
CLTB	3842.17	4924.21	2760.13	0.560523	-0.835156	2.68515e-09	3.80977e-08
SCNN1D	61.0508	94.9631	27.1386	0.285781	-1.80702	2.71681e-09	3.85122e-08
DECR2	408.886	525.319	292.453	0.556715	-0.844989	2.74196e-09	3.88337e-08
TSR3	861.16	1090.38	631.94	0.579559	-0.786972	2.74515e-09	3.88422e-08
ZNF205	291.133	394.73	187.536	0.475099	-1.0737	2.74749e-09	3.88422e-08
SNRPA	1021.57	1284.94	758.204	0.590071	-0.76104	2.83314e-09	4.00172e-08
COQ4	764.67	955.517	573.822	0.600536	-0.735677	2.85481e-09	4.02871e-08
PCP4	86.9502	128.726	45.1745	0.350936	-1.51072	2.85818e-09	4.02985e-08
THSD7A	138.251	78.9499	197.553	2.50226	1.32323	2.90664e-09	4.09452e-08
UPP1	546.452	707.235	385.668	0.545317	-0.874832	2.9254e-09	4.11726e-08
EPB41L2	2216.71	1651.02	2782.41	1.68527	0.752979	2.94181e-09	4.13666e-08
ANOS1	315.242	206.965	423.52	2.04634	1.03305	2.98643e-09	4.19566e-08
CNIH2	120.927	178.653	63.201	0.353764	-1.49914	3.01499e-09	4.23201e-08
ATF7IP	834.303	623.361	1045.24	1.67679	0.745702	3.04208e-09	4.26623e-08
C11ORF31	838.271	1052.41	624.129	0.593045	-0.753786	3.06405e-09	4.29242e-08
C6ORF223	230.514	314.222	146.807	0.467207	-1.09787	3.06621e-09	4.29242e-08
EDNRB	483.767	351.028	616.506	1.75629	0.81253	3.13178e-09	4.38033e-08
KITLG	1129.16	854.645	1403.67	1.6424	0.715809	3.1573e-09	4.41209e-08
CGB7	40.0943	63.6021	16.5864	0.260784	-1.93907	3.22221e-09	4.49882e-08
PDE5A	887.597	666.588	1108.61	1.6631	0.733877	3.25983e-09	4.5473e-08
CES1P1	55.7607	26.5541	84.9672	3.19977	1.67797	3.26758e-09	4.55409e-08
VWA1	3028.74	3873.1	2184.38	0.563988	-0.826264	3.42189e-09	4.76493e-08
LIMS2	599.005	761.837	436.172	0.572527	-0.804584	3.42607e-09	4.76654e-08
ARL6IP4	2198.83	2753.65	1644.01	0.597028	-0.74413	3.45395e-09	4.80108e-08
NECAB3	285.115	382.506	187.724	0.490776	-1.02686	3.52599e-09	4.8969e-08
ROGDI	595.909	759.425	432.392	0.569368	-0.812566	3.57235e-09	4.95691e-08
ZNF106	1527.41	1164.13	1890.69	1.62412	0.699658	3.57661e-09	4.95845e-08
CARD10	1208.09	1525.59	890.599	0.583775	-0.776516	3.58424e-09	4.96467e-08
CPSF1	1858.74	2338.15	1379.32	0.589917	-0.761416	3.59999e-09	4.9821e-08
KCNN4	1964.48	2438.67	1490.29	0.611107	-0.710504	3.60642e-09	4.98661e-08
GAS5	1913.98	2389.11	1438.85	0.602255	-0.731553	3.73514e-09	5.15553e-08
EFNA1	2397.38	3056.84	1737.93	0.568537	-0.814674	3.73472e-09	5.15553e-08
SHARPIN	1119.13	1403.56	834.711	0.594711	-0.749739	3.76721e-09	5.19526e-08
TBL3	871.46	1104.21	638.71	0.578432	-0.789781	3.77431e-09	5.2005e-08
ATP2A3	3800.63	4906.06	2695.2	0.54936	-0.864175	3.83211e-09	5.27551e-08
SNHG17	346.246	454.147	238.344	0.524816	-0.930116	3.85204e-09	5.29832e-08
KRTCAP3	566.543	720.681	412.406	0.572245	-0.805296	3.86238e-09	5.30791e-08
TLR7	140.689	81.3302	200.048	2.4597	1.29848	3.97641e-09	5.45985e-08
CC2D1A	948.915	1212.91	684.914	0.564685	-0.824483	3.99454e-09	5.47996e-08
NUDT22	507.157	670.461	343.852	0.512859	-0.963366	4.00567e-09	5.49045e-08
HPCAL1	1223.65	1539.86	907.434	0.589294	-0.762939	4.01821e-09	5.50285e-08
BOLA2	1071.94	1329.87	814.015	0.612099	-0.708163	4.05651e-09	5.55047e-08
ATP6V0E2	764.697	959.004	570.39	0.594773	-0.749588	4.06523e-09	5.55758e-08
SRGN	2770.6	2152.03	3389.17	1.57487	0.655236	4.08645e-09	5.58174e-08
FRMD6	1616.86	1217	2016.72	1.65713	0.728682	4.19267e-09	5.72187e-08
SLC11A1	577.092	730.18	424.004	0.580684	-0.784174	4.24631e-09	5.79006e-08
GABRE	381.638	508.067	255.209	0.502314	-0.993338	4.35306e-09	5.93049e-08
KLK10	2142.36	2645.42	1639.29	0.619672	-0.690423	4.36552e-09	5.94232e-08
ENTPD6	1927.28	2404.59	1449.97	0.603004	-0.729761	4.43499e-09	6.03167e-08
LINC00930	8.47693	13.8507	3.10319	0.224046	-2.15813	4.45715e-09	6.05657e-08
SLC39A3	431.889	543.6	320.177	0.588994	-0.763676	4.47452e-09	6.07493e-08
MPG	915.062	1173.67	656.455	0.559318	-0.838258	4.47976e-09	6.07681e-08
LIMS1	538.301	370.292	706.31	1.90744	0.93164	4.56301e-09	6.18441e-08
ARHGAP8	282.939	375.675	190.203	0.506298	-0.981941	4.60161e-09	6.23137e-08
GPR34	213.784	129.871	297.698	2.29226	1.19677	4.62002e-09	6.25091e-08
ZNF688	208.73	285.002	132.458	0.46476	-1.10544	4.63966e-09	6.27211e-08
XRN1	1062.17	825.67	1298.68	1.57288	0.653407	4.65155e-09	6.28278e-08
RAPGEFL1	1262.07	1571.72	952.413	0.605968	-0.722686	4.80195e-09	6.48037e-08
DENND4A	651.205	484.176	818.234	1.68995	0.75698	4.82094e-09	6.50042e-08
OPLAH	364.789	489.018	240.559	0.491924	-1.02349	4.85174e-09	6.53637e-08
CYHR1	699.808	891.255	508.361	0.570388	-0.809984	4.90697e-09	6.60511e-08
POLD4	2241.12	2804.41	1677.83	0.598282	-0.741101	4.93027e-09	6.63081e-08
PPP1R1B	2453.77	3141.26	1766.27	0.562279	-0.830642	4.97488e-09	6.6851e-08
TJP3	1171.41	1473.73	869.078	0.589712	-0.761917	4.98509e-09	6.69312e-08
ARHGEF16	1055.63	1310.17	801.093	0.611443	-0.70971	5.03056e-09	6.74841e-08
TRIP11	999.375	762.707	1236.04	1.6206	0.696531	5.13059e-09	6.87089e-08
C1ORF35	284.369	379.502	189.237	0.498645	-1.00391	5.12699e-09	6.87089e-08
PAFAH1B3	449.549	566.082	333.016	0.588282	-0.76542	5.15782e-09	6.90149e-08
HR	335.114	433.744	236.485	0.545217	-0.875097	5.16324e-09	6.90287e-08
KRTCAP2	1780.64	2253.71	1307.57	0.580184	-0.785419	5.17084e-09	6.90717e-08
TUBGCP6	918.697	1181.43	655.967	0.555232	-0.848838	5.2194e-09	6.96614e-08
FAM160B2	1166.3	1470.85	861.749	0.585886	-0.771309	5.26126e-09	7.01606e-08
LOC150776	357.715	479.085	236.344	0.493323	-1.01939	5.27119e-09	7.02335e-08
NEGR1	416.552	290.194	542.911	1.87086	0.903701	5.3011e-09	7.05723e-08
FYB	667.261	491.518	843.005	1.71511	0.778298	5.50491e-09	7.32098e-08
MDFI	602.716	763.472	441.959	0.578881	-0.788662	5.50852e-09	7.32098e-08
TMEM132A	1000.51	1262.61	738.406	0.584825	-0.773922	5.5913e-09	7.42473e-08
TACC3	693.572	881.058	506.086	0.574407	-0.799855	5.63628e-09	7.47816e-08
ABHD14A	336.355	435.131	237.579	0.545993	-0.873046	5.67136e-09	7.51838e-08
CACTIN	440.172	551.991	328.353	0.594852	-0.749396	5.68555e-09	7.53084e-08
POLR2H	805.982	994.982	616.981	0.620093	-0.689444	5.71256e-09	7.5592e-08
TIMM13	905.985	1159.12	652.85	0.563229	-0.828207	5.71656e-09	7.5592e-08
POLR2J3	790.452	977.517	603.386	0.617264	-0.696041	5.7315e-09	7.5726e-08
PRKAR2A	269.553	181.464	357.642	1.97087	0.978836	5.78791e-09	7.64071e-08
LRP12	390.739	274.488	506.991	1.84704	0.885219	5.84758e-09	7.70658e-08
OSMR	1542.52	1175.81	1909.23	1.62376	0.699341	5.8454e-09	7.70658e-08
MS4A6A	1114.33	854.131	1374.53	1.60927	0.68641	5.92011e-09	7.79564e-08
CLDN5	496.537	648.574	344.501	0.531167	-0.912764	5.98725e-09	7.87746e-08
TSTD1	530.097	694.253	365.941	0.527101	-0.923849	6.03885e-09	7.93871e-08
KIF22	747.887	937.601	558.172	0.59532	-0.748264	6.12451e-09	8.04461e-08
LTF	1831.73	2305.44	1358.03	0.589056	-0.763524	6.14719e-09	8.06767e-08
PSMG4	171.571	233.035	110.106	0.472486	-1.08166	6.20375e-09	8.13512e-08
CHD9	1309.67	984.026	1635.32	1.66187	0.732807	6.26312e-09	8.20615e-08
TRIM31	635.689	805.475	465.904	0.57842	-0.789809	6.33218e-09	8.26912e-08
IGFBP2	3271.58	4202.75	2340.4	0.556874	-0.844578	6.33217e-09	8.26912e-08
MRPL53	494.283	642.793	345.772	0.537921	-0.894534	6.32478e-09	8.26912e-08
MMP23B	198.489	271.952	125.026	0.459734	-1.12113	6.32916e-09	8.26912e-08
MAGED4B	510.824	677.714	343.934	0.507492	-0.978543	6.42125e-09	8.37848e-08
ATP6V1B1	33.157	52.4475	13.8664	0.264387	-1.91928	6.50496e-09	8.48068e-08
IQGAP2	1606.66	1219.63	1993.69	1.63467	0.708997	6.61339e-09	8.60994e-08
APOBEC1	90.4255	132.493	48.3577	0.364982	-1.4541	6.61504e-09	8.60994e-08
DDAH2	1486.14	1847.33	1124.94	0.608955	-0.715593	6.67705e-09	8.68347e-08
RDH13	346.495	450.628	242.362	0.537832	-0.894772	6.79422e-09	8.82856e-08
CCS	574.932	726.604	423.26	0.582519	-0.779624	6.80204e-09	8.83144e-08
RPS6KA4	1232.53	1541.14	923.908	0.599495	-0.73818	6.82033e-09	8.84788e-08
WWTR1	777.317	583.366	971.269	1.66494	0.735469	6.8376e-09	8.86299e-08
LOC113230	263.7	350.799	176.601	0.503425	-0.990151	6.88322e-09	8.91479e-08
GBP1	1073.41	830.606	1316.21	1.58464	0.664155	6.90932e-09	8.94123e-08
ATP5I	1403.7	1737.28	1070.12	0.615973	-0.699061	6.94987e-09	8.98633e-08
COX6B2	164.497	224.702	104.292	0.464137	-1.10738	7.03155e-09	9.08448e-08
DUS3L	345.971	448.791	243.15	0.541789	-0.884196	7.17789e-09	9.26595e-08
FAM207A	147.96	207.643	88.2761	0.425133	-1.23401	7.21211e-09	9.3025e-08
TMEM86B	146.324	206.395	86.2537	0.417906	-1.25875	7.22221e-09	9.30791e-08
PRELP	3815.9	2824.11	4807.7	1.70238	0.767551	7.41478e-09	9.54827e-08
MDK	4293.86	5546.64	3041.09	0.548276	-0.867026	7.48687e-09	9.63323e-08
CHPF	4523.28	5912.8	3133.76	0.529996	-0.915946	7.59625e-09	9.76599e-08
TSEN54	489.764	634.334	345.193	0.544181	-0.87784	7.61053e-09	9.77637e-08
SPOCD1	160.06	219.981	100.14	0.455221	-1.13536	7.64915e-09	9.81796e-08
RGS7BP	48.3878	24.0995	72.6762	3.01567	1.59248	7.66566e-09	9.82314e-08
DDC	353.582	475.03	232.133	0.488671	-1.03306	7.66297e-09	9.82314e-08
FRAS1	911.904	686.9	1136.91	1.65513	0.726942	7.73325e-09	9.9017e-08
FEV	95.6946	143.426	47.9633	0.334411	-1.5803	7.87325e-09	1.00728e-07
RNASET2	2304.45	2898.24	1710.65	0.59024	-0.760627	7.95567e-09	1.017e-07
C3AR1	512.881	359.21	666.551	1.8556	0.891889	8.06727e-09	1.03043e-07
REV3L	676.486	497.824	855.148	1.71777	0.780538	8.12461e-09	1.03691e-07
RNASEH2C	670.636	848.651	492.62	0.580475	-0.784695	8.13687e-09	1.03741e-07
EBF4	292.912	394.497	191.326	0.484987	-1.04398	8.14175e-09	1.03741e-07
SLC25A37	854.655	1075.74	633.569	0.58896	-0.763758	8.27536e-09	1.05359e-07
GRIN1	22.3981	35.904	8.89216	0.247665	-2.01354	8.51656e-09	1.08342e-07
LINC00482	47.9565	74.1032	21.8098	0.294317	-1.76456	8.52406e-09	1.0835e-07
CDK2AP2	1067.09	1318.69	815.497	0.618414	-0.693355	8.58382e-09	1.09021e-07
WDR72	883.226	670.249	1096.2	1.63552	0.709747	8.77555e-09	1.11367e-07
LCP2	566.366	425.171	707.561	1.66418	0.734812	8.79173e-09	1.11482e-07
AP1G2	1712.41	2176.48	1248.33	0.573557	-0.80199	8.83069e-09	1.11886e-07
DCAF15	480.335	613.439	347.231	0.56604	-0.821024	8.87951e-09	1.12414e-07
MBOAT7	1534.18	1900.03	1168.33	0.6149	-0.701575	8.88922e-09	1.12447e-07
GPS1	1535.62	1900.94	1170.3	0.61564	-0.69984	8.90545e-09	1.12562e-07
LTB4R	186.133	251.852	120.414	0.478114	-1.06457	8.99681e-09	1.13625e-07
CPEB4	1077.15	839.439	1314.86	1.56635	0.647408	9.24291e-09	1.1664e-07
NELFA	697.335	884.255	510.416	0.577227	-0.792789	9.31344e-09	1.17436e-07
PKD2	1338.94	1016.13	1661.76	1.63538	0.709625	9.54588e-09	1.2027e-07
MTA1	919.392	1176.3	662.479	0.563187	-0.828315	9.58093e-09	1.20616e-07
ARID5B	1525.82	1168.36	1883.28	1.6119	0.688762	9.64532e-09	1.21329e-07
CCR1	274.181	186.976	361.385	1.93278	0.950678	9.69611e-09	1.21871e-07
FA2H	1120.89	1396.91	844.865	0.604811	-0.725443	9.76582e-09	1.22649e-07
WDFY3	1364.72	1053.08	1676.37	1.59188	0.67073	9.78312e-09	1.22768e-07
SH3D21	206.734	281.165	132.304	0.470555	-1.08756	9.83414e-09	1.2331e-07
CLCN7	1560.71	1937.1	1184.32	0.61139	-0.709836	9.86911e-09	1.2365e-07
DYRK1B	489.037	631.151	346.922	0.549666	-0.863373	1.00336e-08	1.25611e-07
MMP16	85.2191	44.5912	125.847	2.82223	1.49684	1.01322e-08	1.26703e-07
SLC8A2	167.275	229.126	105.423	0.460112	-1.11994	1.01369e-08	1.26703e-07
FGF2	401.024	282.857	519.191	1.83552	0.876193	1.01476e-08	1.26736e-07
TMC8	476.846	608.441	345.251	0.567435	-0.817472	1.02707e-08	1.28172e-07
WRAP73	436.256	546.19	326.321	0.597451	-0.743109	1.03434e-08	1.28977e-07
UQCR11	1238.76	1546.59	930.923	0.601919	-0.732359	1.03572e-08	1.29047e-07
PCYT2	658.053	828.706	487.4	0.588146	-0.765753	1.05044e-08	1.30778e-07
NEIL1	128.086	184.224	71.9484	0.390548	-1.35643	1.06465e-08	1.32442e-07
PHACTR2	881.187	666.884	1095.49	1.6427	0.716071	1.06706e-08	1.32637e-07
GTPBP3	267.169	353.78	180.558	0.510367	-0.970393	1.06826e-08	1.32682e-07
DOCK11	555.106	401.884	708.327	1.76251	0.817635	1.08889e-08	1.35137e-07
LYPD3	299.988	404.02	195.956	0.485016	-1.0439	1.10992e-08	1.37638e-07
CFAP126	60.2678	29.7979	90.7378	3.04511	1.6065	1.13839e-08	1.41058e-07
WNT11	435.429	545.308	325.549	0.597	-0.744197	1.1425e-08	1.41456e-07
PRR14	741.726	929.327	554.124	0.596264	-0.745977	1.14349e-08	1.41467e-07
A4GALT	551.212	706.534	395.891	0.560329	-0.835655	1.15331e-08	1.42571e-07
ILVBL	1321.56	1634.55	1008.57	0.617031	-0.696584	1.15465e-08	1.42624e-07
SLC25A39	2484.22	3165.06	1803.38	0.569777	-0.81153	1.17104e-08	1.44536e-07
ZMIZ2	2555.09	3275.59	1834.58	0.560077	-0.836302	1.18273e-08	1.45864e-07
CLDN23	456.209	575.622	336.796	0.5851	-0.773246	1.20014e-08	1.47895e-07
CRIM1	2564.72	1991.34	3138.1	1.57587	0.656151	1.22971e-08	1.51421e-07
SLFN5	745.736	536.362	955.109	1.78072	0.832458	1.23587e-08	1.52061e-07
LRRC10B	82.2904	121.042	43.5385	0.359697	-1.47515	1.24554e-08	1.5313e-07
FERMT2	1430.66	1109.95	1751.37	1.57787	0.65798	1.27361e-08	1.56459e-07
PANK3	590.239	452.704	727.774	1.60761	0.684921	1.31099e-08	1.60925e-07
STMN2	632.186	477.577	786.794	1.64747	0.720253	1.32354e-08	1.62202e-07
TRIP10	2110.56	2583.63	1637.5	0.633798	-0.657904	1.32389e-08	1.62202e-07
ATPIF1	1545.79	1910.13	1181.45	0.61852	-0.693107	1.32447e-08	1.62202e-07
SPATA20	1348.84	1666.12	1031.56	0.619139	-0.691664	1.32893e-08	1.62513e-07
ZNF276	604.007	763.598	444.416	0.582002	-0.780903	1.32908e-08	1.62513e-07
RELB	720.453	907.98	532.926	0.586936	-0.768725	1.36141e-08	1.66337e-07
BMPR2	3365.84	2516.75	4214.93	1.67475	0.743948	1.37284e-08	1.67604e-07
ANKRD50	1094.91	847.777	1342.04	1.58301	0.662668	1.37938e-08	1.68272e-07
ESRRA	1100.56	1364.15	836.968	0.613547	-0.704755	1.39752e-08	1.70352e-07
RRP1	545.392	701.95	388.835	0.553935	-0.852211	1.41677e-08	1.72565e-07
NTHL1	294.391	394.58	194.201	0.492173	-1.02276	1.42748e-08	1.73736e-07
WFDC10B	3.63215	5.40032	1.86398	0.345161	-1.53466	1.45239e-08	1.76631e-07
PCGF3	1375.98	1698.76	1053.2	0.61998	-0.689707	1.45543e-08	1.76835e-07
TMEM121	38.2734	60.3474	16.1994	0.268436	-1.89735	1.45631e-08	1.76835e-07
CCPG1	2781.6	2181.82	3381.39	1.54981	0.632089	1.46625e-08	1.77904e-07
CEBPB	1927.65	2387.17	1468.14	0.615013	-0.701311	1.46948e-08	1.78159e-07
ASH1L	1966.28	1533.94	2398.62	1.5637	0.644961	1.47443e-08	1.78622e-07
MRPL28	890.234	1124.22	656.251	0.58374	-0.776601	1.48991e-08	1.80358e-07
TMC4	2050.41	2510.14	1590.68	0.633702	-0.658124	1.50197e-08	1.81678e-07
ACBD4	283.238	373.163	193.314	0.518042	-0.948859	1.54068e-08	1.86074e-07
CAPN10	367.631	490.177	245.085	0.499993	-1.00002	1.53959e-08	1.86074e-07
HSPA13	820.789	623.386	1018.19	1.63332	0.707811	1.54659e-08	1.86645e-07
PRPH	131.017	188.355	73.6804	0.391179	-1.3541	1.55283e-08	1.87255e-07
PHLDA3	1572.58	1949.97	1195.19	0.612927	-0.706213	1.55874e-08	1.87823e-07
ZNF83	846.283	1057.51	635.06	0.600527	-0.7357	1.57319e-08	1.8942e-07
FLYWCH1	634.662	799.571	469.753	0.587506	-0.767324	1.59442e-08	1.9183e-07
RHBDD3	290.707	388.84	192.575	0.495255	-1.01376	1.59939e-08	1.92281e-07
SGSM3	1990.05	2450	1530.11	0.624534	-0.679149	1.61607e-08	1.94138e-07
ABCC2	35.6829	16.8048	54.561	3.24676	1.699	1.6224e-08	1.9475e-07
ANO6	2596.25	2029.56	3162.94	1.55844	0.640099	1.62704e-08	1.95158e-07
SYT11	1120.98	869.86	1372.1	1.57738	0.657529	1.64888e-08	1.97627e-07
DEGS2	275.43	360.544	190.316	0.527857	-0.92178	1.65907e-08	1.98698e-07
SGCD	501.872	356.128	647.616	1.8185	0.862745	1.72176e-08	2.06049e-07
FAM83H	2373.91	2982.17	1765.65	0.59207	-0.756161	1.72437e-08	2.06204e-07
ZKSCAN8	329.131	227.953	430.31	1.88771	0.916637	1.74002e-08	2.07918e-07
PIEZO2	252.703	170.259	335.148	1.96846	0.97707	1.7477e-08	2.08577e-07
ARRDC2	1617.27	2036.18	1198.36	0.588531	-0.76481	1.74881e-08	2.08577e-07
TRMT2A	605.666	763.919	447.414	0.585682	-0.771811	1.74951e-08	2.08577e-07
TRIM11	641.298	806.194	476.401	0.590926	-0.75895	1.85761e-08	2.21298e-07
MYBL2	436.405	543.22	329.59	0.606735	-0.720861	1.86266e-08	2.21732e-07
GTPBP6	526.552	687.696	365.407	0.531349	-0.912268	1.9258e-08	2.28729e-07
PRR22	30.5679	47.6185	13.5173	0.283867	-1.81671	1.92385e-08	2.28729e-07
BARX1	29.5412	46.0517	13.0307	0.282959	-1.82133	1.92554e-08	2.28729e-07
TPRN	606.632	764.084	449.18	0.587867	-0.766438	1.93119e-08	2.29196e-07
FBXL19	509.898	667.179	352.616	0.528518	-0.919975	1.9355e-08	2.29362e-07
LRWD1	323.634	423.958	223.31	0.526726	-0.924876	1.93495e-08	2.29362e-07
MBNL3	115.15	62.4571	167.844	2.68734	1.42618	1.98981e-08	2.35621e-07
PIK3C2A	1350	1042.77	1657.23	1.58926	0.668352	2.00401e-08	2.37124e-07
DNAJC4	640.585	804.713	476.457	0.592083	-0.756129	2.02877e-08	2.39873e-07
DSE	932.805	704.317	1161.29	1.64882	0.721436	2.05175e-08	2.42408e-07
ERN1	287.946	195.942	379.951	1.9391	0.955385	2.0612e-08	2.43342e-07
CXADR	373.571	257.153	489.989	1.90544	0.930121	2.06781e-08	2.43939e-07
C2CD4C	45.5345	70.1037	20.9653	0.299061	-1.74149	2.07069e-08	2.44097e-07
MNDA	308.837	209.666	408.007	1.94599	0.960505	2.07875e-08	2.44863e-07
GPNMB	6498.75	4689.83	8307.66	1.77142	0.824908	2.08975e-08	2.45976e-07
ZBTB38	2150.61	1639.79	2661.43	1.62303	0.698693	2.10365e-08	2.47427e-07
ADAMTS14	309.218	409.344	209.092	0.510798	-0.969176	2.11842e-08	2.48978e-07
EGFR	898.024	683.086	1112.96	1.62931	0.704265	2.1433e-08	2.51714e-07
ZNF524	353.81	465.18	242.44	0.521174	-0.940163	2.1845e-08	2.56361e-07
CCM2	1052.82	1300.75	804.893	0.61879	-0.692479	2.2315e-08	2.61682e-07
ARHGAP31	797.211	606.431	987.992	1.62919	0.704155	2.25498e-08	2.64239e-07
YIF1A	1261.16	1561.67	960.644	0.615138	-0.701018	2.3352e-08	2.73435e-07
CEMP1	167.745	226.764	108.725	0.479466	-1.0605	2.33985e-08	2.73777e-07
SCNN1A	4665.6	6097.91	3233.29	0.530229	-0.915313	2.37716e-08	2.77936e-07
RCN3	1397.29	1712.01	1082.56	0.632329	-0.661252	2.38546e-08	2.78699e-07
SEC24A	1047.67	824.266	1271.07	1.54206	0.62486	2.40357e-08	2.80606e-07
SGTA	1412.22	1736.77	1087.66	0.626258	-0.675172	2.42248e-08	2.82605e-07
GEM	1663.03	1293.03	2033.03	1.57229	0.652869	2.47367e-08	2.88363e-07
CFD	356.042	470.985	241.1	0.511907	-0.966047	2.47887e-08	2.88756e-07
RRP7A	774.445	954.337	594.554	0.623002	-0.68269	2.50599e-08	2.91699e-07
BRF1	570.906	719.742	422.069	0.586417	-0.770002	2.53674e-08	2.9506e-07
MVB12A	562.478	711.234	413.722	0.581696	-0.781663	2.5487e-08	2.96232e-07
PIK3CG	182.916	104.922	260.91	2.48671	1.31424	2.55649e-08	2.96918e-07
SBNO2	2423.61	3055.84	1791.37	0.586212	-0.770507	2.57228e-08	2.98533e-07
CLIC2	407.465	289.582	525.347	1.81416	0.8593	2.58111e-08	2.99036e-07
PDDC1	1140.24	1419.47	861.006	0.606568	-0.721259	2.58232e-08	2.99036e-07
SNHG1	568.511	717.577	419.445	0.584529	-0.774653	2.57877e-08	2.99036e-07
WNK1	4610.58	3429.54	5791.62	1.68874	0.75595	2.59739e-08	3.0034e-07
GPC1	2295.54	2856.39	1734.68	0.607298	-0.719523	2.59658e-08	3.0034e-07
KAT6A	1461.41	1137.33	1785.48	1.56988	0.650656	2.59946e-08	3.00358e-07
SEZ6L	249.322	337.624	161.02	0.476922	-1.06817	2.61584e-08	3.0203e-07
EVI2B	630.749	476.598	784.901	1.64688	0.719737	2.63092e-08	3.03549e-07
CHMP6	451.291	562.639	339.943	0.604193	-0.726919	2.66457e-08	3.07206e-07
DUSP26	171.408	232.849	109.966	0.472263	-1.08234	2.69981e-08	3.11042e-07
CSRNP3	25.0399	12.7115	37.3682	2.93972	1.55568	2.73802e-08	3.14982e-07
NRBP2	683.351	861.047	505.655	0.587256	-0.76794	2.73711e-08	3.14982e-07
TINAGL1	3513.84	4453.9	2573.78	0.577871	-0.791181	2.75544e-08	3.16755e-07
IGF1	745.397	544.321	946.473	1.73881	0.798104	2.76249e-08	3.17334e-07
RECQL	996.054	770.684	1221.43	1.58486	0.664355	2.79609e-08	3.2096e-07
FBXO46	419.552	528.576	310.528	0.587481	-0.767385	2.82566e-08	3.24117e-07
ZDHHC24	255.711	341.139	170.283	0.49916	-1.00243	2.91815e-08	3.34483e-07
SNHG7	639.075	802.351	475.798	0.593005	-0.753884	2.92626e-08	3.35169e-07
MFAP3	964.419	736.386	1192.45	1.61933	0.695397	2.9651e-08	3.39371e-07
EFNB3	203.442	277.355	129.528	0.467011	-1.09847	2.98905e-08	3.41863e-07
PARD3B	152.297	91.6806	212.914	2.32235	1.21558	3.01659e-08	3.44475e-07
EBP	946.63	1197	696.264	0.581675	-0.781715	3.01801e-08	3.44475e-07
C4BPB	200.584	271.701	129.466	0.476503	-1.06944	3.01845e-08	3.44475e-07
NALCN	295.544	200.139	390.949	1.95339	0.965979	3.05387e-08	3.48206e-07
ARMC5	282.89	370.12	195.66	0.52864	-0.919642	3.05556e-08	3.48206e-07
RFX1	425.779	533.534	318.025	0.596072	-0.746441	3.07555e-08	3.5023e-07
MEGF6	1433.43	1764.83	1102.03	0.624444	-0.679357	3.105e-08	3.53329e-07
INO80E	641.572	804.149	478.995	0.595655	-0.747451	3.11054e-08	3.53704e-07
TMEM205	1303.02	1606.46	999.582	0.622228	-0.684485	3.13489e-08	3.56215e-07
PRSS8	3563.68	4509.51	2617.85	0.580517	-0.78459	3.14361e-08	3.56948e-07
RAB8B	1060.88	836.115	1285.64	1.53764	0.620717	3.14953e-08	3.57362e-07
PTGIS	2386.23	1810.35	2962.11	1.63621	0.710358	3.15783e-08	3.58047e-07
ANPEP	5758.53	4306.77	7210.29	1.67418	0.743451	3.18283e-08	3.60622e-07
COL4A4	281.666	194.056	369.275	1.90293	0.928222	3.18842e-08	3.60996e-07
C9ORF172	23.3906	36.8945	9.88666	0.267971	-1.89985	3.19247e-08	3.61194e-07
RASSF3	327.316	227.511	427.122	1.87737	0.908714	3.20356e-08	3.61929e-07
PDGFD	1000.31	777.244	1223.37	1.57398	0.654416	3.20199e-08	3.61929e-07
ZNF281	363.057	249.804	476.309	1.90673	0.931101	3.21812e-08	3.63313e-07
LPCAT4	2276.13	2821.42	1730.84	0.613464	-0.70495	3.22893e-08	3.64273e-07
TENM3	690.615	507.363	873.867	1.72237	0.784395	3.24711e-08	3.66061e-07
APC	846.782	649.407	1044.16	1.60786	0.685144	3.28319e-08	3.69864e-07
HOXB6	334.365	429.388	239.342	0.557402	-0.84321	3.29097e-08	3.70475e-07
BLK	103.291	153.485	53.0966	0.345939	-1.53141	3.31502e-08	3.72916e-07
CLIC4	5102.13	3820.44	6383.83	1.67097	0.740684	3.34279e-08	3.75772e-07
CFAP97	991.393	767.691	1215.09	1.58279	0.66247	3.40891e-08	3.82932e-07
GATM	5584.6	4206.87	6962.34	1.65499	0.726823	3.42038e-08	3.83672e-07
KLHDC4	343.235	436.509	249.961	0.572636	-0.804309	3.41879e-08	3.83672e-07
RGL2	1247.97	1548.04	947.906	0.612326	-0.707628	3.43653e-08	3.85209e-07
GGA1	1109.08	1371.52	846.645	0.617304	-0.695946	3.45032e-08	3.86479e-07
NTN1	359.378	474.803	243.952	0.513796	-0.960732	3.49154e-08	3.9082e-07
PRR5	301.897	400.868	202.926	0.506216	-0.982176	3.53189e-08	3.95054e-07
DFNB31	223.168	298.13	148.206	0.497118	-1.00834	3.57853e-08	3.99987e-07
PTDSS2	450.527	560.334	340.72	0.608065	-0.717702	3.63759e-08	4.06301e-07
SPTY2D1	1006.6	784.352	1228.84	1.56669	0.647722	3.66531e-08	4.09106e-07
PLIN1	218.549	141.896	295.202	2.08041	1.05687	3.71592e-08	4.14462e-07
TNFRSF4	67.2994	101.135	33.4635	0.330878	-1.59563	3.73439e-08	4.16227e-07
TWSG1	1407.75	1105.53	1709.96	1.54673	0.629223	3.74048e-08	4.16612e-07
FAM163A	48.4737	74.2851	22.6624	0.305073	-1.71277	3.75204e-08	4.17604e-07
RAB26	188.874	254.679	123.069	0.483231	-1.04922	3.78872e-08	4.21388e-07
PKN1	3080.37	3877.1	2283.64	0.589007	-0.763644	3.80233e-08	4.22604e-07
ITPR1	752.411	563.555	941.267	1.67023	0.740048	3.82758e-08	4.2481e-07
OXR1	1028.97	809.541	1248.39	1.5421	0.624893	3.82489e-08	4.2481e-07
CHST12	320.911	420.108	221.714	0.527755	-0.922059	3.89734e-08	4.32248e-07
SASH1	761.804	580.075	943.533	1.62657	0.701834	3.95892e-08	4.38768e-07
GUK1	3885.44	4904.43	2866.46	0.584464	-0.774814	4.0125e-08	4.44394e-07
VPS13B	956.438	730.683	1182.19	1.61793	0.694148	4.01616e-08	4.44487e-07
CPSF3L	1462.71	1802.36	1123.06	0.623105	-0.682454	4.11471e-08	4.55074e-07
GIMAP6	529.966	375.824	684.108	1.82029	0.864166	4.1194e-08	4.55274e-07
LOXL4	810.048	989.186	630.91	0.637807	-0.648809	4.1404e-08	4.57273e-07
NADSYN1	1178.12	1466.46	889.786	0.606756	-0.720812	4.15041e-08	4.58058e-07
MRPS26	593.914	742.467	445.361	0.599839	-0.737353	4.18912e-08	4.62005e-07
SH2B1	1129.48	1400.74	858.215	0.612688	-0.706776	4.19517e-08	4.62349e-07
PUSL1	200.817	271.368	130.266	0.480035	-1.05879	4.25602e-08	4.68728e-07
TLR4	541.409	386.471	696.347	1.80181	0.849447	4.26355e-08	4.69228e-07
PHLDB3	207.312	279.845	134.779	0.481619	-1.05404	4.29452e-08	4.71978e-07
MST1	99.3455	147.012	51.6787	0.351527	-1.50829	4.29266e-08	4.71978e-07
RECK	414.68	293.632	535.727	1.82449	0.867489	4.45524e-08	4.88958e-07
FOXP4	1999.66	2450.48	1548.84	0.632053	-0.661883	4.45392e-08	4.88958e-07
SLC19A1	191.915	256.42	127.41	0.496878	-1.00904	4.52628e-08	4.96409e-07
EPOR	161.856	220.089	103.623	0.470825	-1.08674	4.54483e-08	4.98097e-07
PRKRIP1	570.16	717.084	423.235	0.590216	-0.760684	4.55033e-08	4.98353e-07
MYO5A	814.684	626.317	1003.05	1.60151	0.67943	4.5625e-08	4.99339e-07
DGAT1	1178.05	1463.48	892.613	0.609925	-0.713295	4.5818e-08	5.01102e-07
ITGA8	70.2328	36.261	104.205	2.87374	1.52293	4.59213e-08	5.01536e-07
AKAP8L	896.36	1127.15	665.575	0.590496	-0.760002	4.59009e-08	5.01536e-07
BBX	1706.61	1345.86	2067.36	1.53609	0.619262	4.59675e-08	5.01693e-07
IL6R	405.473	291.539	519.407	1.78161	0.833178	4.61683e-08	5.03536e-07
CCNO	91.4648	131.582	51.3475	0.390231	-1.3576	4.65138e-08	5.06952e-07
TYSND1	428.47	534.576	322.365	0.603029	-0.729702	4.76348e-08	5.1881e-07
NAA10	856.704	1062.25	651.161	0.613003	-0.706034	4.79411e-08	5.21786e-07
IER2	2829.73	3566.99	2092.48	0.586623	-0.769495	4.79892e-08	5.21949e-07
NFKBIB	626.561	783.396	469.725	0.599601	-0.737926	4.80326e-08	5.2206e-07
FAM127B	821.045	1002.33	639.763	0.638278	-0.647744	4.92914e-08	5.35048e-07
UBE2C	355.969	464.977	246.962	0.531128	-0.91287	4.92955e-08	5.35048e-07
CCDC80	7563.43	5312.73	9814.13	1.84728	0.885406	4.94786e-08	5.36665e-07
CTSO	1461.43	1141.01	1781.86	1.56165	0.643073	4.95498e-08	5.37068e-07
CACNB1	254.151	338.524	169.779	0.501527	-0.9956	5.05836e-08	5.47896e-07
GBP4	1116.87	867.734	1366	1.57421	0.654631	5.12112e-08	5.54312e-07
ZGLP1	26.1483	40.6206	11.676	0.287441	-1.79866	5.28692e-08	5.71866e-07
SLC25A10	536.341	691.609	381.073	0.550996	-0.859887	5.30062e-08	5.72954e-07
TMTC1	551.642	417.4	685.884	1.64323	0.716532	5.33632e-08	5.76417e-07
STXBP5	632.039	483.416	780.661	1.61488	0.691431	5.4206e-08	5.8512e-07
TMEM161A	460.753	575.716	345.791	0.600627	-0.735458	5.44488e-08	5.87339e-07
NKD2	206.326	277.458	135.195	0.487263	-1.03723	5.49521e-08	5.92362e-07
STARD10	2283.46	2826.47	1740.45	0.615768	-0.699541	5.50036e-08	5.92512e-07
DPM2	743.083	922.692	563.474	0.610685	-0.711501	5.50463e-08	5.92566e-07
NFKB2	1575.67	1941.21	1210.13	0.623387	-0.6818	5.51251e-08	5.93009e-07
LOC155060	182.771	244.267	121.274	0.496482	-1.01019	5.51945e-08	5.9335e-07
PSD	416.303	525.099	307.506	0.585614	-0.771977	5.52962e-08	5.94038e-07
DMXL1	849.152	655.026	1043.28	1.59273	0.6715	5.58199e-08	5.99255e-07
MYH7B	13.5751	21.4348	5.71548	0.266645	-1.90701	5.59235e-08	5.99959e-07
QPCT	1260.77	1566.53	955	0.609627	-0.714002	5.61952e-08	6.02463e-07
CCR2	126.767	74.4198	179.115	2.40682	1.26713	5.67299e-08	6.07782e-07
FERMT3	1034.42	1276.87	791.959	0.620234	-0.689116	5.70887e-08	6.1121e-07
MDFIC	1100.04	859.419	1340.66	1.55996	0.641505	5.76049e-08	6.16318e-07
ASL	1287.78	1582.56	992.995	0.627461	-0.672401	5.77285e-08	6.17221e-07
KIAA0895L	356.935	469.935	243.935	0.519082	-0.945965	5.82129e-08	6.21978e-07
SPATA2L	296.628	393.373	199.884	0.508128	-0.976735	5.87845e-08	6.27659e-07
DUSP15	26.8131	41.5827	12.0434	0.289625	-1.78774	5.91531e-08	6.31167e-07
TRIM54	156.429	213.314	99.5433	0.466652	-1.09958	5.96326e-08	6.35853e-07
GDA	1267.25	963.723	1570.77	1.6299	0.704785	6.04173e-08	6.43784e-07
HIC1	358.674	469.497	247.851	0.527907	-0.921645	6.06973e-08	6.4633e-07
ZNF770	847.073	652.951	1041.2	1.5946	0.673194	6.10285e-08	6.49417e-07
RTN4R	118.819	170.887	66.7512	0.390616	-1.35618	6.14073e-08	6.53007e-07
AKAP11	1709.94	1354.79	2065.09	1.52428	0.608128	6.1466e-08	6.53191e-07
ROBO1	886.35	681.83	1090.87	1.59992	0.677996	6.15513e-08	6.53656e-07
MMAB	426.908	532.878	320.938	0.602274	-0.731509	6.22006e-08	6.60106e-07
TEK	428.707	302.503	554.91	1.8344	0.875306	6.2304e-08	6.60758e-07
LRRC14	619.389	775.085	463.692	0.598247	-0.741186	6.23949e-08	6.61277e-07
DPH7	325.309	422.854	227.764	0.538635	-0.892621	6.25276e-08	6.62237e-07
HIST3H2A	41.7662	64.4196	19.1127	0.296691	-1.75297	6.2616e-08	6.62728e-07
IGSF8	1201.89	1493.76	910.03	0.609221	-0.714962	6.28219e-08	6.64461e-07
CORO1B	2323.44	2880.88	1766.01	0.61301	-0.706017	6.28857e-08	6.64689e-07
ZBTB10	376.924	269.459	484.39	1.79764	0.846103	6.37231e-08	6.73089e-07
FCAMR	19.2677	30.5416	7.9939	0.261738	-1.9338	6.41617e-08	6.77267e-07
NFIB	1493.72	1164.13	1823.3	1.56623	0.647292	6.56551e-08	6.92566e-07
TK1	606.03	754.63	457.431	0.606166	-0.722215	6.59177e-08	6.94871e-07
POLM	465.991	584.363	347.62	0.59487	-0.749354	6.64794e-08	7.00116e-07
ZNF628	118.101	170.112	66.0905	0.388512	-1.36397	6.65042e-08	7.00116e-07
DNAJB14	393.27	285.844	500.695	1.75164	0.808704	6.66909e-08	7.01145e-07
EHF	2231.96	1705.92	2758	1.61673	0.693077	6.66906e-08	7.01145e-07
KDR	772.789	597.958	947.62	1.58476	0.664266	6.74834e-08	7.09004e-07
STXBP2	1873.73	2314	1433.45	0.619471	-0.690892	6.75771e-08	7.09514e-07
SLC27A1	891.689	1113.45	669.929	0.601669	-0.732957	6.89968e-08	7.23938e-07
POLR2J	873.609	1085.63	661.59	0.609408	-0.71452	6.91664e-08	7.25234e-07
GUSBP11	290.552	385.133	195.97	0.508838	-0.974721	6.93345e-08	7.26513e-07
RASEF	436.287	309.116	563.458	1.8228	0.86616	6.95906e-08	7.28711e-07
TBX1	19.4949	31.0502	7.93974	0.255707	-1.96744	7.03199e-08	7.35859e-07
PDGFC	1561.64	1205.61	1917.68	1.59063	0.669601	7.06978e-08	7.39322e-07
SERTAD1	737.171	916.025	558.316	0.609499	-0.714305	7.08415e-08	7.39842e-07
MICAL1	974.578	1221.55	727.607	0.595643	-0.747481	7.08044e-08	7.39842e-07
SOAT1	1223	933.584	1512.42	1.62001	0.696006	7.15852e-08	7.47114e-07
RHBDF2	1052.64	1293.13	812.152	0.628054	-0.67104	7.20802e-08	7.51783e-07
SYNE1	1686.45	1336.09	2036.8	1.52445	0.608286	7.28655e-08	7.5947e-07
LRRC8C	550.548	413.253	687.842	1.66446	0.735052	7.3955e-08	7.70316e-07
ATE1	241.615	164.024	319.206	1.94609	0.960581	7.48316e-08	7.78932e-07
CCNT1	144.755	89.4724	200.037	2.23574	1.16075	7.61669e-08	7.9202e-07
SPG7	1301.22	1594.76	1007.68	0.63187	-0.6623	7.61896e-08	7.9202e-07
RADIL	54.6113	82.7096	26.513	0.320555	-1.64136	7.64268e-08	7.93961e-07
EPB41L4A-AS1	380.917	499.111	262.722	0.526381	-0.925821	7.64989e-08	7.94186e-07
ECM1	2236.12	2745.2	1727.05	0.629117	-0.668601	7.66708e-08	7.95447e-07
PVRL3	300.947	205.786	396.107	1.92484	0.944742	7.72257e-08	7.99804e-07
SLC5A1	1581.68	1227.62	1935.73	1.57682	0.657015	7.72431e-08	7.99804e-07
CST6	321.183	417.945	224.42	0.536961	-0.897111	7.72248e-08	7.99804e-07
GALK1	309.762	407.304	212.219	0.521034	-0.940551	7.87658e-08	8.15035e-07
SHKBP1	1435.69	1754.89	1116.5	0.636224	-0.652393	7.90188e-08	8.17116e-07
ZNF668	287.38	374.619	200.142	0.534256	-0.904397	7.91897e-08	8.18346e-07
SLC25A22	636.28	793.874	478.686	0.602975	-0.72983	7.94837e-08	8.20845e-07
AP2S1	1345.63	1641.88	1049.38	0.639137	-0.645804	8.02731e-08	8.28455e-07
PDE4C	199.243	267.219	131.268	0.491236	-1.02551	8.1038e-08	8.358e-07
SIX5	420.051	525.981	314.121	0.59721	-0.743691	8.13697e-08	8.38672e-07
SLC29A2	301.556	397.927	205.185	0.515634	-0.95558	8.18083e-08	8.42642e-07
SEPP1	4877.66	3717.15	6038.16	1.6244	0.699911	8.2218e-08	8.46308e-07
ONECUT2	1718.86	1363.85	2073.87	1.5206	0.604637	8.26596e-08	8.50298e-07
DMAP1	557.393	705.045	409.741	0.581155	-0.783004	8.39454e-08	8.62961e-07
CR2	627.654	778.282	477.026	0.612922	-0.706224	8.45133e-08	8.68232e-07
CEP170	1177.36	907.419	1447.3	1.59497	0.673526	8.47506e-08	8.69207e-07
CEP350	1362.49	1074.22	1650.76	1.53671	0.619844	8.47083e-08	8.69207e-07
SLC38A4	336.582	433.441	239.722	0.553068	-0.854472	8.47737e-08	8.69207e-07
MITF	563.724	430.893	696.555	1.61654	0.692907	8.59153e-08	8.80338e-07
ARHGAP5	2548.49	2016.77	3080.2	1.52729	0.610976	8.61683e-08	8.82356e-07
MAP1B	2219.85	1709.53	2730.18	1.59704	0.675397	8.7527e-08	8.95688e-07
CDK14	1041.03	826.477	1255.59	1.51921	0.60332	8.79932e-08	8.99873e-07
MAP3K10	296.948	393.162	200.733	0.510561	-0.969846	8.82808e-08	9.02228e-07
DHRS2	201.96	273.015	130.905	0.479479	-1.06046	9.11002e-08	9.3044e-07
NPTX1	444.539	318.381	570.697	1.79249	0.841969	9.14164e-08	9.33064e-07
CLMP	269.83	187.301	352.359	1.88124	0.911685	9.15419e-08	9.33739e-07
GREM1	6142.36	4539.29	7745.44	1.70631	0.770882	9.30781e-08	9.48794e-07
C5AR1	633.301	482.306	784.296	1.62614	0.701451	9.3297e-08	9.50411e-07
DPM3	357.154	466.185	248.124	0.532243	-0.909844	9.38195e-08	9.55116e-07
CNKSR2	36.9208	18.9843	54.8573	2.88961	1.53087	9.44477e-08	9.6089e-07
CCDC88A	912.092	701.738	1122.45	1.59952	0.677641	9.55009e-08	9.70978e-07
BCL3	1371.13	1670.99	1071.26	0.641095	-0.64139	9.71129e-08	9.8673e-07
GAS2L1	505.697	648.734	362.66	0.559027	-0.839011	9.76493e-08	9.9154e-07
RGS12	670.507	833.251	507.763	0.609375	-0.714597	9.92364e-08	1.00701e-06
RDX	1461.82	1148.4	1775.24	1.54584	0.628387	9.96654e-08	1.01071e-06
PRPF31	1141.43	1406.35	876.517	0.623256	-0.682104	1.01512e-07	1.02877e-06
DLC1	1128.19	878.321	1378.06	1.56897	0.649816	1.01624e-07	1.02925e-06
FBXW4	1271.61	1560.88	982.343	0.62935	-0.668065	1.01725e-07	1.02961e-06
P2RY11	119.92	172.008	67.8319	0.394354	-1.34244	1.02227e-07	1.03403e-06
C21ORF58	127.223	180.749	73.6966	0.407729	-1.29432	1.03702e-07	1.04827e-06
P2RY1	106.487	60.5137	152.461	2.51944	1.33311	1.04248e-07	1.05312e-06
PALM2-AKAP2	1558.27	1213.78	1902.75	1.56763	0.648586	1.04328e-07	1.05324e-06
NOTCH2	3917.09	2992.73	4841.45	1.61774	0.693975	1.04561e-07	1.05492e-06
ZDHHC11	54.1722	81.5776	26.7669	0.328116	-1.60772	1.05513e-07	1.06384e-06
FASN	2375.96	2957.25	1794.66	0.606868	-0.720546	1.0572e-07	1.06525e-06
RHBDD2	2585.27	3268.57	1901.97	0.581895	-0.781168	1.05985e-07	1.06724e-06
BZRAP1	307.527	404.983	210.071	0.518716	-0.946984	1.06451e-07	1.07125e-06
GAS7	1554.2	1210.24	1898.15	1.56841	0.649303	1.07516e-07	1.08127e-06
RIMBP2	227.019	304.233	149.805	0.492403	-1.02209	1.08805e-07	1.09354e-06
IFI6	4901.27	6346.1	3456.44	0.544656	-0.876582	1.09e-07	1.0948e-06
PLOD2	2299.43	1757.43	2841.43	1.61681	0.693152	1.09133e-07	1.09543e-06
AQP5	1250.94	1536	965.868	0.628819	-0.669284	1.09578e-07	1.099e-06
ARHGEF39	155.681	212.209	99.1525	0.46724	-1.09776	1.09628e-07	1.099e-06
AMPD1	10.7729	5.53279	16.0131	2.89422	1.53317	1.09926e-07	1.10129e-06
REEP4	510.828	659.117	362.539	0.550037	-0.8624	1.10313e-07	1.10446e-06
RALGAPA2	712.028	526.121	897.936	1.70671	0.771218	1.11217e-07	1.1128e-06
PICK1	477.217	597.178	357.255	0.598238	-0.741208	1.12507e-07	1.125e-06
IRX3	99.0603	144.383	53.7372	0.372184	-1.42591	1.1261e-07	1.12531e-06
HACD2	213.236	136.618	289.854	2.12164	1.08518	1.12892e-07	1.12742e-06
WNT6	7.88303	12.4862	3.27986	0.262679	-1.92863	1.13437e-07	1.13214e-06
CSTB	4523.3	5784.76	3261.84	0.563867	-0.826572	1.14539e-07	1.14241e-06
BMP2K	314.802	221.727	407.876	1.83954	0.879348	1.14817e-07	1.14446e-06
SLC23A3	29.1195	44.5762	13.6627	0.306503	-1.70603	1.15097e-07	1.14653e-06
ETV4	602.644	748.038	457.249	0.611265	-0.710131	1.16548e-07	1.16025e-06
LRSAM1	435.326	538.152	332.5	0.617855	-0.694661	1.16639e-07	1.16042e-06
SETD7	2269.9	1741.46	2798.34	1.6069	0.684278	1.1695e-07	1.16278e-06
ANKRD12	1139.09	889.267	1388.91	1.56186	0.643266	1.17272e-07	1.16525e-06
ROR1	155.433	95.3105	215.555	2.26161	1.17735	1.19932e-07	1.19092e-06
IL1R1	4271.25	3263.12	5279.38	1.61789	0.694116	1.21007e-07	1.20045e-06
TGFB1I1	970.329	1207.6	733.059	0.607039	-0.72014	1.21044e-07	1.20045e-06
TRAF4	1580.46	1930.78	1230.15	0.637124	-0.650353	1.23366e-07	1.22206e-06
LINC01001	44.8935	68.3234	21.4637	0.314148	-1.67048	1.23377e-07	1.22206e-06
TCAP	10.2521	16.1156	4.38867	0.272324	-1.8766	1.24341e-07	1.23082e-06
UBXN6	1698.23	2125.28	1271.19	0.598129	-0.741471	1.24485e-07	1.23148e-06
TBC1D3	370.193	485.924	254.462	0.523667	-0.933279	1.26891e-07	1.25449e-06
FPR1	419.814	298.073	541.556	1.81686	0.861448	1.27485e-07	1.25957e-06
CCDC84	139.49	194.556	84.4236	0.433929	-1.20447	1.28229e-07	1.26613e-06
EIF5B	2529.47	2003.35	3055.59	1.52524	0.609041	1.28609e-07	1.26909e-06
IER3	3059.17	3817.01	2301.32	0.602912	-0.729981	1.29592e-07	1.27799e-06
PROS1	1272.24	977.456	1567.03	1.60317	0.680929	1.30133e-07	1.28252e-06
A1BG	90.8652	129.674	52.0569	0.401445	-1.31672	1.30334e-07	1.28369e-06
PPTC7	557.182	426.12	688.243	1.61514	0.69166	1.32145e-07	1.30072e-06
EGLN2	1528.73	1864.74	1192.73	0.63962	-0.644712	1.32609e-07	1.30447e-06
CMKLR1	477.702	358.036	597.369	1.66846	0.738517	1.33938e-07	1.31672e-06
PAPPA	357.661	251.341	463.982	1.84603	0.884423	1.34488e-07	1.3213e-06
RUSC1-AS1	70.6292	104.519	36.7391	0.351506	-1.50838	1.37678e-07	1.3518e-06
ARHGAP39	234.932	312.026	157.837	0.505845	-0.983232	1.38831e-07	1.36227e-06
BTBD2	1671.07	2088.34	1253.8	0.600384	-0.736043	1.39406e-07	1.36707e-06
YIF1B	686.838	852.814	520.861	0.610757	-0.711331	1.42682e-07	1.39832e-06
ADGRF5	914.278	706.095	1122.46	1.58968	0.668733	1.428e-07	1.39861e-06
EFHD2	3748.92	4690.59	2807.25	0.598486	-0.740611	1.44003e-07	1.40951e-06
FAM20C	1504.53	1837.54	1171.51	0.637539	-0.649414	1.4562e-07	1.42445e-06
ABHD8	245.249	325.468	165.029	0.507052	-0.979795	1.45986e-07	1.42715e-06
MAST1	43.1283	66.2223	20.0344	0.302532	-1.72484	1.4629e-07	1.42923e-06
FZR1	1106.74	1350.93	862.545	0.638484	-0.647277	1.46879e-07	1.4341e-06
GLP2R	47.5687	25.6018	69.5357	2.71605	1.44151	1.47071e-07	1.43508e-06
SCAMP4	1592.1	1955.87	1228.33	0.62802	-0.671118	1.48801e-07	1.45106e-06
RPS19BP1	986.852	1227.09	746.61	0.608438	-0.716819	1.49108e-07	1.45315e-06
PPP4R2	395.498	289.078	501.919	1.73628	0.795998	1.50499e-07	1.46581e-06
BATF	285.257	367.288	203.225	0.553313	-0.853833	1.53223e-07	1.49142e-06
ENO2	1676.01	2105.15	1246.86	0.592291	-0.755623	1.53599e-07	1.49416e-06
GPAM	360.77	258.806	462.735	1.78796	0.838316	1.54275e-07	1.4998e-06
MYEOV	977.25	1211.9	742.598	0.612754	-0.70662	1.54602e-07	1.50205e-06
LONP1	1503.54	1835.67	1171.42	0.638144	-0.648045	1.55495e-07	1.5098e-06
ASPG	3.6342	5.07659	2.19181	0.431749	-1.21174	1.55697e-07	1.51082e-06
DCST2	13.2201	20.6389	5.80129	0.281085	-1.83092	1.55796e-07	1.51085e-06
SULT1B1	142.498	87.7636	197.233	2.24732	1.1682	1.56292e-07	1.51473e-06
RASGRP2	220.672	291.274	150.07	0.51522	-0.95674	1.57367e-07	1.52421e-06
PEX16	499.128	632.787	365.47	0.577556	-0.791967	1.58551e-07	1.53474e-06
TCAF1	350.309	247.179	453.439	1.83445	0.875351	1.60811e-07	1.55565e-06
UGT2A3	662.289	501.067	823.51	1.64351	0.716781	1.61249e-07	1.55894e-06
THSD4	1289.22	993.558	1584.88	1.59515	0.673695	1.62968e-07	1.57459e-06
APBA3	253.227	334.719	171.735	0.513073	-0.962764	1.63299e-07	1.57683e-06
CLPP	684.593	849.536	519.651	0.611687	-0.709134	1.66724e-07	1.60891e-06
TMEM129	1249.68	1535.85	963.5	0.627338	-0.672684	1.67716e-07	1.61749e-06
TBC1D10C	159.168	215.34	102.995	0.478289	-1.06405	1.68445e-07	1.62353e-06
IDE	546.871	408.942	684.8	1.67457	0.743787	1.70157e-07	1.63902e-06
PTGER1	9.74989	15.2447	4.25511	0.279121	-1.84104	1.74046e-07	1.67546e-06
PACS2	1364.4	1659.31	1069.48	0.644534	-0.633672	1.74239e-07	1.67629e-06
ITPA	790.494	959.343	621.644	0.647989	-0.625959	1.74746e-07	1.68014e-06
DOCK4	404.653	294.641	514.665	1.74676	0.804678	1.77784e-07	1.70831e-06
B3GAT1	54.3666	81.9017	26.8315	0.327606	-1.60997	1.78085e-07	1.71016e-06
COMMD4	933.07	1168.57	697.568	0.59694	-0.744341	1.78309e-07	1.71127e-06
SH3BP2	1424.17	1734.95	1113.39	0.641744	-0.639931	1.79258e-07	1.71932e-06
SORL1	3385.92	2593.88	4177.97	1.61071	0.687694	1.79428e-07	1.71991e-06
IL1R2	508.814	644.368	373.261	0.579267	-0.787699	1.81115e-07	1.73503e-06
PJA2	3053.48	2389.89	3717.06	1.55533	0.637222	1.8336e-07	1.75546e-06
L1CAM	450.7	558.084	343.316	0.61517	-0.700944	1.8464e-07	1.76664e-06
PLCB1	338.456	239.608	437.304	1.82508	0.86796	1.85389e-07	1.77274e-06
CD79B	235.123	310.118	160.127	0.516344	-0.953596	1.85646e-07	1.77411e-06
LCOR	165.88	99.9001	231.859	2.32091	1.21469	1.86081e-07	1.77719e-06
EGR2	628.565	485.492	771.638	1.58939	0.668477	1.8622e-07	1.77744e-06
PYGO1	19.4924	10.2291	28.7558	2.81118	1.49118	1.88725e-07	1.80026e-06
TMTC3	587.535	459.815	715.256	1.55553	0.637407	1.91837e-07	1.82884e-06
RNF144A	1032.31	824.424	1240.2	1.50432	0.589114	1.9268e-07	1.83539e-06
MAP1A	1058.22	845.354	1271.09	1.50362	0.588442	1.92757e-07	1.83539e-06
PRKD3	959.971	747.728	1172.21	1.5677	0.648648	1.93314e-07	1.83958e-06
FAM73B	505.231	645.371	365.09	0.565706	-0.821876	1.9609e-07	1.86487e-06
KREMEN2	19.1325	30.0496	8.21538	0.273394	-1.87095	1.97192e-07	1.87422e-06
GNG12	3587.62	2734.42	4440.82	1.62405	0.699592	1.98834e-07	1.88868e-06
ZHX1	784.1	611.678	956.521	1.56377	0.645024	1.99487e-07	1.89374e-06
DTHD1	13.4578	6.90904	20.0065	2.8957	1.53391	1.9989e-07	1.89643e-06
ANGPT1	134.395	83.0515	185.738	2.23642	1.16119	2.00013e-07	1.89645e-06
EHD1	2027.01	2449.54	1604.47	0.655009	-0.610413	2.00773e-07	1.90252e-06
PRKACB	1981.94	1582.59	2381.3	1.50469	0.589465	2.00909e-07	1.90266e-06
DEFB1	801.164	969.53	632.799	0.652686	-0.615538	2.01346e-07	1.90565e-06
MANEA	378.031	275.608	480.453	1.74325	0.801776	2.0202e-07	1.90973e-06
YJEFN3	56.1647	84.1943	28.1352	0.334169	-1.58135	2.01967e-07	1.90973e-06
MROH7	93.4907	133.297	53.6841	0.402739	-1.31208	2.0226e-07	1.91086e-06
KIF13A	980.105	771.012	1189.2	1.54239	0.625163	2.03308e-07	1.91961e-06
NR5A2	672.353	509.739	834.966	1.63803	0.711957	2.03636e-07	1.92155e-06
SLC16A7	135.731	84.6864	186.776	2.2055	1.14111	2.04879e-07	1.93212e-06
EVC	795.469	615.374	975.564	1.58532	0.664774	2.06822e-07	1.94927e-06
MS4A2	95.2618	54.2179	136.306	2.51403	1.33	2.07989e-07	1.9591e-06
VPS13C	2035	1618.82	2451.18	1.51418	0.598537	2.09752e-07	1.97335e-06
IGSF9	496.551	626.047	367.055	0.586307	-0.770272	2.09697e-07	1.97335e-06
KIAA0907	978.412	1219.4	737.422	0.60474	-0.725613	2.12023e-07	1.99353e-06
RUVBL2	1364.18	1653.85	1074.51	0.649703	-0.622149	2.13146e-07	2.00289e-06
FBLN5	1882.08	1496.43	2267.72	1.51543	0.599723	2.145e-07	2.01441e-06
DPP8	422.985	303.095	542.875	1.7911	0.84085	2.15763e-07	2.02506e-06
EBF2	40.6676	21.4378	59.8975	2.79401	1.48234	2.19113e-07	2.05528e-06
VARS2	666.965	825.128	508.803	0.616635	-0.697511	2.21457e-07	2.07603e-06
RAB40C	670.758	828.952	512.563	0.618327	-0.693559	2.23157e-07	2.09072e-06
LYVE1	204.906	133.681	276.131	2.06559	1.04656	2.23336e-07	2.09115e-06
ZNF511	421.031	523.894	318.168	0.607313	-0.719488	2.2546e-07	2.10978e-06
TLR8	122.276	72.5276	172.025	2.37185	1.24601	2.26943e-07	2.1224e-06
NPFF	12.4294	19.2749	5.5839	0.289698	-1.78738	2.27465e-07	2.12602e-06
MLPH	3593.12	4484.77	2701.46	0.602363	-0.731296	2.2786e-07	2.12845e-06
HLA-DOA	1118.55	878.322	1358.77	1.54701	0.62948	2.28296e-07	2.13126e-06
PHPT1	1205.17	1484.62	925.718	0.623537	-0.681453	2.29155e-07	2.13801e-06
DHCR7	1043.36	1277.09	809.626	0.633963	-0.65753	2.32853e-07	2.17123e-06
MAPK8IP1	457.873	569.495	346.252	0.607998	-0.717861	2.34968e-07	2.18965e-06
DHRS4L2	281.75	362.284	201.216	0.55541	-0.848376	2.3535e-07	2.19191e-06
APOA1BP	1374.33	1666.84	1081.83	0.64903	-0.623642	2.35903e-07	2.19577e-06
GPX1	4351.66	5483.41	3219.91	0.587209	-0.768054	2.37136e-07	2.20594e-06
TTBK2	128.57	78.4299	178.711	2.2786	1.18815	2.39177e-07	2.22361e-06
SPON2	3065.34	3804.26	2326.42	0.611531	-0.709502	2.39876e-07	2.22879e-06
MFSD7	221.236	290.382	152.089	0.523756	-0.933033	2.46452e-07	2.28854e-06
DDI2	90.9873	51.8355	130.139	2.51062	1.32804	2.49128e-07	2.31203e-06
LINC00896	9.55637	14.9315	4.18128	0.280032	-1.83634	2.50417e-07	2.32263e-06
EPHB1	55.5924	30.8969	80.288	2.59858	1.37772	2.52363e-07	2.33925e-06
SLC30A8	2399.42	1923.93	2874.92	1.4943	0.579466	2.52506e-07	2.33925e-06
SNAPC2	469.867	582.08	357.655	0.614443	-0.70265	2.5283e-07	2.34087e-06
MED15	2352.24	2895.36	1809.12	0.624835	-0.678454	2.5339e-07	2.34467e-06
TRAM2	1660.17	1325.29	1995.05	1.50537	0.590121	2.55161e-07	2.35967e-06
UBR3	994.881	792.193	1197.57	1.51171	0.596185	2.57809e-07	2.38228e-06
ZNF503	440.114	541.317	338.911	0.626087	-0.675564	2.57907e-07	2.38228e-06
SAPCD1	63.5495	94.6422	32.4568	0.342942	-1.54396	2.59234e-07	2.39313e-06
FKBP8	4769.22	6119.17	3419.27	0.558781	-0.839645	2.61086e-07	2.40882e-06
FLNC	1327.89	1610.85	1044.93	0.648687	-0.624406	2.6128e-07	2.40919e-06
ATP10D	698.797	521.189	876.404	1.68155	0.749791	2.62935e-07	2.42289e-06
PLEKHF1	216.4	285.19	147.61	0.517584	-0.950135	2.63073e-07	2.42289e-06
CD320	582.329	720.201	444.458	0.617131	-0.696352	2.64153e-07	2.43e-06
TCEA2	352.311	448.077	256.544	0.572543	-0.804544	2.64071e-07	2.43e-06
OBSCN	412.53	517.907	307.153	0.593066	-0.753736	2.64885e-07	2.4353e-06
H19	3897.02	4858.42	2935.61	0.604232	-0.726826	2.65281e-07	2.43752e-06
LOXL1	1121.44	1363.11	879.759	0.645405	-0.631722	2.70221e-07	2.48146e-06
CD4	1681.36	1342.06	2020.65	1.50564	0.590373	2.7312e-07	2.50663e-06
ABTB1	884.351	1089.4	679.303	0.623557	-0.681406	2.74086e-07	2.51402e-06
MIB1	1618.98	1282.92	1955.04	1.5239	0.607767	2.76185e-07	2.53181e-06
GPRC5C	1357.62	1648.34	1066.9	0.647255	-0.627595	2.78061e-07	2.54752e-06
COMT	2018.13	2438.01	1598.24	0.655552	-0.609218	2.79846e-07	2.56238e-06
ARRDC1-AS1	166.878	221.876	111.881	0.504248	-0.987794	2.81192e-07	2.57321e-06
CAPRIN2	600.812	743.145	458.478	0.616943	-0.69679	2.81695e-07	2.57632e-06
PFDN2	932.486	1163.91	701.063	0.602334	-0.731364	2.83003e-07	2.58678e-06
FAM102B	888.597	693.358	1083.84	1.56317	0.644474	2.8469e-07	2.60069e-06
KRT23	875.444	1080.62	670.271	0.620268	-0.689037	2.88939e-07	2.63797e-06
MSRB3	1364.59	1083.31	1645.87	1.51929	0.603402	2.89553e-07	2.64052e-06
ATP6V0B	2443	3035.84	1850.17	0.609441	-0.714442	2.89476e-07	2.64052e-06
SSH3	1220.91	1498.79	943.021	0.629186	-0.668441	2.91599e-07	2.65763e-06
MUC20	1919.36	2346.95	1491.78	0.635627	-0.653748	2.93005e-07	2.6689e-06
UBE2J2	722.354	894.11	550.598	0.615806	-0.699453	2.94601e-07	2.68189e-06
TCF3	1452.5	1762.89	1142.11	0.647861	-0.626244	3.00919e-07	2.73782e-06
EMC10	4149.69	5198.95	3100.42	0.596355	-0.745756	3.02955e-07	2.75397e-06
CYP4F35P	22.276	34.5371	10.0149	0.289977	-1.78599	3.03044e-07	2.75397e-06
TMEM200A	554.088	426.128	682.049	1.60057	0.678587	3.05425e-07	2.77241e-06
TNPO1	2709.36	2186.49	3232.24	1.47828	0.563918	3.05271e-07	2.77241e-06
SPOCK1	1270.62	977.791	1563.45	1.59896	0.677132	3.0636e-07	2.7793e-06
ROPN1B	2.9641	3.8375	2.09071	0.54481	-0.876174	3.07341e-07	2.78659e-06
HIGD2A	1062.31	1290.88	833.75	0.645877	-0.630668	3.07678e-07	2.78805e-06
WNT5B	175.777	231.657	119.896	0.517561	-0.9502	3.08707e-07	2.79576e-06
RAB31	4125.52	3171.48	5079.57	1.60164	0.679551	3.12243e-07	2.82616e-06
PEAK1	1423.28	1133.95	1712.61	1.51031	0.594848	3.16956e-07	2.86717e-06
DENND4C	1329.57	1049.09	1610.05	1.5347	0.617961	3.17473e-07	2.8702e-06
LTC4S	29.1447	44.0515	14.2379	0.32321	-1.62946	3.19816e-07	2.88972e-06
VARS	1735.52	2153.86	1317.19	0.611549	-0.70946	3.2045e-07	2.89379e-06
NEXN	625.955	484.008	767.902	1.58655	0.665892	3.24431e-07	2.92806e-06
NCAM1	489.996	622.813	357.179	0.573493	-0.802153	3.25776e-07	2.93852e-06
SHPRH	258.447	184.062	332.833	1.80827	0.854609	3.28537e-07	2.96003e-06
C2CD4B	161.929	216.984	106.875	0.492546	-1.02167	3.285e-07	2.96003e-06
PTCHD2	30.5666	46.6012	14.532	0.311838	-1.68113	3.31508e-07	2.98509e-06
CXCL10	304.596	213.912	395.28	1.84786	0.885857	3.38852e-07	3.04947e-06
TFPT	355.845	455.771	255.92	0.561509	-0.832619	3.39153e-07	3.05044e-06
APOL6	1940.52	1551.32	2329.72	1.50176	0.586657	3.45039e-07	3.10161e-06
HOXB5	185.159	242.512	127.806	0.527008	-0.924102	3.46056e-07	3.10897e-06
MDN1	811.692	636.878	986.507	1.54897	0.631314	3.47562e-07	3.12073e-06
FAM129A	1229.07	952.691	1505.45	1.5802	0.660112	3.48038e-07	3.12322e-06
SOX6	337.689	241.584	433.794	1.79562	0.844484	3.50078e-07	3.13974e-06
SERINC2	4610.27	5854.14	3366.4	0.575046	-0.798252	3.5198e-07	3.155e-06
KCNK15	43.4654	65.5878	21.3429	0.32541	-1.61967	3.58147e-07	3.20846e-06
BDP1	819.447	642.695	996.198	1.55003	0.632298	3.597e-07	3.22054e-06
NUDC	2080.39	2500.99	1659.78	0.663648	-0.591509	3.61373e-07	3.23368e-06
LDLRAD4	854.873	669.596	1040.15	1.5534	0.635431	3.63703e-07	3.25267e-06
DOC2A	20.0919	31.3328	8.85098	0.282483	-1.82377	3.65327e-07	3.26535e-06
PNMA3	36.6233	56.2561	16.9905	0.302021	-1.72728	3.65678e-07	3.26662e-06
SPATA13	542.144	405.233	679.056	1.67572	0.744781	3.67644e-07	3.28232e-06
ERN2	1675.62	2078.19	1273.05	0.612577	-0.707037	3.71597e-07	3.3157e-06
ZFPL1	557.078	698.497	415.66	0.595077	-0.748851	3.71803e-07	3.3157e-06
DDA1	896.434	1105.9	686.971	0.621189	-0.686895	3.75137e-07	3.34354e-06
MAD1L1	522.331	668.626	376.036	0.562401	-0.830329	3.76701e-07	3.35558e-06
GLTSCR1	309.384	401.864	216.905	0.539746	-0.889648	3.77907e-07	3.36442e-06
APBB3	259.43	340.016	178.844	0.525988	-0.926898	3.81224e-07	3.39203e-06
ADAMTS13	92.7054	131.197	54.2136	0.413222	-1.27501	3.83073e-07	3.40656e-06
GTF2A1	177.5	107.536	247.463	2.3012	1.20239	3.8501e-07	3.42185e-06
DAAM1	540.952	404.834	677.069	1.67246	0.741971	3.85701e-07	3.42413e-06
CPVL	851.541	667.247	1035.83	1.5524	0.6345	3.85634e-07	3.42413e-06
AFF1	2392.65	1887.36	2897.94	1.53545	0.61866	3.89245e-07	3.45365e-06
OLR1	824.027	644.161	1003.89	1.55845	0.640114	4.01407e-07	3.55955e-06
APRT	1635.17	2012.89	1257.45	0.624698	-0.67877	4.02882e-07	3.57062e-06
NRK	150.823	94.8152	206.83	2.1814	1.12525	4.0434e-07	3.58013e-06
FUT3	1468.81	1782.41	1155.2	0.648111	-0.625688	4.04409e-07	3.58013e-06
KIAA1211	795.399	620.43	970.367	1.56402	0.645262	4.09633e-07	3.62433e-06
KIDINS220	1986.08	1594.98	2377.17	1.4904	0.575703	4.10453e-07	3.62955e-06
FREM1	222.303	149.785	294.821	1.96829	0.976944	4.12372e-07	3.64243e-06
SLC1A1	1112.36	879.884	1344.84	1.52843	0.612049	4.12341e-07	3.64243e-06
GTF2IRD1P1	5.59708	8.78947	2.40469	0.273588	-1.86992	4.12944e-07	3.64544e-06
SBF1	2079.45	2500.57	1658.34	0.663184	-0.592519	4.14218e-07	3.65259e-06
TM7SF2	302.375	394.449	210.3	0.533149	-0.907388	4.14004e-07	3.65259e-06
WFS1	1548.21	1873.87	1222.54	0.652417	-0.616133	4.15155e-07	3.6588e-06
CHM	564.178	444.796	683.559	1.53679	0.619924	4.15749e-07	3.66199e-06
FOXN3	1709.41	1373.38	2045.45	1.48935	0.57468	4.1755e-07	3.6758e-06
CCDC106	247.386	325.317	169.454	0.520889	-0.940953	4.18151e-07	3.67903e-06
ZC3H13	1525.26	1207.25	1843.27	1.52684	0.610545	4.20887e-07	3.70103e-06
RIC1	591.622	465.899	717.344	1.5397	0.622648	4.22029e-07	3.70901e-06
BMP5	64.63	36.304	92.9559	2.56049	1.35642	4.24321e-07	3.72707e-06
HES2	65.8122	97.0072	34.6172	0.356852	-1.4866	4.2522e-07	3.73288e-06
AFF4	3057.78	2408.08	3707.49	1.5396	0.62256	4.33384e-07	3.80243e-06
HCFC1R1	1036.48	1263.96	808.993	0.640047	-0.64375	4.40593e-07	3.86353e-06
DOCK10	539.614	404.519	674.708	1.66792	0.738054	4.42052e-07	3.87201e-06
NCAPH2	689.967	851.225	528.709	0.621116	-0.687065	4.41986e-07	3.87201e-06
RFXANK	680.576	836.962	524.19	0.626301	-0.675073	4.43176e-07	3.8797e-06
PMVK	960.107	1192.29	727.925	0.610528	-0.711871	4.56354e-07	3.99284e-06
GLTSCR2	5976.56	7973.26	3979.87	0.499152	-1.00245	4.57169e-07	3.99775e-06
SHFM1	1676.48	2078.36	1274.6	0.613274	-0.705396	4.61235e-07	4.03107e-06
EFR3A	2192.49	1705.22	2679.77	1.57151	0.652148	4.66459e-07	4.07447e-06
B4GALT7	628.154	773.147	483.162	0.624929	-0.678237	4.67949e-07	4.08521e-06
CORIN	242.645	169.263	316.028	1.86709	0.900789	4.76166e-07	4.15464e-06
DHPS	853.752	1039.57	667.935	0.642511	-0.638206	4.77347e-07	4.16265e-06
RPUSD1	387.82	498.628	277.011	0.555546	-0.848021	4.78869e-07	4.17361e-06
SPTBN2	1082.62	1306.65	858.581	0.657085	-0.605848	4.81859e-07	4.19734e-06
PCSK5	376.654	275.384	477.924	1.73548	0.795337	4.82343e-07	4.19924e-06
P2RX5	126.259	176.432	76.0857	0.431247	-1.21341	4.86861e-07	4.23623e-06
VPS37B	1661.02	2055.48	1266.55	0.616183	-0.698569	4.87196e-07	4.2368e-06
FAM189B	633.871	780.464	487.279	0.624346	-0.679583	4.90363e-07	4.26199e-06
SECISBP2L	1154.5	910.133	1398.87	1.53699	0.620108	4.91354e-07	4.26825e-06
VPS28	2055.39	2468.17	1642.61	0.665516	-0.587455	4.93287e-07	4.28268e-06
GULP1	574.83	453.236	696.424	1.53656	0.619703	5.00388e-07	4.34194e-06
RBMS3	74.1998	41.2059	107.194	2.60142	1.3793	5.01059e-07	4.34536e-06
SEC31B	132.812	184.564	81.0598	0.439196	-1.18706	5.01341e-07	4.34542e-06
PRAF2	616.273	759.679	472.867	0.622456	-0.683956	5.02027e-07	4.34897e-06
TNIP2	931.065	1156.87	705.261	0.60963	-0.713995	5.02539e-07	4.3507e-06
LTK	61.7013	91.2534	32.1492	0.352307	-1.5051	5.02779e-07	4.3507e-06
CLUH	1546.74	1870.05	1223.42	0.654217	-0.612159	5.03441e-07	4.35404e-06
DCXR	516.829	659.853	373.806	0.566498	-0.819858	5.06695e-07	4.37977e-06
CCR10	17.5482	27.3222	7.77422	0.284539	-1.8133	5.09041e-07	4.39763e-06
CFH	3876.09	3013.68	4738.49	1.57232	0.652899	5.13165e-07	4.43083e-06
NHSL2	59.3973	33.1378	85.6569	2.58487	1.37009	5.14147e-07	4.4365e-06
NID1	3462.2	2659.71	4264.69	1.60345	0.681175	5.14384e-07	4.4365e-06
PHKG2	501.619	630.613	372.626	0.590895	-0.759025	5.1989e-07	4.48152e-06
TRAPPC6A	398.625	505.857	291.393	0.576038	-0.795765	5.20299e-07	4.4826e-06
NUDT8	118.759	167.463	70.0546	0.41833	-1.25729	5.25906e-07	4.52843e-06
B3GNT8	124.069	174.013	74.125	0.425974	-1.23116	5.31873e-07	4.57731e-06
COL11A1	4913.13	3731.51	6094.75	1.63332	0.707807	5.3462e-07	4.59843e-06
PAPSS2	1593.17	1275.83	1910.51	1.49746	0.582515	5.37466e-07	4.62039e-06
SPACA4	16.082	24.7295	7.43438	0.300628	-1.73395	5.41669e-07	4.65398e-06
TBX6	131.663	181.701	81.6243	0.449223	-1.1545	5.4748e-07	4.70134e-06
HOXA3	187.251	244.073	130.429	0.534387	-0.904044	5.48704e-07	4.70929e-06
CSNK2A3	448.023	334.366	561.68	1.67984	0.748321	5.50958e-07	4.72348e-06
EVI5L	435.3	533.172	337.429	0.632872	-0.660014	5.50692e-07	4.72348e-06
CACNA1H	920.401	1146.92	693.882	0.604996	-0.725002	5.57193e-07	4.77433e-06
XYLT1	1069.4	856.951	1281.85	1.49582	0.580941	5.63351e-07	4.82448e-06
FAM131C	70.473	103.265	37.6813	0.3649	-1.45443	5.71524e-07	4.89181e-06
CDX1	102.046	148.161	55.932	0.377509	-1.40542	5.73428e-07	4.90544e-06
NEUROD1	361.512	267.221	455.803	1.70572	0.770377	5.74253e-07	4.90984e-06
JUNB	5700.61	7564.49	3836.73	0.507202	-0.979368	5.76283e-07	4.92451e-06
NHP2	1055.69	1280.56	830.821	0.648794	-0.624168	5.82156e-07	4.97201e-06
B3GALT2	82.2107	47.4717	116.95	2.46357	1.30075	5.83895e-07	4.98416e-06
SYCE1	34.5612	52.3341	16.7884	0.320793	-1.64029	5.85689e-07	4.99676e-06
TNRC18	3014.03	3726.64	2301.42	0.61756	-0.695349	5.86826e-07	5.00375e-06
PLCD3	1379.71	1657.88	1101.55	0.664431	-0.589808	5.87347e-07	5.00548e-06
GIMAP8	379.397	283.663	475.131	1.67499	0.74415	5.88324e-07	5.00933e-06
HLA-F	2403.99	2954.49	1853.49	0.627345	-0.67267	5.88435e-07	5.00933e-06
RECQL5	529.143	675.741	382.544	0.56611	-0.820846	5.90547e-07	5.0246e-06
AGL	569.34	451.478	687.202	1.52211	0.606077	5.96076e-07	5.0689e-06
LGALS7B	56.135	83.9025	28.3675	0.338101	-1.56447	5.96889e-07	5.07308e-06
WDR86	40.4174	61.1705	19.6644	0.321468	-1.63725	6.0052e-07	5.10118e-06
SLC6A19	163.553	217.258	109.848	0.50561	-0.983904	6.0436e-07	5.1292e-06
VGLL1	128.032	177.55	78.5146	0.442212	-1.17719	6.0447e-07	5.1292e-06
ITGAV	6277.25	4735.52	7818.98	1.65113	0.723458	6.1578e-07	5.21955e-06
LRP6	974.834	777.26	1172.41	1.50839	0.593008	6.15759e-07	5.21955e-06
NFATC4	812.047	978.359	645.735	0.660019	-0.599422	6.26792e-07	5.31003e-06
EVI2A	390.043	290.614	489.473	1.68427	0.752127	6.32846e-07	5.35843e-06
RPP21	331.269	421.009	241.529	0.57369	-0.801657	6.44287e-07	5.45238e-06
RAD9A	253.197	331.057	175.337	0.529628	-0.916949	6.48723e-07	5.48697e-06
FILIP1L	1812.99	1460.3	2165.68	1.48304	0.568554	6.57658e-07	5.55956e-06
VPREB3	53.9902	79.3406	28.6399	0.360974	-1.47003	6.59923e-07	5.57571e-06
TLR1	243.935	173.951	313.918	1.80463	0.851703	6.62514e-07	5.5916e-06
RASSF2	1056.69	852.896	1260.48	1.47788	0.563528	6.62276e-07	5.5916e-06
CACNA1F	11.3924	17.4581	5.32679	0.305119	-1.71256	6.66781e-07	5.6246e-06
ALDH3B1	1621.94	1974.48	1269.4	0.642903	-0.637326	6.68193e-07	5.63349e-06
LMF1	339.26	426.116	252.405	0.592338	-0.755508	6.75584e-07	5.69277e-06
GPR137	464.754	570.12	359.389	0.630375	-0.665718	6.77458e-07	5.7055e-06
TMEM54	1565.2	1886.3	1244.11	0.659552	-0.600441	6.78262e-07	5.70922e-06
PACSIN3	350.795	436.318	265.272	0.607979	-0.717906	6.87897e-07	5.78723e-06
SLC12A2	2902.75	2314.44	3491.06	1.50838	0.593003	7.11515e-07	5.98273e-06
NDUFAF3	893.845	1097.64	690.052	0.628669	-0.669627	7.1284e-07	5.99067e-06
AGR3	748.517	915.196	581.838	0.635752	-0.653464	7.13761e-07	5.99521e-06
ATRN	1801.9	1458.31	2145.5	1.47122	0.557014	7.19135e-07	6.03713e-06
FBXW9	193.408	251.685	135.131	0.536906	-0.897257	7.20777e-07	6.04769e-06
CPM	1227.68	958.668	1496.69	1.56122	0.642674	7.23365e-07	6.06618e-06
DHRS13	172.898	226.479	119.317	0.526834	-0.924578	7.24795e-07	6.07493e-06
TRIM46	84.3977	119.218	49.5778	0.415859	-1.26583	7.25239e-07	6.07542e-06
FLYWCH2	353.401	443.403	263.399	0.594039	-0.75137	7.25651e-07	6.07564e-06
SYT4	351.094	450.1	252.088	0.560071	-0.836318	7.36486e-07	6.16308e-06
CPXM2	1093.58	873.676	1313.49	1.50341	0.588235	7.49979e-07	6.27193e-06
GPSM1	361.069	463.542	258.596	0.557871	-0.841997	7.5029e-07	6.27193e-06
FBRS	1463.13	1770.22	1156.04	0.653051	-0.614733	7.52001e-07	6.2829e-06
WBSCR22	1451.96	1754.32	1149.6	0.655299	-0.609774	7.55811e-07	6.31138e-06
CDK5R2	126.842	178.037	75.6461	0.42489	-1.23484	7.56428e-07	6.31319e-06
HS3ST1	880.432	1074.94	685.921	0.6381	-0.648146	7.75003e-07	6.46479e-06
TMPRSS3	995.171	1221.07	769.27	0.629996	-0.666586	7.7799e-07	6.48627e-06
HIPK1	2111.07	1670.14	2552.01	1.52802	0.611663	7.93338e-07	6.60792e-06
CACNB3	603.884	739.167	468.601	0.633958	-0.657541	7.9342e-07	6.60792e-06
PRPF40B	357.055	456.198	257.912	0.56535	-0.822784	7.96943e-07	6.63375e-06
MGAT4A	1202.89	945.184	1460.59	1.54529	0.627881	7.97909e-07	6.63828e-06
HNF4G	464.299	359.192	569.405	1.58524	0.664698	8.00512e-07	6.65642e-06
MMP9	1360.17	1631.49	1088.86	0.667402	-0.583372	8.01544e-07	6.66148e-06
SLC7A5	1591.34	1928.84	1253.84	0.650048	-0.621382	8.03024e-07	6.66675e-06
TF	94.6861	134.077	55.2951	0.412412	-1.27784	8.02602e-07	6.66675e-06
BTBD8	9.59671	5.29254	13.9009	2.6265	1.39314	8.06393e-07	6.69119e-06
ENTPD8	197.026	258.456	135.597	0.524644	-0.93059	8.07953e-07	6.7006e-06
WBSCR28	4.3653	6.55975	2.17085	0.330935	-1.59538	8.25415e-07	6.84182e-06
SLC16A5	511.941	645.662	378.22	0.585787	-0.771552	8.28736e-07	6.86213e-06
OGFOD2	302.676	392.969	212.384	0.540459	-0.887742	8.2868e-07	6.86213e-06
PDLIM5	3854.29	3004.25	4704.33	1.56589	0.646983	8.30121e-07	6.86998e-06
TMED5	1354.02	1091.05	1616.99	1.48205	0.567591	8.31368e-07	6.87669e-06
KLHL8	320.122	233.51	406.734	1.74183	0.8006	8.35604e-07	6.9081e-06
SELE	183.988	117.042	250.933	2.14395	1.10027	8.43008e-07	6.96566e-06
GPR87	171.955	224.719	119.192	0.530404	-0.914835	8.46725e-07	6.99269e-06
PIK3CA	530.866	391.984	669.748	1.70861	0.772824	8.50076e-07	7.01669e-06
ZKSCAN1	1169.94	929.285	1410.59	1.51793	0.602108	8.66836e-07	7.15129e-06
HSF1	1693.17	2088.16	1298.19	0.621692	-0.685728	8.67451e-07	7.15261e-06
SESN3	163.967	102.218	225.715	2.20817	1.14285	8.72718e-07	7.19228e-06
DMD	472.596	362.646	582.547	1.60638	0.683815	8.8179e-07	7.26324e-06
KDM4B	803.363	965.252	641.475	0.664567	-0.589513	8.849e-07	7.28504e-06
NUDT16L1	436.12	532.806	339.434	0.637069	-0.650478	8.95533e-07	7.36873e-06
ACY1	836.242	1001.83	670.657	0.669434	-0.578985	8.97085e-07	7.3738e-06
CDHR5	922.119	1139.99	704.245	0.617764	-0.694873	8.96728e-07	7.3738e-06
ABCB8	665.115	815.145	515.086	0.631895	-0.662244	8.9875e-07	7.38362e-06
FKBP11	841.318	1016.96	665.68	0.654581	-0.611357	9.08512e-07	7.45994e-06
ADAMTS1	2035.82	1640.15	2431.48	1.48248	0.568011	9.13448e-07	7.49656e-06
PLEKHG5	371.481	478.964	263.998	0.551186	-0.859388	9.19914e-07	7.54569e-06
IQGAP3	515.838	653.296	378.379	0.579185	-0.787903	9.20421e-07	7.54592e-06
P2RX7	77.7549	44.9413	110.569	2.46029	1.29883	9.28972e-07	7.61206e-06
C20ORF195	18.4353	28.5279	8.34278	0.292443	-1.77377	9.31529e-07	7.62905e-06
TRIB3	461.358	563.34	359.376	0.637937	-0.648513	9.39665e-07	7.69167e-06
PIKFYVE	826.722	655.799	997.645	1.52127	0.605273	9.45898e-07	7.73465e-06
DGCR6L	550.743	690.718	410.767	0.594696	-0.749776	9.45692e-07	7.73465e-06
NSMF	1260.51	1529.26	991.757	0.648523	-0.62477	9.59928e-07	7.8453e-06
CAMSAP2	1136.24	901.181	1371.3	1.52167	0.60566	9.64864e-07	7.88156e-06
MTSS1L	1019.25	1247.32	791.189	0.634311	-0.656737	9.65597e-07	7.88346e-06
ALG3	838.197	1005.36	671.035	0.667458	-0.58325	9.77196e-07	7.97084e-06
CHST8	29.4056	44.1446	14.6665	0.332238	-1.58971	9.77312e-07	7.97084e-06
JMJD1C	1872.93	1507.64	2238.23	1.48459	0.570066	9.83126e-07	8.00996e-06
RHBDF1	1004.27	1229.01	779.528	0.634275	-0.65682	9.82718e-07	8.00996e-06
FUK	464.118	568.428	359.809	0.632989	-0.659748	9.86785e-07	8.03561e-06
LSAMP	252.005	181.75	322.259	1.77309	0.826265	9.8818e-07	8.04282e-06
PNCK	58.6962	86.5988	30.7935	0.355589	-1.49172	9.92356e-07	8.07263e-06
APPL1	1289.41	1018.79	1560.03	1.53126	0.614718	1.00049e-06	8.13462e-06
MRPS24	865.571	1051.12	680.021	0.646947	-0.62828	1.00492e-06	8.16217e-06
SERPIND1	55.6917	81.5853	29.7981	0.365238	-1.45309	1.00477e-06	8.16217e-06
SLC4A3	189.386	246.226	132.546	0.538309	-0.893493	1.0069e-06	8.17403e-06
KDM5A	1672.56	1350.99	1994.13	1.47605	0.561743	1.00805e-06	8.17915e-06
KCTD12	3473.88	2709.46	4238.31	1.56426	0.64548	1.01382e-06	8.22178e-06
RGS11	147.306	200.643	93.9687	0.468338	-1.09438	1.01781e-06	8.24987e-06
NRP1	3505.34	2721.48	4289.21	1.57605	0.656318	1.02574e-06	8.30988e-06
ATG4D	390.116	498.786	281.446	0.564261	-0.825565	1.02789e-06	8.32299e-06
MRPS15	821.809	983.825	659.793	0.670641	-0.576388	1.03794e-06	8.40004e-06
CPNE7	166.836	219.514	114.157	0.520042	-0.9433	1.0524e-06	8.51273e-06
VPS13D	1788.06	1451.57	2124.55	1.46362	0.549538	1.05414e-06	8.52244e-06
QSER1	947.048	748.373	1145.72	1.53095	0.614431	1.05971e-06	8.56307e-06
IFT27	424.937	523.348	326.526	0.623918	-0.680572	1.07298e-06	8.66139e-06
MISP	2767.05	3412.97	2121.13	0.62149	-0.686197	1.07284e-06	8.66139e-06
SLC2A6	226.148	292.748	159.547	0.544996	-0.875684	1.07756e-06	8.69392e-06
GJB3	889.596	1083.03	696.161	0.64279	-0.63758	1.09108e-06	8.79847e-06
MGA	894.425	707.311	1081.54	1.52908	0.612668	1.09726e-06	8.8438e-06
GTF3C4	387.801	291.045	484.556	1.66488	0.735418	1.09875e-06	8.85124e-06
PHF1	1252.27	1522.29	982.24	0.645238	-0.632096	1.10242e-06	8.87631e-06
RSF1	779.681	616.574	942.787	1.52907	0.612657	1.11092e-06	8.94018e-06
HSH2D	406.274	508.123	304.424	0.599116	-0.739093	1.11791e-06	8.99091e-06
PRICKLE4	193.265	251.482	135.049	0.537014	-0.896968	1.11837e-06	8.99091e-06
PNPLA6	1393.66	1672.33	1115	0.666735	-0.584814	1.1203e-06	9.00186e-06
ARL5B	296.967	212.744	381.191	1.79178	0.841396	1.12676e-06	9.04808e-06
AKAP17A	957.143	1182.96	731.328	0.61822	-0.693809	1.12778e-06	9.04808e-06
SPTBN4	143.55	197.321	89.7792	0.454991	-1.13609	1.12737e-06	9.04808e-06
VASN	912.1	1118.3	705.896	0.63122	-0.663785	1.12837e-06	9.04825e-06
KCNH3	55.6252	81.656	29.5943	0.362427	-1.46424	1.12929e-06	9.05099e-06
MESDC1	680.453	832.521	528.384	0.63468	-0.655899	1.13885e-06	9.12295e-06
PLCB3	1429.86	1711.19	1148.53	0.671188	-0.575211	1.14576e-06	9.17363e-06
CRK	819.704	649.005	990.404	1.52603	0.609787	1.14907e-06	9.19551e-06
RBM27	877.355	695.055	1059.65	1.52456	0.608395	1.15215e-06	9.21542e-06
ACCS	265.885	343.311	188.46	0.548948	-0.865259	1.15327e-06	9.21971e-06
LYSMD3	550.778	432.475	669.081	1.5471	0.629564	1.15456e-06	9.22196e-06
TMEM176A	2263.59	2738.38	1788.79	0.653231	-0.614334	1.15472e-06	9.22196e-06
LYPLA2	1591.7	1913.52	1269.88	0.663639	-0.59153	1.19166e-06	9.5078e-06
CD37	780.422	940.115	620.728	0.660268	-0.598875	1.19172e-06	9.5078e-06
CARS2	672.859	821.122	524.595	0.638876	-0.646392	1.20437e-06	9.60385e-06
CCL24	48.7567	71.7595	25.7539	0.358892	-1.47838	1.22024e-06	9.72552e-06
GNB1L	95.329	132.985	57.6732	0.433683	-1.20529	1.22165e-06	9.73181e-06
ADAMTSL5	102.813	146.52	59.1062	0.4034	-1.30972	1.22389e-06	9.74474e-06
PPP1R26	802.493	962.134	642.853	0.668154	-0.581748	1.22909e-06	9.78117e-06
ABCC4	423.266	310.609	535.923	1.72539	0.786925	1.23351e-06	9.81138e-06
ST6GALNAC1	1279.34	1544.31	1014.36	0.656838	-0.606391	1.23814e-06	9.84327e-06
FAM109A	789.464	947.16	631.769	0.667015	-0.58421	1.25124e-06	9.94238e-06
ADGRL4	603.683	477.57	729.797	1.52815	0.611783	1.26133e-06	1.00175e-05
KMT2E-AS1	98.4062	138.829	57.9833	0.417659	-1.2596	1.26604e-06	1.00498e-05
SLFN11	888.32	704.249	1072.39	1.52274	0.606673	1.2821e-06	1.01722e-05
MYO1B	2510.69	2037.27	2984.11	1.46476	0.550665	1.28548e-06	1.01939e-05
SIL1	1132.76	1369.84	895.667	0.653846	-0.612976	1.29152e-06	1.02366e-05
ZSCAN18	894.146	1095.74	692.549	0.632037	-0.66192	1.29255e-06	1.02396e-05
PLD1	1213.04	953.949	1472.13	1.5432	0.625923	1.29555e-06	1.02574e-05
LHFP	1339.12	1077.05	1601.19	1.48664	0.572052	1.29609e-06	1.02574e-05
WISP1	533.982	396.909	671.055	1.6907	0.757623	1.2979e-06	1.02665e-05
KLHDC10	588.643	470.197	707.09	1.50382	0.588629	1.30464e-06	1.03147e-05
CCR5	233.335	165.571	301.099	1.81855	0.86279	1.30637e-06	1.03232e-05
MMP17	83.271	116.82	49.7218	0.425627	-1.23234	1.31002e-06	1.03468e-05
GHRL	99.3974	59.2157	139.579	2.35713	1.23703	1.31192e-06	1.03566e-05
ANAPC2	686.056	839.189	532.923	0.635046	-0.655068	1.31678e-06	1.03898e-05
C8ORF82	376.637	483.257	270.018	0.558746	-0.839736	1.31885e-06	1.04009e-05
CHCHD2	3207.99	3943.91	2472.08	0.626811	-0.673898	1.32284e-06	1.04271e-05
SLC14A1	279.998	199.858	360.138	1.80197	0.849572	1.32894e-06	1.04647e-05
[truncated: 5,955 more rows]

## Sheet: Exocrine-like Regulated Genes
Genes	meanBase	meanCluster1	meanCluster2	foldChange	log2FC	pvalue	padj
MMP1	6849.02	9337.76	4360.29	0.466953	-1.09865	0	0
INS	52396.2	34258.5	70533.9	2.05887	1.04186	0	0
SERPINA1	43854.5	29819	57890	1.94138	0.957082	0	0
CEACAM6	26687.8	34549.9	18825.6	0.544883	-0.875982	0	0
MUC1	16033.7	21408	10659.4	0.497916	-1.00602	0	0
GCG	25674.5	17342.4	34006.6	1.96089	0.97151	0	0
FN1	88381.3	100383	76379.8	0.760885	-0.394249	0	0
FTL	63830.4	55842.3	71818.5	1.28609	0.362996	0	0
CTSE	14883.4	20361.7	9405.1	0.461902	-1.11434	0	0
ANXA2	30121.1	35212.8	25029.4	0.710805	-0.492473	0	0
TTR	48159	11256.7	85061.2	7.55649	2.91772	0	0
KRT19	32658.9	41471.4	23846.4	0.575008	-0.798347	0	0
GNAS	43789.6	25284.5	62294.8	2.46376	1.30086	0	0
PLEC	19781.3	24672.5	14890.1	0.603508	-0.728554	0	0
YWHAZ	18116	21802.6	14429.5	0.661824	-0.59548	0	0
EZR	12550.7	15931.2	9170.21	0.575615	-0.796825	0	0
AHNAK	25996.2	31109.9	20882.5	0.671248	-0.575083	0	0
CLU	23815.5	14688.4	32942.6	2.24276	1.16527	0	0
REG1A	56688.1	42788.5	70587.7	1.64969	0.722193	0	0
ELF3	11797.3	15173.3	8421.3	0.555007	-0.849423	0	0
DMBT1	5555.56	7893.97	3217.16	0.407547	-1.29496	0	0
OLFM4	35075.7	43188.4	26963.1	0.624315	-0.679655	0	0
LAMC2	13996.5	19177.8	8815.21	0.459657	-1.12137	0	0
LAMB3	11150.8	15705.1	6596.47	0.42002	-1.25147	0	0
SLC2A1	6084.54	8453.2	3715.88	0.439583	-1.18579	0	0
FLNB	13914.2	17596.1	10232.3	0.581507	-0.782132	0	0
TM4SF1	12028.4	15483.2	8573.67	0.553741	-0.852717	0	0
HSPA1A	15885.5	21364.3	10406.7	0.487108	-1.03769	0	0
VIM	28657.7	23794.2	33521.3	1.4088	0.494465	0	0
CLDN18	8112.34	11903	4321.71	0.363078	-1.46165	0	0
TGM2	13753.3	17453.2	10053.4	0.576021	-0.795808	0	0
ABHD2	10004.4	12971.1	7037.78	0.542573	-0.88211	0	0
KRT7	15136.6	20470.4	9802.74	0.478874	-1.06228	0	0
CTRB2	118356	63835.5	172877	2.70816	1.43731	0	0
CHGB	25848.6	4427.02	47270.2	10.6777	3.41652	0	0
TAGLN	19842.1	15473	24211.2	1.56474	0.645925	0	0
DPCR1	6414.06	8545.95	4282.17	0.501076	-0.9969	0	0
ITGB4	10691.6	14216.7	7166.51	0.504092	-0.988241	0	0
CHGA	11850.6	3163.44	20537.8	6.49223	2.69871	0	0
LAMA3	5209.92	7337.88	3081.96	0.420006	-1.25152	0	0
ERBB2	5525.99	7613.56	3438.42	0.451618	-1.14683	0	0
SST	25137.7	2483.23	47792.1	19.2459	4.26648	0	0
COL17A1	4992.66	7084.04	2901.27	0.40955	-1.28789	0	0
ADAM6	58558.8	48183.8	68933.8	1.43064	0.516662	0	0
CPE	11851	3667.83	20034.2	5.46213	2.44946	0	0
SCG5	5653	1945.45	9360.56	4.81152	2.26649	0	0
GPRC5A	6521.23	8943.72	4098.74	0.458281	-1.12569	0	0
CTRB1	42239.4	27134.7	57344.1	2.11331	1.07951	0	0
ITGB6	4456.17	6454.23	2458.11	0.380852	-1.3927	0	0
TFF2	4500.42	6226.6	2774.25	0.445547	-1.16635	0	0
SPINK1	17671.3	11854.2	23488.4	1.98145	0.986556	0	0
APOE	8131.85	4866.35	11397.4	2.34208	1.22779	0	0
CEL	71857.8	41980	101736	2.42343	1.27705	0	0
CPB1	113014	82681.4	143347	1.73373	0.793881	0	0
PRSS1	174485	101957	247014	2.42273	1.27664	0	0
CELA3A	79759.3	44462	115056	2.58775	1.3717	0	0
ATP2A3	5842.61	2645.4	9039.81	3.41718	1.77281	0	0
PTPRN	5234.01	1000.1	9467.92	9.46699	3.24291	0	0
PRSS3	16307.5	9385.77	23229.2	2.47494	1.30739	0	0
REG4	21768.8	11565.8	31971.7	2.76433	1.46693	0	0
SCG2	4919.43	1315.96	8522.9	6.47655	2.69523	0	0
TFF3	10646.2	4466.65	16825.7	3.76697	1.9134	0	0
FGA	2457.36	874.074	4040.65	4.62278	2.20876	0	0
CPA1	141899	86331	197468	2.28733	1.19367	0	0
GC	4175.38	1463.37	6887.38	4.70652	2.23466	0	0
PCSK2	3490.53	744.441	6236.63	8.3776	3.06654	0	0
KIAA1324	4821.45	1718.32	7924.59	4.61183	2.20534	0	0
FCGBP	18554.5	8083.84	29025.1	3.59051	1.84419	0	0
GPX3	5779.33	2201.6	9357.05	4.2501	2.0875	0	0
AGT	5948.48	943.357	10953.6	11.6113	3.53746	0	0
MYH11	14089.8	5587.42	22592.2	4.04341	2.01557	0	0
PCSK1N	3852.24	512.584	7191.9	14.0307	3.81051	0	0
SLC22A17	2224.27	590.421	3858.12	6.53452	2.70808	0	0
PRSS3P2	12339.3	8488.52	16190.1	1.9073	0.931529	0	0
APLP1	2847.9	571.098	5124.7	8.97341	3.16566	0	0
GP2	41791.9	23341.5	60242.2	2.5809	1.36787	0	0
CPLX2	1975.1	397.022	3553.18	8.94958	3.16182	0	0
PCSK1	1789.83	402.911	3176.75	7.88451	2.97902	0	0
VTN	1513.11	287.203	2739.02	9.53688	3.25352	0	0
CLPS	32825.4	23063.1	42587.8	1.84658	0.884855	0	0
CELA3B	30969.3	15688.8	46249.8	2.94794	1.55971	0	0
PNLIP	145662	100099	191225	1.91035	0.93384	0	0
AMY2B	20724.1	8733.02	32715.2	3.74615	1.90541	0	0
CALY	837.433	67.663	1607.2	23.753	4.57004	0	0
C1QL1	601.193	55.513	1146.87	20.6595	4.36874	0	0
SYT5	602.149	48.9499	1155.35	23.6027	4.56088	0	0
HP	1211.74	154.402	2269.07	14.6959	3.87734	0	0
ACTG2	5003.84	1667.6	8340.08	5.00124	2.32229	0	0
AMY2A	57447.5	24746.8	90148.2	3.64282	1.86505	0	0
DES	9863.33	2235.25	17491.4	7.82524	2.96814	0	0
SPINK4	5691.78	188.594	11195	59.3603	5.89143	0	0
C6ORF58	879.017	75.6796	1682.35	22.23	4.47443	0	0
MUC2	15565.2	430.116	30700.4	71.3769	6.15739	0	0
AMY2A	44057.7	79953.5	8161.96	0.102084	-3.29217	0	0
DES	6644.8	10976.8	2312.75	0.210694	-2.24678	0	0
SPINK4	3371.55	6570.7	172.4	0.0262377	-5.25222	0	0
C6ORF58	540.064	996.291	83.8362	0.0841482	-3.57092	0	0
MUC2	9182.99	17937.1	428.856	0.0239088	-5.38631	0	0
AMY2A	51642.4	37312.6	65972.1	1.76809	0.822193	0	0
DES	4876.11	7709.61	2042.61	0.264943	-1.91625	0	0
SPINK4	2160.19	4091.54	228.847	0.0559318	-4.16019	0	0
MUC2	5812.66	11192.1	433.251	0.0387105	-4.69113	0	0
SYP	1034.84	193.509	1876.17	9.69551	3.27732	1.30977e-111	2.19443e-109
RUNDC3A	610.148	98.3874	1121.91	11.403	3.51134	9.27401e-111	1.53744e-108
IRX2	429.202	42.3047	816.099	19.291	4.26986	9.6926e-108	1.59009e-105
C6ORF58	353.802	652.198	55.4048	0.0849509	-3.55723	3.22546e-107	6.9586e-105
VGF	896.582	196.523	1596.64	8.12442	3.02227	2.20681e-106	3.583e-104
TMEM63C	592.874	99.2015	1086.55	10.9529	3.45324	5.55568e-106	8.92821e-104
WNT4	1080.79	271.492	1890.08	6.96183	2.79947	1.47877e-100	2.35245e-98
SEZ6	260.569	18.7135	502.424	26.8482	4.74675	7.04991e-95	1.11029e-92
LY6H	278.318	26.1972	530.439	20.248	4.33971	3.82667e-93	5.96695e-91
HP	509.619	920.79	98.448	0.106917	-3.22544	5.12648e-93	1.09104e-90
SLC38A4	605.36	118.788	1091.93	9.19229	3.20042	7.6807e-90	1.18592e-87
SEZ6L	465.801	87.8109	843.791	9.60919	3.26441	9.05077e-89	1.38389e-86
LOC728392	1126.51	336.809	1916.2	5.6893	2.50825	2.71639e-84	4.11351e-82
PPP1R1A	721.624	167.384	1275.86	7.62236	2.93024	3.28388e-83	4.92551e-81
CALY	348.234	610.242	86.2258	0.141298	-2.82319	3.38695e-81	7.11214e-79
CELF3	606.261	128.676	1083.85	8.42304	3.07434	1.02394e-80	1.52132e-78
EDN3	1003.01	280.864	1725.16	6.14234	2.61879	3.69622e-78	5.44035e-76
SCGB3A1	629.306	141.848	1116.76	7.87293	2.9769	1.31343e-76	2.72174e-74
NKX2-2	609.403	138.487	1080.32	7.80085	2.96363	3.01525e-72	4.39697e-70
SYT4	617.315	139.518	1095.11	7.84924	2.97255	6.39153e-71	9.23488e-69
SYNM	2102.66	681.932	3523.39	5.16678	2.36926	1.04632e-69	1.49804e-67
STAR	115.697	223.404	7.99099	0.0357693	-4.80514	1.22294e-68	2.46924e-66
NTS	334.395	42.6978	626.092	14.6633	3.87414	2.10124e-68	4.18891e-66
BEX1	930.7	244.158	1617.24	6.62374	2.72765	4.52775e-68	6.4241e-66
NCAM1	801.2	265.754	1336.65	5.02965	2.33046	1.29247e-67	1.81743e-65
CAMK2B	438.131	102.644	773.619	7.53693	2.91398	1.98561e-67	2.76738e-65
SCGN	1690.67	607.467	2773.88	4.5663	2.19103	1.69335e-66	2.33935e-64
SMOC1	978.994	308.978	1649.01	5.33699	2.41603	1.23219e-65	1.68746e-63
HBB	1004.69	351.449	1657.92	4.7174	2.23799	5.38887e-65	7.31633e-63
STAR	175.21	11.849	338.572	28.5739	4.83662	8.87632e-64	1.17473e-61
NEURL1	756.154	240.148	1272.16	5.29739	2.40528	4.4621e-63	6.0063e-61
HAP1	236.727	28.3278	445.127	15.7135	3.97393	1.03719e-62	1.3843e-60
LRRC26	101.939	4.97513	198.903	39.9794	5.32119	8.44673e-62	1.11788e-59
CACNA1A	494.287	106.373	882.202	8.29352	3.05198	1.5487e-61	2.03254e-59
RIMBP2	407.074	97.7784	716.369	7.32646	2.87312	2.38195e-61	3.10027e-59
DRAIC	129.901	9.7836	250.017	25.5548	4.67552	1.25657e-60	1.62211e-58
KIF1A	1505.02	515.866	2494.18	4.83493	2.2735	1.13357e-59	1.45143e-57
SCG3	1541.34	521.637	2561.04	4.90962	2.29561	2.55402e-59	3.24381e-57
LY6H	171.95	315.561	28.3396	0.0898068	-3.47703	8.04928e-58	1.03064e-55
CGB	468.558	137.573	799.544	5.81177	2.53898	2.32762e-57	2.95627e-55
BAIAP3	1256.41	478.544	2034.27	4.25096	2.08779	4.2045e-55	5.29733e-53
NDUFA4L2	1050.48	406.372	1694.6	4.17006	2.06007	2.20287e-54	2.75341e-52
NXPH4	199.68	29.9489	369.412	12.3347	3.62465	2.42061e-54	3.00174e-52
DPP6	416.802	112.535	721.069	6.4075	2.67976	9.21578e-54	1.1339e-51
ATP1A3	383.193	61.893	704.492	11.3824	3.50874	1.40124e-53	1.71071e-51
KRT13	301.082	536.933	65.2318	0.12149	-3.04109	4.66126e-53	9.06299e-51
SLC29A4	884.784	286.013	1483.56	5.18702	2.37491	6.97355e-52	8.44818e-50
SSTR2	338.138	53.5176	622.758	11.6365	3.54059	2.74957e-51	3.30557e-49
LOC389332	361.404	55.9906	666.817	11.9094	3.57403	2.76221e-50	3.29561e-48
FEV	194.321	32.2486	356.394	11.0514	3.46616	2.57785e-49	3.05253e-47
TPSG1	124.792	12.6899	236.894	18.6679	4.22249	3.1936e-49	3.75344e-47
SYT5	247.904	440.754	55.0534	0.124907	-3.00107	2.17312e-49	4.12343e-47
LRRC4B	195.873	33.3449	358.402	10.7483	3.42604	3.58259e-49	4.17942e-47
ADCY1	462.035	125.503	798.567	6.36292	2.66969	6.47961e-49	7.50348e-47
MMP3	343.891	89.6978	598.084	6.66777	2.7372	1.70461e-48	3.19594e-46
SNAP25	643.146	196.102	1090.19	5.5593	2.4749	3.96892e-48	4.56252e-46
CACNA2D2	645.093	199.066	1091.12	5.48121	2.45449	9.09103e-48	1.0375e-45
CDHR3	187.658	32.856	342.461	10.4231	3.38171	9.98803e-48	1.13167e-45
C1QL1	250.497	442.877	58.1169	0.131226	-2.92988	8.96495e-48	1.66105e-45
TMPRSS6	253.276	50.7271	455.825	8.98583	3.16765	2.32991e-47	2.62099e-45
CABP7	457.552	127.359	787.744	6.18524	2.62883	4.92535e-47	5.50137e-45
GUCY2C	382.831	78.8408	686.821	8.7115	3.12292	5.06781e-47	5.62063e-45
LRRC26	38.0847	74.8838	1.28559	0.0171678	-5.86415	4.10267e-46	7.51314e-44
F10	628.687	202.729	1054.64	5.20223	2.37913	1.10223e-45	1.21391e-43
UCHL1	1054.16	451.591	1656.72	3.66863	1.87524	5.38571e-45	5.89025e-43
KL	373.02	70.3029	675.737	9.61178	3.2648	5.90713e-45	6.41596e-43
KCNH2	723.86	284.845	1162.87	4.08248	2.02945	9.73536e-45	1.05015e-42
CNN1	2408.11	1075.22	3741	3.47928	1.79879	3.00916e-44	3.2239e-42
RTN1	685.226	251.374	1119.08	4.45183	2.1544	5.90094e-44	6.27932e-42
GUCY2C	254.786	436.68	72.8917	0.166923	-2.58275	9.44406e-44	1.00496e-41
UNC13A	479.461	134.171	824.75	6.14702	2.61989	1.64129e-43	1.73481e-41
PRUNE2	1113.64	488.123	1739.16	3.56294	1.83307	9.03632e-42	9.48753e-40
SYT7	1601.08	728.229	2473.93	3.39719	1.76434	9.5891e-42	1.00012e-39
TCEAL2	290.034	63.8551	516.214	8.08414	3.01509	1.87654e-41	1.94431e-39
UPK3B	139.737	244.501	34.972	0.143034	-2.80557	1.56341e-41	2.76653e-39
REEP2	380.601	102.393	658.808	6.43409	2.68574	2.92023e-41	3.00593e-39
ATP2B2	93.9871	9.19555	178.779	19.4419	4.28109	4.14744e-41	4.24143e-39
DDC	597.32	201.5	993.14	4.92874	2.30122	5.92607e-41	6.02126e-39
SHISA7	36.4057	69.3529	3.45857	0.0498692	-4.32571	6.94902e-41	7.1065e-39
LRRC26	61.0149	115.57	6.45943	0.0558918	-4.16122	7.77819e-41	7.90315e-39
PRLR	382.624	119.911	645.336	5.38178	2.42808	2.39019e-40	2.41302e-38
QPCT	1900.68	843.804	2957.56	3.50503	1.80943	3.27231e-40	3.28252e-38
PTPRT	224.043	44.0074	404.079	9.18207	3.19882	5.0561e-40	5.03978e-38
FGL1	616.067	206.275	1025.86	4.97326	2.31419	7.05676e-40	6.98974e-38
SLC8A2	308.332	67.8641	548.799	8.08673	3.01556	7.36474e-40	7.24921e-38
HBB	729.713	1128.25	331.178	0.293533	-1.76841	1.87952e-39	1.86167e-37
DRAIC	79.2969	150.805	7.78891	0.051649	-4.27512	2.19998e-39	2.16547e-37
KCNN1	29.8943	3.41372	56.3748	16.5142	4.04563	2.22153e-39	2.17309e-37
HBA2	825.18	335.291	1315.07	3.92217	1.97165	3.33636e-39	3.24348e-37
PTPRN2	3261.46	1367.64	5155.29	3.76948	1.91437	1.93396e-38	1.86859e-36
CRMP1	832.007	324.665	1339.35	4.12534	2.04451	1.99267e-38	1.91357e-36
CDK5R2	235.737	54.7552	416.718	7.61057	2.928	1.18048e-37	1.12675e-35
CACNA1B	130.126	20.1425	240.109	11.9205	3.57537	2.43846e-37	2.31345e-35
SPTBN4	258.782	66.7238	450.84	6.75681	2.75634	3.16344e-37	2.98329e-35
A2ML1	305.361	84.4245	526.297	6.23393	2.64014	6.65273e-37	6.12713e-35
CYP21A2	123.052	220.348	25.7554	0.116885	-3.09684	5.24689e-37	8.8853e-35
MEG3	893.098	371.491	1414.7	3.80818	1.9291	9.54809e-37	8.95076e-35
LY6H	113.868	206.864	20.8718	0.100896	-3.30906	1.09379e-36	1.81327e-34
EEF1A2	2032.38	910.132	3154.63	3.46612	1.79332	3.09816e-36	2.88715e-34
SHISA7	57.7318	6.95859	108.505	15.5929	3.96282	3.74636e-36	3.47067e-34
NTS	165.625	285.352	45.8992	0.160851	-2.6362	6.47923e-36	5.66897e-34
PART1	86.0833	9.72719	162.439	16.6995	4.06173	7.21162e-36	6.64186e-34
GABRB3	706.635	304.882	1108.39	3.63547	1.86214	7.90511e-36	7.23824e-34
PDZD4	374.843	126.675	623.011	4.91818	2.29813	1.07644e-35	9.79933e-34
TSPAN7	947.831	432.326	1463.34	3.3848	1.75907	1.86861e-35	1.69131e-33
SYNPO2	2341.95	1125.8	3558.1	3.1605	1.66015	1.97078e-35	1.77359e-33
HSPA6	798.379	1345.7	251.06	0.186565	-2.42225	2.97608e-35	2.66308e-33
KCNA5	217.138	48.3347	385.942	7.98479	2.99725	3.96489e-35	3.50803e-33
CD79A	715.903	341.286	1090.52	3.19533	1.67597	3.9459e-35	3.50803e-33
WNK4	270.232	71.7277	468.737	6.53495	2.70818	7.63309e-35	6.71584e-33
MAPK8IP2	380.568	137.316	623.821	4.54297	2.18364	7.83667e-35	6.85665e-33
SMOC1	517.807	806.013	229.6	0.284859	-1.81168	4.70455e-35	7.26391e-33
MAPK8IP1	694.559	301.662	1087.46	3.60488	1.84995	1.24014e-34	1.07905e-32
EFNB3	363.324	95.9103	630.738	6.57633	2.71728	2.15373e-34	1.86369e-32
CTRL	2472.38	3713.42	1231.34	0.331592	-1.59252	4.14936e-34	3.51335e-32
PCP4	169.68	36.0785	303.282	8.40616	3.07145	5.65349e-34	4.8654e-32
LOC389332	162.618	274.548	50.6887	0.184626	-2.43732	4.06818e-34	6.16055e-32
ATP2B2	58.2636	108.66	7.86737	0.0724036	-3.7878	1.32133e-33	1.10104e-31
IGFALS	248.481	67.8874	429.074	6.32038	2.66001	1.49543e-33	1.27997e-31
RASD1	1115.81	537.487	1694.14	3.15196	1.65625	4.33378e-33	3.68933e-31
IGSF1	295.155	76.8318	513.478	6.68315	2.74053	6.15109e-33	5.20826e-31
OLFM1	675.573	292.857	1058.29	3.61368	1.85347	7.82209e-33	6.5877e-31
ST18	248.341	68.8041	427.878	6.21879	2.63663	1.11658e-32	9.35376e-31
PART1	53.9387	100.381	7.49649	0.0746805	-3.74313	1.32296e-32	1.06302e-30
KIF19	147.154	26.6875	267.62	10.0279	3.32595	1.53723e-32	1.28095e-30
SVOP	221.543	54.7989	388.287	7.08568	2.82491	1.65808e-32	1.37437e-30
CNIH2	228.299	59.6419	396.956	6.65566	2.73458	1.77513e-32	1.46369e-30
CGB	361.56	556.697	166.423	0.298947	-1.74204	3.13391e-32	4.52808e-30
TMEM59L	277.797	77.7489	477.845	6.14601	2.61965	6.40485e-32	5.25365e-30
MAFB	2479.52	1294.31	3664.74	2.83141	1.50152	8.18132e-32	6.67604e-30
GRIN2C	47.5683	7.79476	87.3418	11.2052	3.4861	1.33833e-31	1.08646e-29
TMEM145	84.3682	11.5757	157.161	13.5768	3.76307	2.84779e-31	2.29999e-29
C2ORF82	4.53267	2.46344	6.60191	2.67996	1.42221	3.54749e-31	2.68603e-29
DUSP26	304.228	82.1287	526.328	6.40858	2.68	8.57408e-31	6.88945e-29
NPW	66.3281	9.76485	122.891	12.5851	3.65364	9.5662e-31	7.64762e-29
FXYD6	1941.22	951.438	2931	3.0806	1.62321	9.90128e-31	7.87552e-29
CCND2	2349.81	1194.77	3504.84	2.93347	1.55261	1.07388e-30	8.49873e-29
KRT5	1442.27	2353.96	530.575	0.225396	-2.14946	1.86272e-30	1.4668e-28
TMOD1	920.616	443.298	1397.93	3.15349	1.65695	1.9538e-30	1.53086e-28
STAR	129.198	243.733	14.6621	0.0601565	-4.05513	2.1198e-30	1.65271e-28
CDX1	191.27	48.6136	333.926	6.86898	2.7801	2.78312e-30	2.15918e-28
NCCRP1	120.331	211.168	29.4948	0.139675	-2.83986	2.92099e-30	4.07103e-28
BTBD11	201.084	326.568	75.6001	0.231499	-2.11092	7.27163e-30	5.27746e-28
TCL1A	227.235	68.8635	385.606	5.59957	2.48532	9.78245e-30	7.55215e-28
PRPH	237.334	70.5756	404.093	5.72567	2.51744	2.37283e-29	1.82291e-27
CACNA1B	83.8925	153.67	14.1153	0.0918546	-3.4445	2.61834e-29	1.87437e-27
PIPOX	163.635	38.0459	289.225	7.602	2.92638	2.6716e-29	2.04247e-27
SERPIND1	108.993	21.5353	196.451	9.12227	3.18939	4.99855e-29	3.803e-27
IRX2	188.566	311.343	65.789	0.211307	-2.24259	3.70372e-29	4.86082e-27
KRT14	309.039	481.144	136.935	0.284602	-1.81298	3.79758e-29	4.94281e-27
FAM222A	348.936	99.4837	598.389	6.01495	2.58855	8.82818e-29	6.68438e-27
ENPP2	2362.37	1243.44	3481.29	2.79972	1.48528	9.66383e-29	7.28209e-27
UBE2QL1	251.893	79.7953	423.991	5.31348	2.40966	1.29325e-28	9.69873e-27
PEMT	570.516	241.302	899.73	3.72865	1.89865	1.44546e-28	1.07889e-26
LHFPL4	231.62	68.7969	394.443	5.73345	2.5194	1.7204e-28	1.27805e-26
TPSG1	77.5342	142.973	12.095	0.0845964	-3.56326	2.27189e-28	1.56846e-26
PSD	627.38	289.496	965.263	3.33429	1.73738	2.20301e-28	1.62888e-26
IGFALS	118.042	206.149	29.9353	0.145212	-2.78377	1.81797e-28	2.25443e-26
FAM167A	507.153	221.578	792.729	3.57765	1.83901	3.23586e-28	2.38138e-26
SFRP1	935.812	477.847	1393.78	2.91679	1.54438	3.76697e-28	2.75935e-26
HAP1	99.3996	178.641	20.1579	0.11284	-3.14765	5.18203e-28	6.18271e-26
PEG3	397.222	164.772	629.672	3.82147	1.93413	9.86831e-28	7.19519e-26
C4ORF48	93.4796	170.06	16.8989	0.0993701	-3.33104	8.10733e-28	9.45795e-26
TAGLN3	175.924	48.0565	303.791	6.32154	2.66028	1.50029e-27	1.08885e-25
S100A2	1539.95	2406.82	673.085	0.279658	-1.83826	2.24655e-27	1.62298e-25
FABP4	396.474	587.523	205.425	0.349646	-1.51603	2.50795e-27	1.68076e-25
SCAMP5	1165.76	605.724	1725.79	2.84914	1.51053	2.65003e-27	1.90572e-25
SEC11C	1478.25	784.473	2172.02	2.76876	1.46924	3.21415e-27	2.30089e-25
MIAT	632.597	294.579	970.614	3.29492	1.72024	3.49949e-27	2.49382e-25
CKB	2359.82	1303.48	3416.16	2.62081	1.39001	3.53994e-27	2.51129e-25
CGB	367.224	617.911	116.537	0.188598	-2.40661	4.672e-27	3.29952e-25
MAPT	314.101	91.0732	537.129	5.89777	2.56017	5.5966e-27	3.93486e-25
FAM163A	98.2023	18.8412	177.563	9.42422	3.23637	9.07584e-27	6.35268e-25
SLC7A8	2240.82	1159.06	3322.58	2.8666	1.51934	1.13556e-26	7.89981e-25
CD79B	370.542	160.788	580.296	3.60907	1.85163	1.13865e-26	7.89981e-25
MLXIPL	755.059	378.909	1131.21	2.98544	1.57794	1.20432e-26	8.31882e-25
QDPR	1116.45	584.152	1648.74	2.82245	1.49695	1.7703e-26	1.21749e-24
KIF19	96.405	168.201	24.6091	0.146308	-2.77292	2.00155e-26	1.2919e-24
TEKT5	4.0168	2.39365	5.63996	2.35622	1.23647	3.05182e-26	1.93025e-24
MSI1	174.377	51.0504	297.704	5.83157	2.54388	3.09646e-26	2.12027e-24
BTBD11	282.29	88.9534	475.626	5.34691	2.41871	6.85503e-26	4.67359e-24
SLC7A14	211.758	60.9305	362.586	5.95081	2.57309	9.56008e-26	6.48973e-24
PLIN1	176.056	286.437	65.6755	0.229284	-2.12479	1.38503e-25	8.42192e-24
KRT6A	1939.09	2732.01	1146.17	0.419533	-1.25314	9.50784e-26	9.91648e-24
GRIK5	245.344	83.5728	407.115	4.87138	2.28433	1.53886e-25	1.04015e-23
C2ORF82	3.07309	5.63715	0.509031	0.0902994	-3.46914	1.05095e-25	1.08179e-23
MMP3	197.037	310.566	83.5082	0.268891	-1.89491	1.94393e-25	1.15966e-23
ATP6V0E2	1101.81	589.942	1613.67	2.73531	1.4517	1.96943e-25	1.32549e-23
CR2	894.996	484.383	1305.61	2.69541	1.4305	2.42496e-25	1.62513e-23
DIRAS3	358.839	137.215	580.464	4.23034	2.08077	3.56354e-25	2.37806e-23
RUNDC3A	293.009	453.443	132.575	0.292374	-1.77411	2.411e-25	2.43403e-23
LRRC4B	127.319	220.55	34.0882	0.15456	-2.69376	4.38691e-25	2.54942e-23
TMEM145	53.6957	96.7748	10.6165	0.109703	-3.18832	5.96745e-25	3.44254e-23
FBLL1	101.539	21.9384	181.139	8.25673	3.04557	5.61358e-25	3.73031e-23
NPB	3.52043	6.48654	0.554309	0.0854553	-3.54869	4.47238e-25	4.42991e-23
UPK3B	198.216	64.4701	331.961	5.14908	2.36431	8.13316e-25	4.65779e-23
RPPH1	72.7213	16.9958	128.447	7.55756	2.91792	6.89459e-25	6.78643e-23
CACNA1H	1322.14	705.338	1938.93	2.74895	1.45888	1.20207e-24	7.95437e-23
KIF12	1475.51	829.999	2121.02	2.55545	1.35358	1.25913e-24	8.29709e-23
KISS1	42.4625	7.24263	77.6823	10.7257	3.423	1.60514e-24	8.96432e-23
WNK4	186.508	300.571	72.4455	0.241026	-2.05274	2.21782e-24	1.21279e-22
LRRC10B	154.983	40.3542	269.611	6.68111	2.74009	2.02316e-24	1.32761e-22
IQSEC3	189.72	57.5959	321.845	5.58798	2.48233	2.28175e-24	1.49109e-22
CERS1	118.113	29.6077	206.618	6.97853	2.80292	3.50321e-24	2.27984e-22
MS4A8	535.043	245.383	824.703	3.36088	1.74884	4.1164e-24	2.66787e-22
KRT15	310.451	460.588	160.314	0.348063	-1.52258	3.32944e-24	3.12115e-22
INA	280.538	91.3564	469.72	5.14162	2.36222	5.21512e-24	3.3661e-22
GNAO1	568.421	257.383	879.46	3.41693	1.7727	5.4085e-24	3.47667e-22
FAM131C	133.087	33.557	232.617	6.93201	2.79327	5.4456e-24	3.48629e-22
HSPB6	1809.31	1008.73	2609.89	2.5873	1.37145	9.58212e-24	6.10967e-22
ERO1B	2169.31	1093.88	3244.74	2.96626	1.56865	9.76163e-24	6.19903e-22
CXCL13	523.768	252.274	795.262	3.15238	1.65644	1.0236e-23	6.47414e-22
CPA3	643.562	374.47	912.653	2.43718	1.28522	7.10556e-24	6.50613e-22
MAGED4B	778.721	388.808	1168.63	3.00568	1.58769	1.42332e-23	8.96633e-22
KCNN1	18.72	33.7037	3.73631	0.110858	-3.17322	1.72158e-23	9.00769e-22
PARM1	2611.07	1397.89	3824.24	2.73573	1.45193	1.87374e-23	1.17568e-21
OGDHL	285.84	95.2251	476.454	5.00345	2.32292	2.06444e-23	1.29019e-21
NTRK1	80.6533	19.9339	141.373	7.0921	2.82621	1.68764e-23	1.51015e-21
KCNK3	587.801	271.605	903.996	3.32835	1.73481	2.64861e-23	1.64873e-21
HS6ST3	154.446	40.228	268.664	6.67852	2.73953	2.78064e-23	1.72411e-21
PTPRCAP	469.745	226.749	712.741	3.14331	1.65228	3.52859e-23	2.17928e-21
HSPA2	841.523	424.476	1258.57	2.965	1.56803	3.61705e-23	2.22519e-21
RGMA	598.137	290.873	905.401	3.1127	1.63817	3.65687e-23	2.24094e-21
A2ML1	233.981	364.164	103.798	0.28503	-1.81081	3.07539e-23	2.67593e-21
LINC00589	6.92342	3.12064	10.7262	3.43718	1.78123	5.26579e-23	3.21438e-21
SERPINA6	633.017	315.636	950.399	3.01106	1.59027	5.44705e-23	3.31218e-21
F7	34.1644	7.85956	60.4692	7.69371	2.94368	5.64785e-23	3.42107e-21
CLGN	160.996	47.1141	274.877	5.83428	2.54456	8.63714e-23	5.21174e-21
SEZ6	109.066	187.648	30.4833	0.162449	-2.62194	8.12381e-23	6.80542e-21
VSIG1	1199.38	1822.98	575.776	0.315843	-1.66272	2.10907e-22	1.26778e-20
ATP1A3	179.473	288.034	70.9125	0.246194	-2.02213	2.19992e-22	1.7859e-20
UNC80	277.046	94.0559	460.037	4.8911	2.29016	3.05791e-22	1.83114e-20
KCP	167.187	261.709	72.6646	0.277654	-1.84864	2.36637e-22	1.90255e-20
NPW	27.8639	51.3963	4.33156	0.0842778	-3.5687	2.53099e-22	2.01316e-20
LGI3	99.928	24.16	175.696	7.2722	2.86239	3.39658e-22	2.02624e-20
METRN	226.774	356.224	97.3248	0.273212	-1.8719	2.94472e-22	2.31882e-20
FCER2	155.215	48.959	261.471	5.34062	2.41701	4.524e-22	2.68862e-20
GNAZ	365.203	166.695	563.711	3.38169	1.75775	4.65479e-22	2.75595e-20
ASTN2	208.28	69.4446	347.115	4.99845	2.32148	4.75394e-22	2.80411e-20
GPRASP1	669.472	352.443	986.501	2.79904	1.48493	4.7896e-22	2.81461e-20
CADPS	659.652	337.662	981.642	2.90717	1.53962	5.58916e-22	3.27226e-20
B3GAT1	104.98	25.9153	184.045	7.1018	2.82819	5.72362e-22	3.33857e-20
PRKCDBP	602.231	863.301	341.162	0.395183	-1.33941	4.38658e-22	3.42001e-20
SCGB3A1	347.292	548.12	146.464	0.267211	-1.90395	7.56272e-22	3.78112e-20
FKBP11	1166.45	656.874	1676.03	2.55152	1.35135	7.61526e-22	4.42556e-20
CYP46A1	60.1112	13.2632	106.959	8.06438	3.01156	8.38241e-22	4.85348e-20
MPP2	256.792	94.6201	418.963	4.42784	2.1466	1.52182e-21	8.77918e-20
NFATC1	800.456	412.624	1188.29	2.87983	1.52598	1.57556e-21	9.05601e-20
APBB1	1145.88	648.629	1643.14	2.53325	1.34099	1.60514e-21	9.19247e-20
SYNGR4	41.0431	10.2489	71.8374	7.00931	2.80927	1.71445e-21	9.78293e-20
STXBP1	1473.51	860.891	2086.13	2.42322	1.27692	2.47719e-21	1.40842e-19
BEX2	452.697	200.691	704.703	3.51139	1.81204	2.89568e-21	1.64044e-19
FRMPD1	57.3755	12.6858	102.065	8.04564	3.00821	3.17369e-21	1.79148e-19
RGS9	212.933	75.9013	349.965	4.61079	2.20501	3.35706e-21	1.88822e-19
BCAM	3764.37	2095.13	5433.61	2.59345	1.37487	4.74983e-21	2.6621e-19
PODXL2	825.183	432.509	1217.86	2.8158	1.49354	5.38315e-21	3.00636e-19
FAM173A	150.687	236.477	64.8962	0.274429	-1.86549	4.41656e-21	3.13317e-19
PRB1	13.4553	2.60184	24.3087	9.3429	3.22387	6.87171e-21	3.27947e-19
UCA1	397.831	636.786	158.877	0.249498	-2.0029	6.28216e-21	3.49603e-19
ERP27	1341.11	738.884	1943.35	2.63011	1.39512	7.06151e-21	3.91591e-19
CELF5	54.0532	12.7303	95.3761	7.49206	2.90536	9.2693e-21	5.12218e-19
PNMAL1	588.202	287.607	888.797	3.09031	1.62775	9.45086e-21	5.20425e-19
OGN	675.435	418.55	932.32	2.2275	1.15542	8.54368e-21	5.92751e-19
ST8SIA3	623.536	321.973	925.099	2.87322	1.52267	1.20195e-20	6.59563e-19
ADGRL1	901.114	517.536	1284.69	2.48233	1.31169	1.27527e-20	6.9737e-19
DIRAS1	182.254	62.4286	302.079	4.83879	2.27465	1.48113e-20	8.07139e-19
KCNH3	104.133	27.8731	180.393	6.47192	2.69419	1.67962e-20	9.12149e-19
TPGS1	97.379	168.742	26.0156	0.154173	-2.69738	1.48417e-20	1.00751e-18
KLHL41	131.396	37.0143	225.778	6.09976	2.60875	2.14353e-20	1.16008e-18
NEB	421.596	216.969	626.223	2.88623	1.52919	1.78349e-20	1.19018e-18
SNCB	46.713	11.7594	81.6666	6.9448	2.79593	3.10486e-20	1.6746e-18
TNNI2	121.81	200.891	42.7292	0.212698	-2.23312	2.56199e-20	1.6812e-18
SIX2	183.127	62.844	303.41	4.82799	2.27142	3.31647e-20	1.78263e-18
AFAP1-AS1	703.362	1068.69	338.034	0.316307	-1.6606	3.79349e-20	2.0321e-18
KLK9	4.18876	2.75469	5.62282	2.04118	1.02941	5.77835e-20	2.64544e-18
AMER3	121.58	34.9203	208.24	5.96328	2.57611	5.45504e-20	2.91225e-18
HBA2	475.241	707.619	242.862	0.34321	-1.54284	4.8403e-20	3.11142e-18
CAPZA3	3.86693	2.49654	5.23733	2.09784	1.0689	6.96941e-20	3.17229e-18
UGT1A10	876.822	1342.99	410.651	0.305773	-1.70947	5.97742e-20	3.18035e-18
SERPIND1	72.1934	126.176	18.2112	0.144332	-2.79253	7.40398e-20	3.36038e-18
CYP11A1	78.0243	16.1947	139.854	8.63578	3.11033	8.89345e-20	4.01327e-18
FAM163A	64.7738	112.244	17.3039	0.154164	-2.69746	9.15227e-20	4.11826e-18
GADD45G	459.955	228.522	691.388	3.02548	1.59717	7.96695e-20	4.22463e-18
RPH3AL	673.198	381.535	964.862	2.5289	1.33851	9.05882e-20	4.7875e-18
LY6D	632.321	894.037	370.605	0.414529	-1.27045	8.87032e-20	5.5436e-18
DBH	40.7787	9.22001	72.3374	7.84569	2.9719	1.31235e-19	5.87163e-18
TACR2	135.909	40.7691	231.048	5.66724	2.50265	1.15709e-19	6.09468e-18
GNG4	473.404	236.128	710.68	3.00972	1.58963	1.18213e-19	6.20577e-18
TCEAL5	99.7896	26.8563	172.723	6.43137	2.68513	1.26602e-19	6.62412e-18
CD79A	557.92	774.04	341.799	0.441579	-1.17926	1.52327e-19	6.75775e-18
KCNMA1	778.492	411.128	1145.86	2.7871	1.47876	1.41885e-19	7.39917e-18
CYP11A1	54.7239	96.8078	12.6399	0.130567	-2.93713	1.57212e-19	9.59663e-18
C9ORF24	58.3992	101.055	15.7439	0.155796	-2.68227	2.19566e-19	9.65905e-18
KCNA6	167.909	59.0816	276.736	4.68396	2.22773	1.87239e-19	9.73211e-18
CD37	1059.02	634.799	1483.24	2.33655	1.22438	1.95838e-19	1.01455e-17
KRT81	153.049	49.167	256.93	5.22567	2.38562	2.82411e-19	1.23205e-17
CLIP3	910.281	536.638	1283.92	2.39253	1.25854	2.45571e-19	1.26803e-17
A2ML1	237.693	405.088	70.2982	0.173538	-2.52668	2.46379e-19	1.26805e-17
ZP1	7.00612	3.29722	10.715	3.24972	1.70031	2.50243e-19	1.28374e-17
MAMLD1	354.761	173.508	536.015	3.08928	1.62727	2.59131e-19	1.32502e-17
SPEF1	39.0807	10.9272	67.2343	6.15292	2.62127	2.60039e-19	1.32536e-17
GUCY2D	6.01618	3.79583	8.23653	2.16989	1.11762	2.88842e-19	1.46741e-17
CBLN1	74.1274	129.683	18.5719	0.14321	-2.80379	3.43115e-19	1.48454e-17
DDR2	395.146	204.766	585.526	2.85949	1.51576	2.55462e-19	1.5095e-17
FLNC	1810.63	1084	2537.26	2.34063	1.2269	3.15331e-19	1.59683e-17
PTGS2	722.922	1091.4	354.446	0.324763	-1.62254	3.26492e-19	1.64805e-17
APOB	193.531	329.097	57.9651	0.176134	-2.50526	3.5029e-19	1.76253e-17
PPP4R4	37.6036	65.3227	9.88442	0.151317	-2.72436	4.36676e-19	1.86881e-17
PPP4R4	54.8365	13.749	95.9239	6.97677	2.80256	3.80452e-19	1.9082e-17
CELF4	123.925	37.3952	210.454	5.62784	2.49258	4.05933e-19	2.02954e-17
DNER	176.105	63.2376	288.972	4.56962	2.19207	4.34178e-19	2.16388e-17
CCL24	92.0161	23.7212	160.311	6.75812	2.75662	4.53364e-19	2.25237e-17
CCKBR	78.2804	18.2669	138.294	7.57074	2.92044	5.14952e-19	2.55031e-17
GCK	151.189	48.1397	254.239	5.28126	2.40088	5.64401e-19	2.78644e-17
CD99L2	1731.89	1039.09	2424.69	2.33349	1.22249	5.75523e-19	2.83247e-17
TTTY14	2.61894	4.02213	1.21574	0.302264	-1.72612	5.06518e-19	2.86948e-17
EDIL3	790.325	457.227	1123.42	2.45703	1.29692	5.6224e-19	3.15114e-17
CXORF57	213.315	80.8698	345.76	4.27551	2.0961	6.49018e-19	3.18423e-17
PTGDS	2513.82	1514.01	3513.63	2.32075	1.21459	6.68769e-19	3.27094e-17
STC2	668.115	383.292	952.938	2.4862	1.31394	7.06688e-19	3.44571e-17
ATCAY	97.5976	26.595	168.6	6.33955	2.66438	7.33042e-19	3.56317e-17
SLC7A2	1698.22	995.256	2401.18	2.41262	1.2706	7.66574e-19	3.7147e-17
AP3B2	149.477	46.8609	252.094	5.37962	2.4275	8.04835e-19	3.88814e-17
PAX6	461.044	227.869	694.219	3.04657	1.60719	8.9119e-19	4.29215e-17
FAM83A	723.906	985.988	461.824	0.468387	-1.09423	7.75791e-19	4.3326e-17
LGI1	18.8977	4.91067	32.8846	6.69657	2.74342	9.02904e-19	4.33532e-17
ADAMTS12	589.795	322.258	857.331	2.66039	1.41164	7.79729e-19	4.3392e-17
FAM83A	720.145	1082.95	357.338	0.329967	-1.5996	1.04943e-18	5.02357e-17
KIAA0754	372.034	198.466	545.601	2.7491	1.45896	9.28733e-19	5.12855e-17
KRT6A	1952.02	2993.82	910.227	0.304035	-1.71769	1.12009e-18	5.34556e-17
FGF7	510.834	295.344	726.325	2.45925	1.29822	1.01992e-18	5.57733e-17
ZNHIT2	174.762	266.248	83.2754	0.312774	-1.67681	1.09723e-18	5.95869e-17
UNC79	153.054	49.4436	256.665	5.19107	2.37603	1.30203e-18	6.19508e-17
RADIL	102.96	29.8598	176.059	5.89621	2.55979	1.32963e-18	6.30735e-17
GNG2	876.975	508.564	1245.39	2.44883	1.29209	1.44957e-18	6.85562e-17
FRMPD1	38.595	67.185	10.0051	0.148918	-2.74741	1.93022e-18	8.04206e-17
PGM5	432.589	204.777	660.401	3.22497	1.68929	1.72418e-18	8.13e-17
HCN4	57.1111	14.66	99.5623	6.79145	2.76372	1.82793e-18	8.59347e-17
SCN7A	267.883	131.231	404.535	3.08261	1.62415	1.65778e-18	8.88041e-17
TSPAN11	488.477	255.876	721.077	2.81807	1.49471	1.91456e-18	8.97393e-17
GRIN2C	30.7809	53.1286	8.43322	0.158732	-2.65533	2.32052e-18	9.59209e-17
TSPYL2	1180.53	716.885	1644.17	2.29349	1.19754	2.90542e-18	1.35779e-16
COL9A3	134.931	215.235	54.6271	0.253802	-1.97823	2.95383e-18	1.56632e-16
NFASC	784.464	419.48	1149.45	2.74017	1.45427	3.37816e-18	1.57404e-16
HRH4	4.08349	5.42309	2.74388	0.505962	-0.9829	4.57019e-18	1.8695e-16
PRODH	153.96	235.046	72.8735	0.310039	-1.68948	3.89535e-18	2.04493e-16
GPER1	214.534	86.1966	342.872	3.97778	1.99197	4.4907e-18	2.08625e-16
KIF5C	391.499	192.501	590.497	3.06749	1.61706	5.27689e-18	2.44429e-16
KISS1	29.6532	52.8378	6.46867	0.122425	-3.03003	4.82673e-18	2.51709e-16
HES6	207.347	313.29	101.404	0.323676	-1.62738	4.90928e-18	2.55169e-16
NSUN5P1	139.435	219.644	59.2254	0.269643	-1.89088	5.30298e-18	2.74726e-16
PNMA3	71.4905	17.921	125.06	6.9784	2.8029	6.19096e-18	2.85928e-16
HAGHL	126.267	203.4	49.1345	0.241566	-2.04951	5.64393e-18	2.90478e-16
PCDHA5	75.0319	18.5567	131.507	7.08679	2.82513	7.06819e-18	3.25488e-16
SLC6A17	351.958	172.815	531.1	3.07322	1.61975	7.09387e-18	3.25718e-16
DCX	41.1854	71.2749	11.0959	0.155678	-2.68336	1.00141e-17	4.02289e-16
C9ORF24	83.5856	23.4193	143.752	6.13819	2.61781	9.64321e-18	4.41485e-16
NECAB2	111.04	35.2189	186.861	5.30569	2.40754	1.07591e-17	4.91143e-16
SGSM1	251.706	102.732	400.679	3.90022	1.96356	1.2144e-17	5.52762e-16
PTCHD2	58.7946	15.6149	101.974	6.5306	2.70722	1.23833e-17	5.62032e-16
MAP6	418.808	200.714	636.902	3.17318	1.66593	1.26372e-17	5.71908e-16
DCX	59.712	15.5244	103.9	6.69267	2.74258	1.3403e-17	6.04824e-16
EGFL7	909.288	555.878	1262.7	2.27154	1.18367	1.47237e-17	6.62523e-16
ISL1	337.127	147.478	526.777	3.5719	1.83669	1.93986e-17	8.70397e-16
BEX4	857.54	502.996	1212.08	2.40973	1.26887	2.01768e-17	9.02741e-16
NXPH4	89.6132	151.126	28.1003	0.18594	-2.42709	2.12537e-17	1.02362e-15
ASTN1	98.5276	29.2528	167.802	5.73627	2.52011	2.36623e-17	1.05569e-15
ADGRF3	31.8802	9.28822	54.4722	5.86465	2.55205	2.46359e-17	1.09602e-15
CXORF65	2.97591	4.68149	1.27033	0.271352	-1.88176	2.31932e-17	1.11363e-15
STXBP5L	44.8193	76.9251	12.7135	0.165271	-2.5971	3.04985e-17	1.2008e-15
CDHR3	86.8736	143.654	30.0931	0.209483	-2.25509	2.86939e-17	1.36114e-15
ZNF579	260.267	379.349	141.185	0.372177	-1.42594	3.01948e-17	1.42804e-15
PLIN4	662.508	390.211	934.804	2.39563	1.26041	3.22147e-17	1.42915e-15
SPRR1B	170.355	255.169	85.5407	0.335231	-1.57677	3.13828e-17	1.47979e-15
NPW	42.4235	72.8963	11.9507	0.16394	-2.60876	4.2204e-17	1.64522e-15
HES6	344.284	172.865	515.704	2.98328	1.5769	3.87326e-17	1.71348e-15
FCER2	79.4106	129.649	29.1723	0.22501	-2.15194	3.75136e-17	1.75312e-15
RIMS2	65.4496	111.072	19.8273	0.178508	-2.48594	4.57987e-17	1.7722e-15
TSPAN33	491.067	267.337	714.796	2.67376	1.41887	4.16187e-17	1.836e-15
FBXL16	284.87	114.327	455.412	3.98341	1.994	4.49134e-17	1.97581e-15
SMOC2	2580.15	1535.7	3624.6	2.36022	1.23892	5.00186e-17	2.18463e-15
DHRS2	327.654	134.917	520.391	3.85711	1.94752	4.98321e-17	2.18463e-15
DRD2	51.9752	14.5665	89.3838	6.13627	2.61736	5.00762e-17	2.18463e-15
RAB26	308.546	122.55	494.542	4.03545	2.01273	5.4266e-17	2.36087e-15
CCDC151	34.373	10.5168	58.2293	5.5368	2.46905	5.45653e-17	2.36735e-15
ADGRG2	319.654	127.836	511.472	4.00101	2.00036	5.49579e-17	2.37783e-15
RNF182	46.1244	13.6512	78.5977	5.75756	2.52546	5.55944e-17	2.39878e-15
ATP1A2	126.183	205.641	46.7242	0.227212	-2.13789	6.51368e-17	2.4899e-15
PDK4	3801.96	2213.72	5390.2	2.43491	1.28387	5.9517e-17	2.56102e-15
CDX1	131.185	216.7	45.6694	0.21075	-2.2464	6.98211e-17	2.65607e-15
BLK	179.664	72.0423	287.286	3.98774	1.99557	6.30073e-17	2.70382e-15
NTS	124.622	212.348	36.8953	0.173749	-2.52492	7.01552e-17	3.00238e-15
CD52	855.951	524.315	1187.59	2.26502	1.17953	7.87458e-17	3.36089e-15
ATCAY	67.8073	115.268	20.3469	0.176519	-2.5021	9.05968e-17	3.42161e-15
C14ORF80	187.019	284.112	89.9257	0.316514	-1.65966	8.10344e-17	3.65676e-15
PLP1	170.276	262.646	77.9046	0.296614	-1.75334	1.03514e-16	3.90009e-15
RAB3A	162.399	63.5082	261.291	4.11428	2.04064	1.00358e-16	4.27172e-15
SSUH2	37.7544	11.5385	63.9704	5.54407	2.47094	1.03858e-16	4.40878e-15
NEFL	120.361	39.5379	201.184	5.08837	2.3472	1.06304e-16	4.50047e-15
RGAG4	451.294	237.027	665.561	2.80796	1.48952	1.23597e-16	5.21856e-15
TPSG1	53.096	92.0234	14.1686	0.153967	-2.69931	1.1914e-16	5.34569e-15
SPRR3	242.585	359.11	126.06	0.351035	-1.51032	1.32125e-16	5.8615e-15
HMP19	133.727	44.2518	223.201	5.04389	2.33454	1.42445e-16	5.99829e-15
ZSCAN18	1212.66	753.371	1671.94	2.21928	1.15009	1.64546e-16	6.91051e-15
CCL21	1590.77	991.065	2190.48	2.21022	1.14419	1.90278e-16	7.96991e-15
GUCY2C	192.403	291.178	93.6284	0.32155	-1.63688	1.86719e-16	8.10094e-15
DRAIC	54.3282	93.9146	14.7418	0.15697	-2.67144	1.88181e-16	8.14192e-15
FAT4	488.855	284.732	692.979	2.4338	1.28321	1.93017e-16	8.28289e-15
ASPG	4.44932	3.03202	5.86661	1.93488	0.952246	2.60696e-16	9.46014e-15
C1ORF95	55.4087	16.1634	94.654	5.85607	2.54993	2.2787e-16	9.51918e-15
GCH1	669.056	404.397	933.715	2.30891	1.20721	2.36146e-16	9.83877e-15
LMOD1	1422.63	915.942	1929.32	2.10638	1.07476	2.53125e-16	1.05184e-14
CYP46A1	40.3876	68.8245	11.9507	0.173641	-2.52582	2.98735e-16	1.07908e-14
GLI4	124.854	198.411	51.298	0.258544	-1.95152	2.63932e-16	1.11141e-14
ATP1A2	168.604	66.8545	270.353	4.0439	2.01575	2.68303e-16	1.11197e-14
SLIT1	121.838	41.2934	202.383	4.90109	2.2931	3.10313e-16	1.28271e-14
UPK3BL	191.438	287.93	94.9458	0.329754	-1.60054	3.09828e-16	1.29087e-14
COL11A2	43.0175	74.2213	11.8138	0.159171	-2.65135	3.157e-16	1.30841e-14
EFR3B	161.337	63.2518	259.421	4.10141	2.03612	3.33462e-16	1.37479e-14
CITED2	1251.58	768.357	1734.8	2.25781	1.17492	3.35594e-16	1.37996e-14
STMN3	1486.24	953.258	2019.22	2.11823	1.08286	3.42791e-16	1.40589e-14
LPL	656.28	388.044	924.515	2.3825	1.25248	4.04224e-16	1.65354e-14
SNAP91	149.02	52.77	245.271	4.64792	2.21658	4.1023e-16	1.67376e-14
ASTN1	69.5067	117.702	21.3118	0.181066	-2.46541	5.14689e-16	1.82564e-14
LINC00926	208.398	92.1959	324.599	3.52075	1.81588	4.5757e-16	1.86209e-14
OMD	316.491	173.718	459.264	2.64373	1.40258	4.75654e-16	1.9508e-14
CD22	407.477	209.971	604.984	2.88127	1.5267	4.92727e-16	1.99999e-14
KLRC2	34.6257	11.0772	58.1742	5.2517	2.39278	4.94156e-16	2.00063e-14
HES4	96.6223	161.826	31.4186	0.19415	-2.36475	5.12303e-16	2.09022e-14
KCNN1	12.532	22.4522	2.61187	0.11633	-3.1037	5.16416e-16	2.10156e-14
FAM57B	23.0018	6.83252	39.1711	5.73304	2.5193	5.75281e-16	2.3231e-14
TMEM74B	159.577	64.4489	254.705	3.95204	1.9826	6.16893e-16	2.48477e-14
KLK1	3346.6	2020.73	4672.47	2.31227	1.20931	6.41845e-16	2.57868e-14
ESPN	178.314	263.807	92.8208	0.351851	-1.50696	7.00425e-16	2.79266e-14
DBH	28.8605	50.3838	7.33721	0.145626	-2.77966	7.11645e-16	2.83023e-14
ATP1B2	165.515	65.7727	265.257	4.03293	2.01183	7.28483e-16	2.91931e-14
PHGR1	136.686	212.2	61.1724	0.288277	-1.79447	9.60987e-16	3.76816e-14
RDH12	109.502	36.7498	182.253	4.9593	2.31014	9.64395e-16	3.85489e-14
LINC00982	176.31	70.7608	281.859	3.98327	1.99395	1.0439e-15	4.16211e-14
IGFBP2	4632.61	2764.26	6500.96	2.35179	1.23376	1.10171e-15	4.38151e-14
CYP2W1	74.1257	120.984	27.2674	0.22538	-2.14957	1.13239e-15	4.39263e-14
WFDC10B	4.63876	3.21549	6.06204	1.88526	0.914765	1.28852e-15	4.41148e-14
AMH	21.1437	37.413	4.87445	0.130288	-2.94023	1.28475e-15	4.92301e-14
PTPRCAP	286.532	418.176	154.888	0.37039	-1.43288	1.3182e-15	5.0307e-14
CHRDL2	243.244	110.157	376.33	3.41629	1.77243	1.35048e-15	5.35735e-14
TCL1A	160.304	245.622	74.9863	0.305291	-1.71174	1.61439e-15	5.47952e-14
ITGA7	664.513	414.375	914.651	2.2073	1.14229	1.44585e-15	5.72129e-14
SYNM	1240.43	1654.89	825.966	0.499107	-1.00258	1.57082e-15	5.96116e-14
LRRC4B	90.4484	149.4	31.4972	0.210825	-2.24588	1.62793e-15	6.16305e-14
DLX6	3.83417	2.67148	4.99686	1.87045	0.903383	1.9519e-15	6.52664e-14
ANK2	580.987	329.652	832.322	2.52485	1.3362	1.75454e-15	6.92539e-14
C1ORF159	160.654	238.02	83.2878	0.349919	-1.51491	1.8586e-15	7.01945e-14
CCKBR	53.0201	89.7081	16.3321	0.182058	-2.45753	2.19861e-15	7.33599e-14
B3GNT6	377.419	204.02	550.818	2.69982	1.43286	1.87002e-15	7.36275e-14
LRRC24	55.0525	16.9138	93.1913	5.50977	2.46199	1.93268e-15	7.59047e-14
SSTR2	166.494	247.669	85.3197	0.344491	-1.53746	2.09746e-15	7.86497e-14
P2RX6	37.048	12.1674	61.9285	5.0897	2.34758	2.11975e-15	8.30446e-14
NRCAM	686.052	420.222	951.882	2.26519	1.17963	2.25223e-15	8.80157e-14
GPR162	204.663	88.2543	321.071	3.63803	1.86316	2.25995e-15	8.80987e-14
CELF5	36.6535	61.6391	11.6679	0.189294	-2.4013	2.88846e-15	9.59712e-14
SOGA3	251.001	109.72	392.282	3.57531	1.83807	2.57389e-15	9.98311e-14
RASGRP2	333.767	169.361	498.174	2.94149	1.55655	2.57993e-15	9.98311e-14
LDLRAD1	10.6388	3.55159	17.726	4.99101	2.31933	2.572e-15	9.98311e-14
FBLL1	67.9691	113.865	22.0737	0.193859	-2.36692	3.08785e-15	1.02165e-13
KCNJ11	321.595	139.953	503.236	3.59575	1.84629	2.70896e-15	1.04567e-13
C14ORF132	691.391	428.996	953.786	2.22329	1.1527	2.77993e-15	1.07044e-13
MUC16	1403.62	2101.68	705.565	0.335714	-1.57469	2.89252e-15	1.11108e-13
KCNMB2	206.549	87.214	325.883	3.73659	1.90172	3.43717e-15	1.31708e-13
TMEM191A	41.0956	70.6607	11.5306	0.163182	-2.61544	3.6073e-15	1.32737e-13
XDH	475.322	692.02	258.624	0.373724	-1.41996	3.49035e-15	1.33385e-13
CREB3L3	84.2613	148.406	20.1164	0.13555	-2.8831	3.49788e-15	1.33385e-13
C2CD4A	305.613	128.602	482.625	3.75286	1.90799	3.7612e-15	1.4308e-13
FCMR	508.8	289.962	727.638	2.50943	1.32736	3.81401e-15	1.44739e-13
MUC17	1526.33	2202.53	850.122	0.385975	-1.37342	3.91009e-15	1.48029e-13
KLHDC7B	257.49	369.462	145.518	0.393866	-1.34422	4.12087e-15	1.49538e-13
CORO1A	1760.57	1133.08	2388.06	2.10758	1.07559	4.01356e-15	1.51582e-13
MAST1	81.0623	25.1247	137	5.45279	2.44699	4.44328e-15	1.67409e-13
GGT8P	4.2942	5.80879	2.77962	0.47852	-1.06335	4.50726e-15	1.69415e-13
TMEM63C	298.153	433.862	162.444	0.374413	-1.4173	4.69874e-15	1.69726e-13
SLC35F3	135.316	47.0342	223.598	4.75394	2.24912	4.79831e-15	1.79925e-13
KRT16	1670.13	2350.55	989.722	0.42106	-1.2479	4.84368e-15	1.81195e-13
LRP3	842.175	526.761	1157.59	2.19756	1.1359	5.16854e-15	1.92889e-13
ATG9B	120.053	189.148	50.9593	0.269416	-1.8921	5.73436e-15	2.02037e-13
LINC00926	117.581	185.98	49.1817	0.264446	-1.91895	6.20603e-15	2.17681e-13
PCDHA5	51.2664	86.0258	16.5071	0.191885	-2.38168	6.84092e-15	2.19873e-13
CLDN3	1099.63	684.278	1514.98	2.21398	1.14664	5.91295e-15	2.20149e-13
CDHR2	1023.26	1456.51	590.009	0.405084	-1.30371	5.93012e-15	2.20267e-13
SPEG	449.207	252.056	646.359	2.56435	1.35859	6.09178e-15	2.2574e-13
SLC30A8	2559.2	1549.58	3568.82	2.30308	1.20356	6.15171e-15	2.27426e-13
C21ORF58	209.513	92.8013	326.224	3.5153	1.81365	6.20092e-15	2.28708e-13
F7	23.0852	38.8597	7.31071	0.188131	-2.41019	7.92016e-15	2.50471e-13
UHMK1	434.296	266.508	602.085	2.25916	1.17579	7.44274e-15	2.59327e-13
SYCE3	4.21411	2.99009	5.43814	1.81872	0.862925	8.26884e-15	2.59932e-13
SMAD5-AS1	4.54424	3.1646	5.92389	1.87192	0.90452	7.41026e-15	2.72673e-13
P2RX5	204.363	92.7358	315.99	3.40742	1.76868	7.56577e-15	2.77747e-13
ELMO1	733.818	433.679	1033.96	2.38415	1.25347	7.75919e-15	2.84185e-13
DUSP15	50.5354	15.9972	85.0735	5.31803	2.41089	8.01017e-15	2.92696e-13
SPTB	350.509	187.822	513.196	2.73235	1.45014	8.42433e-15	3.07118e-13
ADCY2	177.208	73.6422	280.773	3.81267	1.9308	8.53453e-15	3.10417e-13
JPH3	103.195	35.8685	170.521	4.75406	2.24916	8.68512e-15	3.15166e-13
SV2A	435.987	229.507	642.467	2.79933	1.48508	8.99908e-15	3.25808e-13
KCNK17	119.512	44.3902	194.635	4.38463	2.13246	9.50345e-15	3.4328e-13
MMRN1	489.421	313.673	665.168	2.12058	1.08446	1.09545e-14	3.74235e-13
PRB1	9.43643	16.7026	2.17025	0.129935	-2.94414	1.15613e-14	3.94109e-13
ATP8A2	29.1836	48.5511	9.81617	0.202182	-2.30627	1.28336e-14	3.97929e-13
TP53I13	1066.1	690.598	1441.61	2.08748	1.06176	1.16099e-14	4.1841e-13
GATA3-AS1	3.29632	5.27091	1.32174	0.250761	-1.99561	1.27498e-14	4.30894e-13
DMRTC1B	60.119	18.7702	101.468	5.40581	2.43451	1.26055e-14	4.53251e-13
LEPR	518.246	332.681	703.811	2.11557	1.08105	1.39957e-14	4.70978e-13
VAMP2	2293.76	1514.92	3072.6	2.02823	1.02022	1.47469e-14	5.28594e-13
SELM	1476.66	976.078	1977.24	2.0257	1.01842	1.4768e-14	5.28594e-13
LEXM	4.55285	3.14675	5.95895	1.89368	0.921194	1.73964e-14	5.33027e-13
BSN	161.769	67.1439	256.395	3.81858	1.93304	1.50036e-14	5.35811e-13
DRD2	24.9894	43.1828	6.79607	0.157379	-2.66768	1.6491e-14	5.53766e-13
CD19	154.509	66.7087	242.309	3.63235	1.8609	1.70733e-14	6.08343e-13
ACSL6	29.3065	48.618	9.9951	0.205584	-2.2822	2.18519e-14	6.6566e-13
SYNGR4	28.0732	46.544	9.60235	0.206307	-2.27713	2.53507e-14	7.69266e-13
REP15	100.851	159.205	42.4976	0.266937	-1.90543	2.55945e-14	7.7517e-13
ADGRB3	37.4341	62.4065	12.4618	0.199687	-2.32419	2.62293e-14	7.9135e-13
CTRL	2953.57	1781.04	4126.1	2.31667	1.21205	2.24602e-14	7.98478e-13
KCNB1	19.9321	33.4195	6.4448	0.192846	-2.37448	2.87552e-14	8.62601e-13
LRRC23	351.998	194.8	509.195	2.61393	1.38622	2.78614e-14	9.88263e-13
REC8	409.842	215.874	603.809	2.79705	1.48391	2.89221e-14	1.02358e-12
SYCE1L	15.6299	27.5934	3.66638	0.132872	-2.9119	3.43691e-14	1.12066e-12
BRINP1	75.8983	23.408	128.389	5.48481	2.45544	3.23224e-14	1.14136e-12
RIMS2	90.8316	30.0556	151.608	5.04424	2.33464	3.24398e-14	1.14294e-12
DLG4	606.696	363.849	849.543	2.33488	1.22335	3.63e-14	1.27609e-12
SLC8A3	25.8442	42.8208	8.8676	0.207086	-2.2717	4.92233e-14	1.44093e-12
REP15	137.187	50.5584	223.816	4.42688	2.14629	4.24474e-14	1.48887e-12
RNF182	32.4932	53.9188	11.0675	0.205263	-2.28445	5.40283e-14	1.57865e-12
NBEAL1	266.05	152.393	379.708	2.49164	1.3171	5.35497e-14	1.69348e-12
NRSN2	900.027	581.018	1219.04	2.09811	1.06909	5.12545e-14	1.79379e-12
ACMSD	61.2524	19.7137	102.791	5.21421	2.38245	5.14184e-14	1.79554e-12
ANXA13	585.131	361.127	809.134	2.24058	1.16387	6.20158e-14	1.94947e-12
HBB	602.373	802.91	401.836	0.500474	-0.998632	6.29611e-14	1.97132e-12
RGS4	628.896	379.788	878.004	2.31182	1.20903	5.75719e-14	2.00597e-12
FAM105A	668.507	422.832	914.181	2.16204	1.1124	6.38136e-14	2.21854e-12
LRRC24	27.1236	46.3801	7.86708	0.169622	-2.55961	7.19547e-14	2.23514e-12
RND2	89.7274	31.0255	148.429	4.7841	2.25825	6.56005e-14	2.27564e-12
PLN	241.07	350.684	131.456	0.374857	-1.41559	7.99712e-14	2.31095e-12
RIMS4	37.9885	13.7192	62.2578	4.538	2.18206	7.04489e-14	2.43846e-12
C1ORF95	38.9271	64.4987	13.3555	0.207067	-2.27183	8.5629e-14	2.4609e-12
ALPP	116.036	194.841	37.2304	0.19108	-2.38775	7.23861e-14	2.50002e-12
PPP2R3B	165.784	241.401	90.1677	0.373519	-1.42075	9.25483e-14	2.8247e-12
PRR7	61.6346	102.008	21.261	0.208425	-2.2624	9.88133e-14	2.98697e-12
TG	42.5089	71.5805	13.4374	0.187724	-2.41332	1.00232e-13	3.01828e-12
NDRG4	494.415	283.91	704.921	2.48291	1.31203	8.82611e-14	3.04163e-12
ABAT	1095.29	697.454	1493.12	2.14082	1.09817	9.07776e-14	3.11958e-12
COL26A1	38.8459	13.8404	63.8514	4.61339	2.20583	9.09192e-14	3.11958e-12
PPFIA3	200.305	292.592	108.018	0.369175	-1.43763	1.20531e-13	3.58835e-12
TCL1A	119.536	185.429	53.6441	0.289298	-1.78937	1.55892e-13	4.59765e-12
RDH12	79.0439	130.501	27.5867	0.211391	-2.24202	1.72834e-13	4.80912e-12
ITPKA	152.814	224.6	81.0284	0.360768	-1.47086	1.72845e-13	5.05036e-12
SPEG	289.203	415.319	163.086	0.392678	-1.34858	1.75823e-13	5.12784e-12
NEFL	86.4699	141.328	31.6122	0.22368	-2.16049	1.85277e-13	5.12816e-12
CAPZA3	3.06131	4.48568	1.63695	0.364928	-1.45432	1.79542e-13	5.21699e-12
MSMB	170.435	253.117	87.7531	0.34669	-1.52828	1.91127e-13	5.28082e-12
FER1L4	742.922	1059.42	426.427	0.402511	-1.3129	1.54469e-13	5.28855e-12
SNCB	31.9894	52.8798	11.0991	0.209894	-2.25227	2.00905e-13	5.53157e-12
DLX6	3.04513	4.433	1.65725	0.373844	-1.41949	2.05077e-13	5.92616e-12
CDO1	232.353	110.699	354.007	3.19791	1.67713	1.83152e-13	6.24342e-12
AMPH	202.628	92.8363	312.419	3.36527	1.75072	1.82874e-13	6.24342e-12
PEG10	1208.91	771.071	1646.76	2.13568	1.09469	1.95331e-13	6.64421e-12
LINC01559	353.438	527.267	179.609	0.340642	-1.55367	2.00982e-13	6.82169e-12
SLC4A8	267.002	122.49	411.515	3.35958	1.74828	2.01973e-13	6.84057e-12
RPPH1	40.5519	66.4918	14.6121	0.219758	-2.18601	2.64897e-13	7.20529e-12
FOXL1	548.753	799.45	298.056	0.372827	-1.42342	2.16769e-13	7.32596e-12
CCDC184	160.268	71.7606	248.775	3.46674	1.79358	2.22324e-13	7.49759e-12
GIPR	208.312	99.0224	317.601	3.20737	1.68139	2.28846e-13	7.70106e-12
JSRP1	54.9711	91.7072	18.235	0.198839	-2.33033	2.75005e-13	7.77568e-12
NIM1K	42.6814	15.1529	70.21	4.63345	2.21209	2.48665e-13	8.35017e-12
HCN2	81.7265	27.9486	135.504	4.84833	2.27749	2.53707e-13	8.50133e-12
SYN1	226.268	109.959	342.576	3.11548	1.63945	2.57249e-13	8.60173e-12
ACSBG1	26.7417	9.28028	44.2031	4.76312	2.25191	2.69016e-13	8.97613e-12
CACNA1C	883.663	579.385	1187.94	2.05035	1.03587	2.77523e-13	9.2404e-12
ACSL6	40.0953	14.2665	65.9241	4.62091	2.20818	2.79245e-13	9.27811e-12
ACKR1	944.198	622.348	1266.05	2.03431	1.02454	2.83267e-13	9.39195e-12
FAM46C	1094.11	706.843	1481.38	2.09577	1.06748	2.91456e-13	9.64316e-12
PDE3A	282.11	168.792	395.429	2.3427	1.22817	3.48813e-13	9.65458e-12
CBLN1	100.629	36.744	164.514	4.4773	2.16263	3.08485e-13	1.01852e-11
LGI1	13.0075	21.4335	4.5814	0.213749	-2.22601	3.93924e-13	1.04973e-11
ATP10B	872.421	1224.36	520.479	0.425102	-1.23412	3.20003e-13	1.05434e-11
ATP2B2	40.5664	68.6358	12.497	0.182077	-2.45738	4.03019e-13	1.10578e-11
FMN2	141.185	54.6694	227.701	4.16506	2.05834	3.40105e-13	1.11823e-11
P4HTM	1385.47	927.466	1843.48	1.98765	0.991064	3.43519e-13	1.1271e-11
PDXP	365.688	208.528	522.848	2.50732	1.32615	3.54129e-13	1.1595e-11
HAR1A	37.1213	13.8681	60.3746	4.35348	2.12217	3.70479e-13	1.21051e-11
CCL19	945.147	627.959	1262.33	2.01022	1.00735	4.04172e-13	1.31787e-11
ST6GALNAC5	266.552	125.274	407.83	3.2555	1.70288	4.05414e-13	1.31919e-11
CD19	87.3428	136.553	38.1325	0.27925	-1.84037	4.87237e-13	1.32074e-11
WNK4	141.646	213.349	69.9433	0.327835	-1.60896	5.02733e-13	1.35807e-11
KRT6C	149.159	63.7109	234.607	3.68238	1.88064	5.12376e-13	1.36043e-11
ERO1A	1878.65	2681.01	1076.29	0.401449	-1.31671	4.34047e-13	1.40944e-11
PLXNC1	460.951	284.863	637.038	2.23629	1.16111	5.52875e-13	1.47831e-11
KCNB1	27.3305	9.60529	45.0556	4.69071	2.22981	4.83443e-13	1.56662e-11
MPZL2	1745.32	2414.02	1076.61	0.44598	-1.16495	5.06212e-13	1.63703e-11
CRISP3	2361.5	3301.07	1421.93	0.430747	-1.21509	5.13787e-13	1.65812e-11
REEP2	205.684	297.169	114.2	0.384292	-1.37973	6.25163e-13	1.66032e-11
CRCT1	20.5868	35.4097	5.76381	0.162775	-2.61905	6.30994e-13	1.67017e-11
INHBE	26.1556	9.33587	42.9752	4.60324	2.20265	5.45351e-13	1.75639e-11
ALPP	148.379	65.0571	231.701	3.5615	1.83249	7.17913e-13	1.86574e-11
RELN	307.608	184.048	431.167	2.34269	1.22817	7.40358e-13	1.93686e-11
NOVA1	118.399	46.791	190.007	4.06075	2.02175	6.08939e-13	1.95718e-11
ALPL	381.319	216.667	545.971	2.51986	1.33335	6.12863e-13	1.96294e-11
PLP1	217.108	104.527	329.69	3.15412	1.65724	6.13225e-13	1.96294e-11
OXLD1	324.954	441.493	208.416	0.472071	-1.08292	8.27579e-13	2.1543e-11
PVRL4	1259.4	1755.4	763.415	0.434896	-1.20126	6.81987e-13	2.17862e-11
POU5F1	89.0524	139.218	38.8864	0.279319	-1.84001	8.63083e-13	2.23932e-11
IGSF9	484.635	687.004	282.265	0.410864	-1.28327	7.19324e-13	2.29325e-11
CFD	513.445	307.172	719.717	2.34304	1.22838	7.74796e-13	2.4651e-11
KRT81	120.85	200.435	41.2644	0.205874	-2.28017	8.28172e-13	2.62961e-11
CALCRL	827.255	581.094	1073.42	1.84724	0.885368	1.02858e-12	2.64691e-11
VAT1L	302.878	136.483	469.274	3.43834	1.78171	8.75309e-13	2.77369e-11
DRD4	13.3389	22.9019	3.77584	0.16487	-2.6006	1.09393e-12	2.79227e-11
CPNE9	6.2095	3.91088	8.50812	2.1755	1.12135	9.04371e-13	2.86003e-11
B3GAT1	71.6485	117.75	25.5467	0.216957	-2.20452	1.123e-12	2.88049e-11
FHL1	1392.91	938.789	1847.03	1.96746	0.976331	9.40951e-13	2.96975e-11
SAXO2	42.3739	15.3698	69.378	4.51392	2.17438	9.58637e-13	3.01952e-11
PRIMA1	130.015	51.0884	208.941	4.0898	2.03203	9.71964e-13	3.05538e-11
PREX2	98.5756	43.1883	153.963	3.56492	1.83387	1.29728e-12	3.28431e-11
ZNF414	148.914	219.059	78.7689	0.359578	-1.47562	1.30498e-12	3.2936e-11
ACTG2	2969.6	3958.99	1980.22	0.500182	-0.999475	1.3183e-12	3.32191e-11
EREG	227.475	350.481	104.468	0.29807	-1.74628	1.08138e-12	3.39257e-11
CHST8	53.1457	18.5252	87.7662	4.73766	2.24418	1.11096e-12	3.47843e-11
FRZB	939.452	622.543	1256.36	2.01811	1.013	1.12247e-12	3.50751e-11
SCGB3A1	279.156	424.828	133.484	0.314206	-1.67022	1.12826e-12	3.51862e-11
SOX18	158.082	228.682	87.4813	0.382546	-1.3863	1.40657e-12	3.52215e-11
ROPN1B	3.45427	2.45171	4.45683	1.81784	0.862229	1.41072e-12	3.59506e-11
ECM2	504.75	337.984	671.516	1.98683	0.990469	1.45733e-12	3.62139e-11
CEACAM19	138.806	208.225	69.3872	0.333232	-1.5854	1.45784e-12	3.62139e-11
ZNF467	167.466	240.471	94.4618	0.39282	-1.34806	1.47035e-12	3.64097e-11
UGT1A1	69.3992	120.563	18.2352	0.15125	-2.72499	1.18956e-12	3.70243e-11
CRACR2A	205.078	94.3441	315.812	3.34745	1.74306	1.22637e-12	3.80948e-11
GRIN1	41.7547	15.5381	67.9713	4.37451	2.12912	1.23761e-12	3.83682e-11
CR2	721.775	956.207	487.343	0.509662	-0.972386	1.55527e-12	3.94426e-11
ADGRF3	22.3843	36.761	8.00759	0.217828	-2.19874	1.67972e-12	4.22586e-11
PLPPR2	957.829	645.616	1270.04	1.96718	0.976127	1.4163e-12	4.38218e-11
PCK1	301.469	182.476	420.463	2.30421	1.20427	1.91098e-12	4.62303e-11
CAMK2B	231.288	334.661	127.916	0.382226	-1.3875	1.95731e-12	4.72062e-11
ADH6	197.115	90.5994	303.631	3.35136	1.74474	1.57938e-12	4.87718e-11
ABHD15	668.864	443.375	894.352	2.01715	1.01231	1.59636e-12	4.91997e-11
GRIN2C	21.3487	36.4896	6.20774	0.170123	-2.55535	2.05379e-12	4.93066e-11
S100B	324.483	167.457	481.51	2.87543	1.52378	1.65463e-12	5.08961e-11
STXBP5L	61.9206	20.8984	102.943	4.92588	2.30038	1.67859e-12	5.15324e-11
ALDH1L2	578.033	380.707	775.358	2.03662	1.02618	2.17323e-12	5.19367e-11
TACR2	95.7311	148.267	43.1953	0.291335	-1.77925	2.13366e-12	5.25869e-11
RGS11	228.498	114.053	342.943	3.00689	1.58827	1.77507e-12	5.43882e-11
CCNA1	13.7068	22.3117	5.10199	0.228669	-2.12867	2.32586e-12	5.69672e-11
SPRR1B	217.611	105.637	329.585	3.11997	1.64153	2.34741e-12	5.74059e-11
PI16	225.809	327.538	124.08	0.378825	-1.4004	2.40019e-12	5.84245e-11
SNPH	319.473	161.999	476.947	2.94414	1.55785	1.98876e-12	6.08175e-11
KISS1	32.5296	57.2522	7.80697	0.136361	-2.8745	2.02065e-12	6.16729e-11
TRPA1	44.0742	71.8675	16.281	0.226541	-2.14215	2.62957e-12	6.36145e-11
CNTD2	36.0283	13.6212	58.4355	4.29004	2.10099	2.0972e-12	6.38855e-11
GRIA3	145.742	62.3147	229.17	3.67763	1.87878	2.10424e-12	6.39762e-11
CDT1	165.373	235.541	95.2055	0.404199	-1.30686	2.81302e-12	6.64202e-11
PNMA3	48.8919	79.4885	18.2953	0.230163	-2.11927	2.82565e-12	6.81487e-11
EVPL	1627.21	2236.05	1018.36	0.455431	-1.1347	2.30762e-12	7.00246e-11
NACAD	325.033	175.633	474.434	2.70129	1.43365	2.42593e-12	7.34731e-11
SERPINF2	294.325	138.784	449.866	3.24148	1.69665	2.43609e-12	7.3639e-11
CACNB2	141.078	58.342	223.814	3.83625	1.9397	2.59982e-12	7.84379e-11
PSAPL1	107.053	178.377	35.7289	0.2003	-2.31977	2.67078e-12	8.04248e-11
MOB1B	1141.43	758.876	1523.97	2.0082	1.0059	2.67624e-12	8.04353e-11
KMT5C	180.931	256.419	105.444	0.411215	-1.28203	3.73737e-12	8.70709e-11
NCALD	732.235	453.012	1011.46	2.23274	1.15881	3.07742e-12	9.23166e-11
BCAN	35.8256	60.2793	11.372	0.188654	-2.40618	4.06382e-12	9.45364e-11
KIRREL	459.874	289.726	630.022	2.17455	1.12071	4.12413e-12	9.57977e-11
ADGRV1	147.572	63.7658	231.378	3.62855	1.85939	3.25135e-12	9.7349e-11
SCX	7.16609	12.3427	1.98951	0.16119	-2.63317	4.26056e-12	9.86757e-11
FBXL8	106.959	167.467	46.452	0.27738	-1.85006	4.29219e-12	9.92623e-11
TNNT1	141.428	231.452	51.4032	0.22209	-2.17078	3.61082e-12	1.07907e-10
ABHD14A	474.808	290.221	659.396	2.27205	1.18399	3.65472e-12	1.09012e-10
DOHH	256.013	356.685	155.341	0.435514	-1.19921	4.90823e-12	1.12742e-10
FAT2	68.7992	22.3944	115.204	5.14432	2.36298	4.81488e-12	1.14029e-10
ADGRB3	51.1968	18.23	84.1636	4.61676	2.20688	3.84181e-12	1.14375e-10
RMRP	31.5437	12.6875	50.4	3.97241	1.99001	5.14694e-12	1.17307e-10
SERPINB5	1167.86	1613.23	722.49	0.447853	-1.1589	4.38022e-12	1.30159e-10
CACNA2D1	128.764	60.5573	196.971	3.25264	1.70161	5.85831e-12	1.32194e-10
GNG7	369.599	216.153	523.044	2.41978	1.27488	4.46599e-12	1.32457e-10
TMPRSS6	126.286	192.283	60.2894	0.313545	-1.67325	5.90987e-12	1.33154e-10
CHD5	98.5619	38.6998	158.424	4.09366	2.03339	4.5311e-12	1.34136e-10
ATP8A2	39.5071	14.7441	64.2701	4.35903	2.12401	4.7402e-12	1.40063e-10
ATP8A1	820.764	527.479	1114.05	2.11202	1.07863	4.893e-12	1.44307e-10
SYT3	27.0296	10.2707	43.7885	4.26344	2.09202	5.1237e-12	1.50828e-10
PCSK4	50.5511	82.1953	18.9068	0.230023	-2.12015	7.00603e-12	1.56804e-10
FMO2	335.176	213.012	457.341	2.14703	1.10234	7.34754e-12	1.63441e-10
UBXN7	343.866	217.063	470.669	2.16835	1.1166	7.40745e-12	1.64209e-10
TM4SF5	311.091	429.232	192.949	0.449521	-1.15354	7.42063e-12	1.64209e-10
TTLL9	25.155	9.68691	40.623	4.1936	2.06819	5.73035e-12	1.68372e-10
LINC00982	96.5745	154.019	39.1305	0.254063	-1.97674	7.73716e-12	1.70185e-10
CHST5	98.2664	37.1996	159.333	4.2832	2.09869	5.97414e-12	1.75208e-10
SCUBE3	177.76	87.5015	268.018	3.06301	1.61495	8.05099e-12	1.76104e-10
GAMT	530.737	319.243	742.231	2.32497	1.21721	6.17747e-12	1.80834e-10
KRT4	107.353	167.448	47.2569	0.282218	-1.82512	8.34579e-12	1.81795e-10
FAM69B	282.87	137.999	427.741	3.0996	1.63208	6.2801e-12	1.83498e-10
NRN1	210.851	104.377	317.324	3.04017	1.60415	6.29893e-12	1.83707e-10
KCNH3	71.9918	116.803	27.1807	0.232706	-2.10342	8.35577e-12	1.93522e-10
ACACB	990.512	662.987	1318.04	1.98803	0.991339	6.67518e-12	1.94321e-10
IL20RB	236.251	362.656	109.846	0.302892	-1.72313	7.08315e-12	2.05816e-10
TMEM191A	80.4414	30.0053	130.877	4.3618	2.12493	7.16779e-12	2.07892e-10
CXCR5	139.71	62.6718	216.749	3.45848	1.79014	7.28395e-12	2.10873e-10
NTRK1	45.5757	72.7635	18.3879	0.252708	-1.98446	9.24586e-12	2.12574e-10
KCNJ3	51.4662	83.0619	19.8705	0.239226	-2.06356	9.27488e-12	2.1293e-10
FAM179A	76.1608	28.2141	124.107	4.39877	2.1371	7.46263e-12	2.1565e-10
SDK1	566.704	345.89	787.519	2.27679	1.187	7.73873e-12	2.23218e-10
CA9	2194.84	3071.04	1318.64	0.429379	-1.21968	7.96213e-12	2.29242e-10
DLGAP3	47.5813	17.8775	77.2852	4.32305	2.11205	7.99905e-12	2.29885e-10
C2ORF54	200.228	284.879	115.576	0.405703	-1.3015	1.07314e-11	2.31202e-10
HMGA2	211.541	329.322	93.761	0.284709	-1.81244	8.24733e-12	2.36589e-10
FOXA2	728.664	456.981	1000.35	2.18903	1.13029	8.61115e-12	2.46576e-10
SLC26A11	385.001	220.455	549.546	2.49278	1.31775	8.99815e-12	2.5719e-10
SCGB2A1	201.318	98.9744	303.661	3.06807	1.61733	9.07454e-12	2.58904e-10
FCRLA	135.119	59.4218	210.816	3.54778	1.82692	9.17723e-12	2.6136e-10
RAP1GAP2	1888.41	1196.13	2580.69	2.15754	1.10938	9.62559e-12	2.73634e-10
RIC3	155.125	71.7216	238.528	3.32575	1.73368	9.66626e-12	2.74295e-10
TNFRSF25	109.766	170.174	49.3582	0.290045	-1.78565	1.28931e-11	2.74396e-10
CGB5	315.127	464.565	165.69	0.356656	-1.48739	9.9347e-12	2.81406e-10
ABCA8	421.263	279	563.525	2.0198	1.01421	1.43758e-11	3.03491e-10
DPT	876.784	593.585	1159.98	1.9542	0.966578	1.0812e-11	3.05706e-10
PRIMA1	96.8755	148.591	45.1596	0.303918	-1.71824	1.36843e-11	3.07877e-10
MROH6	702.904	980.789	425.02	0.433345	-1.20641	1.10593e-11	3.12139e-10
MAMDC4	134.836	201.135	68.5373	0.340753	-1.5532	1.54938e-11	3.24915e-10
CCDC78	46.7093	75.6375	17.7811	0.235083	-2.08876	1.77257e-11	3.70241e-10
DNER	128.622	198.635	58.6085	0.295057	-1.76094	1.69455e-11	3.7641e-10
CDK3	149.554	217.475	81.6327	0.375366	-1.41363	1.90023e-11	3.9638e-10
C12ORF57	2069.35	1380.63	2758.07	1.99769	0.99833	1.41153e-11	3.97677e-10
SGSM2	1413.41	983.144	1843.67	1.87529	0.90711	1.42064e-11	3.99528e-10
BRICD5	30.9485	51.1595	10.7375	0.209883	-2.25234	1.92847e-11	4.01208e-10
CEACAM19	226.715	118.571	334.858	2.82411	1.49779	1.44401e-11	4.05378e-10
MIAT	408.085	539.622	276.549	0.512487	-0.964412	1.97737e-11	4.09758e-10
DNAJC12	403.727	226.41	581.044	2.56633	1.35971	1.48459e-11	4.1603e-10
PPFIA3	319.321	170.618	468.023	2.7431	1.45581	1.51451e-11	4.2366e-10
JSRP1	102.645	42.7668	162.524	3.80023	1.92609	1.59593e-11	4.45643e-10
CACNA2D3	56.5309	20.7522	92.3096	4.44818	2.15322	1.63081e-11	4.54577e-10
ACMSD	43.7979	70.448	17.1478	0.243411	-2.03853	2.09886e-11	4.62953e-10
MUC4	1786.79	2448.66	1124.92	0.459402	-1.12217	1.73156e-11	4.81808e-10
CADM3	164.541	240.026	89.0569	0.371031	-1.43039	2.19871e-11	4.82951e-10
RFX2	401.945	230.28	573.611	2.49093	1.31668	1.84286e-11	5.11873e-10
PROM2	2038.95	2881.11	1196.8	0.415395	-1.26744	1.9329e-11	5.35938e-10
ARL14	686.261	950.086	422.437	0.44463	-1.16932	2.01828e-11	5.58628e-10
AKR1B10	983.162	1365.38	600.947	0.440133	-1.18399	2.05186e-11	5.66925e-10
ATP6V0E2-AS1	73.8536	27.4796	120.228	4.37516	2.12933	2.07827e-11	5.73218e-10
ADAT3	58.9641	94.8545	23.0738	0.243255	-2.03946	2.84642e-11	5.73251e-10
LRRK2	356.686	226.753	486.619	2.14603	1.10167	3.03317e-11	6.09303e-10
TMEM61	117.097	50.238	183.956	3.66169	1.87251	2.28643e-11	6.29527e-10
RSPH9	26.0976	10.2512	41.944	4.09161	2.03267	2.29601e-11	6.31063e-10
VGLL3	704.221	485.843	922.598	1.89896	0.92521	3.23902e-11	6.48173e-10
LGALS7	67.1231	106.703	27.5431	0.258128	-1.95384	3.42907e-11	6.85336e-10
LTB	571.028	371.607	770.449	2.07329	1.05192	2.49931e-11	6.85744e-10
TMEM59L	150.819	218.646	82.9922	0.379573	-1.39755	3.51693e-11	7.01115e-10
SCN3B	155.513	73.1031	237.923	3.25462	1.70249	2.62758e-11	7.19682e-10
FOSB	2394.69	1654.75	3134.62	1.89432	0.921678	2.67712e-11	7.31977e-10
SLC2A4	66.9867	25.3616	108.612	4.28253	2.09846	2.75321e-11	7.51477e-10
PRKG1	158.171	84.4063	231.937	2.74786	1.45831	3.93338e-11	7.80187e-10
CLDN5	681.612	461.895	901.328	1.95137	0.964487	2.91993e-11	7.95605e-10
RASA4	538.218	330.992	745.445	2.25216	1.17131	2.94094e-11	7.99947e-10
FAM222A	191.726	274.389	109.063	0.397476	-1.33106	4.06168e-11	8.0361e-10
IGFBPL1	10.1228	16.1588	4.08675	0.252912	-1.98329	3.80347e-11	8.1387e-10
FAM117A	470.891	293.054	648.728	2.21368	1.14645	3.0546e-11	8.29429e-10
SNCG	370.465	510.238	230.693	0.452129	-1.14519	4.28284e-11	8.44185e-10
TMEM74B	90.1635	137.772	42.5555	0.308885	-1.69486	4.3061e-11	8.47709e-10
TMEM132B	60.6252	96.1547	25.0957	0.260993	-1.93792	4.10475e-11	8.75958e-10
ADAMTSL2	1302.73	873.23	1732.23	1.9837	0.988197	3.29841e-11	8.94091e-10
PCLO	421.614	239.327	603.901	2.52333	1.33533	3.42135e-11	9.25822e-10
CPLX1	106.683	165.685	47.6817	0.287786	-1.79693	5.02364e-11	9.80389e-10
EGFL8	132.766	197.38	68.1517	0.345281	-1.53416	5.03292e-11	9.80983e-10
LINC01002	101.692	159.742	43.6433	0.273212	-1.87191	5.11444e-11	9.9564e-10
NDUFA4L2	653.453	851.763	455.143	0.534354	-0.904132	5.23643e-11	1.01562e-09
INPP4B	595.573	830.719	360.428	0.433875	-1.20465	3.99458e-11	1.07909e-09
ZNF704	247.283	149.483	345.084	2.30851	1.20696	5.67454e-11	1.09119e-09
DACH2	17.463	27.9781	6.94776	0.248328	-2.00968	5.19566e-11	1.09394e-09
LINC00116	234.966	329.65	140.282	0.425549	-1.2326	5.8425e-11	1.11939e-09
SULT1C2	734.708	1018.3	451.116	0.443009	-1.17459	4.26116e-11	1.14913e-09
SPEF1	27.2017	43.1837	11.2198	0.259815	-1.94444	5.57377e-11	1.16731e-09
TCP11	3.32606	2.42905	4.22308	1.73857	0.797903	5.73516e-11	1.19852e-09
WASH5P	183.647	255.821	111.472	0.43574	-1.19846	6.31959e-11	1.20639e-09
AQP12B	216.643	111.334	321.953	2.89179	1.53196	4.66441e-11	1.25572e-09
SAXO2	31.0538	49.525	12.5825	0.254064	-1.97673	6.07013e-11	1.25953e-09
PTCHD2	40.5758	65.1011	16.0505	0.246547	-2.02007	6.19038e-11	1.28279e-09
CD320	779.303	513.108	1045.5	2.03758	1.02686	4.83094e-11	1.29834e-09
CXCL9	725.589	973.377	477.8	0.490869	-1.02659	4.92617e-11	1.32167e-09
SLC4A11	341.428	457.102	225.755	0.493883	-1.01776	7.01306e-11	1.32561e-09
GIPR	124.273	186.265	62.2821	0.334374	-1.58046	7.12703e-11	1.34263e-09
ITGA2	2608.73	3629.15	1588.31	0.437653	-1.19214	5.21261e-11	1.39614e-09
CAMK2N2	129.238	54.8396	203.637	3.71333	1.89271	5.24518e-11	1.40248e-09
CYP11A1	61.0724	103.358	18.7867	0.181763	-2.45987	5.31613e-11	1.41905e-09
DPEP1	945.097	647.664	1242.53	1.91848	0.939962	5.34471e-11	1.42426e-09
MMP13	209.941	113.699	306.182	2.69291	1.42916	5.74078e-11	1.52722e-09
LINC00265	149.714	215.546	83.8818	0.38916	-1.36156	8.3579e-11	1.56329e-09
LTF	2439.37	1683.58	3195.16	1.89783	0.924352	6.18729e-11	1.64323e-09
AMDHD2	228.913	319.929	137.897	0.431022	-1.21417	8.86662e-11	1.65255e-09
TUSC3	1325.76	890.332	1761.19	1.97813	0.984139	6.27177e-11	1.66286e-09
PLCXD3	426.49	243.324	609.656	2.50553	1.32512	6.39119e-11	1.69168e-09
TMEM132E	76.4281	28.8189	124.037	4.30403	2.10569	6.40955e-11	1.69369e-09
SERPINE2	1956.78	1278.08	2635.48	2.06206	1.04409	6.47413e-11	1.70789e-09
DYNC1I1	179.513	86.0505	272.976	3.17227	1.66552	6.49766e-11	1.71123e-09
NYAP1	125.471	53.7066	197.236	3.67247	1.87675	6.55501e-11	1.72345e-09
CCNA1	18.4362	7.10634	29.766	4.18866	2.06649	6.5792e-11	1.72693e-09
ALDH3B2	86.5301	130.452	42.6081	0.326619	-1.61432	9.67886e-11	1.78911e-09
UGT1A1	130.805	64.2762	197.334	3.07009	1.61828	9.83381e-11	1.8135e-09
MAGEH1	692.066	459.971	924.162	2.00917	1.0066	7.28822e-11	1.90985e-09
MAGED4	299.691	153.62	445.763	2.90173	1.53691	7.30532e-11	1.91115e-09
CNGA3	34.4218	54.8727	13.9709	0.254606	-1.97366	9.44144e-11	1.9211e-09
PKIG	1072.84	741.921	1403.76	1.89206	0.919956	7.53824e-11	1.96882e-09
BRSK1	169.499	82.7088	256.289	3.09869	1.63166	7.59737e-11	1.98098e-09
SLC1A3	510.35	346.756	673.944	1.94357	0.958706	1.09776e-10	2.01031e-09
TCTN1	668.204	456.43	879.978	1.92796	0.947073	7.74331e-11	2.01237e-09
NCCRP1	137.777	220.452	55.1017	0.249949	-2.00029	7.73284e-11	2.01237e-09
TGFA	892.05	1220.81	563.293	0.46141	-1.11588	7.77085e-11	2.0162e-09
NAA20	1373.49	964.68	1782.29	1.84755	0.88561	7.7947e-11	2.01906e-09
TFAP2A	267.351	362.773	171.928	0.473928	-1.07726	1.14161e-10	2.08093e-09
RCAN2	641.207	429.858	852.557	1.98335	0.987936	8.20078e-11	2.12076e-09
NIM1K	31.1281	49.3915	12.8648	0.260465	-1.94084	1.05627e-10	2.13821e-09
STRN	326.302	210.077	442.527	2.1065	1.07484	1.26134e-10	2.2807e-09
GATA3-AS1	4.43288	3.37185	5.4939	1.62934	0.704291	1.14113e-10	2.29817e-09
UCN	5.11779	8.68745	1.54814	0.178204	-2.4884	1.30676e-10	2.35202e-09
RASGRF1	220.914	114.753	327.075	2.85026	1.5111	9.14618e-11	2.36136e-09
SSR4	5842.64	3824.77	7860.51	2.05516	1.03925	9.17261e-11	2.36431e-09
ZFHX4	263.242	166.424	360.06	2.16351	1.11337	1.32082e-10	2.37461e-09
PNMA2	923.81	634.774	1212.85	1.91068	0.934082	9.78145e-11	2.51712e-09
BCRP3	33.1173	14.2695	51.9652	3.6417	1.86461	9.80174e-11	2.51823e-09
BCORP1	4.24912	3.21969	5.27856	1.63946	0.713224	9.88287e-11	2.53494e-09
ITGA9	245.099	147.544	342.655	2.32239	1.21561	1.4849e-10	2.65445e-09
DNASE1L2	14.5836	24.2542	4.913	0.202563	-2.30356	1.49996e-10	2.67833e-09
COL25A1	10.6169	16.8342	4.39963	0.26135	-1.93594	1.34186e-10	2.68526e-09
SLC38A11	80.3906	36.5167	124.264	3.40295	1.76678	1.60138e-10	2.84331e-09
NAT14	483.504	304.634	662.374	2.17433	1.12057	1.15364e-10	2.95426e-09
ZDHHC20	351.438	226.779	476.097	2.09938	1.06997	1.6901e-10	2.98067e-09
JPH4	87.196	35.4664	138.926	3.9171	1.96979	1.18399e-10	3.02706e-09
USP32P1	205.117	287.946	122.288	0.424692	-1.23551	1.74884e-10	3.06709e-09
LMNTD2	56.9414	90.7307	23.1522	0.255175	-1.97044	1.75113e-10	3.06769e-09
TOX	317.591	170.169	465.013	2.73265	1.4503	1.23941e-10	3.16362e-09
HMGCS2	811.954	592.373	1031.54	1.74136	0.800216	1.8353e-10	3.19735e-09
REST	313.392	197.975	428.809	2.16598	1.11502	1.85858e-10	3.23435e-09
PRB1	10.437	17.9575	2.91654	0.162413	-2.62226	1.29843e-10	3.30891e-09
ADGRG6	1039.29	1398.7	679.871	0.486072	-1.04076	1.36052e-10	3.46152e-09
ABHD16B	110.467	168.032	52.9007	0.314825	-1.66738	2.02697e-10	3.49264e-09
PELI3	385.693	227.792	543.593	2.38636	1.25481	1.42524e-10	3.62033e-09
ABCC9	555.034	373.21	736.859	1.97438	0.981399	2.14589e-10	3.68546e-09
ADAMTSL3	269.791	174.406	365.177	2.09383	1.06615	2.15637e-10	3.69942e-09
PPP1R3F	170.402	84.5099	256.295	3.03272	1.60061	1.5123e-10	3.8353e-09
NPDC1	3510.02	2401.45	4618.6	1.92326	0.943552	1.52105e-10	3.85128e-09
IGF2BP2	685.861	936.652	435.07	0.464495	-1.10626	1.57942e-10	3.98625e-09
CYP21A2	143.763	227.665	59.8609	0.262935	-1.92722	1.57709e-10	3.98625e-09
HK2	2208.37	3039.67	1377.08	0.453036	-1.1423	1.59082e-10	4.00862e-09
CA12	1087.54	1461.14	713.936	0.488616	-1.03323	1.64891e-10	4.14836e-09
MTUS2	128.944	55.5637	202.324	3.6413	1.86445	1.65886e-10	4.16672e-09
DSG3	380.866	249.864	511.868	2.04858	1.03463	2.1338e-10	4.17457e-09
TCP11	2.75023	3.76502	1.73545	0.460939	-1.11735	2.49155e-10	4.22838e-09
HAR1B	7.23629	3.81556	10.657	2.79304	1.48184	1.71376e-10	4.29778e-09
LEFTY1	1105.27	764.886	1445.66	1.89004	0.918416	1.71692e-10	4.29885e-09
KRT81	120.127	180.249	60.0048	0.3329	-1.58684	2.54603e-10	4.31156e-09
MYO9A	314.163	200.697	427.629	2.13073	1.09135	2.58603e-10	4.36521e-09
ARVCF	521.252	326.549	715.954	2.19249	1.13257	1.75255e-10	4.38109e-09
LNPEP	295.584	189.004	402.165	2.12781	1.08937	2.63742e-10	4.43249e-09
B4GAT1	701.035	464.661	937.409	2.01741	1.0125	1.78736e-10	4.46103e-09
KIF19	71.4335	111.013	31.8538	0.286937	-1.80119	2.72099e-10	4.56367e-09
DSEL	401.985	274.307	529.663	1.93092	0.949285	2.72695e-10	4.56881e-09
TTLL6	107.293	47.1389	167.447	3.5522	1.82871	1.87294e-10	4.66723e-09
MTURN	890.129	615.142	1165.12	1.89406	0.921483	1.91085e-10	4.75418e-09
MACROD1	188.625	261.766	115.483	0.44117	-1.18059	2.98249e-10	4.93914e-09
TMEM145	38.3405	62.7211	13.9598	0.22257	-2.16767	2.99085e-10	4.94778e-09
COL25A1	14.1251	5.72975	22.5204	3.93043	1.97469	2.01118e-10	4.9959e-09
HGF	127	64.9473	189.053	2.91086	1.54145	3.0546e-10	5.04266e-09
TPST2	1155.61	805.323	1505.89	1.86993	0.902981	2.08743e-10	5.17717e-09
FXYD2	1957	1283.2	2630.8	2.0502	1.03576	2.10996e-10	5.217e-09
KNDC1	158.809	78.967	238.651	3.02216	1.59558	2.11012e-10	5.217e-09
RAB39B	102.259	44.8226	159.695	3.56284	1.83303	2.1333e-10	5.26605e-09
MYH16	30.515	11.4512	49.5788	4.32959	2.11423	2.90226e-10	5.56732e-09
NAA38	647.592	451.225	843.959	1.87037	0.903327	2.37073e-10	5.84298e-09
CXCL12	2100.44	1468.72	2732.16	1.86024	0.895489	2.38053e-10	5.85798e-09
MAB21L2	209.591	115.248	303.934	2.63723	1.39902	2.44206e-10	6e-09
PRDX4	2297.53	1632.36	2962.7	1.81498	0.859952	2.4803e-10	6.08447e-09
IL33	522.814	354.723	690.906	1.94774	0.961799	3.90403e-10	6.35827e-09
CCDC151	24.3186	38.3484	10.2889	0.268302	-1.89807	3.45746e-10	6.56833e-09
SPTBN5	122.559	181.931	63.1876	0.347316	-1.52568	4.04718e-10	6.5846e-09
MYH16	23.7936	40.2651	7.32201	0.181845	-2.45922	2.72633e-10	6.6776e-09
WDR97	20.6102	34.1234	7.09703	0.207981	-2.26547	4.34365e-10	7.02342e-09
SSBP4	922.121	652.559	1191.68	1.82617	0.86882	2.87796e-10	7.03805e-09
NTF4	25.4854	9.64019	41.3307	4.28734	2.10008	3.79767e-10	7.15425e-09
CTXN1	110.535	167.275	53.7948	0.321595	-1.63668	4.45373e-10	7.18666e-09
HAS3	268.631	408.723	128.538	0.314487	-1.66893	2.96852e-10	7.24826e-09
GPER1	123.875	183.026	64.7249	0.353638	-1.49965	4.52263e-10	7.29037e-09
ENDOG	162.829	226.587	99.0719	0.437236	-1.19352	4.55402e-10	7.33347e-09
RHBDL1	56.0155	88.7409	23.2902	0.262452	-1.92988	4.59573e-10	7.39145e-09
LOXL4	1046.97	744.77	1349.17	1.81153	0.857205	3.17255e-10	7.73443e-09
SLITRK2	28.0122	11.7154	44.309	3.78213	1.9192	3.17985e-10	7.74025e-09
FAM63B	322.547	210.01	435.084	2.07173	1.05083	4.84139e-10	7.74868e-09
CUZD1	3481.86	2533.11	4430.61	1.74908	0.806596	4.97531e-10	7.93882e-09
TUBB1	36.0908	15.4879	56.6937	3.66051	1.87204	3.27171e-10	7.95157e-09
FCER2	110.217	163.514	56.9192	0.3481	-1.52243	4.46406e-10	8.32007e-09
SKAP1	352.015	218.169	485.86	2.22699	1.1551	3.5012e-10	8.49621e-09
JAKMIP2	144.31	69.9043	218.715	3.12878	1.6456	3.6249e-10	8.78286e-09
GRIP2	23.1836	9.42138	36.9457	3.92148	1.9714	3.63611e-10	8.79649e-09
FABP4	464.035	298.5	629.57	2.10911	1.07663	3.71156e-10	8.96524e-09
MEIS3	434.698	279.397	589.999	2.11169	1.0784	3.74129e-10	9.02321e-09
LINC00174	127.827	187.644	68.0087	0.362434	-1.46421	5.73813e-10	9.0824e-09
PTRH1	158.041	221.44	94.6427	0.427397	-1.22635	5.8017e-10	9.17379e-09
WNT10A	262.365	354.92	169.809	0.478442	-1.06358	5.83248e-10	9.21321e-09
PAM16	179.94	246.996	112.883	0.457023	-1.12966	5.92461e-10	9.32135e-09
ZSWIM7	345.966	214.385	477.547	2.22752	1.15544	3.89747e-10	9.38551e-09
FGD6	889.389	1199.71	579.072	0.482678	-1.05087	3.92549e-10	9.43855e-09
NDNF	261.753	168.922	354.583	2.09909	1.06976	6.1043e-10	9.59447e-09
SRPK3	27.4852	44.255	10.7153	0.242127	-2.04616	6.17812e-10	9.69115e-09
SYNDIG1L	25.941	11.217	40.665	3.62529	1.8581	4.03874e-10	9.69605e-09
MCOLN3	145.553	69.7911	221.315	3.17111	1.66499	4.07783e-10	9.775e-09
MS4A4A	478.71	345.88	611.539	1.76807	0.822173	6.26325e-10	9.81491e-09
CACNA1A	268.51	365.274	171.746	0.470183	-1.08871	6.29678e-10	9.85766e-09
GPRIN3	272.021	179.21	364.831	2.03577	1.02558	6.31774e-10	9.88064e-09
KLHL17	137.928	200.397	75.4578	0.376541	-1.40912	6.95761e-10	1.08276e-08
ADAM22	150.768	85.0653	216.47	2.54476	1.34753	6.97914e-10	1.08504e-08
NRADDP	7.80654	12.9757	2.63742	0.203259	-2.29861	7.00076e-10	1.08733e-08
NOXO1	59.3691	93.4143	25.324	0.271093	-1.88314	7.2151e-10	1.11731e-08
CD22	267.81	359.09	176.53	0.491603	-1.02443	7.32894e-10	1.13383e-08
TPPP	418.686	252.58	584.791	2.31527	1.21118	4.79282e-10	1.14714e-08
ZP1	5.44897	7.88476	3.01318	0.382153	-1.38778	6.40177e-10	1.17098e-08
HSD11B1	299.435	192.663	406.208	2.10838	1.07614	7.67729e-10	1.17961e-08
AR	52.759	24.8925	80.6255	3.23895	1.69552	7.76485e-10	1.18958e-08
ELL2	2125.9	1505.6	2746.19	1.82398	0.867092	4.9958e-10	1.19332e-08
LIMS2	800.621	557.491	1043.75	1.87223	0.904758	5.0009e-10	1.19332e-08
GPD1	503.258	316.488	690.028	2.18027	1.1245	5.01351e-10	1.19452e-08
PPARG	747.707	1012.88	482.535	0.476399	-1.06976	5.11929e-10	1.21788e-08
TMEM132B	80.5341	32.8769	128.191	3.89912	1.96315	5.21531e-10	1.23885e-08
SRCIN1	283.173	147.301	419.046	2.84483	1.50834	5.29163e-10	1.25509e-08
KL	194.459	274.002	114.917	0.419403	-1.25359	8.35966e-10	1.2745e-08
PTGES	905.924	1225.43	586.423	0.478546	-1.06327	5.40531e-10	1.28012e-08
KLKB1	73.2262	30.4326	116.02	3.81234	1.93068	5.47075e-10	1.29368e-08
FAM57B	16.1813	25.4425	6.9201	0.271989	-1.87838	7.32015e-10	1.32817e-08
ASAP2	1698.47	2236.74	1160.2	0.518699	-0.94703	5.67664e-10	1.33834e-08
CCR7	307.882	174.475	441.289	2.52923	1.3387	5.67047e-10	1.33834e-08
PRRT3	181.584	92.1867	270.982	2.93949	1.55557	5.89297e-10	1.38727e-08
MYLK	4334.36	2946.26	5722.46	1.94228	0.957748	6.08103e-10	1.42941e-08
TNNT1	178.696	97.1343	260.257	2.67935	1.42188	8.00644e-10	1.44437e-08
PALM	653.45	461.057	845.843	1.83457	0.875445	6.20247e-10	1.45578e-08
POMC	54.6711	22.359	86.9831	3.8903	1.95988	6.345e-10	1.48701e-08
SUSD4	487.005	308.369	665.641	2.15859	1.11009	6.36128e-10	1.48862e-08
AK5	89.6508	39.2226	140.079	3.57139	1.83649	6.47069e-10	1.51197e-08
HIST3H2BB	4.06929	3.12707	5.0115	1.60262	0.680431	8.45655e-10	1.52034e-08
PITX1	523.368	737.01	309.725	0.420246	-1.25069	6.7238e-10	1.56879e-08
FOXQ1	1080.57	1438.4	722.738	0.502461	-0.992916	6.82781e-10	1.5907e-08
RGMA	390.495	516.111	264.879	0.51322	-0.962351	1.05129e-09	1.59199e-08
KSR2	146.39	71.4463	221.334	3.09791	1.63129	6.99223e-10	1.6266e-08
RNF208	106.112	161.605	50.6191	0.313228	-1.67471	1.08543e-09	1.64211e-08
FAT2	52.4171	82.1229	22.7114	0.276554	-1.85437	1.09764e-09	1.659e-08
TTTY14	3.4244	2.57654	4.27226	1.65814	0.729565	9.36135e-10	1.67156e-08
TEKT5	3.25363	4.61595	1.89132	0.409736	-1.28723	1.1411e-09	1.72137e-08
LY75	1190.86	1597.8	783.932	0.490633	-1.02728	7.42007e-10	1.72358e-08
RAPGEF6	269.688	177.82	361.555	2.03326	1.02379	1.15588e-09	1.74033e-08
SIX2	99.2079	152.861	45.5547	0.298014	-1.74655	1.16848e-09	1.75763e-08
ADGRF1	516.782	726.304	307.261	0.423048	-1.24111	7.57987e-10	1.75811e-08
MAPK12	181.775	249.106	114.444	0.459421	-1.12211	1.20983e-09	1.8129e-08
ASIC3	22.8055	37.0167	8.59423	0.232172	-2.10674	1.23316e-09	1.8461e-08
IQGAP3	511.741	706.907	316.576	0.447832	-1.15897	8.40589e-10	1.94683e-08
DACH2	23.1341	9.53744	36.7307	3.85121	1.94531	8.45774e-10	1.95596e-08
CDKL5	66.4411	31.3161	101.566	3.24326	1.69744	1.3138e-09	1.95788e-08
DNAJC6	162.08	81.0126	243.147	3.00135	1.58561	8.75197e-10	2.02104e-08
USP27X	206.746	112.427	301.064	2.67785	1.42107	8.87137e-10	2.04561e-08
KRT6B	656.123	836.798	475.448	0.568175	-0.815593	1.39913e-09	2.07095e-08
PCDH10	42.6215	66.2149	19.028	0.287368	-1.79903	1.21092e-09	2.12606e-08
SBNO1	420.107	287.222	552.992	1.92532	0.945096	1.46046e-09	2.15565e-08
MC1R	217.916	297.188	138.644	0.466518	-1.09999	1.59645e-09	2.3432e-08
SERINC5	273.212	179.791	366.634	2.03923	1.02802	1.59524e-09	2.3432e-08
CCDC65	28.6374	12.3362	44.9386	3.64284	1.86506	1.0371e-09	2.3879e-08
PARVB	742.005	493.279	990.732	2.00846	1.00609	1.06579e-09	2.45039e-08
SPATC1L	136.838	197.749	75.9273	0.383958	-1.38098	1.67857e-09	2.45685e-08
PLD3	7390.23	4756.27	10024.2	2.10757	1.07558	1.08459e-09	2.48997e-08
SPHK2	340.208	440.598	239.819	0.544304	-0.877515	1.72396e-09	2.52095e-08
TMEM160	82.6892	122.328	43.0499	0.351921	-1.50668	1.77256e-09	2.58482e-08
PRKCI	1260.41	1673.1	847.71	0.50667	-0.980882	1.15512e-09	2.64804e-08
CD79A	474.01	608.012	340.008	0.559214	-0.838528	1.83947e-09	2.67743e-08
TMC8	635.138	449.325	820.952	1.82708	0.869538	1.1792e-09	2.6993e-08
CADM3	202.796	110.833	294.759	2.65948	1.41114	1.19918e-09	2.74106e-08
FAM168A	252.019	164.341	339.696	2.06702	1.04755	1.92755e-09	2.7953e-08
NTN1	504.929	326.535	683.324	2.09265	1.06533	1.24106e-09	2.82858e-08
NKAIN1	29.5527	12.8565	46.2489	3.59731	1.84692	1.24101e-09	2.82858e-08
PDZD4	219.395	300.012	138.779	0.462578	-1.11223	1.96119e-09	2.84146e-08
TG	58.8007	24.4125	93.1889	3.81726	1.93254	1.70973e-09	2.94279e-08
MAPK4	104.049	47.6525	160.446	3.36701	1.75147	1.29825e-09	2.95465e-08
RND2	65.0111	100.553	29.4693	0.293073	-1.77067	1.73742e-09	2.98551e-08
MEF2B	38.6525	61.8764	15.4286	0.249346	-2.00378	2.06935e-09	2.99542e-08
LRRC4	60.5342	93.4219	27.6465	0.295932	-1.75666	1.74639e-09	2.99608e-08
ANKRD9	123.149	180.283	66.0149	0.366174	-1.4494	2.07589e-09	3.00213e-08
LHFPL5	5.92863	4.15864	7.69862	1.85123	0.888487	1.36473e-09	3.10145e-08
IDO2	4.91472	3.79646	6.03298	1.58911	0.668218	1.37668e-09	3.12411e-08
CCDC69	855.849	608.444	1103.25	1.81324	0.858569	1.41551e-09	3.20761e-08
ACAP1	322.359	201.667	443.052	2.19695	1.1355	1.42989e-09	3.23554e-08
IRF6	885.871	1176.88	594.864	0.50546	-0.98433	1.43819e-09	3.24964e-08
PART1	38.9297	62.5873	15.2721	0.244012	-2.03497	2.30135e-09	3.29791e-08
CD84	185.934	101.073	270.796	2.67922	1.42181	2.33509e-09	3.34322e-08
CLEC3B	317.22	190.333	444.106	2.33331	1.22238	1.49632e-09	3.37616e-08
LIMD2	718.391	487.529	949.253	1.94707	0.961303	1.50124e-09	3.3824e-08
CD48	471.659	310.064	633.253	2.04233	1.03022	1.5104e-09	3.39819e-08
CACNA2D3	41.5045	64.7903	18.2187	0.281195	-1.83036	1.99832e-09	3.4171e-08
TACR2	72.3629	109.987	34.7383	0.315839	-1.66274	2.44296e-09	3.49131e-08
FBLL1	50.1162	78.6304	21.602	0.274728	-1.86392	2.44706e-09	3.494e-08
CDRT4	346.096	218.731	473.461	2.16459	1.11409	1.58068e-09	3.55124e-08
PERM1	67.7401	103.761	31.7196	0.3057	-1.70981	2.50221e-09	3.56628e-08
CYP2D7	18.1228	29.8364	6.40909	0.214808	-2.21888	2.67226e-09	3.7949e-08
SCNN1D	61.0508	94.9631	27.1386	0.285781	-1.80702	2.71681e-09	3.85122e-08
JPH4	65.5194	101.261	29.7779	0.294071	-1.76576	2.33918e-09	3.9698e-08
PCP4	86.9502	128.726	45.1745	0.350936	-1.51072	2.85818e-09	4.02985e-08
THSD7A	138.251	78.9499	197.553	2.50226	1.32323	2.90664e-09	4.09452e-08
SSTR1	396.672	239.196	554.148	2.31671	1.21208	1.84207e-09	4.13258e-08
ANOS1	315.242	206.965	423.52	2.04634	1.03305	2.98643e-09	4.19566e-08
CNIH2	120.927	178.653	63.201	0.353764	-1.49914	3.01499e-09	4.23201e-08
WNT10B	30.622	13.7665	47.4776	3.44878	1.78609	1.89466e-09	4.24452e-08
EDNRB	483.767	351.028	616.506	1.75629	0.81253	3.13178e-09	4.38033e-08
CGB7	40.0943	63.6021	16.5864	0.260784	-1.93907	3.22221e-09	4.49882e-08
IL1RAP	573.244	784.988	361.501	0.460518	-1.11867	2.01463e-09	4.50687e-08
A1BG	144.262	74.0375	214.486	2.897	1.53456	2.02685e-09	4.52779e-08
CES1P1	55.7607	26.5541	84.9672	3.19977	1.67797	3.26758e-09	4.55409e-08
FCAMR	33.644	15.8524	51.4355	3.24464	1.69806	2.09785e-09	4.67974e-08
NAP1L5	222.389	123.019	321.76	2.61553	1.3871	2.13537e-09	4.75671e-08
SMAD5-AS1	3.96536	4.88611	3.04461	0.623114	-0.682431	2.86062e-09	4.79276e-08
TMEM130	327.986	204.152	451.82	2.21315	1.1461	2.25308e-09	5.01183e-08
KRT6C	121.076	190.21	51.9423	0.273079	-1.87261	2.26548e-09	5.03232e-08
TRPA1	58.4004	23.9867	92.814	3.8694	1.95211	2.28971e-09	5.07896e-08
DBH	32.1413	53.6898	10.5929	0.197298	-2.34155	2.37958e-09	5.27089e-08
ADAM28	1103.22	1467.11	739.331	0.503937	-0.988685	2.41816e-09	5.34883e-08
ELFN1	130.095	61.5565	198.633	3.22684	1.69012	2.44452e-09	5.39954e-08
TLR7	140.689	81.3302	200.048	2.4597	1.29848	3.97641e-09	5.45985e-08
COL26A1	28.3226	43.684	12.9612	0.296704	-1.75291	3.34156e-09	5.52796e-08
EVL	1604.34	1160.27	2048.4	1.76545	0.820038	2.53418e-09	5.58974e-08
NUCB2	1872.64	1253.81	2491.47	1.98712	0.990681	2.56641e-09	5.65292e-08
CYB5D2	557.028	370.836	743.221	2.00418	1.00301	2.58497e-09	5.68585e-08
FKBP2	1974.99	1373.78	2576.21	1.87527	0.907097	2.60961e-09	5.73205e-08
TBC1D10C	237.427	133.551	341.304	2.55561	1.35367	2.61469e-09	5.73519e-08
ZCCHC18	57.9039	24.9001	90.9077	3.6509	1.86825	2.70573e-09	5.92664e-08
NAP1L6	7.12589	3.98129	10.2705	2.57969	1.3672	2.73527e-09	5.98303e-08
LINC00930	8.47693	13.8507	3.10319	0.224046	-2.15813	4.45715e-09	6.05657e-08
DSG3	324.059	461.643	186.475	0.403939	-1.30779	2.77793e-09	6.06791e-08
SSUH2	26.688	41.3605	12.0156	0.290509	-1.78334	3.6857e-09	6.07177e-08
IGFBPL1	13.1941	5.81206	20.5761	3.54025	1.82385	2.78802e-09	6.08151e-08
GPR34	213.784	129.871	297.698	2.29226	1.19677	4.62002e-09	6.25091e-08
ZNF688	208.73	285.002	132.458	0.46476	-1.10544	4.63966e-09	6.27211e-08
CPLX1	178.349	93.4436	263.254	2.81725	1.49429	2.90191e-09	6.32119e-08
KRT20	780.328	993.454	567.201	0.570939	-0.808593	3.90205e-09	6.40139e-08
EGFR	675.117	896.744	453.49	0.505707	-0.983625	2.95236e-09	6.42219e-08
SALL2	322.342	197.592	447.092	2.26271	1.17805	2.97116e-09	6.45417e-08
ELAVL4	24.8516	38.4843	11.2188	0.291518	-1.77834	3.95437e-09	6.47374e-08
CGB7	53.2007	22.5297	83.8717	3.72272	1.89636	3.97106e-09	6.49431e-08
DYRK1B	654.202	466.815	841.588	1.80283	0.850263	2.9989e-09	6.50546e-08
PMM1	615.898	422.697	809.099	1.91413	0.936692	3.03457e-09	6.56644e-08
VPREB3	89.18	42.5958	135.764	3.18727	1.67232	3.03535e-09	6.56644e-08
ADIPOR2	3381.73	2315.77	4447.69	1.92061	0.941563	3.07088e-09	6.63419e-08
HR	335.114	433.744	236.485	0.545217	-0.875097	5.16324e-09	6.90287e-08
BZRAP1	430.737	279.384	582.089	2.08347	1.05899	3.22893e-09	6.96609e-08
NEGR1	416.552	290.194	542.911	1.87086	0.903701	5.3011e-09	7.05723e-08
GRB7	920.372	1233.32	607.42	0.492506	-1.02179	3.31463e-09	7.14119e-08
RSPO2	27.3722	12.5357	42.2086	3.36708	1.7515	3.36429e-09	7.23828e-08
SLC8A3	33.5659	14.9093	52.2224	3.50267	1.80846	3.39696e-09	7.29859e-08
MAPK10	250.888	136.799	364.977	2.66799	1.41575	3.4031e-09	7.30182e-08
HSD17B14	270.565	148.557	392.573	2.64258	1.40195	3.50634e-09	7.51312e-08
PACSIN1	85.1433	37.8641	132.422	3.49731	1.80625	3.51862e-09	7.52916e-08
FBXO15	20.4789	8.8767	32.0811	3.61408	1.85363	3.52339e-09	7.52916e-08
PRKAR2A	269.553	181.464	357.642	1.97087	0.978836	5.78791e-09	7.64071e-08
LRP12	390.739	274.488	506.991	1.84704	0.885219	5.84758e-09	7.70658e-08
RYR2	112.257	165.206	59.3075	0.358991	-1.47798	4.86326e-09	7.83945e-08
NELL2	175.53	92.0528	259.007	2.81368	1.49246	3.77602e-09	8.05807e-08
PSMG4	171.571	233.035	110.106	0.472486	-1.08166	6.20375e-09	8.13512e-08
GATA1	2.89818	3.63397	2.16238	0.595047	-0.748925	5.09046e-09	8.16391e-08
ZNF467	261.233	144.478	377.988	2.61623	1.38749	3.83785e-09	8.17893e-08
MMP23B	198.489	271.952	125.026	0.459734	-1.12113	6.32916e-09	8.26912e-08
POF1B	906.979	1198.37	615.593	0.513694	-0.961019	3.88933e-09	8.27744e-08
ATP6V1B1	33.157	52.4475	13.8664	0.264387	-1.91928	6.50496e-09	8.48068e-08
KCNK1	1154.74	1536.17	773.314	0.503405	-0.990209	4.00556e-09	8.51329e-08
HSPB8	614.298	423.191	805.405	1.90317	0.928405	4.04305e-09	8.58141e-08
APOBEC1	90.4255	132.493	48.3577	0.364982	-1.4541	6.61504e-09	8.60994e-08
SCRG1	85.5845	129.7	41.4686	0.319726	-1.64509	5.39907e-09	8.63249e-08
FAM207A	147.96	207.643	88.2761	0.425133	-1.23401	7.21211e-09	9.3025e-08
TMEM86B	146.324	206.395	86.2537	0.417906	-1.25875	7.22221e-09	9.30791e-08
SNHG7	837.657	602.098	1073.22	1.78246	0.833872	4.61402e-09	9.78012e-08
TACR1	44.269	68.2298	20.3081	0.297642	-1.74835	6.21261e-09	9.79403e-08
DDC	353.582	475.03	232.133	0.488671	-1.03306	7.66297e-09	9.82314e-08
RGS7BP	48.3878	24.0995	72.6762	3.01567	1.59248	7.66566e-09	9.82314e-08
MST1R	1627.83	2150.09	1105.57	0.514195	-0.959612	4.72033e-09	9.99199e-08
ABO	131.823	203.009	60.6368	0.298691	-1.74328	4.73419e-09	1.00079e-07
FEV	95.6946	143.426	47.9633	0.334411	-1.5803	7.87325e-09	1.00728e-07
TRIM9	117.806	55.3129	180.298	3.25961	1.7047	4.79719e-09	1.01275e-07
LIPH	964.55	1302.05	627.046	0.481582	-1.05415	4.80928e-09	1.01394e-07
C3AR1	512.881	359.21	666.551	1.8556	0.891889	8.06727e-09	1.03043e-07
SLC25A37	863.181	1142.36	584.005	0.511227	-0.967963	4.99469e-09	1.05162e-07
REM2	32.9485	15.159	50.738	3.34706	1.74289	5.02085e-09	1.05572e-07
GRIN1	22.3981	35.904	8.89216	0.247665	-2.01354	8.51656e-09	1.08342e-07
LINC00482	47.9565	74.1032	21.8098	0.294317	-1.76456	8.52406e-09	1.0835e-07
ZNF185	916.83	1231.38	602.282	0.489113	-1.03176	5.19943e-09	1.09181e-07
CRTC1	555.899	376.04	735.757	1.95659	0.968342	5.20673e-09	1.09189e-07
C16ORF54	257.265	140.905	373.624	2.6516	1.40686	5.27471e-09	1.10467e-07
EBF4	417.258	268.874	565.642	2.10374	1.07296	5.3723e-09	1.12362e-07
ANXA10	2049.47	2775.04	1323.91	0.477078	-1.0677	5.59238e-09	1.1681e-07
CCR1	274.181	186.976	361.385	1.93278	0.950678	9.69611e-09	1.21871e-07
SH3D21	206.734	281.165	132.304	0.470555	-1.08756	9.83414e-09	1.2331e-07
SLC8A2	167.275	229.126	105.423	0.460112	-1.11994	1.01369e-08	1.26703e-07
MMP16	85.2191	44.5912	125.847	2.82223	1.49684	1.01322e-08	1.26703e-07
ARNT2	611.482	413.424	809.54	1.95813	0.96948	6.09273e-09	1.27092e-07
NEIL1	128.086	184.224	71.9484	0.390548	-1.35643	1.06465e-08	1.32442e-07
CYP2W1	100.541	51.7509	149.332	2.88559	1.52887	8.797e-09	1.36362e-07
LYPD3	299.988	404.02	195.956	0.485016	-1.0439	1.10992e-08	1.37638e-07
METRN	356.853	232.956	480.75	2.0637	1.04523	6.69481e-09	1.39466e-07
CFAP126	60.2678	29.7979	90.7378	3.04511	1.6065	1.13839e-08	1.41058e-07
WNT11	435.429	545.308	325.549	0.597	-0.744197	1.1425e-08	1.41456e-07
CYFIP2	942.293	677.485	1207.1	1.78174	0.833286	6.88384e-09	1.43215e-07
CBX7	1480.23	1058.52	1901.94	1.7968	0.845428	6.89365e-09	1.4323e-07
FGF19	311.482	439.651	183.312	0.416949	-1.26206	6.9576e-09	1.44368e-07
B9D1	235.373	131.981	338.765	2.56677	1.35996	6.99674e-09	1.44989e-07
LMO1	31.0789	14.3245	47.8334	3.33928	1.73954	7.17779e-09	1.48545e-07
TMEM175	602.68	417.818	787.542	1.88489	0.914484	7.28746e-09	1.50617e-07
LRRC10B	82.2904	121.042	43.5385	0.359697	-1.47515	1.24554e-08	1.5313e-07
CD200	505.603	331.409	679.797	2.05123	1.03649	7.45006e-09	1.53776e-07
SELL	623.587	443.763	803.41	1.81045	0.856346	7.66758e-09	1.58059e-07
KCNJ8	551.532	369.123	733.941	1.98834	0.991564	7.78146e-09	1.60196e-07
PADI1	1120.66	1487.56	753.754	0.506704	-0.980786	7.81631e-09	1.60704e-07
MAP2	640.428	446.814	834.041	1.86664	0.900443	8.23932e-09	1.6918e-07
TMPRSS4	4367.73	6015.8	2719.66	0.452087	-1.14533	8.26037e-09	1.69391e-07
PACSIN1	65.3693	99.6422	31.0965	0.312082	-1.68	1.11881e-08	1.71069e-07
CETP	44.865	20.9464	68.7835	3.28379	1.71536	8.49868e-09	1.74052e-07
C1ORF122	846.311	611.247	1081.38	1.76913	0.823041	8.55256e-09	1.74928e-07
WFDC10B	3.63215	5.40032	1.86398	0.345161	-1.53466	1.45239e-08	1.76631e-07
TMEM121	38.2734	60.3474	16.1994	0.268436	-1.89735	1.45631e-08	1.76835e-07
CYP2C18	439.478	608.297	270.659	0.444946	-1.1683	8.82127e-09	1.8019e-07
SMTN	1829.07	1282.35	2375.79	1.85269	0.88962	8.83322e-09	1.802e-07
FAM19A2	48.8106	21.6056	76.0157	3.51833	1.81489	8.91674e-09	1.81669e-07
CDIP1	764.331	526.138	1002.52	1.90544	0.930124	9.08034e-09	1.84763e-07
DNM1	887.544	639.083	1136.01	1.77756	0.829894	9.12713e-09	1.85475e-07
PRPH	131.017	188.355	73.6804	0.391179	-1.3541	1.55283e-08	1.87255e-07
TBX1	34.2776	15.9326	52.6226	3.30283	1.7237	9.43052e-09	1.91393e-07
DOCK5	576.418	778.793	374.043	0.480285	-1.05804	9.45258e-09	1.91594e-07
ABCC2	35.6829	16.8048	54.561	3.24676	1.699	1.6224e-08	1.9475e-07
MAPK12	273.777	153.409	394.145	2.56925	1.36135	9.67633e-09	1.95877e-07
ALDH1A1	6650.67	4521.23	8780.12	1.94198	0.957525	1.00333e-08	2.02842e-07
CAPN8	1293.37	1702.35	884.385	0.519509	-0.94478	1.00659e-08	2.0324e-07
DMPK	1039.39	755.636	1323.14	1.75103	0.808202	1.00804e-08	2.03273e-07
SLC18A2	48.1246	73.5619	22.6874	0.308412	-1.69707	1.36386e-08	2.05152e-07
MAST1	57.4248	87.6771	27.1726	0.309917	-1.69005	1.36828e-08	2.05621e-07
CDH3	2082.61	2816.59	1348.64	0.478823	-1.06244	1.02162e-08	2.05747e-07
SGCD	501.872	356.128	647.616	1.8185	0.862745	1.72176e-08	2.06049e-07
FNDC5	54.3197	24.1321	84.5073	3.50186	1.80812	1.02458e-08	2.06081e-07
ZKSCAN8	329.131	227.953	430.31	1.88771	0.916637	1.74002e-08	2.07918e-07
PIEZO2	252.703	170.259	335.148	1.96846	0.97707	1.7477e-08	2.08577e-07
NAPB	470.739	310.883	630.595	2.0284	1.02034	1.04169e-08	2.09255e-07
LINC00589	5.32033	7.54059	3.10008	0.411119	-1.28237	1.42315e-08	2.13662e-07
MYOCD	58.9519	89.3246	28.5792	0.319947	-1.64409	1.44927e-08	2.1717e-07
FERMT1	1218.75	1600.53	836.966	0.522932	-0.935305	1.10967e-08	2.22626e-07
CD36	750.61	515.107	986.113	1.91439	0.936882	1.12568e-08	2.25551e-07
CREB3L3	110.913	56.9148	164.91	2.89749	1.53481	1.52556e-08	2.27735e-07
PRR22	30.5679	47.6185	13.5173	0.283867	-1.81671	1.92385e-08	2.28729e-07
WNT11	431.086	589.548	272.625	0.462431	-1.11269	1.15662e-08	2.31457e-07
MBNL3	115.15	62.4571	167.844	2.68734	1.42618	1.98981e-08	2.35621e-07
MET	3135.07	4305.47	1964.66	0.456316	-1.1319	1.18516e-08	2.36866e-07
VWA7	299.22	167.572	430.868	2.57125	1.36247	1.19398e-08	2.38328e-07
UGT2A3	498.324	657.133	339.515	0.516661	-0.952711	1.21517e-08	2.42249e-07
KLHDC7B	267.507	395.808	139.207	0.351703	-1.50757	1.22099e-08	2.43102e-07
ERN1	287.946	195.942	379.951	1.9391	0.955385	2.0612e-08	2.43342e-07
C2CD4C	45.5345	70.1037	20.9653	0.299061	-1.74149	2.07069e-08	2.44097e-07
MNDA	308.837	209.666	408.007	1.94599	0.960505	2.07875e-08	2.44863e-07
NEUROD1	365.95	228.334	503.567	2.2054	1.14104	1.23553e-08	2.45687e-07
CIRBP	7014.89	4742.61	9287.18	1.95824	0.969561	1.24349e-08	2.46957e-07
SLC2A4	49.4704	75.0905	23.8502	0.31762	-1.65463	1.70098e-08	2.51774e-07
DLGAP3	35.085	53.5143	16.6558	0.31124	-1.6839	1.77985e-08	2.61727e-07
RIMS4	27.7615	42.0976	13.4255	0.318914	-1.64876	1.78798e-08	2.62676e-07
TTLL9	18.6537	28.5083	8.79907	0.30865	-1.69596	1.81301e-08	2.6561e-07
FAM3D	1359.65	995.116	1724.19	1.73265	0.79298	1.37108e-08	2.71954e-07
CEMP1	167.745	226.764	108.725	0.479466	-1.0605	2.33985e-08	2.73777e-07
ACSBG1	19.3876	29.8745	8.90065	0.297935	-1.74693	1.88521e-08	2.74655e-07
SLC16A11	58.7998	26.1968	91.4028	3.48909	1.80285	1.40692e-08	2.78713e-07
KLRC2	24.6822	37.7303	11.6341	0.30835	-1.69736	2.01844e-08	2.9271e-07
POU2AF1	417.998	278.512	557.485	2.00165	1.00119	1.49623e-08	2.96032e-07
TRIM67	16.7013	7.56479	25.8379	3.41555	1.77212	1.50256e-08	2.96911e-07
PIK3CG	182.916	104.922	260.91	2.48671	1.31424	2.55649e-08	2.96918e-07
SEZ6L	249.322	337.624	161.02	0.476922	-1.06817	2.61584e-08	3.0203e-07
PKP1	367.495	508.451	226.539	0.445548	-1.16635	1.54654e-08	3.05219e-07
RPS15AP10	4.18419	3.29257	5.07581	1.5416	0.624425	2.11338e-08	3.05916e-07
RAMP2	454.749	308.786	600.713	1.9454	0.960068	1.55807e-08	3.0711e-07
SLC43A2	963.067	701.798	1224.34	1.74457	0.802873	1.56016e-08	3.07138e-07
ATRNL1	105.924	50.847	161.001	3.16638	1.66284	1.58115e-08	3.10881e-07
DUSP26	171.408	232.849	109.966	0.472263	-1.08234	2.69981e-08	3.11042e-07
CACNA1I	50.503	23.0562	77.9498	3.38086	1.75739	1.59817e-08	3.13835e-07
CYP2S1	1785.45	2310.6	1260.3	0.545442	-0.874503	1.60232e-08	3.14258e-07
CSRNP3	25.0399	12.7115	37.3682	2.93972	1.55568	2.73802e-08	3.14982e-07
IGF1	745.397	544.321	946.473	1.73881	0.798104	2.76249e-08	3.17334e-07
BMPER	24.9361	11.6889	38.1833	3.26663	1.7078	1.62668e-08	3.1864e-07
SYCE3	3.82841	4.78065	2.87618	0.60163	-0.733051	1.67338e-08	3.27379e-07
RAMP3	596.826	415.57	778.082	1.87232	0.90483	1.72769e-08	3.37585e-07
EFNB3	203.442	277.355	129.528	0.467011	-1.09847	2.98905e-08	3.41863e-07
PARD3B	152.297	91.6806	212.914	2.32235	1.21558	3.01659e-08	3.44475e-07
ARMC5	282.89	370.12	195.66	0.52864	-0.919642	3.05556e-08	3.48206e-07
NALCN	295.544	200.139	390.949	1.95339	0.965979	3.05387e-08	3.48206e-07
GPR88	11.9086	5.53363	18.2837	3.3041	1.72426	1.79942e-08	3.51165e-07
COL4A4	281.666	194.056	369.275	1.90293	0.928222	3.18842e-08	3.60996e-07
C9ORF172	23.3906	36.8945	9.88666	0.267971	-1.89985	3.19247e-08	3.61194e-07
RASSF3	327.316	227.511	427.122	1.87737	0.908714	3.20356e-08	3.61929e-07
ZNF281	363.057	249.804	476.309	1.90673	0.931101	3.21812e-08	3.63313e-07
CXORF65	4.37142	3.47036	5.27249	1.51929	0.6034	1.88713e-08	3.67827e-07
CFAP157	25.6791	11.9699	39.3883	3.29061	1.71835	1.90616e-08	3.71076e-07
BLK	103.291	153.485	53.0966	0.345939	-1.53141	3.31502e-08	3.72916e-07
IGSF3	755.544	991.649	519.44	0.523814	-0.932873	1.92111e-08	3.73526e-07
PTK6	943.308	1254.36	632.255	0.504045	-0.988377	1.96486e-08	3.81091e-07
NCS1	872.05	637.878	1106.22	1.73423	0.794291	1.96328e-08	3.81091e-07
RASEF	309.255	429.232	189.278	0.440968	-1.18125	1.98426e-08	3.83907e-07
AFF3	146.408	78.9151	213.9	2.71051	1.43856	1.98205e-08	3.83907e-07
PTP4A3	1078.73	784.768	1372.69	1.74917	0.806668	1.9939e-08	3.85299e-07
SH2D4A	653.754	858.316	449.191	0.52334	-0.934179	2.01841e-08	3.89558e-07
DFNB31	223.168	298.13	148.206	0.497118	-1.00834	3.57853e-08	3.99987e-07
LEXM	4.12229	5.18743	3.05714	0.589336	-0.762837	2.12464e-08	4.0956e-07
PLIN1	218.549	141.896	295.202	2.08041	1.05687	3.71592e-08	4.14462e-07
CNGA3	44.8967	19.7274	70.066	3.55171	1.82851	2.15855e-08	4.15586e-07
TNFRSF4	67.2994	101.135	33.4635	0.330878	-1.59563	3.73439e-08	4.16227e-07
FAM163A	48.4737	74.2851	22.6624	0.305073	-1.71277	3.75204e-08	4.17604e-07
RAB26	188.874	254.679	123.069	0.483231	-1.04922	3.78872e-08	4.21388e-07
ACE2	342.923	470.142	215.704	0.458806	-1.12405	2.19573e-08	4.22229e-07
CACNA1G	25.7671	12.4291	39.1051	3.14624	1.65363	2.20095e-08	4.22716e-07
LRRN2	285.193	160.843	409.542	2.54622	1.34836	2.22212e-08	4.26263e-07
GABRP	3513.49	4802.31	2224.67	0.463249	-1.11014	2.2506e-08	4.31201e-07
P2RX6	26.5403	40.2566	12.8241	0.31856	-1.65036	3.05668e-08	4.32133e-07
MUC12	91.2502	42.8603	139.64	3.25803	1.704	2.27729e-08	4.35785e-07
MYO16	19.1972	29.2184	9.17602	0.31405	-1.67094	3.09118e-08	4.36619e-07
CTSG	52.1862	78.7353	25.6371	0.325611	-1.61878	3.13947e-08	4.42646e-07
GIMAP6	529.966	375.824	684.108	1.82029	0.864166	4.1194e-08	4.55274e-07
TLR4	541.409	386.471	696.347	1.80181	0.849447	4.26355e-08	4.69228e-07
GALNT5	680.389	891.603	469.174	0.526215	-0.926277	2.45997e-08	4.7017e-07
PHLDB3	207.312	279.845	134.779	0.481619	-1.05404	4.29452e-08	4.71978e-07
MST1	99.3455	147.012	51.6787	0.351527	-1.50829	4.29266e-08	4.71978e-07
EHF	1721	2183.96	1258.03	0.576034	-0.795774	2.49591e-08	4.76461e-07
RECK	414.68	293.632	535.727	1.82449	0.867489	4.45524e-08	4.88958e-07
ITGA8	70.2328	36.261	104.205	2.87374	1.52293	4.59213e-08	5.01536e-07
WSCD1	197.468	113.041	281.895	2.49375	1.31832	2.65669e-08	5.0654e-07
CCNO	91.4648	131.582	51.3475	0.390231	-1.3576	4.65138e-08	5.06952e-07
CEP126	341.231	220.432	462.03	2.09602	1.06765	2.73404e-08	5.20658e-07
MEDAG	668.203	485.108	851.298	1.75486	0.811357	2.77812e-08	5.28414e-07
CHD5	73.4093	111.872	34.9466	0.31238	-1.67863	3.84585e-08	5.32703e-07
ABCA3	801.229	567.627	1034.83	1.82308	0.866381	2.82423e-08	5.36535e-07
TOM1L2	1310.69	951.198	1670.18	1.75587	0.812182	2.84243e-08	5.39343e-07
FLJ23867	2189.24	2922.04	1456.44	0.498433	-1.00453	2.88189e-08	5.46172e-07
CNKSR2	26.6895	40.2708	13.1082	0.325501	-1.61926	4.02125e-08	5.55533e-07
GALNT13	52.0647	78.5567	25.5728	0.325532	-1.61913	4.06708e-08	5.61372e-07
GALNT16	220.103	127.377	312.829	2.45594	1.29627	2.97688e-08	5.63496e-07
DTX3	807.542	581.316	1033.77	1.77832	0.830516	3.00019e-08	5.67019e-07
SLC16A5	513.6	690.492	336.708	0.487635	-1.03613	3.00269e-08	5.67019e-07
FAM25BP	1.74042	1.18231	2.29853	1.94409	0.959095	4.1156e-08	5.6757e-07
ZGLP1	26.1483	40.6206	11.676	0.287441	-1.79866	5.28692e-08	5.71866e-07
KIF5A	87.7021	40.9297	134.475	3.2855	1.71611	3.05093e-08	5.75439e-07
TMTC1	551.642	417.4	685.884	1.64323	0.716532	5.33632e-08	5.76417e-07
CDH22	182.332	99.2057	265.457	2.67583	1.41998	3.06181e-08	5.76799e-07
LOC155060	182.771	244.267	121.274	0.496482	-1.01019	5.51945e-08	5.9335e-07
MYH7B	13.5751	21.4348	5.71548	0.266645	-1.90701	5.59235e-08	5.99959e-07
CCR2	126.767	74.4198	179.115	2.40682	1.26713	5.67299e-08	6.07782e-07
TNS4	1939.48	2588.8	1290.16	0.498364	-1.00473	3.23896e-08	6.09442e-07
KCNN4	1956.5	2615.62	1297.39	0.496016	-1.01154	3.24347e-08	6.09564e-07
AHNAK2	4498.74	6162.62	2834.86	0.46001	-1.12026	3.279e-08	6.15506e-07
SYT8	1579.07	2090.78	1067.36	0.510508	-0.969995	3.30658e-08	6.19944e-07
ZNF483	37.7601	57.24	18.2801	0.31936	-1.64675	4.56978e-08	6.22035e-07
ALS2CL	1304.3	1707.19	901.399	0.528001	-0.921388	3.32758e-08	6.23139e-07
LRRC4	77.9965	36.1027	119.89	3.32082	1.73154	3.36678e-08	6.29733e-07
LDLRAD1	7.64445	11.4973	3.79155	0.329776	-1.60044	4.63489e-08	6.29809e-07
P3H3	1274.69	927.741	1621.64	1.74794	0.805658	3.37632e-08	6.30768e-07
DUSP15	26.8131	41.5827	12.0434	0.289625	-1.78774	5.91531e-08	6.31167e-07
TRIM54	156.429	213.314	99.5433	0.466652	-1.09958	5.96326e-08	6.35853e-07
CFAP65	39.3652	18.985	59.7454	3.14698	1.65397	3.41888e-08	6.37961e-07
PLEK2	1091.67	1412.43	770.909	0.545805	-0.873542	3.42608e-08	6.38548e-07
PCSK6	497.683	659.041	336.326	0.510327	-0.970505	3.43215e-08	6.38924e-07
ADAM10	1803.39	2312.51	1294.28	0.559684	-0.837316	3.44803e-08	6.41121e-07
RNASEK	2772.99	1985.66	3560.33	1.79302	0.842391	3.47393e-08	6.45177e-07
TMEM86B	221.262	130.283	312.241	2.39663	1.26101	3.4935e-08	6.48047e-07
SNRPN	2359.91	1718.49	3001.33	1.74649	0.804461	3.5144e-08	6.51157e-07
SMIM6	247.597	143.553	351.64	2.44956	1.29252	3.52423e-08	6.52209e-07
CA2	1126.3	1466.8	785.795	0.535721	-0.900445	3.56298e-08	6.58608e-07
TEK	428.707	302.503	554.91	1.8344	0.875306	6.2304e-08	6.60758e-07
HIST3H2A	41.7662	64.4196	19.1127	0.296691	-1.75297	6.2616e-08	6.62728e-07
TENM1	54.6517	25.1264	84.1769	3.35014	1.74422	3.62435e-08	6.69166e-07
FCAMR	19.2677	30.5416	7.9939	0.261738	-1.9338	6.41617e-08	6.77267e-07
RBM24	37.2937	18.2093	56.3781	3.09611	1.63046	3.69574e-08	6.81548e-07
LRP1B	10.2761	15.5354	5.01686	0.32293	-1.63071	5.13228e-08	6.94998e-07
HSPB7	298.586	178.557	418.614	2.34443	1.22924	3.79901e-08	6.99773e-07
ZNF628	118.101	170.112	66.0905	0.388512	-1.36397	6.65042e-08	7.00116e-07
FOXP4	2598.57	1831.92	3365.22	1.837	0.877348	3.86756e-08	7.11568e-07
SHANK1	27.2922	13.0898	41.4945	3.16998	1.66448	3.9938e-08	7.33936e-07
TBX1	19.4949	31.0502	7.93974	0.255707	-1.96744	7.03199e-08	7.35859e-07
PRAF2	795.936	576.987	1014.89	1.75894	0.814705	4.1506e-08	7.61862e-07
NSG1	179.433	99.8559	259.011	2.59385	1.37509	4.23887e-08	7.77159e-07
ATE1	241.615	164.024	319.206	1.94609	0.960581	7.48316e-08	7.78932e-07
LY6D	686.418	915.812	457.024	0.499037	-1.00278	4.26074e-08	7.8026e-07
CCNT1	144.755	89.4724	200.037	2.23574	1.16075	7.61669e-08	7.9202e-07
RADIL	54.6113	82.7096	26.513	0.320555	-1.64136	7.64268e-08	7.93961e-07
MMP24	575.39	401.687	749.094	1.86487	0.899076	4.35599e-08	7.96777e-07
PVRL3	300.947	205.786	396.107	1.92484	0.944742	7.72257e-08	7.99804e-07
PDZRN3	618.312	443.41	793.213	1.78889	0.839065	4.42841e-08	8.09083e-07
ZNF668	287.38	374.619	200.142	0.534256	-0.904397	7.91897e-08	8.18346e-07
PDE4C	199.243	267.219	131.268	0.491236	-1.02551	8.1038e-08	8.358e-07
NRGN	158.629	88.2012	229.058	2.59699	1.37684	4.6945e-08	8.56705e-07
KRT15	342.607	471.624	213.589	0.452881	-1.1428	4.71437e-08	8.59336e-07
CR2	627.654	778.282	477.026	0.612922	-0.706224	8.45133e-08	8.68232e-07
SLC38A4	336.582	433.441	239.722	0.553068	-0.854472	8.47737e-08	8.69207e-07
SLC34A2	682.403	893.66	471.145	0.527208	-0.923555	4.78033e-08	8.70352e-07
SEMA6B	629.023	462.381	795.666	1.7208	0.783081	4.80019e-08	8.72958e-07
MTMR7	124.567	61.5116	187.623	3.05021	1.60891	4.94528e-08	8.98306e-07
SLIT3	1077.39	793.882	1360.9	1.71424	0.777567	4.9619e-08	9.00288e-07
RTN4RL1	167.345	91.5705	243.12	2.65501	1.40872	4.97525e-08	9.0167e-07
DSCAML1	114.492	57.5445	171.439	2.97925	1.57495	5.02387e-08	9.09436e-07
RHPN2	1386.65	1861.71	911.586	0.489651	-1.03018	5.05247e-08	9.13564e-07
RSPH9	19.4355	29.4545	9.41661	0.319701	-1.64521	7.04499e-08	9.28907e-07
CLMP	269.83	187.301	352.359	1.88124	0.911685	9.15419e-08	9.33739e-07
RAB36	402.543	255.333	549.753	2.15309	1.10641	5.25736e-08	9.49521e-07
ISYNA1	1135.14	839.281	1430.99	1.70502	0.769789	5.27176e-08	9.5103e-07
PRKCB	353.32	234.161	472.478	2.01775	1.01275	5.33237e-08	9.60863e-07
CNKSR2	36.9208	18.9843	54.8573	2.88961	1.53087	9.44477e-08	9.6089e-07
KRT20	892.931	622.727	1163.14	1.86781	0.901346	5.41863e-08	9.75292e-07
KLF5	3704.89	5011.72	2398.06	0.478491	-1.06344	5.49902e-08	9.88631e-07
RGS22	16.4774	24.7441	8.21068	0.331824	-1.59151	7.6702e-08	1.00749e-06
SCN3A	49.0416	73.6722	24.4111	0.331347	-1.59359	7.89799e-08	1.03396e-06
P2RY11	119.92	172.008	67.8319	0.394354	-1.34244	1.02227e-07	1.03403e-06
GREM2	153.324	86.3126	220.336	2.55277	1.35206	5.7614e-08	1.03462e-06
C21ORF58	127.223	180.749	73.6966	0.407729	-1.29432	1.03702e-07	1.04827e-06
P2RY1	106.487	60.5137	152.461	2.51944	1.33311	1.04248e-07	1.05312e-06
SCRG1	106.904	55.5422	158.266	2.84947	1.51069	5.87343e-08	1.05354e-06
LDB3	51.2044	76.7856	25.6232	0.333698	-1.58338	8.12638e-08	1.06033e-06
ZDHHC11	54.1722	81.5776	26.7669	0.328116	-1.60772	1.05513e-07	1.06384e-06
BRSK2	116.486	58.1377	174.834	3.00724	1.58844	5.94427e-08	1.06503e-06
RIMBP2	227.019	304.233	149.805	0.492403	-1.02209	1.08805e-07	1.09354e-06
PLS1	1879.65	2448.13	1311.17	0.535581	-0.900824	6.13153e-08	1.09733e-06
PNCK	95.1422	49.1211	141.163	2.87378	1.52295	6.13978e-08	1.09756e-06
ARHGEF39	155.681	212.209	99.1525	0.46724	-1.09776	1.09628e-07	1.099e-06
AMPD1	10.7729	5.53279	16.0131	2.89422	1.53317	1.09926e-07	1.10129e-06
IRX3	99.0603	144.383	53.7372	0.372184	-1.42591	1.1261e-07	1.12531e-06
HACD2	213.236	136.618	289.854	2.12164	1.08518	1.12892e-07	1.12742e-06
WNT6	7.88303	12.4862	3.27986	0.262679	-1.92863	1.13437e-07	1.13214e-06
CCDC3	632.218	460.68	803.756	1.74472	0.802993	6.34575e-08	1.1331e-06
FAM174B	1073.88	787.072	1360.68	1.72879	0.789766	6.39713e-08	1.14098e-06
BMP2K	314.802	221.727	407.876	1.83954	0.879348	1.14817e-07	1.14446e-06
SLC23A3	29.1195	44.5762	13.6627	0.306503	-1.70603	1.15097e-07	1.14653e-06
ROR1	155.433	95.3105	215.555	2.26161	1.17735	1.19932e-07	1.19092e-06
DPP7	2955.46	2175.85	3735.07	1.7166	0.779552	6.71963e-08	1.19714e-06
LINC01001	44.8935	68.3234	21.4637	0.314148	-1.67048	1.23377e-07	1.22206e-06
TCAP	10.2521	16.1156	4.38867	0.272324	-1.8766	1.24341e-07	1.23082e-06
ALDH3A1	323.876	448.455	199.296	0.444405	-1.17005	6.96319e-08	1.23913e-06
MFI2	964.087	1273.1	655.074	0.514551	-0.958614	7.14631e-08	1.27028e-06
ASB16	40.3368	19.5666	61.1069	3.12302	1.64294	7.1802e-08	1.27487e-06
CLSTN3	2145.3	1610.24	2680.37	1.66458	0.735162	7.20287e-08	1.27745e-06
A1BG	90.8652	129.674	52.0569	0.401445	-1.31672	1.30334e-07	1.28369e-06
CTSF	1348.97	1014.67	1683.26	1.65892	0.730245	7.37234e-08	1.30604e-06
ACSL5	2847.66	3832.01	1863.31	0.486249	-1.04023	7.40446e-08	1.31026e-06
PAPPA	357.661	251.341	463.982	1.84603	0.884423	1.34488e-07	1.3213e-06
EMC10	5459.85	3867.94	7051.75	1.82313	0.866416	7.58433e-08	1.34058e-06
GRIP2	17.4018	26.279	8.52469	0.324392	-1.62419	1.04663e-07	1.34448e-06
RLTPR	142.601	80.0512	205.151	2.56275	1.35769	7.61942e-08	1.34527e-06
RUSC1-AS1	70.6292	104.519	36.7391	0.351506	-1.50838	1.37678e-07	1.3518e-06
MYO16	24.4653	11.8212	37.1093	3.13921	1.6504	7.73535e-08	1.36421e-06
CHRDL1	676.305	483.291	869.318	1.79875	0.846991	7.78838e-08	1.37049e-06
CERS4	347.396	230.215	464.578	2.01801	1.01294	7.78541e-08	1.37049e-06
MAB21L2	169.987	232.19	107.785	0.464208	-1.10716	1.09037e-07	1.39498e-06
EPPK1	524.474	705.145	343.802	0.487563	-1.03634	8.04265e-08	1.41366e-06
MAST1	43.1283	66.2223	20.0344	0.302532	-1.72484	1.4629e-07	1.42923e-06
CGN	2932.15	3935.42	1928.89	0.490135	-1.02875	8.17158e-08	1.43472e-06
GLP2R	47.5687	25.6018	69.5357	2.71605	1.44151	1.47071e-07	1.43508e-06
HAS1	117.639	62.0328	173.245	2.79279	1.48171	8.40088e-08	1.47333e-06
DGKB	27.7463	41.684	13.8085	0.331267	-1.59394	1.15823e-07	1.47701e-06
NBEA	485.619	322.104	649.133	2.01529	1.01099	8.46016e-08	1.48208e-06
DRD2	36.1251	54.5577	17.6925	0.32429	-1.62464	1.17044e-07	1.49016e-06
GPAM	360.77	258.806	462.735	1.78796	0.838316	1.54275e-07	1.4998e-06
ASPG	3.6342	5.07659	2.19181	0.431749	-1.21174	1.55697e-07	1.51082e-06
DCST2	13.2201	20.6389	5.80129	0.281085	-1.83092	1.55796e-07	1.51085e-06
SULT1B1	142.498	87.7636	197.233	2.24732	1.1682	1.56292e-07	1.51473e-06
RASGRP2	220.672	291.274	150.07	0.51522	-0.95674	1.57367e-07	1.52421e-06
FAM19A2	37.4124	56.2815	18.5434	0.329476	-1.60175	1.20212e-07	1.52802e-06
TCAF1	350.309	247.179	453.439	1.83445	0.875351	1.60811e-07	1.55565e-06
BSCL2	2295.77	1706.31	2885.23	1.69092	0.757806	8.92307e-08	1.56144e-06
GREM2	125.425	179.421	71.4287	0.398106	-1.32878	1.23387e-07	1.56586e-06
HCAR1	47.8882	77.2169	18.5595	0.240356	-2.05676	9.04631e-08	1.58125e-06
TBC1D10C	159.168	215.34	102.995	0.478289	-1.06405	1.68445e-07	1.62353e-06
FNDC5	41.6703	62.54	20.8005	0.332595	-1.58816	1.3107e-07	1.65668e-06
KCNJ5	108.716	155.906	61.5263	0.394637	-1.3414	1.32481e-07	1.67183e-06
PTGER1	9.74989	15.2447	4.25511	0.279121	-1.84104	1.74046e-07	1.67546e-06
DOCK4	404.653	294.641	514.665	1.74676	0.804678	1.77784e-07	1.70831e-06
B3GAT1	54.3666	81.9017	26.8315	0.327606	-1.60997	1.78085e-07	1.71016e-06
ARHGAP9	348.293	235.103	461.483	1.9629	0.972985	9.9784e-08	1.74224e-06
C1ORF106	2911.63	3900.84	1922.41	0.49282	-1.02087	1.00547e-07	1.75362e-06
L1CAM	450.7	558.084	343.316	0.61517	-0.700944	1.8464e-07	1.76664e-06
PLCB1	338.456	239.608	437.304	1.82508	0.86796	1.85389e-07	1.77274e-06
CD79B	235.123	310.118	160.127	0.516344	-0.953596	1.85646e-07	1.77411e-06
LCOR	165.88	99.9001	231.859	2.32091	1.21469	1.86081e-07	1.77719e-06
PYGO1	19.4924	10.2291	28.7558	2.81118	1.49118	1.88725e-07	1.80026e-06
KREMEN2	19.1325	30.0496	8.21538	0.273394	-1.87095	1.97192e-07	1.87422e-06
BMPER	19.3974	29.0737	9.721	0.334357	-1.58054	1.50198e-07	1.87586e-06
TRIM31	650.353	846.107	454.598	0.537282	-0.896249	1.08652e-07	1.89288e-06
DTHD1	13.4578	6.90904	20.0065	2.8957	1.53391	1.9989e-07	1.89643e-06
ANGPT1	134.395	83.0515	185.738	2.23642	1.16119	2.00013e-07	1.89645e-06
MANEA	378.031	275.608	480.453	1.74325	0.801776	2.0202e-07	1.90973e-06
YJEFN3	56.1647	84.1943	28.1352	0.334169	-1.58135	2.01967e-07	1.90973e-06
FAM20A	374.125	244.189	504.061	2.06423	1.0456	1.107e-07	1.92642e-06
SLC16A7	135.731	84.6864	186.776	2.2055	1.14111	2.04879e-07	1.93212e-06
MS4A2	95.2618	54.2179	136.306	2.51403	1.33	2.07989e-07	1.9591e-06
ETV3L	3.81647	4.73345	2.89949	0.612553	-0.707094	1.13138e-07	1.96668e-06
TCEAL3	676.767	488.293	865.241	1.77197	0.825353	1.15095e-07	1.9985e-06
EPHA2	3554.71	4832.27	2277.14	0.471237	-1.08548	1.15371e-07	2.00108e-06
CPT1C	300.966	184.487	417.445	2.26273	1.17806	1.17009e-07	2.02725e-06
HSPA1B	2639.04	3486.01	1792.07	0.514076	-0.959948	1.17285e-07	2.02981e-06
KCNMB1	193.623	116.247	270.998	2.33122	1.22108	1.18708e-07	2.05218e-06
EBF2	40.6676	21.4378	59.8975	2.79401	1.48234	2.19113e-07	2.05528e-06
MXD1	1192.05	1549.58	834.514	0.538541	-0.892872	1.20988e-07	2.0893e-06
LYVE1	204.906	133.681	276.131	2.06559	1.04656	2.23336e-07	2.09115e-06
ONECUT2	1343.78	1725.71	961.845	0.557362	-0.843313	1.225e-07	2.1131e-06
FGF14	347.023	231.018	463.029	2.0043	1.0031	1.22783e-07	2.11566e-06
TLR8	122.276	72.5276	172.025	2.37185	1.24601	2.26943e-07	2.1224e-06
NPFF	12.4294	19.2749	5.5839	0.289698	-1.78738	2.27465e-07	2.12602e-06
MROH8	29.8479	14.924	44.7717	2.99998	1.58495	1.25116e-07	2.1535e-06
SEZ6L2	2918.9	2124.81	3713	1.74745	0.805254	1.27589e-07	2.19367e-06
KLHL38	11.7729	5.6989	17.8468	3.13162	1.64691	1.29061e-07	2.21656e-06
SERPINI1	188.38	109.272	267.487	2.4479	1.29155	1.29292e-07	2.21811e-06
TTBK2	128.57	78.4299	178.711	2.2786	1.18815	2.39177e-07	2.22361e-06
LRP1B	13.1037	6.32367	19.8837	3.14433	1.65275	1.30413e-07	2.23489e-06
FOXP2	46.9781	69.9169	24.0393	0.343827	-1.54024	1.83573e-07	2.26853e-06
LRRN1	412.381	557.254	267.508	0.480047	-1.05875	1.33313e-07	2.28211e-06
RASAL3	315.519	210.241	420.798	2.00151	1.00109	1.34446e-07	2.29901e-06
DDI2	90.9873	51.8355	130.139	2.51062	1.32804	2.49128e-07	2.31203e-06
LINC00896	9.55637	14.9315	4.18128	0.280032	-1.83634	2.50417e-07	2.32263e-06
EPHB1	55.5924	30.8969	80.288	2.59858	1.37772	2.52363e-07	2.33925e-06
ANKRD1	111.641	170.192	53.0896	0.311939	-1.68066	1.38109e-07	2.35908e-06
SAPCD1	63.5495	94.6422	32.4568	0.342942	-1.54396	2.59234e-07	2.39313e-06
GPLD1	14.2415	21.2786	7.20452	0.338581	-1.56243	1.95932e-07	2.40696e-06
FAT2	55.4163	88.6693	22.1633	0.249954	-2.00026	1.43443e-07	2.44754e-06
INHBE	19.0596	28.6458	9.47337	0.330707	-1.59638	2.0265e-07	2.48175e-06
ZCCHC18	44.0444	65.5867	22.5022	0.34309	-1.54334	2.03141e-07	2.48584e-06
TMEM151B	41.2585	20.1331	62.3839	3.09858	1.63161	1.46332e-07	2.49413e-06
TEKT5	3.66223	4.56453	2.75993	0.604648	-0.725833	1.47296e-07	2.50514e-06
SLC6A16	33.8142	17.0933	50.5351	2.95643	1.56385	1.47215e-07	2.50514e-06
TMC5	3036.28	4070.45	2002.1	0.491863	-1.02367	1.48881e-07	2.52938e-06
ARRDC1-AS1	166.878	221.876	111.881	0.504248	-0.987794	2.81192e-07	2.57321e-06
ASCL2	65.2354	30.0794	100.391	3.33755	1.73879	1.5496e-07	2.62981e-06
CFAP53	28.2429	13.9349	42.5509	3.05355	1.61049	1.57574e-07	2.6713e-06
SLC25A4	762.528	547.882	977.174	1.78355	0.834751	1.60349e-07	2.71542e-06
CYP4F35P	22.276	34.5371	10.0149	0.289977	-1.78599	3.03044e-07	2.75397e-06
ROPN1B	2.9641	3.8375	2.09071	0.54481	-0.876174	3.07341e-07	2.78659e-06
WNT5B	175.777	231.657	119.896	0.517561	-0.9502	3.08707e-07	2.79576e-06
CELF6	137.055	75.5327	198.577	2.62902	1.39452	1.65705e-07	2.80311e-06
LRRTM2	18.6981	27.959	9.43727	0.33754	-1.56687	2.31381e-07	2.80957e-06
CORO2A	1346.89	1731.69	962.085	0.555577	-0.847941	1.66785e-07	2.81834e-06
PLEKHA7	842.725	1088.36	597.091	0.548616	-0.866133	1.67217e-07	2.82262e-06
HMGA2	260.749	173.114	348.383	2.01244	1.00895	2.34642e-07	2.8426e-06
LTC4S	29.1447	44.0515	14.2379	0.32321	-1.62946	3.19816e-07	2.88972e-06
NT5DC3	447.696	313.029	582.364	1.86042	0.895625	1.7175e-07	2.89602e-06
HEXDC	539.786	379.165	700.407	1.84723	0.885366	1.72507e-07	2.90569e-06
CRABP2	1367.42	1812.37	922.471	0.508986	-0.974301	1.74078e-07	2.92589e-06
SORBS1	1396.44	1057.65	1735.23	1.64064	0.714258	1.74065e-07	2.92589e-06
NEXN	625.955	484.008	767.902	1.58655	0.665892	3.24431e-07	2.92806e-06
SAMD9	1242.93	1593.89	891.968	0.559616	-0.837492	1.74941e-07	2.93726e-06
PRR29	117.441	62.3436	172.537	2.76752	1.4686	1.7634e-07	2.95759e-06
SHPRH	258.447	184.062	332.833	1.80827	0.854609	3.28537e-07	2.96003e-06
BRSK2	92.0671	133.711	50.4232	0.377106	-1.40696	2.46293e-07	2.97916e-06
PTCHD2	30.5666	46.6012	14.532	0.311838	-1.68113	3.31508e-07	2.98509e-06
COL22A1	321.102	438.326	203.877	0.465126	-1.10431	1.82683e-07	3.06072e-06
DFNB31	314.488	205.999	422.977	2.0533	1.03794	1.84998e-07	3.09621e-06
HOXB5	185.159	242.512	127.806	0.527008	-0.924102	3.46056e-07	3.10897e-06
APOB	250.62	168.949	332.292	1.96682	0.975867	2.59071e-07	3.12412e-06
PPP1R12B	1997.09	1479.26	2514.93	1.70013	0.765647	1.88407e-07	3.14992e-06
WDR72	675.287	865.178	485.395	0.561035	-0.833837	1.89579e-07	3.16616e-06
IDO2	4.44753	5.27975	3.61531	0.684749	-0.546352	2.63316e-07	3.17289e-06
LRRC16B	60.3033	28.8098	91.7968	3.1863	1.67188	1.90766e-07	3.1826e-06
IGF2BP3	276.329	392.962	159.696	0.406391	-1.29906	1.91472e-07	3.19099e-06
KCNK15	43.4654	65.5878	21.3429	0.32541	-1.61967	3.58147e-07	3.20846e-06
EPHX2	453.833	312.975	594.691	1.90012	0.926092	1.95239e-07	3.25034e-06
DOC2A	20.0919	31.3328	8.85098	0.282483	-1.82377	3.65327e-07	3.26535e-06
PNMA3	36.6233	56.2561	16.9905	0.302021	-1.72728	3.65678e-07	3.26662e-06
LINGO1	178.907	103.116	254.698	2.47001	1.30452	2.03441e-07	3.3833e-06
ADAMTS13	92.7054	131.197	54.2136	0.413222	-1.27501	3.83073e-07	3.40656e-06
POPDC2	132.738	73.5172	191.96	2.61108	1.38465	2.05057e-07	3.40658e-06
GTF2A1	177.5	107.536	247.463	2.3012	1.20239	3.8501e-07	3.42185e-06
KIAA1644	238.029	141.723	334.335	2.35907	1.23822	2.0676e-07	3.43127e-06
CAND2	154.196	87.8038	220.588	2.51228	1.329	2.08013e-07	3.44842e-06
NTSR1	234.069	150.356	317.782	2.11353	1.07965	2.92321e-07	3.493e-06
CDCP1	2434.02	3139.2	1728.84	0.550728	-0.860588	2.13112e-07	3.52924e-06
PLK2	2083.73	1577.9	2589.55	1.64113	0.714693	2.14446e-07	3.5476e-06
NRK	150.823	94.8152	206.83	2.1814	1.12525	4.0434e-07	3.58013e-06
LGI4	174.108	100.866	247.349	2.45226	1.29411	2.18561e-07	3.61188e-06
NRXN1	161.019	89.67	232.368	2.59137	1.37372	2.20126e-07	3.63393e-06
FREM1	222.303	149.785	294.821	1.96829	0.976944	4.12372e-07	3.64243e-06
GTF2IRD1P1	5.59708	8.78947	2.40469	0.273588	-1.86992	4.12944e-07	3.64544e-06
FCRLA	103.149	144.847	61.4521	0.424256	-1.23699	3.07013e-07	3.65469e-06
BMP5	64.63	36.304	92.9559	2.56049	1.35642	4.24321e-07	3.72707e-06
HES2	65.8122	97.0072	34.6172	0.356852	-1.4866	4.2522e-07	3.73288e-06
FAM83D	399.231	267.468	530.994	1.98526	0.989326	2.27164e-07	3.74618e-06
HAS1	94.3559	133.546	55.1659	0.413086	-1.27549	3.27558e-07	3.87582e-06
NENF	1424.62	1077.06	1772.18	1.64539	0.71843	2.35703e-07	3.88294e-06
TTC19	1107.73	830.112	1385.35	1.66888	0.738878	2.4044e-07	3.95683e-06
UCP2	1980.36	1461.45	2499.28	1.71014	0.774115	2.42161e-07	3.981e-06
NLRP2	336.024	456.874	215.173	0.470968	-1.0863	2.46468e-07	4.04758e-06
KRT6B	673.217	878.103	468.331	0.533345	-0.90686	2.5027e-07	4.10574e-06
SLITRK2	21.165	31.652	10.6781	0.33736	-1.56764	3.49473e-07	4.11214e-06
ANLN	560.719	743.041	378.396	0.509253	-0.973545	2.53116e-07	4.14811e-06
P2RX5	126.259	176.432	76.0857	0.431247	-1.21341	4.86861e-07	4.23623e-06
IGF1	714.79	513.379	916.202	1.78465	0.835642	2.62378e-07	4.29542e-06
C21ORF2	604.597	441.271	767.924	1.74026	0.7993	2.63679e-07	4.31223e-06
INHBA	654.507	845.698	463.317	0.547852	-0.868142	2.64539e-07	4.32182e-06
LHB	9.60825	4.78958	14.4269	3.01215	1.59079	3.68497e-07	4.32449e-06
RBMS3	74.1998	41.2059	107.194	2.60142	1.3793	5.01059e-07	4.34536e-06
SEC31B	132.812	184.564	81.0598	0.439196	-1.18706	5.01341e-07	4.34542e-06
LTK	61.7013	91.2534	32.1492	0.352307	-1.5051	5.02779e-07	4.3507e-06
CCR10	17.5482	27.3222	7.77422	0.284539	-1.8133	5.09041e-07	4.39763e-06
NHSL2	59.3973	33.1378	85.6569	2.58487	1.37009	5.14147e-07	4.4365e-06
RAPGEFL1	1287.26	1647.83	926.692	0.56237	-0.830408	2.73461e-07	4.46293e-06
IL1RN	1080.32	1386.45	774.185	0.558393	-0.840648	2.74998e-07	4.48338e-06
B3GNT8	124.069	174.013	74.125	0.425974	-1.23116	5.31873e-07	4.57731e-06
CENPF	647.432	832.724	462.14	0.554974	-0.849508	2.81997e-07	4.59273e-06
TRIM46	131.163	70.7835	191.542	2.70603	1.43618	2.84285e-07	4.62522e-06
SPACA4	16.082	24.7295	7.43438	0.300628	-1.73395	5.41669e-07	4.65398e-06
DHRS9	1203.38	1563.82	842.94	0.539028	-0.891568	2.87597e-07	4.67427e-06
HOXA3	187.251	244.073	130.429	0.534387	-0.904044	5.48704e-07	4.70929e-06
NDN	734.739	528.988	940.491	1.77791	0.830181	2.94041e-07	4.77407e-06
HMGA1	4377.11	5872.25	2881.98	0.49078	-1.02685	2.95535e-07	4.79339e-06
FAM83H	2425.29	3129.23	1721.36	0.55009	-0.862261	2.98345e-07	4.83399e-06
C5	192.228	113.181	271.275	2.39682	1.26112	3.01017e-07	4.87226e-06
SORCS1	83.4727	42.0928	124.853	2.96613	1.56858	3.01378e-07	4.8731e-06
GFRA1	393.043	252.532	533.555	2.11282	1.07917	3.02347e-07	4.88376e-06
FAM131C	70.473	103.265	37.6813	0.3649	-1.45443	5.71524e-07	4.89181e-06
CDX1	102.046	148.161	55.932	0.377509	-1.40542	5.73428e-07	4.90544e-06
LDLR	4031.14	5371.94	2690.35	0.500815	-0.99765	3.06418e-07	4.94445e-06
B3GALT2	82.2107	47.4717	116.95	2.46357	1.30075	5.83895e-07	4.98416e-06
FGF13	104.674	55.2135	154.134	2.79161	1.4811	3.09625e-07	4.99108e-06
SYCE1	34.5612	52.3341	16.7884	0.320793	-1.64029	5.85689e-07	4.99676e-06
GIMAP8	379.397	283.663	475.131	1.67499	0.74415	5.88324e-07	5.00933e-06
LGALS7B	56.135	83.9025	28.3675	0.338101	-1.56447	5.96889e-07	5.07308e-06
WDR86	40.4174	61.1705	19.6644	0.321468	-1.63725	6.0052e-07	5.10118e-06
VGLL1	128.032	177.55	78.5146	0.442212	-1.17719	6.0447e-07	5.1292e-06
SLC6A19	163.553	217.258	109.848	0.50561	-0.983904	6.0436e-07	5.1292e-06
SYCE1	44.4918	22.2175	66.766	3.00511	1.58742	4.47649e-07	5.19531e-06
B3GNT5	810.031	1040.8	579.26	0.556551	-0.845414	3.23526e-07	5.2045e-06
RARRES2	3129.57	2358.37	3900.76	1.65401	0.725967	3.2342e-07	5.2045e-06
CASQ2	65.0207	32.3305	97.7109	3.02226	1.59563	3.23864e-07	5.20462e-06
CCDC65	21.7963	32.6222	10.9704	0.336285	-1.57224	4.49091e-07	5.2082e-06
LINC00936	63.8252	30.6461	97.0044	3.16531	1.66235	3.25864e-07	5.23143e-06
ZDHHC20	238.331	329.715	146.947	0.445679	-1.16592	3.2826e-07	5.26452e-06
MPZ	75.6936	38.0041	113.383	2.98345	1.57698	3.30135e-07	5.28922e-06
EVI2A	390.043	290.614	489.473	1.68427	0.752127	6.32846e-07	5.35843e-06
SH2D3C	436.824	308.421	565.227	1.83265	0.873929	3.35208e-07	5.36503e-06
TRO	372.613	245.537	499.69	2.03509	1.02509	3.35691e-07	5.36731e-06
MAP1LC3A	635.614	478.907	792.322	1.65444	0.726341	3.39483e-07	5.42243e-06
RPP21	331.269	421.009	241.529	0.57369	-0.801657	6.44287e-07	5.45238e-06
VPREB3	53.9902	79.3406	28.6399	0.360974	-1.47003	6.59923e-07	5.57571e-06
[truncated: 6,316 more rows]
