# Supplementary material for: Integrative landscape of dysregulated signaling pathways of clinically distinct pancreatic cancer subtypes
Source: Oncotarget. 2018 Jun 26;9(49):29123–39. doi: 10.18632/oncotarget.25632 (PMC6044387; doi:10.18632/oncotarget.25632)
Supplement: Supplementary file 3 [file oncotarget-09-29123-s003.xlsx]

## Sheet: Enriched in Classical
NAME	GS<br> follow link to MSigDB	GS DETAILS	SIZE	ES	NES	NOM p-val	FDR q-val	FWER p-val	RANK AT MAX	LEADING EDGE
RESPIRATORY ELECTRON TRANSPORT, ATP SYNTHESIS BY CHEMIOSMOTIC COUPLING, AND HEAT PRODUCTION BY UNCOUPLING PROTEINS.%REACTOME%REACT_6305.3	RESPIRATORY ELECTRON TRANSPORT, ATP SYNTHESIS BY CHEMIOSMOTIC COUPLING, AND HEAT PRODUCTION BY UNCOUPLING PROTEINS.%REACTOME%REACT_6305.3	Details ...	80	-0.617197	-2.65049	0	0	0	4339	tags=68%, list=28%, signal=93%
STRUCTURAL CONSTITUENT OF RIBOSOME%GO%GO:0003735	STRUCTURAL CONSTITUENT OF RIBOSOME%GO%GO:0003735	Details ...	97	-0.580634	-2.63065	0	0	0	4434	tags=58%, list=28%, signal=80%
RESPIRATORY ELECTRON TRANSPORT CHAIN%GO%GO:0022904	RESPIRATORY ELECTRON TRANSPORT CHAIN%GO%GO:0022904	Details ...	89	-0.589178	-2.58912	0	0	0	4339	tags=62%, list=28%, signal=85%
RESPIRATORY ELECTRON TRANSPORT%REACTOME%REACT_22393.2	RESPIRATORY ELECTRON TRANSPORT%REACTOME%REACT_22393.2	Details ...	65	-0.619729	-2.58757	0	0	0	4339	tags=66%, list=28%, signal=91%
ELECTRON TRANSPORT CHAIN%GO%GO:0022900	ELECTRON TRANSPORT CHAIN%GO%GO:0022900	Details ...	90	-0.586046	-2.58298	0	0	0	4339	tags=61%, list=28%, signal=84%
LARGE RIBOSOMAL SUBUNIT%GO%GO:0015934	LARGE RIBOSOMAL SUBUNIT%GO%GO:0015934	Details ...	65	-0.61674	-2.54508	0	0	0	4434	tags=63%, list=28%, signal=87%
OXIDATIVE PHOSPHORYLATION%KEGG%HSA00190	OXIDATIVE PHOSPHORYLATION%KEGG%HSA00190	Details ...	111	-0.549046	-2.50842	0	0	0	4339	tags=58%, list=28%, signal=79%
ORGANELLAR RIBOSOME%GO%GO:0000313	ORGANELLAR RIBOSOME%GO%GO:0000313	Details ...	48	-0.631405	-2.50267	0	0	0	3242	tags=54%, list=21%, signal=68%
MITOCHONDRIAL RIBOSOME%GO%GO:0005761	MITOCHONDRIAL RIBOSOME%GO%GO:0005761	Details ...	48	-0.631405	-2.49884	0	0	0	3242	tags=54%, list=21%, signal=68%
RIBOSOMAL SUBUNIT%GO%GO:0044391	RIBOSOMAL SUBUNIT%GO%GO:0044391	Details ...	120	-0.535312	-2.49387	0	0	0	4504	tags=55%, list=29%, signal=76%
RIBOSOME%GO%GO:0005840	RIBOSOME%GO%GO:0005840	Details ...	151	-0.503723	-2.43478	0	0	0	4504	tags=52%, list=29%, signal=72%
MITOCHONDRIAL INNER MEMBRANE%GO%GO:0005743	MITOCHONDRIAL INNER MEMBRANE%GO%GO:0005743	Details ...	174	-0.496038	-2.43076	0	0	0	4638	tags=55%, list=29%, signal=77%
VIRAL GENOME EXPRESSION%GO%GO:0019080	VIRAL GENOME EXPRESSION%GO%GO:0019080	Details ...	83	-0.552375	-2.40756	0	0	0	4504	tags=55%, list=29%, signal=77%
CELLULAR RESPIRATION%GO%GO:0045333	CELLULAR RESPIRATION%GO%GO:0045333	Details ...	119	-0.512664	-2.38872	0	4.74989e-05	0.001	4339	tags=54%, list=28%, signal=74%
VIRAL TRANSCRIPTION%GO%GO:0019083	VIRAL TRANSCRIPTION%GO%GO:0019083	Details ...	83	-0.552375	-2.38756	0	4.43323e-05	0.001	4504	tags=55%, list=29%, signal=77%
RESPIRATORY CHAIN COMPLEX I%GO%GO:0045271	RESPIRATORY CHAIN COMPLEX I%GO%GO:0045271	Details ...	39	-0.627071	-2.36266	0	4.15615e-05	0.001	4339	tags=69%, list=28%, signal=95%
TRANSLATIONAL TERMINATION%GO%GO:0006415	TRANSLATIONAL TERMINATION%GO%GO:0006415	Details ...	84	-0.533612	-2.34221	0	3.91167e-05	0.001	4504	tags=54%, list=29%, signal=75%
CYTOSOLIC LARGE RIBOSOMAL SUBUNIT%GO%GO:0022625	CYTOSOLIC LARGE RIBOSOMAL SUBUNIT%GO%GO:0022625	Details ...	49	-0.597612	-2.33784	0	3.69435e-05	0.001	4434	tags=59%, list=28%, signal=82%
PEPTIDE CHAIN ELONGATION%REACTOME%REACT_1404.2	PEPTIDE CHAIN ELONGATION%REACTOME%REACT_1404.2	Details ...	83	-0.532083	-2.33441	0	6.98862e-05	0.002	4504	tags=53%, list=29%, signal=74%
MITOCHONDRIAL RESPIRATORY CHAIN COMPLEX I%GO%GO:0005747	MITOCHONDRIAL RESPIRATORY CHAIN COMPLEX I%GO%GO:0005747	Details ...	39	-0.627071	-2.33362	0	6.63919e-05	0.002	4339	tags=69%, list=28%, signal=95%
OXIDATIVE PHOSPHORYLATION%GO%GO:0006119	OXIDATIVE PHOSPHORYLATION%GO%GO:0006119		49	-0.604489	-2.33142	0	6.32304e-05	0.002	4339	tags=65%, list=28%, signal=90%
NADH DEHYDROGENASE (UBIQUINONE) ACTIVITY%GO%GO:0008137	NADH DEHYDROGENASE (UBIQUINONE) ACTIVITY%GO%GO:0008137		36	-0.628874	-2.32913	0	6.03563e-05	0.002	4339	tags=69%, list=28%, signal=96%
NADH DEHYDROGENASE COMPLEX%GO%GO:0030964	NADH DEHYDROGENASE COMPLEX%GO%GO:0030964		39	-0.627071	-2.31908	0	8.67376e-05	0.003	4339	tags=69%, list=28%, signal=95%
PARKINSON'S DISEASE%KEGG%HSA05012	PARKINSON'S DISEASE%KEGG%HSA05012		109	-0.502447	-2.3189	0	8.31236e-05	0.003	4339	tags=54%, list=28%, signal=74%
RIBOSOME%KEGG%HSA03010	RIBOSOME%KEGG%HSA03010		86	-0.533704	-2.31809	0	7.97986e-05	0.003	5673	tags=69%, list=36%, signal=107%
NADH DEHYDROGENASE ACTIVITY%GO%GO:0003954	NADH DEHYDROGENASE ACTIVITY%GO%GO:0003954		36	-0.628874	-2.31569	0	7.67294e-05	0.003	4339	tags=69%, list=28%, signal=96%
EUKARYOTIC TRANSLATION TERMINATION%REACTOME%REACT_1986.3	EUKARYOTIC TRANSLATION TERMINATION%REACTOME%REACT_1986.3		83	-0.53093	-2.30371	0	9.83149e-05	0.004	4504	tags=53%, list=29%, signal=74%
ATP SYNTHESIS COUPLED ELECTRON TRANSPORT%GO%GO:0042773	ATP SYNTHESIS COUPLED ELECTRON TRANSPORT%GO%GO:0042773		40	-0.608855	-2.29042	0	9.48036e-05	0.004	4339	tags=65%, list=28%, signal=89%
MITOCHONDRIAL ATP SYNTHESIS COUPLED ELECTRON TRANSPORT%GO%GO:0042775	MITOCHONDRIAL ATP SYNTHESIS COUPLED ELECTRON TRANSPORT%GO%GO:0042775		40	-0.608855	-2.28785	0	0.000114894	0.005	4339	tags=65%, list=28%, signal=89%
EUKARYOTIC TRANSLATION ELONGATION%REACTOME%REACT_1477.2	EUKARYOTIC TRANSLATION ELONGATION%REACTOME%REACT_1477.2		86	-0.531847	-2.28651	0	0.000111064	0.005	5673	tags=66%, list=36%, signal=103%
INFLUENZA VIRAL RNA TRANSCRIPTION AND REPLICATION%REACTOME%REACT_6152.2	INFLUENZA VIRAL RNA TRANSCRIPTION AND REPLICATION%REACTOME%REACT_6152.2		99	-0.511046	-2.28496	0	0.000107481	0.005	4504	tags=54%, list=29%, signal=75%
CELLULAR PROTEIN COMPLEX DISASSEMBLY%GO%GO:0043624	CELLULAR PROTEIN COMPLEX DISASSEMBLY%GO%GO:0043624		94	-0.515138	-2.28479	0	0.000104123	0.005	5673	tags=65%, list=36%, signal=101%
PROTEIN COMPLEX DISASSEMBLY%GO%GO:0043241	PROTEIN COMPLEX DISASSEMBLY%GO%GO:0043241		94	-0.515138	-2.28104	0	0.000100967	0.005	5673	tags=65%, list=36%, signal=101%
MITOCHONDRIAL ELECTRON TRANSPORT, NADH TO UBIQUINONE%GO%GO:0006120	MITOCHONDRIAL ELECTRON TRANSPORT, NADH TO UBIQUINONE%GO%GO:0006120		35	-0.618251	-2.27398	0	0.000136936	0.007	4339	tags=69%, list=28%, signal=94%
ORGANELLE INNER MEMBRANE%GO%GO:0019866	ORGANELLE INNER MEMBRANE%GO%GO:0019866		184	-0.461806	-2.26529	0	0.000171166	0.009	4638	tags=54%, list=29%, signal=75%
FORMATION OF A POOL OF FREE 40S SUBUNITS%REACTOME%REACT_1797.1	FORMATION OF A POOL OF FREE 40S SUBUNITS%REACTOME%REACT_1797.1		93	-0.51807	-2.26153	0	0.000184608	0.01	4504	tags=54%, list=29%, signal=75%
NADH DEHYDROGENASE (QUINONE) ACTIVITY%GO%GO:0050136	NADH DEHYDROGENASE (QUINONE) ACTIVITY%GO%GO:0050136		36	-0.628874	-2.25931	0	0.000179618	0.01	4339	tags=69%, list=28%, signal=96%
RESPIRATORY CHAIN%GO%GO:0070469	RESPIRATORY CHAIN%GO%GO:0070469		53	-0.568757	-2.25766	0	0.000192145	0.011	3606	tags=51%, list=23%, signal=66%
OXIDOREDUCTASE ACTIVITY, ACTING ON NAD(P)H, QUINONE OR SIMILAR COMPOUND AS ACCEPTOR%GO%GO:0016655	OXIDOREDUCTASE ACTIVITY, ACTING ON NAD(P)H, QUINONE OR SIMILAR COMPOUND AS ACCEPTOR%GO%GO:0016655		47	-0.583392	-2.2463	0	0.000204215	0.012	4339	tags=62%, list=28%, signal=85%
VIRAL MRNA TRANSLATION%REACTOME%REACT_9491.1	VIRAL MRNA TRANSLATION%REACTOME%REACT_9491.1		83	-0.514775	-2.2432	0	0.000232633	0.014	4504	tags=53%, list=29%, signal=74%
MITOCHONDRIAL RESPIRATORY CHAIN%GO%GO:0005746	MITOCHONDRIAL RESPIRATORY CHAIN%GO%GO:0005746		53	-0.568757	-2.24191	0	0.000226959	0.014	3606	tags=51%, list=23%, signal=66%
NONSENSE MEDIATED DECAY INDEPENDENT OF THE EXON JUNCTION COMPLEX%REACTOME%REACT_75768.1	NONSENSE MEDIATED DECAY INDEPENDENT OF THE EXON JUNCTION COMPLEX%REACTOME%REACT_75768.1		88	-0.513209	-2.23047	0	0.000284733	0.018	4504	tags=51%, list=29%, signal=71%
REMOVAL OF DNA PATCH CONTAINING ABASIC RESIDUE%REACTOME%REACT_2192.3	REMOVAL OF DNA PATCH CONTAINING ABASIC RESIDUE%REACTOME%REACT_2192.3		17	-0.735544	-2.22382	0	0.000324888	0.021	1768	tags=53%, list=11%, signal=60%
TRANSLATIONAL ELONGATION%GO%GO:0006414	TRANSLATIONAL ELONGATION%GO%GO:0006414		96	-0.497942	-2.21064	0	0.000393094	0.026	4504	tags=51%, list=29%, signal=71%
RESOLUTION OF AP SITES VIA THE MULTIPLE-NUCLEOTIDE PATCH REPLACEMENT PATHWAY%REACTOME%REACT_1128.2	RESOLUTION OF AP SITES VIA THE MULTIPLE-NUCLEOTIDE PATCH REPLACEMENT PATHWAY%REACTOME%REACT_1128.2		17	-0.735544	-2.20939	0	0.000399082	0.027	1768	tags=53%, list=11%, signal=60%
MITOCHONDRIAL MEMBRANE%GO%GO:0031966	MITOCHONDRIAL MEMBRANE%GO%GO:0031966		245	-0.426013	-2.20781	0	0.000390406	0.027	4376	tags=47%, list=28%, signal=63%
MITOCHONDRIAL ENVELOPE%GO%GO:0005740	MITOCHONDRIAL ENVELOPE%GO%GO:0005740		266	-0.424819	-2.19116	0	0.000551624	0.039	4376	tags=46%, list=28%, signal=62%
THE CITRIC ACID (TCA) CYCLE AND RESPIRATORY ELECTRON TRANSPORT%REACTOME%REACT_111083.1	THE CITRIC ACID (TCA) CYCLE AND RESPIRATORY ELECTRON TRANSPORT%REACTOME%REACT_111083.1		115	-0.476987	-2.18308	0	0.000581758	0.042	4339	tags=54%, list=28%, signal=74%
BASE EXCISION REPAIR%REACTOME%REACT_1104.2	BASE EXCISION REPAIR%REACTOME%REACT_1104.2		19	-0.688582	-2.15614	0	0.000976878	0.069	1768	tags=47%, list=11%, signal=53%
RESOLUTION OF ABASIC SITES (AP SITES)%REACTOME%REACT_1893.3	RESOLUTION OF ABASIC SITES (AP SITES)%REACTOME%REACT_1893.3		19	-0.688582	-2.12956	0	0.00128958	0.09	1768	tags=47%, list=11%, signal=53%
2'-DEOXYRIBONUCLEOTIDE METABOLIC PROCESS%GO%GO:0009394	2'-DEOXYRIBONUCLEOTIDE METABOLIC PROCESS%GO%GO:0009394		15	-0.713973	-2.12565	0	0.00134185	0.094	1535	tags=47%, list=10%, signal=52%
VIRAL INFECTIOUS CYCLE%GO%GO:0019058	VIRAL INFECTIOUS CYCLE%GO%GO:0019058		119	-0.459153	-2.12027	0	0.00144415	0.103	4514	tags=53%, list=29%, signal=74%
PROTEASOME COMPLEX%GO%GO:0000502	PROTEASOME COMPLEX%GO%GO:0000502		49	-0.532839	-2.11584	0	0.00155527	0.113	3582	tags=47%, list=23%, signal=61%
BASE EXCISION REPAIR%KEGG%HSA03410	BASE EXCISION REPAIR%KEGG%HSA03410		33	-0.587109	-2.11426	0	0.00157614	0.117	1808	tags=36%, list=11%, signal=41%
MITOCHONDRIAL MEMBRANE PART%GO%GO:0044455	MITOCHONDRIAL MEMBRANE PART%GO%GO:0044455		110	-0.467404	-2.1121	0	0.00159583	0.12	4339	tags=52%, list=28%, signal=71%
CYTOSOLIC RIBOSOME%GO%GO:0022626	CYTOSOLIC RIBOSOME%GO%GO:0022626		88	-0.476972	-2.10386	0	0.00179474	0.137	5692	tags=66%, list=36%, signal=103%
L13A-MEDIATED TRANSLATIONAL SILENCING OF CERULOPLASMIN EXPRESSION%REACTOME%REACT_79.2	L13A-MEDIATED TRANSLATIONAL SILENCING OF CERULOPLASMIN EXPRESSION%REACTOME%REACT_79.2		103	-0.461404	-2.08485	0	0.00229034	0.176	4504	tags=49%, list=29%, signal=68%
3' -UTR-MEDIATED TRANSLATIONAL REGULATION%REACTOME%REACT_1762.2	3' -UTR-MEDIATED TRANSLATIONAL REGULATION%REACTOME%REACT_1762.2		103	-0.461404	-2.0731	0	0.00259665	0.198	4504	tags=49%, list=29%, signal=68%
NONSENSE MEDIATED DECAY ENHANCED BY THE EXON JUNCTION COMPLEX%REACTOME%REACT_75822.1	NONSENSE MEDIATED DECAY ENHANCED BY THE EXON JUNCTION COMPLEX%REACTOME%REACT_75822.1		105	-0.451644	-2.06273	0	0.00296944	0.222	4504	tags=49%, list=29%, signal=68%
DEOXYRIBOSE PHOSPHATE METABOLIC PROCESS%GO%GO:0019692	DEOXYRIBOSE PHOSPHATE METABOLIC PROCESS%GO%GO:0019692		15	-0.713973	-2.06069	0.00217865	0.00296426	0.226	1535	tags=47%, list=10%, signal=52%
ER-PHAGOSOME PATHWAY%REACTOME%REACT_111178.1	ER-PHAGOSOME PATHWAY%REACTOME%REACT_111178.1		62	-0.496698	-2.05497	0	0.00310115	0.238	5304	tags=65%, list=34%, signal=97%
CHOLESTEROL BIOSYNTHESIS%REACTOME%REACT_9405.3	CHOLESTEROL BIOSYNTHESIS%REACTOME%REACT_9405.3		20	-0.652407	-2.05284	0	0.00312716	0.242	3552	tags=70%, list=23%, signal=90%
NONSENSE-MEDIATED DECAY%REACTOME%REACT_75886.2	NONSENSE-MEDIATED DECAY%REACTOME%REACT_75886.2		105	-0.451644	-2.04582	0	0.00331074	0.261	4504	tags=49%, list=29%, signal=68%
DEOXYRIBONUCLEOTIDE METABOLIC PROCESS%GO%GO:0009262	DEOXYRIBONUCLEOTIDE METABOLIC PROCESS%GO%GO:0009262		17	-0.672783	-2.03312	0	0.00375028	0.291	1535	tags=41%, list=10%, signal=46%
MITOCHONDRIAL PART%GO%GO:0044429	MITOCHONDRIAL PART%GO%GO:0044429		462	-0.370157	-2.01875	0	0.00447104	0.349	4340	tags=41%, list=28%, signal=55%
MITOCHONDRIAL PROTEIN IMPORT%REACTOME%REACT_118595.3	MITOCHONDRIAL PROTEIN IMPORT%REACTOME%REACT_118595.3		49	-0.518921	-2.01663	0	0.00453531	0.359	3690	tags=45%, list=23%, signal=58%
PROTEASOME%KEGG%HSA03050	PROTEASOME%KEGG%HSA03050		41	-0.539627	-2.01236	0	0.00476553	0.383	3385	tags=44%, list=21%, signal=56%
EUKARYOTIC TRANSLATION INITIATION%REACTOME%REACT_2159.5	EUKARYOTIC TRANSLATION INITIATION%REACTOME%REACT_2159.5		111	-0.433721	-2.00122	0	0.00546018	0.427	4504	tags=50%, list=29%, signal=69%
MITOCHONDRIAL LARGE RIBOSOMAL SUBUNIT%GO%GO:0005762	MITOCHONDRIAL LARGE RIBOSOMAL SUBUNIT%GO%GO:0005762		15	-0.680093	-1.98797	0	0.00623124	0.479	1104	tags=47%, list=7%, signal=50%
ORGANELLAR LARGE RIBOSOMAL SUBUNIT%GO%GO:0000315	ORGANELLAR LARGE RIBOSOMAL SUBUNIT%GO%GO:0000315		15	-0.680093	-1.98108	0	0.00651248	0.498	1104	tags=47%, list=7%, signal=50%
CAP-DEPENDENT TRANSLATION INITIATION%REACTOME%REACT_2099.1	CAP-DEPENDENT TRANSLATION INITIATION%REACTOME%REACT_2099.1		111	-0.433721	-1.97603	0	0.00679674	0.518	4504	tags=50%, list=29%, signal=69%
CHOLESTEROL BIOSYNTHETIC PROCESS%GO%GO:0006695	CHOLESTEROL BIOSYNTHETIC PROCESS%GO%GO:0006695		25	-0.580637	-1.96807	0	0.00745282	0.557	3552	tags=60%, list=23%, signal=77%
OXIDOREDUCTASE ACTIVITY, ACTING ON NAD(P)H%GO%GO:0016651	OXIDOREDUCTASE ACTIVITY, ACTING ON NAD(P)H%GO%GO:0016651		72	-0.464062	-1.93614	0	0.0108176	0.694	4416	tags=53%, list=28%, signal=73%
SUPERPATHWAY OF CHOLESTEROL BIOSYNTHESIS%HUMANCYC%PWY66-5	SUPERPATHWAY OF CHOLESTEROL BIOSYNTHESIS%HUMANCYC%PWY66-5		25	-0.5811	-1.92736	0.00208333	0.0119703	0.743	3552	tags=60%, list=23%, signal=77%
MACROMOLECULAR COMPLEX DISASSEMBLY%GO%GO:0032984	MACROMOLECULAR COMPLEX DISASSEMBLY%GO%GO:0032984		114	-0.422308	-1.92579	0	0.0119893	0.749	4504	tags=48%, list=29%, signal=67%
HUNTINGTON'S DISEASE%KEGG%HSA05016	HUNTINGTON'S DISEASE%KEGG%HSA05016		166	-0.395235	-1.92234	0	0.0122531	0.766	4339	tags=48%, list=28%, signal=65%
GTP HYDROLYSIS AND JOINING OF THE 60S RIBOSOMAL SUBUNIT%REACTOME%REACT_2085.2	GTP HYDROLYSIS AND JOINING OF THE 60S RIBOSOMAL SUBUNIT%REACTOME%REACT_2085.2		104	-0.425767	-1.91789	0	0.0126746	0.78	4504	tags=48%, list=29%, signal=67%
TRANSLATIONAL INITIATION%GO%GO:0006413	TRANSLATIONAL INITIATION%GO%GO:0006413		118	-0.418737	-1.91537	0	0.0127776	0.785	4504	tags=48%, list=29%, signal=67%
APC C:CDH1 MEDIATED DEGRADATION OF CDC20 AND OTHER APC C:CDH1 TARGETED PROTEINS IN LATE MITOSIS EARLY G1%REACTOME%REACT_6761.2	APC C:CDH1 MEDIATED DEGRADATION OF CDC20 AND OTHER APC C:CDH1 TARGETED PROTEINS IN LATE MITOSIS EARLY G1%REACTOME%REACT_6761.2		67	-0.459647	-1.91263	0.0020284	0.0130042	0.793	3535	tags=46%, list=22%, signal=59%
STEROL BIOSYNTHETIC PROCESS%GO%GO:0016126	STEROL BIOSYNTHETIC PROCESS%GO%GO:0016126		26	-0.579159	-1.90839	0	0.0135341	0.808	3552	tags=58%, list=23%, signal=74%
PROTON-TRANSPORTING ATP SYNTHASE COMPLEX%GO%GO:0045259	PROTON-TRANSPORTING ATP SYNTHASE COMPLEX%GO%GO:0045259		19	-0.603663	-1.90133	0.00203666	0.0143789	0.831	4329	tags=74%, list=27%, signal=101%
MONOSACCHARIDE BIOSYNTHETIC PROCESS%GO%GO:0046364	MONOSACCHARIDE BIOSYNTHETIC PROCESS%GO%GO:0046364		40	-0.504163	-1.89931	0	0.0144888	0.835	5143	tags=52%, list=33%, signal=78%
RNA POLYMERASE I PROMOTER OPENING%REACTOME%REACT_2232.2	RNA POLYMERASE I PROMOTER OPENING%REACTOME%REACT_2232.2		24	-0.575794	-1.89555	0.00208333	0.0148768	0.843	5890	tags=83%, list=37%, signal=133%
NUCLEOSIDE TRIPHOSPHATE BIOSYNTHETIC PROCESS%GO%GO:0009142	NUCLEOSIDE TRIPHOSPHATE BIOSYNTHETIC PROCESS%GO%GO:0009142		24	-0.576154	-1.89392	0	0.0149621	0.848	4579	tags=71%, list=29%, signal=100%
ORGANELLAR SMALL RIBOSOMAL SUBUNIT%GO%GO:0000314	ORGANELLAR SMALL RIBOSOMAL SUBUNIT%GO%GO:0000314		18	-0.606488	-1.89313	0.00400802	0.0149648	0.849	2903	tags=44%, list=18%, signal=54%
REGULATION OF CELL CYCLE ARREST%GO%GO:0071156	REGULATION OF CELL CYCLE ARREST%GO%GO:0071156		86	-0.424682	-1.88118	0	0.0168113	0.879	3433	tags=42%, list=22%, signal=53%
SMALL RIBOSOMAL SUBUNIT%GO%GO:0015935	SMALL RIBOSOMAL SUBUNIT%GO%GO:0015935		56	-0.465722	-1.87913	0	0.0170459	0.887	5797	tags=70%, list=37%, signal=110%
U12 DEPENDENT SPLICING%REACTOME%REACT_1753.3	U12 DEPENDENT SPLICING%REACTOME%REACT_1753.3		40	-0.506044	-1.86898	0	0.0189416	0.916	3766	tags=52%, list=24%, signal=69%
MITOCHONDRIAL PROTON-TRANSPORTING ATP SYNTHASE COMPLEX%GO%GO:0005753	MITOCHONDRIAL PROTON-TRANSPORTING ATP SYNTHASE COMPLEX%GO%GO:0005753		19	-0.603663	-1.86604	0	0.0194395	0.927	4329	tags=74%, list=27%, signal=101%
NUCLEAR-TRANSCRIBED MRNA CATABOLIC PROCESS, NONSENSE-MEDIATED DECAY%GO%GO:0000184	NUCLEAR-TRANSCRIBED MRNA CATABOLIC PROCESS, NONSENSE-MEDIATED DECAY%GO%GO:0000184		112	-0.404778	-1.86317	0	0.0197937	0.935	4504	tags=46%, list=29%, signal=63%
ESTABLISHMENT OF PROTEIN LOCALIZATION TO MITOCHONDRION%GO%GO:0072655	ESTABLISHMENT OF PROTEIN LOCALIZATION TO MITOCHONDRION%GO%GO:0072655		45	-0.48101	-1.86307	0	0.0195833	0.935	3690	tags=42%, list=23%, signal=55%
MITOCHONDRIAL SMALL RIBOSOMAL SUBUNIT%GO%GO:0005763	MITOCHONDRIAL SMALL RIBOSOMAL SUBUNIT%GO%GO:0005763		18	-0.606488	-1.86054	0.00386847	0.019979	0.939	2903	tags=44%, list=18%, signal=54%
ABORTIVE ELONGATION OF HIV-1 TRANSCRIPT IN THE ABSENCE OF TAT%REACTOME%REACT_6261.3	ABORTIVE ELONGATION OF HIV-1 TRANSCRIPT IN THE ABSENCE OF TAT%REACTOME%REACT_6261.3		19	-0.589675	-1.85754	0.00414079	0.0203377	0.945	3356	tags=58%, list=21%, signal=73%
PROTEIN LOCALIZATION TO MITOCHONDRION%GO%GO:0070585	PROTEIN LOCALIZATION TO MITOCHONDRION%GO%GO:0070585		45	-0.48101	-1.85306	0	0.0211349	0.954	3690	tags=42%, list=23%, signal=55%
ATP BIOSYNTHETIC PROCESS%GO%GO:0006754	ATP BIOSYNTHETIC PROCESS%GO%GO:0006754		21	-0.57146	-1.85085	0.00380228	0.0213307	0.956	4579	tags=71%, list=29%, signal=101%
RIBONUCLEOSIDE TRIPHOSPHATE BIOSYNTHETIC PROCESS%GO%GO:0009201	RIBONUCLEOSIDE TRIPHOSPHATE BIOSYNTHETIC PROCESS%GO%GO:0009201		21	-0.57146	-1.84823	0.00212766	0.0217204	0.963	4579	tags=71%, list=29%, signal=101%
PROTEASOME CORE COMPLEX%GO%GO:0005839	PROTEASOME CORE COMPLEX%GO%GO:0005839		18	-0.601984	-1.84645	0.00201613	0.0218334	0.965	6180	tags=89%, list=39%, signal=146%
VIRAL REPRODUCTIVE PROCESS%GO%GO:0022415	VIRAL REPRODUCTIVE PROCESS%GO%GO:0022415		154	-0.380589	-1.84383	0	0.0222843	0.971	4570	tags=49%, list=29%, signal=68%
AUTODEGRADATION OF CDH1 BY CDH1:APC C%REACTOME%REACT_6785.1	AUTODEGRADATION OF CDH1 BY CDH1:APC C%REACTOME%REACT_6785.1		60	-0.451125	-1.842	0.00217391	0.0225442	0.971	3535	tags=45%, list=22%, signal=58%
POSITIVE REGULATION OF MITOCHONDRION ORGANIZATION%GO%GO:0010822	POSITIVE REGULATION OF MITOCHONDRION ORGANIZATION%GO%GO:0010822		22	-0.563569	-1.83679	0.0020284	0.0235255	0.975	1422	tags=27%, list=9%, signal=30%
PYRIMIDINE METABOLISM%KEGG%HSA00240	PYRIMIDINE METABOLISM%KEGG%HSA00240		93	-0.413456	-1.83535	0	0.0237204	0.975	2472	tags=31%, list=16%, signal=37%
PURINE NUCLEOSIDE TRIPHOSPHATE BIOSYNTHETIC PROCESS%GO%GO:0009145	PURINE NUCLEOSIDE TRIPHOSPHATE BIOSYNTHETIC PROCESS%GO%GO:0009145		21	-0.57146	-1.83131	0	0.0244625	0.977	4579	tags=71%, list=29%, signal=101%
INFLUENZA INFECTION%REACTOME%REACT_6167.4	INFLUENZA INFECTION%REACTOME%REACT_6167.4		137	-0.384609	-1.82615	0	0.0254981	0.98	4514	tags=47%, list=29%, signal=65%
PURINE RIBONUCLEOSIDE TRIPHOSPHATE BIOSYNTHETIC PROCESS%GO%GO:0009206	PURINE RIBONUCLEOSIDE TRIPHOSPHATE BIOSYNTHETIC PROCESS%GO%GO:0009206		21	-0.57146	-1.82144	0.00406504	0.0264045	0.984	4579	tags=71%, list=29%, signal=101%
ACTIVATION OF APC C AND APC C:CDC20 MEDIATED DEGRADATION OF MITOTIC PROTEINS%REACTOME%REACT_6954.2	ACTIVATION OF APC C AND APC C:CDC20 MEDIATED DEGRADATION OF MITOTIC PROTEINS%REACTOME%REACT_6954.2		68	-0.437897	-1.82136	0.00207039	0.026153	0.984	4387	tags=51%, list=28%, signal=71%
METABOLISM OF MRNA%REACTOME%REACT_20605.3	METABOLISM OF MRNA%REACTOME%REACT_20605.3		215	-0.360023	-1.80721	0	0.0297164	0.987	5305	tags=52%, list=34%, signal=77%
DESTABILIZATION OF MRNA BY AUF1 (HNRNP D0)%REACTOME%REACT_25325.1	DESTABILIZATION OF MRNA BY AUF1 (HNRNP D0)%REACTOME%REACT_25325.1		52	-0.451107	-1.80631	0	0.0296995	0.987	5304	tags=58%, list=34%, signal=87%
PROTEIN TARGETING TO MITOCHONDRION%GO%GO:0006626	PROTEIN TARGETING TO MITOCHONDRION%GO%GO:0006626		44	-0.48274	-1.80535	0	0.0297634	0.987	3690	tags=43%, list=23%, signal=56%
REGULATION OF CELLULAR AMINE METABOLIC PROCESS%GO%GO:0033238	REGULATION OF CELLULAR AMINE METABOLIC PROCESS%GO%GO:0033238		60	-0.439933	-1.80285	0.00402414	0.0301446	0.989	5304	tags=57%, list=34%, signal=85%
MITOCHONDRIAL TRANSPORT%GO%GO:0006839	MITOCHONDRIAL TRANSPORT%GO%GO:0006839		84	-0.413699	-1.80271	0	0.0299497	0.989	4976	tags=49%, list=32%, signal=71%
APC C:CDC20 MEDIATED DEGRADATION OF SECURIN%REACTOME%REACT_6871.2	APC C:CDC20 MEDIATED DEGRADATION OF SECURIN%REACTOME%REACT_6871.2		62	-0.443965	-1.80139	0	0.0300642	0.991	3535	tags=45%, list=22%, signal=58%
MITOTIC G1 DNA DAMAGE CHECKPOINT%GO%GO:0031571	MITOTIC G1 DNA DAMAGE CHECKPOINT%GO%GO:0031571		69	-0.413294	-1.79976	0	0.0302777	0.993	5304	tags=55%, list=34%, signal=83%
INFLUENZA LIFE CYCLE%REACTOME%REACT_6145.4	INFLUENZA LIFE CYCLE%REACTOME%REACT_6145.4		132	-0.37557	-1.78734	0	0.0338088	0.997	4504	tags=45%, list=29%, signal=63%
APC C:CDC20 MEDIATED DEGRADATION OF MITOTIC PROTEINS%REACTOME%REACT_6781.3	APC C:CDC20 MEDIATED DEGRADATION OF MITOTIC PROTEINS%REACTOME%REACT_6781.3		67	-0.430433	-1.786	0	0.034049	0.997	4387	tags=51%, list=28%, signal=70%
GLUCONEOGENESIS%GO%GO:0006094	GLUCONEOGENESIS%GO%GO:0006094		35	-0.492173	-1.78231	0.0020284	0.0350006	0.998	5143	tags=51%, list=33%, signal=76%
NEGATIVE REGULATION OF UBIQUITIN-PROTEIN LIGASE ACTIVITY%GO%GO:0051444	NEGATIVE REGULATION OF UBIQUITIN-PROTEIN LIGASE ACTIVITY%GO%GO:0051444		71	-0.422336	-1.78147	0	0.0349923	0.998	3535	tags=44%, list=22%, signal=56%
HEXOSE BIOSYNTHETIC PROCESS%GO%GO:0019319	HEXOSE BIOSYNTHETIC PROCESS%GO%GO:0019319		37	-0.483598	-1.77625	0.00398406	0.0365503	1	5143	tags=49%, list=33%, signal=72%
UBIQUITIN-DEPENDENT DEGRADATION OF CYCLIN D%REACTOME%REACT_938.4	UBIQUITIN-DEPENDENT DEGRADATION OF CYCLIN D%REACTOME%REACT_938.4		48	-0.452982	-1.77613	0.00420168	0.0363085	1	5304	tags=58%, list=34%, signal=88%
UBIQUITIN-DEPENDENT DEGRADATION OF CYCLIN D1%REACTOME%REACT_4.1	UBIQUITIN-DEPENDENT DEGRADATION OF CYCLIN D1%REACTOME%REACT_4.1		48	-0.452982	-1.77231	0.00429185	0.0372529	1	5304	tags=58%, list=34%, signal=88%
SIGNAL TRANSDUCTION INVOLVED IN DNA INTEGRITY CHECKPOINT%GO%GO:0072401	SIGNAL TRANSDUCTION INVOLVED IN DNA INTEGRITY CHECKPOINT%GO%GO:0072401		63	-0.426825	-1.77167	0	0.0371535	1	3385	tags=40%, list=21%, signal=50%
NEGATIVE REGULATION OF UBIQUITIN-PROTEIN LIGASE ACTIVITY INVOLVED IN MITOTIC CELL CYCLE%GO%GO:0051436	NEGATIVE REGULATION OF UBIQUITIN-PROTEIN LIGASE ACTIVITY INVOLVED IN MITOTIC CELL CYCLE%GO%GO:0051436		67	-0.423851	-1.76531	0.00203252	0.0389637	1	3535	tags=43%, list=22%, signal=56%
NEGATIVE REGULATION OF LIGASE ACTIVITY%GO%GO:0051352	NEGATIVE REGULATION OF LIGASE ACTIVITY%GO%GO:0051352		71	-0.422336	-1.76497	0.00211416	0.0387706	1	3535	tags=44%, list=22%, signal=56%
CDK-MEDIATED PHOSPHORYLATION AND REMOVAL OF CDC6%REACTOME%REACT_1221.3	CDK-MEDIATED PHOSPHORYLATION AND REMOVAL OF CDC6%REACTOME%REACT_1221.3		48	-0.445151	-1.76135	0.00431965	0.039714	1	5948	tags=67%, list=38%, signal=107%
SIGNAL TRANSDUCTION INVOLVED IN DNA DAMAGE CHECKPOINT%GO%GO:0072422	SIGNAL TRANSDUCTION INVOLVED IN DNA DAMAGE CHECKPOINT%GO%GO:0072422		63	-0.426825	-1.75648	0	0.0411367	1	3385	tags=40%, list=21%, signal=50%
SIGNAL TRANSDUCTION INVOLVED IN CELL CYCLE CHECKPOINT%GO%GO:0072395	SIGNAL TRANSDUCTION INVOLVED IN CELL CYCLE CHECKPOINT%GO%GO:0072395		64	-0.423731	-1.75081	0	0.043158	1	3385	tags=39%, list=21%, signal=50%
ANAPHASE-PROMOTING COMPLEX-DEPENDENT PROTEASOMAL UBIQUITIN-DEPENDENT PROTEIN CATABOLIC PROCESS%GO%GO:0031145	ANAPHASE-PROMOTING COMPLEX-DEPENDENT PROTEASOMAL UBIQUITIN-DEPENDENT PROTEIN CATABOLIC PROCESS%GO%GO:0031145		78	-0.410847	-1.74731	0	0.0441768	1	3535	tags=42%, list=22%, signal=54%
TRANSLATION%GO%GO:0006412	TRANSLATION%GO%GO:0006412		249	-0.33787	-1.74346	0	0.0454698	1	4504	tags=41%, list=29%, signal=56%
ASSEMBLY OF THE PRE-REPLICATIVE COMPLEX%REACTOME%REACT_2243.4	ASSEMBLY OF THE PRE-REPLICATIVE COMPLEX%REACTOME%REACT_2243.4		65	-0.424275	-1.74335	0.00614754	0.0451613	1	5399	tags=54%, list=34%, signal=82%
C-MYC PATHWAY%PATHWAY INTERACTION DATABASE NCI-NATURE CURATED DATA%C-MYC PATHWAY	C-MYC PATHWAY%PATHWAY INTERACTION DATABASE NCI-NATURE CURATED DATA%C-MYC PATHWAY		25	-0.520908	-1.73741	0.00630252	0.0474039	1	1108	tags=28%, list=7%, signal=30%
DNA DAMAGE RESPONSE, SIGNAL TRANSDUCTION BY P53 CLASS MEDIATOR RESULTING IN CELL CYCLE ARREST%GO%GO:0006977	DNA DAMAGE RESPONSE, SIGNAL TRANSDUCTION BY P53 CLASS MEDIATOR RESULTING IN CELL CYCLE ARREST%GO%GO:0006977		62	-0.417821	-1.73736	0	0.0470446	1	3385	tags=39%, list=21%, signal=49%
MONOSACCHARIDE CATABOLIC PROCESS%GO%GO:0046365	MONOSACCHARIDE CATABOLIC PROCESS%GO%GO:0046365		51	-0.441335	-1.73646	0	0.0470931	1	4615	tags=49%, list=29%, signal=69%
GLUCONEOGENESIS%REACTOME%REACT_1520.4	GLUCONEOGENESIS%REACTOME%REACT_1520.4		29	-0.492701	-1.73367	0.00842105	0.0478739	1	5143	tags=52%, list=33%, signal=77%
SRP-DEPENDENT COTRANSLATIONAL PROTEIN TARGETING TO MEMBRANE%GO%GO:0006614	SRP-DEPENDENT COTRANSLATIONAL PROTEIN TARGETING TO MEMBRANE%GO%GO:0006614		103	-0.38122	-1.73193	0	0.048255	1	5673	tags=57%, list=36%, signal=89%
SIGNAL TRANSDUCTION INVOLVED IN MITOTIC CELL CYCLE CHECKPOINT%GO%GO:0072413	SIGNAL TRANSDUCTION INVOLVED IN MITOTIC CELL CYCLE CHECKPOINT%GO%GO:0072413		62	-0.417821	-1.73162	0.00421053	0.047999	1	3385	tags=39%, list=21%, signal=49%
PROTEIN TARGETING TO ER%GO%GO:0045047	PROTEIN TARGETING TO ER%GO%GO:0045047		104	-0.38116	-1.72982	0	0.048427	1	5673	tags=57%, list=36%, signal=88%
SIGNAL TRANSDUCTION INVOLVED IN MITOTIC G1 DNA DAMAGE CHECKPOINT%GO%GO:0072431	SIGNAL TRANSDUCTION INVOLVED IN MITOTIC G1 DNA DAMAGE CHECKPOINT%GO%GO:0072431		62	-0.417821	-1.72855	0.00205761	0.0486434	1	3385	tags=39%, list=21%, signal=49%
CDC20:PHOSPHO-APC C MEDIATED DEGRADATION OF CYCLIN A%REACTOME%REACT_6850.1	CDC20:PHOSPHO-APC C MEDIATED DEGRADATION OF CYCLIN A%REACTOME%REACT_6850.1		67	-0.411378	-1.72637	0.00199203	0.0491638	1	4387	tags=49%, list=28%, signal=68%
U12-TYPE SPLICEOSOMAL COMPLEX%GO%GO:0005689	U12-TYPE SPLICEOSOMAL COMPLEX%GO%GO:0005689		23	-0.515918	-1.72613	0.0118343	0.0489139	1	4938	tags=65%, list=31%, signal=95%
BASE-EXCISION REPAIR%GO%GO:0006284	BASE-EXCISION REPAIR%GO%GO:0006284		35	-0.458273	-1.72284	0.00414938	0.0500957	1	1924	tags=34%, list=12%, signal=39%
ALZHEIMER'S DISEASE%KEGG%HSA05010	ALZHEIMER'S DISEASE%KEGG%HSA05010		148	-0.357091	-1.72258	0	0.0498236	1	3608	tags=39%, list=23%, signal=50%
SRP-DEPENDENT COTRANSLATIONAL PROTEIN TARGETING TO MEMBRANE%REACTOME%REACT_115902.1	SRP-DEPENDENT COTRANSLATIONAL PROTEIN TARGETING TO MEMBRANE%REACTOME%REACT_115902.1		105	-0.383223	-1.72121	0	0.0500372	1	5673	tags=57%, list=36%, signal=89%
RIBONUCLEOPROTEIN COMPLEX%GO%GO:0030529	RIBONUCLEOPROTEIN COMPLEX%GO%GO:0030529		397	-0.320332	-1.71873	0	0.0507365	1	4134	tags=37%, list=26%, signal=49%
HEXOSE CATABOLIC PROCESS%GO%GO:0019320	HEXOSE CATABOLIC PROCESS%GO%GO:0019320		49	-0.438197	-1.7174	0.0063425	0.050992	1	4615	tags=49%, list=29%, signal=69%
CDT1 ASSOCIATION WITH THE CDC6:ORC:ORIGIN COMPLEX%REACTOME%REACT_1949.4	CDT1 ASSOCIATION WITH THE CDC6:ORC:ORIGIN COMPLEX%REACTOME%REACT_1949.4		56	-0.42951	-1.7171	0.00589391	0.0508045	1	3385	tags=38%, list=21%, signal=48%
REGULATION OF DNA REPLICATION%REACTOME%REACT_829.4	REGULATION OF DNA REPLICATION%REACTOME%REACT_829.4		73	-0.398143	-1.71425	0.00421053	0.0517419	1	5637	tags=56%, list=36%, signal=87%
REGULATION OF ORNITHINE DECARBOXYLASE (ODC)%REACTOME%REACT_13565.2	REGULATION OF ORNITHINE DECARBOXYLASE (ODC)%REACTOME%REACT_13565.2		47	-0.447365	-1.70599	0	0.0551961	1	3385	tags=40%, list=21%, signal=51%
REGULATION OF CELLULAR AMINO ACID METABOLIC PROCESS%GO%GO:0006521	REGULATION OF CELLULAR AMINO ACID METABOLIC PROCESS%GO%GO:0006521		52	-0.418974	-1.69565	0.00402414	0.0601345	1	3385	tags=37%, list=21%, signal=46%
ANTIGEN PROCESSING AND PRESENTATION OF EXOGENOUS PEPTIDE ANTIGEN VIA MHC CLASS I, TAP-DEPENDENT%GO%GO:0002479	ANTIGEN PROCESSING AND PRESENTATION OF EXOGENOUS PEPTIDE ANTIGEN VIA MHC CLASS I, TAP-DEPENDENT%GO%GO:0002479		73	-0.397714	-1.69484	0.00215517	0.0601505	1	5304	tags=56%, list=34%, signal=84%
FORMATION OF THE TERNARY COMPLEX, AND SUBSEQUENTLY, THE 43S COMPLEX%REACTOME%REACT_1079.2	FORMATION OF THE TERNARY COMPLEX, AND SUBSEQUENTLY, THE 43S COMPLEX%REACTOME%REACT_1079.2		48	-0.432864	-1.69117	0	0.0617324	1	5622	tags=65%, list=36%, signal=100%
VIF-MEDIATED DEGRADATION OF APOBEC3G%REACTOME%REACT_9453.2	VIF-MEDIATED DEGRADATION OF APOBEC3G%REACTOME%REACT_9453.2		50	-0.434501	-1.69082	0.00419287	0.0615825	1	4387	tags=50%, list=28%, signal=69%
GLUCOSE CATABOLIC PROCESS%GO%GO:0006007	GLUCOSE CATABOLIC PROCESS%GO%GO:0006007		36	-0.460598	-1.69067	0.00401606	0.0612541	1	5026	tags=56%, list=32%, signal=81%
POSITIVE REGULATION OF LIGASE ACTIVITY%GO%GO:0051351	POSITIVE REGULATION OF LIGASE ACTIVITY%GO%GO:0051351		81	-0.389794	-1.68829	0.00199601	0.062215	1	3535	tags=42%, list=22%, signal=54%
REMOVAL OF LICENSING FACTORS FROM ORIGINS%REACTOME%REACT_207.3	REMOVAL OF LICENSING FACTORS FROM ORIGINS%REACTOME%REACT_207.3		70	-0.398401	-1.686	0.00434783	0.0630718	1	5637	tags=57%, list=36%, signal=89%
ESTABLISHMENT OF PROTEIN LOCALIZATION TO ENDOPLASMIC RETICULUM%GO%GO:0072599	ESTABLISHMENT OF PROTEIN LOCALIZATION TO ENDOPLASMIC RETICULUM%GO%GO:0072599		105	-0.371415	-1.68542	0.00214133	0.063035	1	5673	tags=56%, list=36%, signal=87%
FORMATION OF THE HIV-1 EARLY ELONGATION COMPLEX%REACTOME%REACT_6319.4	FORMATION OF THE HIV-1 EARLY ELONGATION COMPLEX%REACTOME%REACT_6319.4		28	-0.483662	-1.6849	0.010846	0.0629114	1	3356	tags=46%, list=21%, signal=59%
MITOCHONDRION ORGANIZATION%GO%GO:0007005	MITOCHONDRION ORGANIZATION%GO%GO:0007005		136	-0.35541	-1.68413	0.0021322	0.06291	1	3242	tags=32%, list=21%, signal=39%
AUTODEGRADATION OF THE E3 UBIQUITIN LIGASE COP1%REACTOME%REACT_20549.1	AUTODEGRADATION OF THE E3 UBIQUITIN LIGASE COP1%REACTOME%REACT_20549.1		49	-0.42855	-1.68292	0.00214133	0.0630984	1	5304	tags=57%, list=34%, signal=86%
P53-INDEPENDENT G1 S DNA DAMAGE CHECKPOINT%REACTOME%REACT_1208.1	P53-INDEPENDENT G1 S DNA DAMAGE CHECKPOINT%REACTOME%REACT_1208.1		49	-0.425172	-1.68188	0.00397614	0.0631893	1	3385	tags=39%, list=21%, signal=49%
P53-INDEPENDENT DNA DAMAGE RESPONSE%REACTOME%REACT_2160.2	P53-INDEPENDENT DNA DAMAGE RESPONSE%REACTOME%REACT_2160.2		49	-0.425172	-1.67913	0.00411523	0.0642507	1	3385	tags=39%, list=21%, signal=49%
ORC1 REMOVAL FROM CHROMATIN%REACTOME%REACT_1156.2	ORC1 REMOVAL FROM CHROMATIN%REACTOME%REACT_1156.2		68	-0.400815	-1.67841	0.00421053	0.0641905	1	5399	tags=54%, list=34%, signal=82%
POSITIVE REGULATION OF CELL CYCLE ARREST%GO%GO:0071158	POSITIVE REGULATION OF CELL CYCLE ARREST%GO%GO:0071158		75	-0.392949	-1.67776	0	0.0640786	1	3385	tags=39%, list=21%, signal=49%
POSITIVE REGULATION OF UBIQUITIN-PROTEIN LIGASE ACTIVITY INVOLVED IN MITOTIC CELL CYCLE%GO%GO:0051437	POSITIVE REGULATION OF UBIQUITIN-PROTEIN LIGASE ACTIVITY INVOLVED IN MITOTIC CELL CYCLE%GO%GO:0051437		70	-0.393682	-1.67739	0.00212314	0.0638649	1	3535	tags=43%, list=22%, signal=55%
FORMATION OF THE EARLY ELONGATION COMPLEX%REACTOME%REACT_846.4	FORMATION OF THE EARLY ELONGATION COMPLEX%REACTOME%REACT_846.4		28	-0.483662	-1.67691	0.00811359	0.0636947	1	3356	tags=46%, list=21%, signal=59%
GLYCEROPHOSPHOLIPID METABOLISM%KEGG%HSA00564	GLYCEROPHOSPHOLIPID METABOLISM%KEGG%HSA00564		67	-0.405058	-1.67438	0.00617284	0.0647338	1	2043	tags=27%, list=13%, signal=31%
P53-DEPENDENT G1 DNA DAMAGE RESPONSE%REACTOME%REACT_1625.3	P53-DEPENDENT G1 DNA DAMAGE RESPONSE%REACTOME%REACT_1625.3		55	-0.411323	-1.67404	0.00445434	0.064612	1	5304	tags=55%, list=34%, signal=82%
SCF-BETA-TRCP MEDIATED DEGRADATION OF EMI1%REACTOME%REACT_6821.2	SCF-BETA-TRCP MEDIATED DEGRADATION OF EMI1%REACTOME%REACT_6821.2		52	-0.42293	-1.67352	0.004158	0.0644838	1	3385	tags=40%, list=21%, signal=51%
UBIQUITIN MEDIATED DEGRADATION OF PHOSPHORYLATED CDC25A%REACTOME%REACT_1614.4	UBIQUITIN MEDIATED DEGRADATION OF PHOSPHORYLATED CDC25A%REACTOME%REACT_1614.4		49	-0.425172	-1.66993	0.00630252	0.0660719	1	3385	tags=39%, list=21%, signal=49%
POSITIVE REGULATION OF UBIQUITIN-PROTEIN LIGASE ACTIVITY%GO%GO:0051443	POSITIVE REGULATION OF UBIQUITIN-PROTEIN LIGASE ACTIVITY%GO%GO:0051443		78	-0.386837	-1.66884	0	0.0662534	1	3535	tags=42%, list=22%, signal=54%
REGULATION OF ACTIVATED PAK-2P34 BY PROTEASOME MEDIATED DEGRADATION%REACTOME%REACT_13464.2	REGULATION OF ACTIVATED PAK-2P34 BY PROTEASOME MEDIATED DEGRADATION%REACTOME%REACT_13464.2		47	-0.428038	-1.66825	0.00795229	0.0662204	1	3385	tags=40%, list=21%, signal=51%
G1 S DNA DAMAGE CHECKPOINTS%REACTOME%REACT_2254.1	G1 S DNA DAMAGE CHECKPOINTS%REACTOME%REACT_2254.1		57	-0.408321	-1.66588	0.00650759	0.0672446	1	5948	tags=63%, list=38%, signal=101%
REGULATION OF APC C ACTIVATORS BETWEEN G1 S AND EARLY ANAPHASE%REACTOME%REACT_6837.2	REGULATION OF APC C ACTIVATORS BETWEEN G1 S AND EARLY ANAPHASE%REACTOME%REACT_6837.2		75	-0.389217	-1.6643	0.00222717	0.0675777	1	4387	tags=48%, list=28%, signal=66%
ENVELOPE%GO%GO:0031975	ENVELOPE%GO%GO:0031975		435	-0.303856	-1.66369	0	0.0674913	1	4376	tags=39%, list=28%, signal=53%
POSITIVE REGULATION OF RELEASE OF CYTOCHROME C FROM MITOCHONDRIA%GO%GO:0090200	POSITIVE REGULATION OF RELEASE OF CYTOCHROME C FROM MITOCHONDRIA%GO%GO:0090200		18	-0.538673	-1.6635	0.0182186	0.0672241	1	1422	tags=28%, list=9%, signal=30%
NEGATIVE REGULATION OF PROTEIN UBIQUITINATION%GO%GO:0031397	NEGATIVE REGULATION OF PROTEIN UBIQUITINATION%GO%GO:0031397		89	-0.380416	-1.66276	0.00205339	0.0671862	1	3535	tags=39%, list=22%, signal=50%
STABILIZATION OF P53%REACTOME%REACT_309.2	STABILIZATION OF P53%REACTOME%REACT_309.2		50	-0.425742	-1.66273	0.00601202	0.0668176	1	5304	tags=56%, list=34%, signal=84%
PRE-MRNA SPLICING%REACTOME%REACT_467.3	PRE-MRNA SPLICING%REACTOME%REACT_467.3		103	-0.365431	-1.66268	0.00199601	0.0664607	1	3766	tags=40%, list=24%, signal=52%
SPLICEOSOME%KEGG%HSA03040	SPLICEOSOME%KEGG%HSA03040		124	-0.354933	-1.65829	0	0.0685804	1	4106	tags=40%, list=26%, signal=54%
ORGANELLE ENVELOPE%GO%GO:0031967	ORGANELLE ENVELOPE%GO%GO:0031967		435	-0.303856	-1.65513	0	0.0700259	1	4376	tags=39%, list=28%, signal=53%
GLYCOLYSIS%HUMANCYC%PWY66-400	GLYCOLYSIS%HUMANCYC%PWY66-400		19	-0.532073	-1.65294	0.0223577	0.070913	1	5026	tags=63%, list=32%, signal=93%
SWITCHING OF ORIGINS TO A POST-REPLICATIVE STATE%REACTOME%REACT_2148.2	SWITCHING OF ORIGINS TO A POST-REPLICATIVE STATE%REACTOME%REACT_2148.2		68	-0.400815	-1.65168	0.00203666	0.0712585	1	5399	tags=54%, list=34%, signal=82%
PROTEIN LOCALIZATION TO ENDOPLASMIC RETICULUM%GO%GO:0070972	PROTEIN LOCALIZATION TO ENDOPLASMIC RETICULUM%GO%GO:0070972		112	-0.357734	-1.65111	0	0.071193	1	4504	tags=42%, list=29%, signal=58%
CYTOSOLIC SMALL RIBOSOMAL SUBUNIT%GO%GO:0022627	CYTOSOLIC SMALL RIBOSOMAL SUBUNIT%GO%GO:0022627		36	-0.439282	-1.64825	0.00627615	0.072546	1	5797	tags=75%, list=37%, signal=118%
P53-DEPENDENT G1 S DNA DAMAGE CHECKPOINT%REACTOME%REACT_85.1	P53-DEPENDENT G1 S DNA DAMAGE CHECKPOINT%REACTOME%REACT_85.1		55	-0.411323	-1.64703	0.0102669	0.0728555	1	5304	tags=55%, list=34%, signal=82%
CHOLESTEROL METABOLIC PROCESS%GO%GO:0008203	CHOLESTEROL METABOLIC PROCESS%GO%GO:0008203		52	-0.411825	-1.64408	0.0063425	0.0742176	1	3739	tags=40%, list=24%, signal=53%
DNA REPLICATION%REACTOME%REACT_383.6	DNA REPLICATION%REACTOME%REACT_383.6		100	-0.360576	-1.64292	0.00419287	0.0745483	1	4726	tags=44%, list=30%, signal=62%
SIGNAL TRANSDUCTION BY P53 CLASS MEDIATOR%GO%GO:0072331	SIGNAL TRANSDUCTION BY P53 CLASS MEDIATOR%GO%GO:0072331		104	-0.357178	-1.63741	0	0.0773889	1	3433	tags=36%, list=22%, signal=45%
MITOTIC DNA DAMAGE CHECKPOINT%GO%GO:0044773	MITOTIC DNA DAMAGE CHECKPOINT%GO%GO:0044773		73	-0.38141	-1.63302	0.00203666	0.0796703	1	4387	tags=44%, list=28%, signal=60%
CYTOSOLIC PART%GO%GO:0044445	CYTOSOLIC PART%GO%GO:0044445		140	-0.343732	-1.63245	0	0.0796088	1	4434	tags=46%, list=28%, signal=63%
DEACETYLASE ACTIVITY%GO%GO:0019213	DEACETYLASE ACTIVITY%GO%GO:0019213		24	-0.487696	-1.62713	0.00865801	0.0826249	1	651	tags=21%, list=4%, signal=22%
REGULATION OF UBIQUITIN-PROTEIN LIGASE ACTIVITY INVOLVED IN MITOTIC CELL CYCLE%GO%GO:0051439	REGULATION OF UBIQUITIN-PROTEIN LIGASE ACTIVITY INVOLVED IN MITOTIC CELL CYCLE%GO%GO:0051439		76	-0.375862	-1.62697	0	0.082285	1	3535	tags=41%, list=22%, signal=52%
SYNTHESIS OF DNA%REACTOME%REACT_2014.3	SYNTHESIS OF DNA%REACTOME%REACT_2014.3		93	-0.370428	-1.62681	0	0.0819795	1	5405	tags=55%, list=34%, signal=83%
COTRANSLATIONAL PROTEIN TARGETING TO MEMBRANE%GO%GO:0006613	COTRANSLATIONAL PROTEIN TARGETING TO MEMBRANE%GO%GO:0006613		104	-0.357247	-1.62543	0.00207469	0.0824831	1	4504	tags=43%, list=29%, signal=60%
STEROL METABOLIC PROCESS%GO%GO:0016125	STEROL METABOLIC PROCESS%GO%GO:0016125		53	-0.411113	-1.61946	0.00867679	0.0860617	1	3739	tags=40%, list=24%, signal=52%
MRNA SPLICING%REACTOME%REACT_1735.3	MRNA SPLICING%REACTOME%REACT_1735.3		103	-0.365431	-1.61839	0.00671141	0.0863434	1	3766	tags=40%, list=24%, signal=52%
PHAGOCYTIC VESICLE MEMBRANE%GO%GO:0030670	PHAGOCYTIC VESICLE MEMBRANE%GO%GO:0030670		21	-0.516633	-1.61834	0.0191083	0.0859281	1	4717	tags=57%, list=30%, signal=81%
TUMOR NECROSIS FACTOR-MEDIATED SIGNALING PATHWAY%GO%GO:0033209	TUMOR NECROSIS FACTOR-MEDIATED SIGNALING PATHWAY%GO%GO:0033209		19	-0.518327	-1.61825	0.0244898	0.0855511	1	2312	tags=37%, list=15%, signal=43%
PAUSING AND RECOVERY OF TAT-MEDIATED HIV-1 ELONGATION%REACTOME%REACT_6143.5	PAUSING AND RECOVERY OF TAT-MEDIATED HIV-1 ELONGATION%REACTOME%REACT_6143.5		26	-0.466138	-1.61581	0.0125	0.0867133	1	3356	tags=54%, list=21%, signal=68%
TNFSF1%IOB%TNFSF1	TNFSF1%IOB%TNFSF1		17	-0.532897	-1.61572	0.0334646	0.0863359	1	4406	tags=65%, list=28%, signal=90%
REGULATION OF MITOTIC CELL CYCLE%REACTOME%REACT_21279.2	REGULATION OF MITOTIC CELL CYCLE%REACTOME%REACT_21279.2		80	-0.370953	-1.61239	0	0.0881191	1	4387	tags=48%, list=28%, signal=66%
CYCLIN A:CDK2-ASSOCIATED EVENTS AT S PHASE ENTRY%REACTOME%REACT_9029.2	CYCLIN A:CDK2-ASSOCIATED EVENTS AT S PHASE ENTRY%REACTOME%REACT_9029.2		66	-0.386601	-1.6112	0.00617284	0.088445	1	5304	tags=53%, list=34%, signal=80%
SH3 DOMAIN BINDING%GO%GO:0017124	SH3 DOMAIN BINDING%GO%GO:0017124		38	-0.431301	-1.60684	0.0151188	0.0909748	1	1856	tags=29%, list=12%, signal=33%
'DE NOVO' PROTEIN FOLDING%GO%GO:0006458	'DE NOVO' PROTEIN FOLDING%GO%GO:0006458		40	-0.42334	-1.60447	0.015748	0.0920773	1	3793	tags=43%, list=24%, signal=56%
COOPERATION OF PREFOLDIN AND TRIC CCT IN ACTIN AND TUBULIN FOLDING%REACTOME%REACT_17029.2	COOPERATION OF PREFOLDIN AND TRIC CCT IN ACTIN AND TUBULIN FOLDING%REACTOME%REACT_17029.2		26	-0.465195	-1.60063	0.0161943	0.0942946	1	4729	tags=54%, list=30%, signal=77%
PROTON TRANSPORT%GO%GO:0015992	PROTON TRANSPORT%GO%GO:0015992		33	-0.441582	-1.59865	0.0130152	0.0952823	1	4717	tags=58%, list=30%, signal=82%
APC C-MEDIATED DEGRADATION OF CELL CYCLE PROTEINS%REACTOME%REACT_6828.1	APC C-MEDIATED DEGRADATION OF CELL CYCLE PROTEINS%REACTOME%REACT_6828.1		80	-0.370953	-1.59756	0.00610998	0.0954971	1	4387	tags=48%, list=28%, signal=66%
PENTOSE PHOSPHATE PATHWAY%KEGG%HSA00030	PENTOSE PHOSPHATE PATHWAY%KEGG%HSA00030		23	-0.48966	-1.59195	0.0298805	0.0991613	1	3323	tags=39%, list=21%, signal=50%
PREFOLDIN MEDIATED TRANSFER OF SUBSTRATE TO CCT TRIC%REACTOME%REACT_16936.2	PREFOLDIN MEDIATED TRANSFER OF SUBSTRATE TO CCT TRIC%REACTOME%REACT_16936.2		25	-0.478739	-1.59135	0.0104384	0.0991551	1	4729	tags=56%, list=30%, signal=80%
ANAPHASE-PROMOTING COMPLEX%GO%GO:0005680	ANAPHASE-PROMOTING COMPLEX%GO%GO:0005680		20	-0.51059	-1.59082	0.01417	0.0991178	1	4100	tags=65%, list=26%, signal=88%
SCF(SKP2)-MEDIATED DEGRADATION OF P27 P21%REACTOME%REACT_9003.1	SCF(SKP2)-MEDIATED DEGRADATION OF P27 P21%REACTOME%REACT_9003.1		56	-0.393576	-1.5888	0.00430108	0.100098	1	5304	tags=55%, list=34%, signal=83%
CELL CYCLE CHECKPOINTS%REACTOME%REACT_1538.1	CELL CYCLE CHECKPOINTS%REACTOME%REACT_1538.1		114	-0.346316	-1.58693	0	0.101004	1	4707	tags=45%, list=30%, signal=63%
CYCLIN E ASSOCIATED EVENTS DURING G1 S TRANSITION%REACTOME%REACT_1574.2	CYCLIN E ASSOCIATED EVENTS DURING G1 S TRANSITION%REACTOME%REACT_1574.2		65	-0.380332	-1.58462	0.0109649	0.102295	1	5304	tags=52%, list=34%, signal=79%
MULTI-ORGANISM REPRODUCTIVE PROCESS%GO%GO:0044703	MULTI-ORGANISM REPRODUCTIVE PROCESS%GO%GO:0044703		188	-0.319209	-1.58413	0	0.102196	1	4570	tags=44%, list=29%, signal=61%
ELONGATION ARREST AND RECOVERY%REACTOME%REACT_1892.2	ELONGATION ARREST AND RECOVERY%REACTOME%REACT_1892.2		27	-0.460854	-1.58146	0.0176817	0.103716	1	3356	tags=52%, list=21%, signal=66%
PHOSPHATIDYLCHOLINE BIOSYNTHETIC PROCESS%GO%GO:0006656	PHOSPHATIDYLCHOLINE BIOSYNTHETIC PROCESS%GO%GO:0006656		21	-0.498118	-1.58133	0.0233051	0.103322	1	1713	tags=29%, list=11%, signal=32%
UNFOLDED PROTEIN BINDING%GO%GO:0051082	UNFOLDED PROTEIN BINDING%GO%GO:0051082		50	-0.404273	-1.57582	0.0142566	0.107616	1	3046	tags=38%, list=19%, signal=47%
HIV-1 ELONGATION ARREST AND RECOVERY%REACTOME%REACT_6259.4	HIV-1 ELONGATION ARREST AND RECOVERY%REACTOME%REACT_6259.4		27	-0.460854	-1.57547	0.0207469	0.107402	1	3356	tags=52%, list=21%, signal=66%
TAT-MEDIATED HIV-1 ELONGATION ARREST AND RECOVERY%REACTOME%REACT_6344.4	TAT-MEDIATED HIV-1 ELONGATION ARREST AND RECOVERY%REACTOME%REACT_6344.4		26	-0.466138	-1.57519	0.0282258	0.107196	1	3356	tags=54%, list=21%, signal=68%
MITOTIC CELL CYCLE CHECKPOINT%GO%GO:0007093	MITOTIC CELL CYCLE CHECKPOINT%GO%GO:0007093		121	-0.337282	-1.57478	0.00221239	0.107025	1	4387	tags=43%, list=28%, signal=59%
REGULATION OF MRNA STABILITY BY PROTEINS THAT BIND AU-RICH ELEMENTS%REACTOME%REACT_24994.2	REGULATION OF MRNA STABILITY BY PROTEINS THAT BIND AU-RICH ELEMENTS%REACTOME%REACT_24994.2		83	-0.357106	-1.57397	0.0020202	0.107149	1	5304	tags=54%, list=34%, signal=81%
REGULATION OF LIGASE ACTIVITY%GO%GO:0051340	REGULATION OF LIGASE ACTIVITY%GO%GO:0051340		94	-0.353829	-1.57261	0.00630252	0.107775	1	3535	tags=39%, list=22%, signal=50%
METABOLISM OF RNA%REACTOME%REACT_21257.2	METABOLISM OF RNA%REACTOME%REACT_21257.2		258	-0.308414	-1.57186	0	0.107813	1	4504	tags=40%, list=29%, signal=56%
CYCLIN A B1 ASSOCIATED EVENTS DURING G2 M TRANSITION%REACTOME%REACT_1857.4	CYCLIN A B1 ASSOCIATED EVENTS DURING G2 M TRANSITION%REACTOME%REACT_1857.4		15	-0.548574	-1.56565	0.0350515	0.112465	1	4937	tags=67%, list=31%, signal=97%
MRNA SPLICING, VIA SPLICEOSOME%GO%GO:0000398	MRNA SPLICING, VIA SPLICEOSOME%GO%GO:0000398		185	-0.313978	-1.56238	0	0.114735	1	3536	tags=34%, list=22%, signal=43%
CELL-TYPE SPECIFIC APOPTOTIC PROCESS%GO%GO:0097285	CELL-TYPE SPECIFIC APOPTOTIC PROCESS%GO%GO:0097285		25	-0.463612	-1.56206	0.0363248	0.114499	1	3647	tags=48%, list=23%, signal=62%
REGULATION OF UBIQUITIN-PROTEIN LIGASE ACTIVITY%GO%GO:0051438	REGULATION OF UBIQUITIN-PROTEIN LIGASE ACTIVITY%GO%GO:0051438		91	-0.350576	-1.5585	0.00423729	0.117049	1	3535	tags=40%, list=22%, signal=51%
VPU MEDIATED DEGRADATION OF CD4%REACTOME%REACT_9031.1	VPU MEDIATED DEGRADATION OF CD4%REACTOME%REACT_9031.1		49	-0.393988	-1.55849	0.010142	0.116534	1	3385	tags=39%, list=21%, signal=49%
DNA REPLICATION PRE-INITIATION%REACTOME%REACT_734.3	DNA REPLICATION PRE-INITIATION%REACTOME%REACT_734.3		78	-0.356899	-1.55618	0.01002	0.118033	1	5637	tags=55%, list=36%, signal=85%
RNA POL II CTD PHOSPHORYLATION AND INTERACTION WITH CE%REACTOME%REACT_6237.3	RNA POL II CTD PHOSPHORYLATION AND INTERACTION WITH CE%REACTOME%REACT_6237.3		26	-0.454711	-1.55457	0.0276134	0.118957	1	3356	tags=46%, list=21%, signal=59%
NCRNA PROCESSING%GO%GO:0034470	NCRNA PROCESSING%GO%GO:0034470		97	-0.343472	-1.54724	0.00416667	0.125034	1	3772	tags=35%, list=24%, signal=46%
NUCLEAR-TRANSCRIBED MRNA CATABOLIC PROCESS%GO%GO:0000956	NUCLEAR-TRANSCRIBED MRNA CATABOLIC PROCESS%GO%GO:0000956		164	-0.3136	-1.54499	0	0.126529	1	4073	tags=37%, list=26%, signal=49%
TELOMERE MAINTENANCE%REACTOME%REACT_7970.4	TELOMERE MAINTENANCE%REACTOME%REACT_7970.4		49	-0.390635	-1.54466	0.0186722	0.126296	1	2350	tags=29%, list=15%, signal=33%
TRANSCRIPTION-COUPLED NER (TC-NER)%REACTOME%REACT_1628.2	TRANSCRIPTION-COUPLED NER (TC-NER)%REACTOME%REACT_1628.2		44	-0.403452	-1.54268	0.00965251	0.127653	1	1808	tags=30%, list=11%, signal=33%
M/G1 TRANSITION OF MITOTIC CELL CYCLE%GO%GO:0000216	M/G1 TRANSITION OF MITOTIC CELL CYCLE%GO%GO:0000216		75	-0.355861	-1.54223	0.0119284	0.127491	1	5637	tags=56%, list=36%, signal=87%
MRNA CATABOLIC PROCESS%GO%GO:0006402	MRNA CATABOLIC PROCESS%GO%GO:0006402		172	-0.315512	-1.54206	0	0.12712	1	4504	tags=40%, list=29%, signal=56%
CROSS-PRESENTATION OF SOLUBLE EXOGENOUS ANTIGENS (ENDOSOMES)%REACTOME%REACT_111056.1	CROSS-PRESENTATION OF SOLUBLE EXOGENOUS ANTIGENS (ENDOSOMES)%REACTOME%REACT_111056.1		47	-0.393509	-1.54197	0.00798403	0.126676	1	3385	tags=36%, list=21%, signal=46%
MITOTIC DNA INTEGRITY CHECKPOINT%GO%GO:0044774	MITOTIC DNA INTEGRITY CHECKPOINT%GO%GO:0044774		75	-0.367833	-1.54055	0.00845666	0.127381	1	4387	tags=43%, list=28%, signal=59%
M G1 TRANSITION%REACTOME%REACT_1725.3	M G1 TRANSITION%REACTOME%REACT_1725.3		78	-0.356899	-1.53964	0.0100806	0.127627	1	5637	tags=55%, list=36%, signal=85%
ORGANELLE ENVELOPE LUMEN%GO%GO:0031970	ORGANELLE ENVELOPE LUMEN%GO%GO:0031970		28	-0.45005	-1.538	0.0201613	0.128553	1	4772	tags=54%, list=30%, signal=77%
RETROGRADE VESICLE-MEDIATED TRANSPORT, GOLGI TO ER%GO%GO:0006890	RETROGRADE VESICLE-MEDIATED TRANSPORT, GOLGI TO ER%GO%GO:0006890		21	-0.4755	-1.5379	0.0340681	0.128116	1	2493	tags=43%, list=16%, signal=51%
PAUSING AND RECOVERY OF HIV-1 ELONGATION%REACTOME%REACT_6244.5	PAUSING AND RECOVERY OF HIV-1 ELONGATION%REACTOME%REACT_6244.5		27	-0.460854	-1.53744	0.0257937	0.12804	1	3356	tags=52%, list=21%, signal=66%
RNA SPLICING, VIA TRANSESTERIFICATION REACTIONS WITH BULGED ADENOSINE AS NUCLEOPHILE%GO%GO:0000377	RNA SPLICING, VIA TRANSESTERIFICATION REACTIONS WITH BULGED ADENOSINE AS NUCLEOPHILE%GO%GO:0000377		185	-0.313978	-1.53551	0.00208768	0.129321	1	3536	tags=34%, list=22%, signal=43%
TRANSLATION%REACTOME%REACT_1014.4	TRANSLATION%REACTOME%REACT_1014.4		142	-0.323623	-1.53311	0.00431965	0.131092	1	4504	tags=41%, list=29%, signal=57%
RNA POL II CTD PHOSPHORYLATION AND INTERACTION WITH CE%REACTOME%REACT_975.5	RNA POL II CTD PHOSPHORYLATION AND INTERACTION WITH CE%REACTOME%REACT_975.5		26	-0.454711	-1.53259	0.0294118	0.131002	1	3356	tags=46%, list=21%, signal=59%
HOMOLOGOUS RECOMBINATION%KEGG%HSA03440	HOMOLOGOUS RECOMBINATION%KEGG%HSA03440		25	-0.45417	-1.53216	0.0368852	0.130894	1	1117	tags=28%, list=7%, signal=30%
MITOCHONDRIAL MATRIX%GO%GO:0005759	MITOCHONDRIAL MATRIX%GO%GO:0005759		219	-0.302433	-1.53117	0	0.131228	1	3562	tags=30%, list=23%, signal=38%
RIBOSOMAL SMALL SUBUNIT BIOGENESIS%GO%GO:0042274	RIBOSOMAL SMALL SUBUNIT BIOGENESIS%GO%GO:0042274		16	-0.518499	-1.53103	0.0619835	0.130811	1	5622	tags=88%, list=36%, signal=136%
'DE NOVO' POSTTRANSLATIONAL PROTEIN FOLDING%GO%GO:0051084	'DE NOVO' POSTTRANSLATIONAL PROTEIN FOLDING%GO%GO:0051084		35	-0.41634	-1.52828	0.0279441	0.132828	1	4729	tags=51%, list=30%, signal=73%
GLUCONEOGENESIS%HUMANCYC%PWY66-399	GLUCONEOGENESIS%HUMANCYC%PWY66-399		20	-0.49273	-1.52828	0.0377359	0.132295	1	5026	tags=50%, list=32%, signal=73%
TRANSCRIPTION-COUPLED NUCLEOTIDE-EXCISION REPAIR%GO%GO:0006283	TRANSCRIPTION-COUPLED NUCLEOTIDE-EXCISION REPAIR%GO%GO:0006283		45	-0.393492	-1.52517	0.0179775	0.134571	1	1808	tags=29%, list=11%, signal=33%
DUAL INCISION REACTION IN TC-NER%REACTOME%REACT_2222.3	DUAL INCISION REACTION IN TC-NER%REACTOME%REACT_2222.3		28	-0.437933	-1.52369	0.045929	0.135437	1	1223	tags=29%, list=8%, signal=31%
RELEASE OF CYTOCHROME C FROM MITOCHONDRIA%GO%GO:0001836	RELEASE OF CYTOCHROME C FROM MITOCHONDRIA%GO%GO:0001836		15	-0.52494	-1.5227	0.05	0.13591	1	4887	tags=80%, list=31%, signal=116%
POSITIVE REGULATION OF EXTRINSIC APOPTOTIC SIGNALING PATHWAY%GO%GO:2001238	POSITIVE REGULATION OF EXTRINSIC APOPTOTIC SIGNALING PATHWAY%GO%GO:2001238		16	-0.498599	-1.52078	0.0531496	0.137145	1	2807	tags=50%, list=18%, signal=61%
APOPTOTIC SIGNALING PATHWAY%GO%GO:0097190	APOPTOTIC SIGNALING PATHWAY%GO%GO:0097190		118	-0.328938	-1.51887	0.00428265	0.138596	1	3332	tags=36%, list=21%, signal=46%
MRNA METABOLIC PROCESS%GO%GO:0016071	MRNA METABOLIC PROCESS%GO%GO:0016071		451	-0.279643	-1.51778	0	0.139085	1	4118	tags=35%, list=26%, signal=46%
INTRACELLULAR TRANSPORT OF VIRAL MATERIAL%GO%GO:0075733	INTRACELLULAR TRANSPORT OF VIRAL MATERIAL%GO%GO:0075733		18	-0.485463	-1.51727	0.0413386	0.139057	1	3934	tags=61%, list=25%, signal=81%
DNA DAMAGE RESPONSE, SIGNAL TRANSDUCTION BY P53 CLASS MEDIATOR%GO%GO:0030330	DNA DAMAGE RESPONSE, SIGNAL TRANSDUCTION BY P53 CLASS MEDIATOR%GO%GO:0030330		80	-0.356511	-1.513	0.00618557	0.142686	1	3433	tags=35%, list=22%, signal=45%
GALACTOSYLTRANSFERASE ACTIVITY%GO%GO:0008378	GALACTOSYLTRANSFERASE ACTIVITY%GO%GO:0008378		15	-0.511486	-1.51062	0.0586957	0.14451	1	3574	tags=60%, list=23%, signal=78%
ESTABLISHMENT OF PROTEIN LOCALIZATION TO ORGANELLE%GO%GO:0072594	ESTABLISHMENT OF PROTEIN LOCALIZATION TO ORGANELLE%GO%GO:0072594		178	-0.309687	-1.50765	0.002079	0.147019	1	4434	tags=39%, list=28%, signal=54%
APOPTOTIC MITOCHONDRIAL CHANGES%GO%GO:0008637	APOPTOTIC MITOCHONDRIAL CHANGES%GO%GO:0008637		22	-0.458868	-1.50455	0.0453564	0.149693	1	3459	tags=55%, list=22%, signal=70%
ALCOHOL BIOSYNTHETIC PROCESS%GO%GO:0046165	ALCOHOL BIOSYNTHETIC PROCESS%GO%GO:0046165		64	-0.367794	-1.50454	0.00417537	0.149133	1	4087	tags=39%, list=26%, signal=53%
SA_G1_AND_S_PHASES%MSIGDB_C2%SA_G1_AND_S_PHASES	SA_G1_AND_S_PHASES%MSIGDB_C2%SA_G1_AND_S_PHASES		15	-0.513119	-1.50411	0.0547945	0.149064	1	5767	tags=73%, list=37%, signal=116%
PEPTIDASE ACTIVATOR ACTIVITY%GO%GO:0016504	PEPTIDASE ACTIVATOR ACTIVITY%GO%GO:0016504		28	-0.442874	-1.5031	0.0443975	0.149498	1	369	tags=14%, list=2%, signal=15%
GLYCEROPHOSPHOLIPID BIOSYNTHESIS%REACTOME%REACT_121401.2	GLYCEROPHOSPHOLIPID BIOSYNTHESIS%REACTOME%REACT_121401.2		77	-0.353533	-1.50014	0.0206612	0.152029	1	3177	tags=27%, list=20%, signal=34%
EXONUCLEOLYTIC NUCLEAR-TRANSCRIBED MRNA CATABOLIC PROCESS INVOLVED IN DEADENYLATION-DEPENDENT DECAY%GO%GO:0043928	EXONUCLEOLYTIC NUCLEAR-TRANSCRIBED MRNA CATABOLIC PROCESS INVOLVED IN DEADENYLATION-DEPENDENT DECAY%GO%GO:0043928		28	-0.436692	-1.49926	0.0462555	0.152511	1	2510	tags=36%, list=16%, signal=42%
RNA CATABOLIC PROCESS%GO%GO:0006401	RNA CATABOLIC PROCESS%GO%GO:0006401		193	-0.303257	-1.4991	0.00992064	0.152079	1	4504	tags=40%, list=29%, signal=55%
PYRIMIDINE NUCLEOTIDE METABOLIC PROCESS%GO%GO:0006220	PYRIMIDINE NUCLEOTIDE METABOLIC PROCESS%GO%GO:0006220		17	-0.498499	-1.49814	0.0680412	0.152491	1	1535	tags=29%, list=10%, signal=33%
ANTIGEN PROCESSING AND PRESENTATION OF EXOGENOUS PEPTIDE ANTIGEN VIA MHC CLASS I%GO%GO:0042590	ANTIGEN PROCESSING AND PRESENTATION OF EXOGENOUS PEPTIDE ANTIGEN VIA MHC CLASS I%GO%GO:0042590		76	-0.347094	-1.49547	0.0187891	0.154672	1	5304	tags=54%, list=34%, signal=81%
NUCLEAR-TRANSCRIBED MRNA CATABOLIC PROCESS, EXONUCLEOLYTIC%GO%GO:0000291	NUCLEAR-TRANSCRIBED MRNA CATABOLIC PROCESS, EXONUCLEOLYTIC%GO%GO:0000291		28	-0.436692	-1.49336	0.0413223	0.15631	1	2510	tags=36%, list=16%, signal=42%
RNA SPLICING, VIA TRANSESTERIFICATION REACTIONS%GO%GO:0000375	RNA SPLICING, VIA TRANSESTERIFICATION REACTIONS%GO%GO:0000375		191	-0.301145	-1.49316	0.00426439	0.155967	1	3536	tags=33%, list=22%, signal=42%
INTRAMOLECULAR OXIDOREDUCTASE ACTIVITY%GO%GO:0016860	INTRAMOLECULAR OXIDOREDUCTASE ACTIVITY%GO%GO:0016860		28	-0.430113	-1.49269	0.0419162	0.155921	1	4759	tags=61%, list=30%, signal=87%
RRNA PROCESSING%GO%GO:0006364	RRNA PROCESSING%GO%GO:0006364		50	-0.383764	-1.4923	0.0282258	0.155801	1	5305	tags=50%, list=34%, signal=75%
DNA REPLICATION%KEGG%HSA03030	DNA REPLICATION%KEGG%HSA03030		35	-0.406289	-1.49119	0.0273109	0.156491	1	2730	tags=34%, list=17%, signal=41%
NUCLEOTIDE METABOLISM%REACTOME%REACT_1698.12	NUCLEOTIDE METABOLISM%REACTOME%REACT_1698.12		68	-0.356341	-1.4911	0.0149254	0.156021	1	5197	tags=49%, list=33%, signal=72%
FORMATION OF TRANSCRIPTION-COUPLED NER (TC-NER) REPAIR COMPLEX%REACTOME%REACT_1941.3	FORMATION OF TRANSCRIPTION-COUPLED NER (TC-NER) REPAIR COMPLEX%REACTOME%REACT_1941.3		28	-0.437933	-1.49088	0.0301811	0.155704	1	1223	tags=29%, list=8%, signal=31%
MRNA CAPPING%REACTOME%REACT_1470.4	MRNA CAPPING%REACTOME%REACT_1470.4		28	-0.430406	-1.48928	0.0390947	0.156875	1	3356	tags=43%, list=21%, signal=54%
PHOSPHATIDYLCHOLINE METABOLIC PROCESS%GO%GO:0046470	PHOSPHATIDYLCHOLINE METABOLIC PROCESS%GO%GO:0046470		45	-0.382095	-1.48727	0.0227273	0.158518	1	1807	tags=22%, list=11%, signal=25%
POST-CHAPERONIN TUBULIN FOLDING PATHWAY%REACTOME%REACT_16967.1	POST-CHAPERONIN TUBULIN FOLDING PATHWAY%REACTOME%REACT_16967.1		16	-0.496865	-1.48501	0.0588235	0.160372	1	3781	tags=50%, list=24%, signal=66%
7-METHYLGUANOSINE RNA CAPPING%GO%GO:0009452	7-METHYLGUANOSINE RNA CAPPING%GO%GO:0009452		31	-0.426043	-1.48418	0.039749	0.160782	1	3356	tags=42%, list=21%, signal=53%
BIOCARTA_MTA3_PATHWAY%MSIGDB_C2%BIOCARTA_MTA3_PATHWAY	BIOCARTA_MTA3_PATHWAY%MSIGDB_C2%BIOCARTA_MTA3_PATHWAY		17	-0.491847	-1.48161	0.0446247	0.163101	1	4305	tags=59%, list=27%, signal=81%
DRUG METABOLISM - OTHER ENZYMES%KEGG%HSA00983	DRUG METABOLISM - OTHER ENZYMES%KEGG%HSA00983		33	-0.414064	-1.47979	0.0366599	0.164547	1	5739	tags=55%, list=36%, signal=86%
ST_GAQ_PATHWAY%MSIGDB_C2%ST_GAQ_PATHWAY	ST_GAQ_PATHWAY%MSIGDB_C2%ST_GAQ_PATHWAY		26	-0.440716	-1.47879	0.0556622	0.16501	1	3167	tags=50%, list=20%, signal=62%
RIBONUCLEOSIDE BIOSYNTHETIC PROCESS%GO%GO:0042455	RIBONUCLEOSIDE BIOSYNTHETIC PROCESS%GO%GO:0042455		39	-0.391207	-1.47747	0.0302376	0.166022	1	4603	tags=51%, list=29%, signal=72%
PROTON-TRANSPORTING TWO-SECTOR ATPASE COMPLEX%GO%GO:0016469	PROTON-TRANSPORTING TWO-SECTOR ATPASE COMPLEX%GO%GO:0016469		29	-0.426472	-1.47506	0.041502	0.168219	1	4329	tags=55%, list=27%, signal=76%
REGULATION OF EXECUTION PHASE OF APOPTOSIS%GO%GO:1900117	REGULATION OF EXECUTION PHASE OF APOPTOSIS%GO%GO:1900117		119	-0.32283	-1.47179	0.00843882	0.171471	1	3332	tags=36%, list=21%, signal=45%
HYDROGEN TRANSPORT%GO%GO:0006818	HYDROGEN TRANSPORT%GO%GO:0006818		35	-0.406707	-1.47102	0.0378619	0.171795	1	4717	tags=54%, list=30%, signal=77%
RNA CAPPING%GO%GO:0036260	RNA CAPPING%GO%GO:0036260		32	-0.402607	-1.47091	0.0346939	0.171309	1	3356	tags=41%, list=21%, signal=52%
PYRIMIDINE-CONTAINING COMPOUND CATABOLIC PROCESS%GO%GO:0072529	PYRIMIDINE-CONTAINING COMPOUND CATABOLIC PROCESS%GO%GO:0072529		21	-0.462375	-1.47078	0.0521042	0.170858	1	1670	tags=29%, list=11%, signal=32%
TRNA PROCESSING%GO%GO:0008033	TRNA PROCESSING%GO%GO:0008033		27	-0.43203	-1.47027	0.0444444	0.170856	1	3716	tags=44%, list=24%, signal=58%
RNA POLYMERASE II TRANSCRIPTION ELONGATION%REACTOME%REACT_833.3	RNA POLYMERASE II TRANSCRIPTION ELONGATION%REACTOME%REACT_833.3		38	-0.392677	-1.46774	0.0375276	0.173043	1	3356	tags=42%, list=21%, signal=53%
GLYCOSYL COMPOUND BIOSYNTHETIC PROCESS%GO%GO:1901659	GLYCOSYL COMPOUND BIOSYNTHETIC PROCESS%GO%GO:1901659		53	-0.361757	-1.46772	0.0170576	0.172471	1	4821	tags=53%, list=31%, signal=76%
STEROID BIOSYNTHETIC PROCESS%GO%GO:0006694	STEROID BIOSYNTHETIC PROCESS%GO%GO:0006694		63	-0.356454	-1.46451	0.0147059	0.175535	1	3866	tags=41%, list=25%, signal=54%
SUPERPATHWAY OF PYRIMIDINE DEOXYRIBONUCLEOSIDE SALVAGE%HUMANCYC%PWY-7200	SUPERPATHWAY OF PYRIMIDINE DEOXYRIBONUCLEOSIDE SALVAGE%HUMANCYC%PWY-7200		16	-0.491285	-1.4614	0.0636943	0.178596	1	2454	tags=38%, list=16%, signal=44%
TAT-MEDIATED ELONGATION OF THE HIV-1 TRANSCRIPT%REACTOME%REACT_6162.3	TAT-MEDIATED ELONGATION OF THE HIV-1 TRANSCRIPT%REACTOME%REACT_6162.3		37	-0.3963	-1.46097	0.0394477	0.178564	1	3356	tags=43%, list=21%, signal=55%
DESTABILIZATION OF MRNA BY KSRP%REACTOME%REACT_25042.1	DESTABILIZATION OF MRNA BY KSRP%REACTOME%REACT_25042.1		17	-0.49544	-1.46066	0.0594262	0.178319	1	2194	tags=35%, list=14%, signal=41%
S PHASE%GO%GO:0051320	S PHASE%GO%GO:0051320		115	-0.317544	-1.46025	0.00862069	0.17829	1	5637	tags=55%, list=36%, signal=85%
7-METHYLGUANOSINE MRNA CAPPING%GO%GO:0006370	7-METHYLGUANOSINE MRNA CAPPING%GO%GO:0006370		29	-0.418697	-1.45924	0.0377359	0.178831	1	3356	tags=41%, list=21%, signal=52%
NADP METABOLIC PROCESS%GO%GO:0006739	NADP METABOLIC PROCESS%GO%GO:0006739		16	-0.488759	-1.45879	0.0714286	0.17877	1	3077	tags=44%, list=20%, signal=54%
MULTI-ORGANISM CELLULAR PROCESS%GO%GO:0044764	MULTI-ORGANISM CELLULAR PROCESS%GO%GO:0044764		330	-0.274292	-1.45825	0.00215983	0.178846	1	4572	tags=41%, list=29%, signal=56%
DAI MEDIATED INDUCTION OF TYPE I IFNS%REACTOME%REACT_118764.2	DAI MEDIATED INDUCTION OF TYPE I IFNS%REACTOME%REACT_118764.2		20	-0.457573	-1.45716	0.0718686	0.17961	1	1357	tags=35%, list=9%, signal=38%
POSITIVE REGULATION OF APOPTOTIC SIGNALING PATHWAY%GO%GO:2001235	POSITIVE REGULATION OF APOPTOTIC SIGNALING PATHWAY%GO%GO:2001235		31	-0.417635	-1.45432	0.0519751	0.182441	1	3285	tags=45%, list=21%, signal=57%
BETA-TUBULIN BINDING%GO%GO:0048487	BETA-TUBULIN BINDING%GO%GO:0048487		19	-0.468054	-1.45307	0.0642398	0.183392	1	1305	tags=26%, list=8%, signal=29%
VIRAL REPRODUCTION%GO%GO:0016032	VIRAL REPRODUCTION%GO%GO:0016032		328	-0.276455	-1.45166	0	0.184437	1	4572	tags=41%, list=29%, signal=57%
ACTIVATION OF THE MRNA UPON BINDING OF THE CAP-BINDING COMPLEX AND EIFS, AND SUBSEQUENT BINDING TO 43S%REACTOME%REACT_1258.3	ACTIVATION OF THE MRNA UPON BINDING OF THE CAP-BINDING COMPLEX AND EIFS, AND SUBSEQUENT BINDING TO 43S%REACTOME%REACT_1258.3		56	-0.363067	-1.45088	0.016632	0.184882	1	5622	tags=59%, list=36%, signal=91%
RNA POLYMERASE I CHAIN ELONGATION%REACTOME%REACT_2204.1	RNA POLYMERASE I CHAIN ELONGATION%REACTOME%REACT_2204.1		41	-0.383728	-1.44697	0.034	0.189238	1	5494	tags=61%, list=35%, signal=93%
S PHASE OF MITOTIC CELL CYCLE%GO%GO:0000084	S PHASE OF MITOTIC CELL CYCLE%GO%GO:0000084		111	-0.315183	-1.44677	0.01417	0.188891	1	5405	tags=51%, list=34%, signal=78%
FORMATION OF HIV-1 ELONGATION COMPLEX IN THE ABSENCE OF HIV-1 TAT%REACTOME%REACT_22201.2	FORMATION OF HIV-1 ELONGATION COMPLEX IN THE ABSENCE OF HIV-1 TAT%REACTOME%REACT_22201.2		38	-0.392677	-1.44625	0.0502183	0.188888	1	3356	tags=42%, list=21%, signal=53%
TIGHT JUNCTION INTERACTIONS%REACTOME%REACT_19373.1	TIGHT JUNCTION INTERACTIONS%REACTOME%REACT_19373.1		24	-0.435416	-1.44498	0.0654397	0.189786	1	4136	tags=46%, list=26%, signal=62%
NUCLEOTIDE EXCISION REPAIR%REACTOME%REACT_1826.3	NUCLEOTIDE EXCISION REPAIR%REACTOME%REACT_1826.3		49	-0.367968	-1.44431	0.0416667	0.189974	1	1808	tags=27%, list=11%, signal=30%
FORMATION OF HIV-1 ELONGATION COMPLEX CONTAINING HIV-1 TAT%REACTOME%REACT_6346.4	FORMATION OF HIV-1 ELONGATION COMPLEX CONTAINING HIV-1 TAT%REACTOME%REACT_6346.4		37	-0.3963	-1.44289	0.0513919	0.191263	1	3356	tags=43%, list=21%, signal=55%
ANTIGEN PROCESSING-CROSS PRESENTATION%REACTOME%REACT_111119.1	ANTIGEN PROCESSING-CROSS PRESENTATION%REACTOME%REACT_111119.1		77	-0.333414	-1.44198	0.0228216	0.19173	1	5304	tags=53%, list=34%, signal=80%
PEPTIDYL-PROLINE MODIFICATION%GO%GO:0018208	PEPTIDYL-PROLINE MODIFICATION%GO%GO:0018208		24	-0.44039	-1.44133	0.0755102	0.19194	1	3513	tags=46%, list=22%, signal=59%
MITOCHONDRIAL INTERMEMBRANE SPACE%GO%GO:0005758	MITOCHONDRIAL INTERMEMBRANE SPACE%GO%GO:0005758		26	-0.43007	-1.4408	0.0587045	0.192075	1	4772	tags=50%, list=30%, signal=72%
HIV-1 TRANSCRIPTION ELONGATION%REACTOME%REACT_6274.3	HIV-1 TRANSCRIPTION ELONGATION%REACTOME%REACT_6274.3		37	-0.3963	-1.44062	0.0517598	0.191697	1	3356	tags=43%, list=21%, signal=55%
CYSTEINE-TYPE ENDOPEPTIDASE ACTIVATOR ACTIVITY INVOLVED IN APOPTOTIC PROCESS%GO%GO:0008656	CYSTEINE-TYPE ENDOPEPTIDASE ACTIVATOR ACTIVITY INVOLVED IN APOPTOTIC PROCESS%GO%GO:0008656		18	-0.467611	-1.43905	0.0623742	0.193003	1	369	tags=17%, list=2%, signal=17%
GLYCOLYSIS%GO%GO:0006096	GLYCOLYSIS%GO%GO:0006096		27	-0.427359	-1.43858	0.0572034	0.192934	1	5026	tags=52%, list=32%, signal=76%
G1 S TRANSITION%REACTOME%REACT_1783.2	G1 S TRANSITION%REACTOME%REACT_1783.2		107	-0.315726	-1.43854	0.0145228	0.192404	1	5637	tags=53%, list=36%, signal=82%
NUCLEOSIDE BIOSYNTHETIC PROCESS%GO%GO:0009163	NUCLEOSIDE BIOSYNTHETIC PROCESS%GO%GO:0009163		53	-0.361757	-1.4377	0.0273684	0.192859	1	4821	tags=53%, list=31%, signal=76%
INTRINSIC APOPTOTIC SIGNALING PATHWAY BY P53 CLASS MEDIATOR%GO%GO:0072332	INTRINSIC APOPTOTIC SIGNALING PATHWAY BY P53 CLASS MEDIATOR%GO%GO:0072332		30	-0.412973	-1.43658	0.0454545	0.19371	1	2018	tags=33%, list=13%, signal=38%
TETRAPYRROLE METABOLIC PROCESS%GO%GO:0033013	TETRAPYRROLE METABOLIC PROCESS%GO%GO:0033013		26	-0.419631	-1.43569	0.0569745	0.19427	1	2348	tags=31%, list=15%, signal=36%
TRANSLATION INITIATION COMPLEX FORMATION%REACTOME%REACT_1979.2	TRANSLATION INITIATION COMPLEX FORMATION%REACTOME%REACT_1979.2		55	-0.358097	-1.43466	0.0248963	0.19498	1	5622	tags=58%, list=36%, signal=90%
STRUCTURAL MOLECULE ACTIVITY%GO%GO:0005198	STRUCTURAL MOLECULE ACTIVITY%GO%GO:0005198		324	-0.273212	-1.43227	0	0.197525	1	4434	tags=38%, list=28%, signal=51%
REGULATION OF APOPTOSIS%REACTOME%REACT_13648.3	REGULATION OF APOPTOSIS%REACTOME%REACT_13648.3		57	-0.356297	-1.43053	0.0207039	0.199062	1	3385	tags=35%, list=21%, signal=45%
FORMATION OF RNA POL II ELONGATION COMPLEX%REACTOME%REACT_1845.4	FORMATION OF RNA POL II ELONGATION COMPLEX%REACTOME%REACT_1845.4		38	-0.392677	-1.42673	0.0485232	0.203571	1	3356	tags=42%, list=21%, signal=53%
OXIDOREDUCTASE ACTIVITY, ACTING ON THE CH-CH GROUP OF DONORS%GO%GO:0016627	OXIDOREDUCTASE ACTIVITY, ACTING ON THE CH-CH GROUP OF DONORS%GO%GO:0016627		34	-0.390148	-1.42608	0.0520833	0.203848	1	3866	tags=44%, list=25%, signal=58%
POSITIVE REGULATION OF PROTEIN UBIQUITINATION%GO%GO:0031398	POSITIVE REGULATION OF PROTEIN UBIQUITINATION%GO%GO:0031398		112	-0.312373	-1.42528	0.0246914	0.204389	1	3535	tags=37%, list=22%, signal=47%
NUCLEAR UBIQUITIN LIGASE COMPLEX%GO%GO:0000152	NUCLEAR UBIQUITIN LIGASE COMPLEX%GO%GO:0000152		24	-0.435194	-1.42526	0.063655	0.203801	1	3668	tags=50%, list=23%, signal=65%
DNA REPAIR%REACTOME%REACT_216.2	DNA REPAIR%REACTOME%REACT_216.2		106	-0.308318	-1.42331	0.0152838	0.205788	1	4190	tags=42%, list=27%, signal=56%
TERPENOID BACKBONE BIOSYNTHESIS%KEGG%HSA00900	TERPENOID BACKBONE BIOSYNTHESIS%KEGG%HSA00900		15	-0.487742	-1.42214	0.0715746	0.206697	1	2905	tags=33%, list=18%, signal=41%
GAP-FILLING DNA REPAIR SYNTHESIS AND LIGATION IN TC-NER%REACTOME%REACT_74.3	GAP-FILLING DNA REPAIR SYNTHESIS AND LIGATION IN TC-NER%REACTOME%REACT_74.3		16	-0.468337	-1.42093	0.0800821	0.207711	1	2730	tags=44%, list=17%, signal=53%
ARF1 PATHWAY%PATHWAY INTERACTION DATABASE NCI-NATURE CURATED DATA%ARF1 PATHWAY	ARF1 PATHWAY%PATHWAY INTERACTION DATABASE NCI-NATURE CURATED DATA%ARF1 PATHWAY		19	-0.461511	-1.41928	0.0770833	0.209336	1	3592	tags=63%, list=23%, signal=82%
HEME METABOLIC PROCESS%GO%GO:0042168	HEME METABOLIC PROCESS%GO%GO:0042168		21	-0.441774	-1.41346	0.0734694	0.216931	1	2169	tags=29%, list=14%, signal=33%
RNA SPLICING%GO%GO:0008380	RNA SPLICING%GO%GO:0008380		222	-0.279331	-1.41188	0.0105042	0.218473	1	3536	tags=32%, list=22%, signal=40%
CIS-TRANS ISOMERASE ACTIVITY%GO%GO:0016859	CIS-TRANS ISOMERASE ACTIVITY%GO%GO:0016859		21	-0.443908	-1.41048	0.0861345	0.219843	1	4449	tags=57%, list=28%, signal=80%
CYTOSOLIC DNA-SENSING PATHWAY%KEGG%HSA04623	CYTOSOLIC DNA-SENSING PATHWAY%KEGG%HSA04623		47	-0.359831	-1.40969	0.0497836	0.220382	1	1375	tags=21%, list=9%, signal=23%
CARDIAC MUSCLE CONTRACTION%KEGG%HSA04260	CARDIAC MUSCLE CONTRACTION%KEGG%HSA04260		54	-0.351065	-1.40885	0.0482456	0.220945	1	2098	tags=26%, list=13%, signal=30%
ST_TUMOR_NECROSIS_FACTOR_PATHWAY%MSIGDB_C2%ST_TUMOR_NECROSIS_FACTOR_PATHWAY	ST_TUMOR_NECROSIS_FACTOR_PATHWAY%MSIGDB_C2%ST_TUMOR_NECROSIS_FACTOR_PATHWAY		28	-0.416991	-1.40606	0.0770925	0.224178	1	1261	tags=29%, list=8%, signal=31%
EXTRINSIC APOPTOTIC SIGNALING PATHWAY%GO%GO:0097191	EXTRINSIC APOPTOTIC SIGNALING PATHWAY%GO%GO:0097191		15	-0.487328	-1.40598	0.100213	0.223634	1	2807	tags=53%, list=18%, signal=65%
GLUCOSE METABOLIC PROCESS%GO%GO:0006006	GLUCOSE METABOLIC PROCESS%GO%GO:0006006		85	-0.317158	-1.40585	0.0292887	0.223129	1	3323	tags=27%, list=21%, signal=34%
PURINE RIBONUCLEOSIDE BIOSYNTHETIC PROCESS%GO%GO:0046129	PURINE RIBONUCLEOSIDE BIOSYNTHETIC PROCESS%GO%GO:0046129		35	-0.383039	-1.4038	0.0616302	0.22546	1	4603	tags=54%, list=29%, signal=77%
SIGNAL TRANSDUCTION IN RESPONSE TO DNA DAMAGE%GO%GO:0042770	SIGNAL TRANSDUCTION IN RESPONSE TO DNA DAMAGE%GO%GO:0042770		89	-0.319033	-1.40331	0.0229167	0.225446	1	3433	tags=34%, list=22%, signal=43%
ACTIVATION OF NF-KAPPAB IN B CELLS%REACTOME%REACT_118656.2	ACTIVATION OF NF-KAPPAB IN B CELLS%REACTOME%REACT_118656.2		64	-0.3358	-1.40314	0.0252632	0.22503	1	3385	tags=39%, list=21%, signal=50%
STEROID BIOSYNTHESIS%KEGG%HSA00100	STEROID BIOSYNTHESIS%KEGG%HSA00100		15	-0.482897	-1.40305	0.0944558	0.224491	1	4028	tags=73%, list=26%, signal=98%
GAP-FILLING DNA REPAIR SYNTHESIS AND LIGATION IN GG-NER%REACTOME%REACT_1998.3	GAP-FILLING DNA REPAIR SYNTHESIS AND LIGATION IN GG-NER%REACTOME%REACT_1998.3		16	-0.468337	-1.40172	0.0867769	0.225799	1	2730	tags=44%, list=17%, signal=53%
BIOCARTA_PROTEASOME_PATHWAY%MSIGDB_C2%BIOCARTA_PROTEASOME_PATHWAY	BIOCARTA_PROTEASOME_PATHWAY%MSIGDB_C2%BIOCARTA_PROTEASOME_PATHWAY		19	-0.446914	-1.40091	0.0851927	0.226311	1	5304	tags=63%, list=34%, signal=95%
SMALL NUCLEAR RIBONUCLEOPROTEIN COMPLEX%GO%GO:0030532	SMALL NUCLEAR RIBONUCLEOPROTEIN COMPLEX%GO%GO:0030532		33	-0.384845	-1.40072	0.0724638	0.225915	1	3745	tags=45%, list=24%, signal=60%
CELLULAR MODIFIED AMINO ACID BIOSYNTHETIC PROCESS%GO%GO:0042398	CELLULAR MODIFIED AMINO ACID BIOSYNTHETIC PROCESS%GO%GO:0042398		26	-0.422357	-1.39615	0.0735294	0.231947	1	3367	tags=38%, list=21%, signal=49%
WW DOMAIN BINDING%GO%GO:0050699	WW DOMAIN BINDING%GO%GO:0050699		17	-0.477267	-1.3953	0.0867769	0.232548	1	2203	tags=35%, list=14%, signal=41%
EXTENSION OF TELOMERES%REACTOME%REACT_8030.5	EXTENSION OF TELOMERES%REACTOME%REACT_8030.5		27	-0.407358	-1.39434	0.079096	0.233272	1	2730	tags=37%, list=17%, signal=45%
PEPTIDYL-PROLYL CIS-TRANS ISOMERASE ACTIVITY%GO%GO:0003755	PEPTIDYL-PROLYL CIS-TRANS ISOMERASE ACTIVITY%GO%GO:0003755		20	-0.436633	-1.37963	0.104167	0.255344	1	3513	tags=45%, list=22%, signal=58%
PORPHYRIN-CONTAINING COMPOUND METABOLIC PROCESS%GO%GO:0006778	PORPHYRIN-CONTAINING COMPOUND METABOLIC PROCESS%GO%GO:0006778		23	-0.416181	-1.37917	0.0931677	0.255336	1	2348	tags=30%, list=15%, signal=36%
HEXOSE METABOLIC PROCESS%GO%GO:0019318	HEXOSE METABOLIC PROCESS%GO%GO:0019318		103	-0.302492	-1.37711	0.0191083	0.257909	1	3323	tags=26%, list=21%, signal=33%
CONDENSED NUCLEAR CHROMOSOME%GO%GO:0000794	CONDENSED NUCLEAR CHROMOSOME%GO%GO:0000794		32	-0.396778	-1.37467	0.0886598	0.261028	1	4166	tags=44%, list=26%, signal=59%
CELL CYCLE CHECKPOINT%GO%GO:0000075	CELL CYCLE CHECKPOINT%GO%GO:0000075		210	-0.271639	-1.37409	0.00877193	0.261199	1	3451	tags=30%, list=22%, signal=39%
NUCLEOTIDE-EXCISION REPAIR%GO%GO:0006289	NUCLEOTIDE-EXCISION REPAIR%GO%GO:0006289		70	-0.322876	-1.3727	0.0487805	0.262771	1	1223	tags=21%, list=8%, signal=23%
PURINE NUCLEOSIDE BIOSYNTHETIC PROCESS%GO%GO:0042451	PURINE NUCLEOSIDE BIOSYNTHETIC PROCESS%GO%GO:0042451		35	-0.383039	-1.37177	0.0690377	0.263458	1	4603	tags=54%, list=29%, signal=77%
RNA POLYMERASE%KEGG%HSA03020	RNA POLYMERASE%KEGG%HSA03020		30	-0.384073	-1.37053	0.0897704	0.264778	1	3502	tags=37%, list=22%, signal=47%
PROTEIN PEPTIDYL-PROLYL ISOMERIZATION%GO%GO:0000413	PROTEIN PEPTIDYL-PROLYL ISOMERIZATION%GO%GO:0000413		20	-0.436633	-1.36706	0.0875	0.26982	1	3513	tags=45%, list=22%, signal=58%
STEROID METABOLIC PROCESS%GO%GO:0008202	STEROID METABOLIC PROCESS%GO%GO:0008202		129	-0.29256	-1.36656	0.0307018	0.269954	1	3866	tags=33%, list=25%, signal=43%
REGULATION OF PROTEIN UBIQUITINATION%GO%GO:0031396	REGULATION OF PROTEIN UBIQUITINATION%GO%GO:0031396		147	-0.283807	-1.36498	0.032538	0.271931	1	3535	tags=33%, list=22%, signal=43%
PROCESSING OF CAPPED INTRON-CONTAINING PRE-MRNA%REACTOME%REACT_125.3	PROCESSING OF CAPPED INTRON-CONTAINING PRE-MRNA%REACTOME%REACT_125.3		131	-0.285859	-1.36474	0.0258621	0.271575	1	4164	tags=37%, list=26%, signal=50%
AMYLOIDS%REACTOME%REACT_75925.1	AMYLOIDS%REACTOME%REACT_75925.1		37	-0.368303	-1.36437	0.0930233	0.27147	1	6449	tags=70%, list=41%, signal=119%
SPLICEOSOMAL COMPLEX%GO%GO:0005681	SPLICEOSOMAL COMPLEX%GO%GO:0005681		110	-0.299329	-1.3638	0.0333333	0.271644	1	4099	tags=37%, list=26%, signal=50%
NCRNA METABOLIC PROCESS%GO%GO:0034660	NCRNA METABOLIC PROCESS%GO%GO:0034660		171	-0.276833	-1.36213	0.0204918	0.273673	1	3536	tags=30%, list=22%, signal=39%
DNA MODIFICATION%GO%GO:0006304	DNA MODIFICATION%GO%GO:0006304		53	-0.346258	-1.36203	0.0585859	0.273078	1	1535	tags=23%, list=10%, signal=25%
HISTONE DEACETYLASE ACTIVITY%GO%GO:0004407	HISTONE DEACETYLASE ACTIVITY%GO%GO:0004407		17	-0.456481	-1.36074	0.11875	0.274479	1	394	tags=18%, list=3%, signal=18%
INTERPHASE OF MITOTIC CELL CYCLE%GO%GO:0051329	INTERPHASE OF MITOTIC CELL CYCLE%GO%GO:0051329		186	-0.272021	-1.35929	0.0121457	0.276272	1	3508	tags=30%, list=22%, signal=38%
PROTEIN SERINE/THREONINE KINASE INHIBITOR ACTIVITY%GO%GO:0030291	PROTEIN SERINE/THREONINE KINASE INHIBITOR ACTIVITY%GO%GO:0030291		16	-0.468756	-1.35918	0.105263	0.275743	1	2439	tags=38%, list=15%, signal=44%
ST_FAS_SIGNALING_PATHWAY%MSIGDB_C2%ST_FAS_SIGNALING_PATHWAY	ST_FAS_SIGNALING_PATHWAY%MSIGDB_C2%ST_FAS_SIGNALING_PATHWAY		57	-0.33668	-1.35889	0.0602151	0.27549	1	2482	tags=30%, list=16%, signal=35%
BIOCARTA_ARAP_PATHWAY%MSIGDB_C2%BIOCARTA_ARAP_PATHWAY	BIOCARTA_ARAP_PATHWAY%MSIGDB_C2%BIOCARTA_ARAP_PATHWAY		17	-0.457066	-1.35871	0.0879346	0.275034	1	1658	tags=35%, list=11%, signal=39%
OXIDOREDUCTASE ACTIVITY, ACTING ON THE CH-CH GROUP OF DONORS, NAD OR NADP AS ACCEPTOR%GO%GO:0016628	OXIDOREDUCTASE ACTIVITY, ACTING ON THE CH-CH GROUP OF DONORS, NAD OR NADP AS ACCEPTOR%GO%GO:0016628		15	-0.464459	-1.35515	0.115385	0.280194	1	1771	tags=27%, list=11%, signal=30%
APOPTOTIC PROTEASE ACTIVATOR ACTIVITY%GO%GO:0016505	APOPTOTIC PROTEASE ACTIVATOR ACTIVITY%GO%GO:0016505		21	-0.417099	-1.3499	0.103004	0.288236	1	369	tags=14%, list=2%, signal=15%
ACTIVATION OF JUN KINASE ACTIVITY%GO%GO:0007257	ACTIVATION OF JUN KINASE ACTIVITY%GO%GO:0007257		23	-0.404199	-1.34741	0.12115	0.291938	1	3285	tags=48%, list=21%, signal=60%
RIBOSOMAL SCANNING AND START CODON RECOGNITION%REACTOME%REACT_931.2	RIBOSOMAL SCANNING AND START CODON RECOGNITION%REACTOME%REACT_931.2		55	-0.338572	-1.34637	0.053719	0.293044	1	5622	tags=58%, list=36%, signal=90%
DNA INTEGRITY CHECKPOINT%GO%GO:0031570	DNA INTEGRITY CHECKPOINT%GO%GO:0031570		121	-0.288089	-1.34556	0.039501	0.293772	1	3430	tags=31%, list=22%, signal=39%
NICOTINAMIDE NUCLEOTIDE METABOLIC PROCESS%GO%GO:0046496	NICOTINAMIDE NUCLEOTIDE METABOLIC PROCESS%GO%GO:0046496		26	-0.396692	-1.34281	0.107759	0.298012	1	3077	tags=31%, list=20%, signal=38%
NUCLEOLAR PART%GO%GO:0044452	NUCLEOLAR PART%GO%GO:0044452		19	-0.43389	-1.34066	0.134956	0.300976	1	4224	tags=42%, list=27%, signal=57%
RNA PROCESSING%GO%GO:0006396	RNA PROCESSING%GO%GO:0006396		399	-0.249371	-1.34027	0.00663717	0.300911	1	3536	tags=29%, list=22%, signal=36%
VIRAL ASSEMBLY, MATURATION, EGRESS, AND RELEASE%GO%GO:0019067	VIRAL ASSEMBLY, MATURATION, EGRESS, AND RELEASE%GO%GO:0019067		17	-0.442037	-1.33983	0.119608	0.300934	1	4410	tags=59%, list=28%, signal=82%
RRNA METABOLIC PROCESS%GO%GO:0016072	RRNA METABOLIC PROCESS%GO%GO:0016072		54	-0.337785	-1.33955	0.0977597	0.300655	1	4294	tags=39%, list=27%, signal=53%
GLYCOLYSIS%REACTOME%REACT_1383.7	GLYCOLYSIS%REACTOME%REACT_1383.7		24	-0.408919	-1.33864	0.113164	0.301517	1	4571	tags=46%, list=29%, signal=64%
RIBOSOME BINDING%GO%GO:0043022	RIBOSOME BINDING%GO%GO:0043022		17	-0.442942	-1.33671	0.120879	0.304174	1	1351	tags=24%, list=9%, signal=26%
MONOSACCHARIDE METABOLIC PROCESS%GO%GO:0005996	MONOSACCHARIDE METABOLIC PROCESS%GO%GO:0005996		119	-0.290019	-1.33546	0.0368852	0.305712	1	4868	tags=39%, list=31%, signal=56%
PYRIDINE NUCLEOTIDE METABOLIC PROCESS%GO%GO:0019362	PYRIDINE NUCLEOTIDE METABOLIC PROCESS%GO%GO:0019362		26	-0.396692	-1.33496	0.111354	0.30586	1	3077	tags=31%, list=20%, signal=38%
HEME BIOSYNTHETIC PROCESS%GO%GO:0006783	HEME BIOSYNTHETIC PROCESS%GO%GO:0006783		15	-0.453235	-1.33361	0.119342	0.307555	1	2169	tags=33%, list=14%, signal=39%
OXIDATION-REDUCTION PROCESS%GO%GO:0055114	OXIDATION-REDUCTION PROCESS%GO%GO:0055114		365	-0.247536	-1.33118	0.0107066	0.311349	1	4339	tags=34%, list=28%, signal=45%
TRAF6 MEDIATED NF-KB ACTIVATION%REACTOME%REACT_24969.1	TRAF6 MEDIATED NF-KB ACTIVATION%REACTOME%REACT_24969.1		21	-0.417882	-1.33067	0.129897	0.311547	1	1290	tags=29%, list=8%, signal=31%
SINGLE-ORGANISM CARBOHYDRATE CATABOLIC PROCESS%GO%GO:0044724	SINGLE-ORGANISM CARBOHYDRATE CATABOLIC PROCESS%GO%GO:0044724		71	-0.312348	-1.32608	0.0572597	0.319566	1	4679	tags=39%, list=30%, signal=56%
APC C:CDC20 MEDIATED DEGRADATION OF CYCLIN B%REACTOME%REACT_6820.1	APC C:CDC20 MEDIATED DEGRADATION OF CYCLIN B%REACTOME%REACT_6820.1		21	-0.418663	-1.32521	0.101075	0.32035	1	4225	tags=62%, list=27%, signal=84%
RIP-MEDIATED NFKB ACTIVATION VIA DAI%REACTOME%REACT_118563.2	RIP-MEDIATED NFKB ACTIVATION VIA DAI%REACTOME%REACT_118563.2		18	-0.444799	-1.32449	0.117257	0.320839	1	2901	tags=44%, list=18%, signal=54%
CELL-CELL ADHERENS JUNCTION%GO%GO:0005913	CELL-CELL ADHERENS JUNCTION%GO%GO:0005913		20	-0.410175	-1.32058	0.136461	0.327546	1	1666	tags=30%, list=11%, signal=34%
ACTIVATION OF RHO GTPASE ACTIVITY%GO%GO:0032862	ACTIVATION OF RHO GTPASE ACTIVITY%GO%GO:0032862		18	-0.429623	-1.32004	0.126819	0.327786	1	2017	tags=33%, list=13%, signal=38%
INTERPHASE%GO%GO:0051325	INTERPHASE%GO%GO:0051325		191	-0.264714	-1.3165	0.0194384	0.333868	1	3508	tags=29%, list=22%, signal=37%
HYDROGEN PEROXIDE METABOLIC PROCESS%GO%GO:0042743	HYDROGEN PEROXIDE METABOLIC PROCESS%GO%GO:0042743		15	-0.459391	-1.31645	0.14346	0.333095	1	520	tags=20%, list=3%, signal=21%
TGF-BETA RECEPTOR SIGNALING IN EMT (EPITHELIAL TO MESENCHYMAL TRANSITION)%REACTOME%REACT_120726.2	TGF-BETA RECEPTOR SIGNALING IN EMT (EPITHELIAL TO MESENCHYMAL TRANSITION)%REACTOME%REACT_120726.2		16	-0.430378	-1.31564	0.127883	0.333855	1	3934	tags=56%, list=25%, signal=75%
PACKAGING OF TELOMERE ENDS%REACTOME%REACT_7963.3	PACKAGING OF TELOMERE ENDS%REACTOME%REACT_7963.3		22	-0.413133	-1.31482	0.120902	0.334582	1	5890	tags=68%, list=37%, signal=109%
ENERGY DERIVATION BY OXIDATION OF ORGANIC COMPOUNDS%GO%GO:0015980	ENERGY DERIVATION BY OXIDATION OF ORGANIC COMPOUNDS%GO%GO:0015980		229	-0.256494	-1.31425	0.0254237	0.334865	1	4339	tags=36%, list=28%, signal=49%
PYRIDINE-CONTAINING COMPOUND METABOLIC PROCESS%GO%GO:0072524	PYRIDINE-CONTAINING COMPOUND METABOLIC PROCESS%GO%GO:0072524		33	-0.364298	-1.31091	0.113636	0.340719	1	3077	tags=27%, list=20%, signal=34%
LKB1 SIGNALING EVENTS%PATHWAY INTERACTION DATABASE NCI-NATURE CURATED DATA%LKB1 SIGNALING EVENTS	LKB1 SIGNALING EVENTS%PATHWAY INTERACTION DATABASE NCI-NATURE CURATED DATA%LKB1 SIGNALING EVENTS		42	-0.353946	-1.30994	0.0690377	0.341744	1	1943	tags=26%, list=12%, signal=30%
FORMATION OF TUBULIN FOLDING INTERMEDIATES BY CCT TRIC%REACTOME%REACT_16956.3	FORMATION OF TUBULIN FOLDING INTERMEDIATES BY CCT TRIC%REACTOME%REACT_16956.3		19	-0.415299	-1.30942	0.125737	0.341891	1	5477	tags=58%, list=35%, signal=89%
COPPER ION BINDING%GO%GO:0005507	COPPER ION BINDING%GO%GO:0005507		25	-0.387077	-1.30889	0.139113	0.342067	1	2850	tags=32%, list=18%, signal=39%
HIV INFECTION%REACTOME%REACT_6185.6	HIV INFECTION%REACTOME%REACT_6185.6		187	-0.262385	-1.30875	0.0308008	0.341517	1	3434	tags=32%, list=22%, signal=40%
CAJAL BODY%GO%GO:0015030	CAJAL BODY%GO%GO:0015030		23	-0.397179	-1.30684	0.156942	0.344532	1	3303	tags=43%, list=21%, signal=55%
CYTOSOLIC SENSORS OF PATHOGEN-ASSOCIATED DNA%REACTOME%REACT_118823.2	CYTOSOLIC SENSORS OF PATHOGEN-ASSOCIATED DNA%REACTOME%REACT_118823.2		26	-0.385113	-1.30622	0.116935	0.34498	1	1770	tags=31%, list=11%, signal=35%
MITOTIC SPINDLE CHECKPOINT%REACTOME%REACT_2137.2	MITOTIC SPINDLE CHECKPOINT%REACTOME%REACT_2137.2		19	-0.415992	-1.30622	0.14876	0.344146	1	3535	tags=47%, list=22%, signal=61%
ANTIOXIDANT ACTIVITY%GO%GO:0016209	ANTIOXIDANT ACTIVITY%GO%GO:0016209		38	-0.353277	-1.30461	0.0946502	0.346427	1	3654	tags=37%, list=23%, signal=48%
REGULATION OF PROTEASOMAL PROTEIN CATABOLIC PROCESS%GO%GO:0061136	REGULATION OF PROTEASOMAL PROTEIN CATABOLIC PROCESS%GO%GO:0061136		55	-0.322644	-1.30348	0.0936864	0.347906	1	2235	tags=25%, list=14%, signal=30%
APC-CDC20 MEDIATED DEGRADATION OF NEK2A%REACTOME%REACT_8017.1	APC-CDC20 MEDIATED DEGRADATION OF NEK2A%REACTOME%REACT_8017.1		23	-0.398846	-1.30243	0.118	0.349106	1	4196	tags=57%, list=27%, signal=77%
MRNA PROCESSING%GO%GO:0006397	MRNA PROCESSING%GO%GO:0006397		244	-0.255884	-1.30003	0.0210526	0.353125	1	3536	tags=30%, list=22%, signal=37%
PROTEIN DEACETYLASE ACTIVITY%GO%GO:0033558	PROTEIN DEACETYLASE ACTIVITY%GO%GO:0033558		19	-0.420771	-1.29932	0.142276	0.353753	1	394	tags=16%, list=3%, signal=16%
NEF-MEDIATES DOWN MODULATION OF CELL SURFACE RECEPTORS BY RECRUITING THEM TO CLATHRIN ADAPTERS%REACTOME%REACT_11149.2	NEF-MEDIATES DOWN MODULATION OF CELL SURFACE RECEPTORS BY RECRUITING THEM TO CLATHRIN ADAPTERS%REACTOME%REACT_11149.2		21	-0.408823	-1.29893	0.141079	0.353649	1	3111	tags=43%, list=20%, signal=53%
CELLULAR COMPONENT DISASSEMBLY%GO%GO:0022411	CELLULAR COMPONENT DISASSEMBLY%GO%GO:0022411		204	-0.260501	-1.29777	0.0237581	0.355216	1	4526	tags=37%, list=29%, signal=52%
AURORA A SIGNALING%PATHWAY INTERACTION DATABASE NCI-NATURE CURATED DATA%AURORA A SIGNALING	AURORA A SIGNALING%PATHWAY INTERACTION DATABASE NCI-NATURE CURATED DATA%AURORA A SIGNALING		30	-0.367296	-1.29754	0.140461	0.354829	1	3882	tags=37%, list=25%, signal=49%
AMEBOIDAL CELL MIGRATION%GO%GO:0001667	AMEBOIDAL CELL MIGRATION%GO%GO:0001667		23	-0.396984	-1.29724	0.125261	0.354519	1	3800	tags=48%, list=24%, signal=63%
MULTI-ORGANISM TRANSPORT%GO%GO:0044766	MULTI-ORGANISM TRANSPORT%GO%GO:0044766		24	-0.395803	-1.29505	0.132898	0.358276	1	4638	tags=58%, list=29%, signal=83%
INTERMEDIATE FILAMENT%GO%GO:0005882	INTERMEDIATE FILAMENT%GO%GO:0005882		33	-0.362749	-1.29372	0.132114	0.360106	1	4849	tags=52%, list=31%, signal=74%
SPLICEOSOMAL SNRNP ASSEMBLY%GO%GO:0000387	SPLICEOSOMAL SNRNP ASSEMBLY%GO%GO:0000387		31	-0.370493	-1.29309	0.131846	0.360487	1	3745	tags=45%, list=24%, signal=59%
PORPHYRIN-CONTAINING COMPOUND BIOSYNTHETIC PROCESS%GO%GO:0006779	PORPHYRIN-CONTAINING COMPOUND BIOSYNTHETIC PROCESS%GO%GO:0006779		17	-0.42354	-1.29149	0.144289	0.363004	1	2348	tags=35%, list=15%, signal=41%
TETRAPYRROLE BIOSYNTHETIC PROCESS%GO%GO:0033014	TETRAPYRROLE BIOSYNTHETIC PROCESS%GO%GO:0033014		17	-0.42354	-1.28896	0.14433	0.367477	1	2348	tags=35%, list=15%, signal=41%
RESPONSE TO DNA DAMAGE STIMULUS%GO%GO:0006974	RESPONSE TO DNA DAMAGE STIMULUS%GO%GO:0006974		436	-0.235661	-1.28583	0.0145228	0.373098	1	3433	tags=29%, list=22%, signal=36%
PROTEIN TARGETING TO MEMBRANE%GO%GO:0006612	PROTEIN TARGETING TO MEMBRANE%GO%GO:0006612		134	-0.271695	-1.28278	0.0581897	0.378876	1	4504	tags=41%, list=29%, signal=57%
NEGATIVE REGULATION OF FIBROBLAST PROLIFERATION%GO%GO:0048147	NEGATIVE REGULATION OF FIBROBLAST PROLIFERATION%GO%GO:0048147		16	-0.433126	-1.28241	0.166292	0.37875	1	1088	tags=31%, list=7%, signal=34%
REPAIR SYNTHESIS OF PATCH ~27-30 BASES LONG BY DNA POLYMERASE%REACTOME%REACT_378.3	REPAIR SYNTHESIS OF PATCH ~27-30 BASES LONG BY DNA POLYMERASE%REACTOME%REACT_378.3		15	-0.438888	-1.2804	0.167677	0.382134	1	2730	tags=40%, list=17%, signal=48%
MICROTUBULE BUNDLE FORMATION%GO%GO:0001578	MICROTUBULE BUNDLE FORMATION%GO%GO:0001578		18	-0.415962	-1.27754	0.146497	0.387528	1	2126	tags=33%, list=13%, signal=38%
TRNA METABOLIC PROCESS%GO%GO:0006399	TRNA METABOLIC PROCESS%GO%GO:0006399		67	-0.302313	-1.27645	0.0793651	0.388954	1	3936	tags=34%, list=25%, signal=46%
DNA DAMAGE CHECKPOINT%GO%GO:0000077	DNA DAMAGE CHECKPOINT%GO%GO:0000077		116	-0.278551	-1.27562	0.0819672	0.389868	1	3430	tags=30%, list=22%, signal=38%
CELLULAR RESPONSE TO TUMOR NECROSIS FACTOR%GO%GO:0071356	CELLULAR RESPONSE TO TUMOR NECROSIS FACTOR%GO%GO:0071356		42	-0.336279	-1.27225	0.125737	0.396413	1	2554	tags=26%, list=16%, signal=31%
BLADDER CANCER%KEGG%HSA05219	BLADDER CANCER%KEGG%HSA05219		39	-0.342752	-1.27025	0.147773	0.400061	1	2572	tags=28%, list=16%, signal=34%
REPAIR SYNTHESIS FOR GAP-FILLING BY DNA POLYMERASE IN TC-NER%REACTOME%REACT_1993.3	REPAIR SYNTHESIS FOR GAP-FILLING BY DNA POLYMERASE IN TC-NER%REACTOME%REACT_1993.3		15	-0.438888	-1.26944	0.154309	0.400994	1	2730	tags=40%, list=17%, signal=48%
CELL-CELL JUNCTION ORGANIZATION%REACTOME%REACT_19331.2	CELL-CELL JUNCTION ORGANIZATION%REACTOME%REACT_19331.2		43	-0.334655	-1.2668	0.11349	0.406096	1	4142	tags=42%, list=26%, signal=57%
NUCLEOTIDE KINASE ACTIVITY%GO%GO:0019201	NUCLEOTIDE KINASE ACTIVITY%GO%GO:0019201		19	-0.408215	-1.26436	0.146444	0.410692	1	787	tags=21%, list=5%, signal=22%
DNA REPAIR%GO%GO:0006281	DNA REPAIR%GO%GO:0006281		253	-0.245257	-1.26332	0.0359551	0.412088	1	2839	tags=25%, list=18%, signal=29%
GENERATION OF PRECURSOR METABOLITES AND ENERGY%GO%GO:0006091	GENERATION OF PRECURSOR METABOLITES AND ENERGY%GO%GO:0006091		282	-0.242896	-1.26322	0.0213675	0.411364	1	4339	tags=34%, list=28%, signal=47%
PEROXISOME%KEGG%HSA04146	PEROXISOME%KEGG%HSA04146		72	-0.295081	-1.2625	0.0936864	0.412086	1	2698	tags=25%, list=17%, signal=30%
PROTEIN KINASE C BINDING%GO%GO:0005080	PROTEIN KINASE C BINDING%GO%GO:0005080		30	-0.358638	-1.26213	0.167024	0.412026	1	884	tags=20%, list=6%, signal=21%
ORGANELLE OUTER MEMBRANE%GO%GO:0031968	ORGANELLE OUTER MEMBRANE%GO%GO:0031968		70	-0.301973	-1.26206	0.12024	0.411257	1	3305	tags=30%, list=21%, signal=38%
CERAMIDE SIGNALING PATHWAY%PATHWAY INTERACTION DATABASE NCI-NATURE CURATED DATA%CERAMIDE SIGNALING PATHWAY	CERAMIDE SIGNALING PATHWAY%PATHWAY INTERACTION DATABASE NCI-NATURE CURATED DATA%CERAMIDE SIGNALING PATHWAY		43	-0.330695	-1.2611	0.125	0.412589	1	3075	tags=33%, list=20%, signal=40%
DESTABILIZATION OF MRNA BY BUTYRATE RESPONSE FACTOR 1 (BRF1)%REACTOME%REACT_24915.1	DESTABILIZATION OF MRNA BY BUTYRATE RESPONSE FACTOR 1 (BRF1)%REACTOME%REACT_24915.1		16	-0.418953	-1.26051	0.164634	0.413052	1	2194	tags=38%, list=14%, signal=44%
PROTEIN COMPLEX SCAFFOLD%GO%GO:0032947	PROTEIN COMPLEX SCAFFOLD%GO%GO:0032947		37	-0.344304	-1.26031	0.128257	0.412604	1	2517	tags=32%, list=16%, signal=39%
G1 PHASE OF MITOTIC CELL CYCLE%GO%GO:0000080	G1 PHASE OF MITOTIC CELL CYCLE%GO%GO:0000080		40	-0.334853	-1.25957	0.143411	0.413407	1	3163	tags=33%, list=20%, signal=41%
ETHANOLAMINE-CONTAINING COMPOUND METABOLIC PROCESS%GO%GO:0042439	ETHANOLAMINE-CONTAINING COMPOUND METABOLIC PROCESS%GO%GO:0042439		57	-0.307456	-1.25951	0.133201	0.412615	1	2019	tags=23%, list=13%, signal=26%
ORGANIC HYDROXY COMPOUND BIOSYNTHETIC PROCESS%GO%GO:1901617	ORGANIC HYDROXY COMPOUND BIOSYNTHETIC PROCESS%GO%GO:1901617		78	-0.290938	-1.25916	0.0955414	0.412483	1	3552	tags=28%, list=23%, signal=36%
PYRIMIDINE METABOLISM%REACTOME%REACT_957.4	PYRIMIDINE METABOLISM%REACTOME%REACT_957.4		18	-0.409707	-1.25905	0.177189	0.411812	1	5054	tags=56%, list=32%, signal=82%
OTHER GLYCAN DEGRADATION%KEGG%HSA00511	OTHER GLYCAN DEGRADATION%KEGG%HSA00511		15	-0.432644	-1.25813	0.17623	0.413124	1	769	tags=20%, list=5%, signal=21%
REGULATION OF EXTRINSIC APOPTOTIC SIGNALING PATHWAY%GO%GO:2001236	REGULATION OF EXTRINSIC APOPTOTIC SIGNALING PATHWAY%GO%GO:2001236		25	-0.378107	-1.2569	0.170833	0.414978	1	3054	tags=36%, list=19%, signal=45%
REGULATION OF PROTEOLYSIS%GO%GO:0030162	REGULATION OF PROTEOLYSIS%GO%GO:0030162		123	-0.27063	-1.25607	0.0831556	0.415993	1	3831	tags=32%, list=24%, signal=42%
NEGATIVE REGULATION OF PROTEIN MODIFICATION PROCESS%GO%GO:0031400	NEGATIVE REGULATION OF PROTEIN MODIFICATION PROCESS%GO%GO:0031400		262	-0.24432	-1.25502	0.0256959	0.417506	1	3478	tags=31%, list=22%, signal=40%
PHOSPHORYLATION OF THE APC C%REACTOME%REACT_6904.2	PHOSPHORYLATION OF THE APC C%REACTOME%REACT_6904.2		17	-0.414504	-1.25497	0.165631	0.41671	1	3535	tags=53%, list=22%, signal=68%
INTRINSIC APOPTOTIC SIGNALING PATHWAY%GO%GO:0097193	INTRINSIC APOPTOTIC SIGNALING PATHWAY%GO%GO:0097193		77	-0.293166	-1.25491	0.109756	0.415936	1	3332	tags=35%, list=21%, signal=44%
HEAT SHOCK PROTEIN BINDING%GO%GO:0031072	HEAT SHOCK PROTEIN BINDING%GO%GO:0031072		29	-0.363542	-1.25488	0.164211	0.415077	1	3057	tags=38%, list=19%, signal=47%
MRNA PROCESSING%REACTOME%REACT_1675.2	MRNA PROCESSING%REACTOME%REACT_1675.2		149	-0.260185	-1.25335	0.0564516	0.417816	1	3766	tags=32%, list=24%, signal=42%
PURINE METABOLISM%REACTOME%REACT_522.6	PURINE METABOLISM%REACTOME%REACT_522.6		31	-0.357557	-1.2502	0.182752	0.424396	1	515	tags=13%, list=3%, signal=13%
RNA POLYMERASE II PROMOTER ESCAPE%REACTOME%REACT_2089.4	RNA POLYMERASE II PROMOTER ESCAPE%REACTOME%REACT_2089.4		39	-0.326285	-1.2483	0.155602	0.427937	1	1223	tags=21%, list=8%, signal=22%
NEGATIVE REGULATION OF PEPTIDYL-TYROSINE PHOSPHORYLATION%GO%GO:0050732	NEGATIVE REGULATION OF PEPTIDYL-TYROSINE PHOSPHORYLATION%GO%GO:0050732		26	-0.36759	-1.24802	0.169697	0.427705	1	2391	tags=31%, list=15%, signal=36%
CARBOHYDRATE CATABOLIC PROCESS%GO%GO:0016052	CARBOHYDRATE CATABOLIC PROCESS%GO%GO:0016052		74	-0.295371	-1.2475	0.111111	0.428013	1	4679	tags=38%, list=30%, signal=54%
PURINE RIBONUCLEOTIDE BIOSYNTHETIC PROCESS%GO%GO:0009152	PURINE RIBONUCLEOTIDE BIOSYNTHETIC PROCESS%GO%GO:0009152		45	-0.316585	-1.24617	0.129512	0.430379	1	4329	tags=42%, list=27%, signal=58%
CELLULAR METABOLIC COMPOUND SALVAGE%GO%GO:0043094	CELLULAR METABOLIC COMPOUND SALVAGE%GO%GO:0043094		31	-0.349672	-1.2414	0.17004	0.440904	1	4821	tags=45%, list=31%, signal=65%
INTERFERON ALPHA BETA SIGNALING%REACTOME%REACT_25162.1	INTERFERON ALPHA BETA SIGNALING%REACTOME%REACT_25162.1		49	-0.31743	-1.23951	0.135802	0.444464	1	4682	tags=45%, list=30%, signal=64%
ST_B_CELL_ANTIGEN_RECEPTOR%MSIGDB_C2%ST_B_CELL_ANTIGEN_RECEPTOR	ST_B_CELL_ANTIGEN_RECEPTOR%MSIGDB_C2%ST_B_CELL_ANTIGEN_RECEPTOR		39	-0.332087	-1.23925	0.147505	0.444096	1	1974	tags=28%, list=13%, signal=32%
NUCLEAR-TRANSCRIBED MRNA CATABOLIC PROCESS, DEADENYLATION-DEPENDENT DECAY%GO%GO:0000288	NUCLEAR-TRANSCRIBED MRNA CATABOLIC PROCESS, DEADENYLATION-DEPENDENT DECAY%GO%GO:0000288		47	-0.316367	-1.23906	0.129956	0.443601	1	2510	tags=26%, list=16%, signal=30%
MITOTIC METAPHASE AND ANAPHASE%REACTOME%REACT_150314.1	MITOTIC METAPHASE AND ANAPHASE%REACTOME%REACT_150314.1		159	-0.253468	-1.23899	0.0707071	0.442805	1	3399	tags=34%, list=22%, signal=43%
MITOTIC ANAPHASE%REACTOME%REACT_1275.2	MITOTIC ANAPHASE%REACTOME%REACT_1275.2		158	-0.257289	-1.23815	0.076087	0.443965	1	3399	tags=34%, list=22%, signal=43%
PHOSPHATIDYLGLYCEROL METABOLIC PROCESS%GO%GO:0046471	PHOSPHATIDYLGLYCEROL METABOLIC PROCESS%GO%GO:0046471		26	-0.372443	-1.23718	0.185185	0.445334	1	4919	tags=46%, list=31%, signal=67%
DNA REPLICATION%GO%GO:0006260	DNA REPLICATION%GO%GO:0006260		135	-0.260855	-1.23706	0.088	0.444692	1	2730	tags=26%, list=17%, signal=31%
RIBONUCLEOTIDE BIOSYNTHETIC PROCESS%GO%GO:0009260	RIBONUCLEOTIDE BIOSYNTHETIC PROCESS%GO%GO:0009260		47	-0.31555	-1.23558	0.151515	0.447481	1	4329	tags=40%, list=27%, signal=56%
DEADENYLATION-DEPENDENT MRNA DECAY%REACTOME%REACT_20639.2	DEADENYLATION-DEPENDENT MRNA DECAY%REACTOME%REACT_20639.2		47	-0.316367	-1.23548	0.154506	0.446792	1	2510	tags=26%, list=16%, signal=30%
G1/S TRANSITION OF MITOTIC CELL CYCLE%GO%GO:0000082	G1/S TRANSITION OF MITOTIC CELL CYCLE%GO%GO:0000082		137	-0.262272	-1.23391	0.0882353	0.449669	1	3508	tags=29%, list=22%, signal=37%
SYNTHESIS OF PC%REACTOME%REACT_121238.2	SYNTHESIS OF PC%REACTOME%REACT_121238.2		17	-0.409007	-1.2335	0.193333	0.449708	1	4087	tags=41%, list=26%, signal=56%
OXIDOREDUCTION COENZYME METABOLIC PROCESS%GO%GO:0006733	OXIDOREDUCTION COENZYME METABOLIC PROCESS%GO%GO:0006733		30	-0.352613	-1.23299	0.191083	0.450014	1	3077	tags=27%, list=20%, signal=33%
RNA POLYMERASE I PROMOTER CLEARANCE%REACTOME%REACT_1974.2	RNA POLYMERASE I PROMOTER CLEARANCE%REACTOME%REACT_1974.2		47	-0.316595	-1.23222	0.152918	0.451053	1	1987	tags=21%, list=13%, signal=24%
APOPTOSIS%REACTOME%REACT_578.6	APOPTOSIS%REACTOME%REACT_578.6		143	-0.258349	-1.2298	0.0927602	0.456067	1	3440	tags=29%, list=22%, signal=36%
TELOMERE C-STRAND (LAGGING STRAND) SYNTHESIS%REACTOME%REACT_7961.4	TELOMERE C-STRAND (LAGGING STRAND) SYNTHESIS%REACTOME%REACT_7961.4		21	-0.381549	-1.22903	0.182004	0.45706	1	2730	tags=38%, list=17%, signal=46%
CONVERSION FROM APC C:CDC20 TO APC C:CDH1 IN LATE ANAPHASE%REACTOME%REACT_6867.2	CONVERSION FROM APC C:CDC20 TO APC C:CDH1 IN LATE ANAPHASE%REACTOME%REACT_6867.2		17	-0.410102	-1.22569	0.207877	0.464497	1	3535	tags=53%, list=22%, signal=68%
HIV-1 TRANSCRIPTION INITIATION%REACTOME%REACT_6332.5	HIV-1 TRANSCRIPTION INITIATION%REACTOME%REACT_6332.5		39	-0.326285	-1.22492	0.17495	0.465382	1	1223	tags=21%, list=8%, signal=22%
RNA POLYMERASE II TRANSCRIPTION INITIATION%REACTOME%REACT_1851.5	RNA POLYMERASE II TRANSCRIPTION INITIATION%REACTOME%REACT_1851.5		39	-0.326285	-1.22452	0.154321	0.465404	1	1223	tags=21%, list=8%, signal=22%
PHOSPHATIDYLETHANOLAMINE ACYL-CHAIN REMODELING%GO%GO:0036152	PHOSPHATIDYLETHANOLAMINE ACYL-CHAIN REMODELING%GO%GO:0036152		17	-0.405734	-1.22394	0.215613	0.46597	1	4532	tags=47%, list=29%, signal=66%
BIOCARTA_DEATH_PATHWAY%MSIGDB_C2%BIOCARTA_DEATH_PATHWAY	BIOCARTA_DEATH_PATHWAY%MSIGDB_C2%BIOCARTA_DEATH_PATHWAY		33	-0.338587	-1.22342	0.160677	0.466235	1	2807	tags=24%, list=18%, signal=29%
RNA POLYMERASE II TRANSCRIPTION INITIATION AND PROMOTER CLEARANCE%REACTOME%REACT_834.2	RNA POLYMERASE II TRANSCRIPTION INITIATION AND PROMOTER CLEARANCE%REACTOME%REACT_834.2		39	-0.326285	-1.22284	0.167015	0.466724	1	1223	tags=21%, list=8%, signal=22%
SIGNALING BY WNT%REACTOME%REACT_11045.2	SIGNALING BY WNT%REACTOME%REACT_11045.2		64	-0.295063	-1.2223	0.148225	0.467158	1	3385	tags=34%, list=21%, signal=44%
RIBOSE PHOSPHATE BIOSYNTHETIC PROCESS%GO%GO:0046390	RIBOSE PHOSPHATE BIOSYNTHETIC PROCESS%GO%GO:0046390		49	-0.310557	-1.22167	0.167702	0.467722	1	4329	tags=41%, list=27%, signal=56%
NEGATIVE REGULATION OF TRANSFERASE ACTIVITY%GO%GO:0051348	NEGATIVE REGULATION OF TRANSFERASE ACTIVITY%GO%GO:0051348		137	-0.257833	-1.22041	0.0931174	0.469973	1	2538	tags=27%, list=16%, signal=32%
NEGATIVE REGULATION OF AXONOGENESIS%GO%GO:0050771	NEGATIVE REGULATION OF AXONOGENESIS%GO%GO:0050771		16	-0.410167	-1.22014	0.178357	0.469613	1	771	tags=19%, list=5%, signal=20%
CELL CYCLE PHASE%GO%GO:0022403	CELL CYCLE PHASE%GO%GO:0022403		298	-0.233654	-1.21878	0.0530612	0.472098	1	3535	tags=29%, list=22%, signal=37%
RNA POLYMERASE I TRANSCRIPTION%REACTOME%REACT_1309.1	RNA POLYMERASE I TRANSCRIPTION%REACTOME%REACT_1309.1		49	-0.311086	-1.21841	0.149688	0.472016	1	1987	tags=20%, list=13%, signal=23%
HYDROLASE ACTIVITY, ACTING ON CARBON-NITROGEN (BUT NOT PEPTIDE) BONDS, IN LINEAR AMIDES%GO%GO:0016811	HYDROLASE ACTIVITY, ACTING ON CARBON-NITROGEN (BUT NOT PEPTIDE) BONDS, IN LINEAR AMIDES%GO%GO:0016811		34	-0.331889	-1.21813	0.175055	0.471788	1	757	tags=15%, list=5%, signal=15%
ACYL CHAIN REMODELLING OF PE%REACTOME%REACT_121369.2	ACYL CHAIN REMODELLING OF PE%REACTOME%REACT_121369.2		17	-0.405734	-1.21746	0.209446	0.472457	1	4532	tags=47%, list=29%, signal=66%
PYRIMIDINE NUCLEOBASE METABOLIC PROCESS%GO%GO:0006206	PYRIMIDINE NUCLEOBASE METABOLIC PROCESS%GO%GO:0006206		20	-0.375732	-1.21716	0.210526	0.472244	1	2472	tags=30%, list=16%, signal=36%
ENDOSOMAL SORTING COMPLEX REQUIRED FOR TRANSPORT (ESCRT)%REACTOME%REACT_27258.1	ENDOSOMAL SORTING COMPLEX REQUIRED FOR TRANSPORT (ESCRT)%REACTOME%REACT_27258.1		27	-0.355603	-1.21602	0.176357	0.474279	1	4104	tags=48%, list=26%, signal=65%
RNA POLYMERASE II TRANSCRIPTION PRE-INITIATION AND PROMOTER OPENING%REACTOME%REACT_1655.5	RNA POLYMERASE II TRANSCRIPTION PRE-INITIATION AND PROMOTER OPENING%REACTOME%REACT_1655.5		39	-0.326285	-1.21585	0.178423	0.473699	1	1223	tags=21%, list=8%, signal=22%
DEOXYRIBONUCLEASE ACTIVITY%GO%GO:0004536	DEOXYRIBONUCLEASE ACTIVITY%GO%GO:0004536		29	-0.345536	-1.21508	0.2	0.474751	1	1375	tags=21%, list=9%, signal=23%
DEGRADATION OF BETA-CATENIN BY THE DESTRUCTION COMPLEX%REACTOME%REACT_11063.1	DEGRADATION OF BETA-CATENIN BY THE DESTRUCTION COMPLEX%REACTOME%REACT_11063.1		64	-0.295063	-1.21328	0.141988	0.478411	1	3385	tags=34%, list=21%, signal=44%
REGULATION OF PROTEASOMAL UBIQUITIN-DEPENDENT PROTEIN CATABOLIC PROCESS%GO%GO:0032434	REGULATION OF PROTEASOMAL UBIQUITIN-DEPENDENT PROTEIN CATABOLIC PROCESS%GO%GO:0032434		48	-0.305181	-1.21287	0.149312	0.478421	1	2235	tags=25%, list=14%, signal=29%
NEGATIVE REGULATION OF CELL CYCLE PROCESS%GO%GO:0010948	NEGATIVE REGULATION OF CELL CYCLE PROCESS%GO%GO:0010948		141	-0.253773	-1.21273	0.0941423	0.477853	1	3399	tags=31%, list=22%, signal=39%
RHO GTPASE BINDING%GO%GO:0017048	RHO GTPASE BINDING%GO%GO:0017048		29	-0.355231	-1.21178	0.180085	0.479346	1	2023	tags=31%, list=13%, signal=36%
CLEAVAGE FURROW%GO%GO:0032154	CLEAVAGE FURROW%GO%GO:0032154		19	-0.387454	-1.21152	0.199161	0.479063	1	1584	tags=21%, list=10%, signal=23%
MITOCHONDRIAL MEMBRANE ORGANIZATION%GO%GO:0007006	MITOCHONDRIAL MEMBRANE ORGANIZATION%GO%GO:0007006		23	-0.364189	-1.20983	0.196319	0.482517	1	3511	tags=30%, list=22%, signal=39%
OUTER MEMBRANE%GO%GO:0019867	OUTER MEMBRANE%GO%GO:0019867		72	-0.284026	-1.20973	0.150628	0.48178	1	3305	tags=29%, list=21%, signal=37%
NUCLEOBASE-CONTAINING COMPOUND KINASE ACTIVITY%GO%GO:0019205	NUCLEOBASE-CONTAINING COMPOUND KINASE ACTIVITY%GO%GO:0019205		36	-0.331238	-1.20966	0.172996	0.48095	1	2454	tags=28%, list=16%, signal=33%
TELOMERE MAINTENANCE VIA SEMI-CONSERVATIVE REPLICATION%GO%GO:0032201	TELOMERE MAINTENANCE VIA SEMI-CONSERVATIVE REPLICATION%GO%GO:0032201		21	-0.381549	-1.20864	0.198364	0.482722	1	2730	tags=38%, list=17%, signal=46%
NEGATIVE REGULATION OF CATALYTIC ACTIVITY%GO%GO:0043086	NEGATIVE REGULATION OF CATALYTIC ACTIVITY%GO%GO:0043086		395	-0.225825	-1.20854	0.0504386	0.482033	1	3548	tags=29%, list=23%, signal=37%
PROTEIN TARGETING%GO%GO:0006605	PROTEIN TARGETING%GO%GO:0006605		265	-0.233306	-1.20789	0.0493827	0.482772	1	3706	tags=32%, list=24%, signal=41%
SIG_CD40PATHWAYMAP%MSIGDB_C2%SIG_CD40PATHWAYMAP	SIG_CD40PATHWAYMAP%MSIGDB_C2%SIG_CD40PATHWAYMAP		33	-0.336141	-1.20788	0.176344	0.481827	1	1261	tags=27%, list=8%, signal=30%
RNA POLYMERASE II HIV-1 PROMOTER ESCAPE%REACTOME%REACT_6253.3	RNA POLYMERASE II HIV-1 PROMOTER ESCAPE%REACTOME%REACT_6253.3		39	-0.326285	-1.20715	0.178715	0.482773	1	1223	tags=21%, list=8%, signal=22%
MITOTIC G1-G1 S PHASES%REACTOME%REACT_21267.3	MITOTIC G1-G1 S PHASES%REACTOME%REACT_21267.3		133	-0.25591	-1.20294	0.10262	0.492551	1	4999	tags=41%, list=32%, signal=60%
CELLULAR MODIFIED AMINO ACID METABOLIC PROCESS%GO%GO:0006575	CELLULAR MODIFIED AMINO ACID METABOLIC PROCESS%GO%GO:0006575		119	-0.261162	-1.20201	0.116935	0.494021	1	3367	tags=26%, list=21%, signal=33%
RIBOSOME BIOGENESIS IN EUKARYOTES%KEGG%HSA03008	RIBOSOME BIOGENESIS IN EUKARYOTES%KEGG%HSA03008		68	-0.28389	-1.20191	0.148847	0.493321	1	3711	tags=32%, list=24%, signal=42%
EXOSOME (RNASE COMPLEX)%GO%GO:0000178	EXOSOME (RNASE COMPLEX)%GO%GO:0000178		19	-0.387115	-1.2001	0.226721	0.497267	1	2194	tags=32%, list=14%, signal=37%
CHROMATIN ASSEMBLY%GO%GO:0031497	CHROMATIN ASSEMBLY%GO%GO:0031497		51	-0.304025	-1.1992	0.171315	0.498615	1	4202	tags=41%, list=27%, signal=56%
S PHASE%REACTOME%REACT_899.6	S PHASE%REACTOME%REACT_899.6		119	-0.255538	-1.19409	0.131222	0.510985	1	4726	tags=41%, list=30%, signal=58%
LATERAL PLASMA MEMBRANE%GO%GO:0016328	LATERAL PLASMA MEMBRANE%GO%GO:0016328		18	-0.390219	-1.1923	0.21519	0.514869	1	3088	tags=44%, list=20%, signal=55%
GLYCOSPHINGOLIPID BIOSYNTHESIS - LACTO AND NEOLACTO SERIES%KEGG%HSA00601	GLYCOSPHINGOLIPID BIOSYNTHESIS - LACTO AND NEOLACTO SERIES%KEGG%HSA00601		23	-0.370777	-1.19224	0.209052	0.514006	1	5372	tags=57%, list=34%, signal=86%
CARBOHYDRATE KINASE ACTIVITY%GO%GO:0019200	CARBOHYDRATE KINASE ACTIVITY%GO%GO:0019200		15	-0.413799	-1.19096	0.239407	0.516544	1	3169	tags=27%, list=20%, signal=33%
POSITIVE REGULATION OF CELL CYCLE PROCESS%GO%GO:0090068	POSITIVE REGULATION OF CELL CYCLE PROCESS%GO%GO:0090068		141	-0.248672	-1.18808	0.10856	0.523458	1	3385	tags=29%, list=21%, signal=37%
REGULATION OF MITOTIC CELL CYCLE%GO%GO:0007346	REGULATION OF MITOTIC CELL CYCLE%GO%GO:0007346		231	-0.234136	-1.1875	0.101695	0.523986	1	3451	tags=29%, list=22%, signal=36%
NF-KAPPAB BINDING%GO%GO:0051059	NF-KAPPAB BINDING%GO%GO:0051059		20	-0.375519	-1.18729	0.227468	0.523548	1	2986	tags=35%, list=19%, signal=43%
RESPONSE TO ALKALOID%GO%GO:0043279	RESPONSE TO ALKALOID%GO%GO:0043279		17	-0.394189	-1.1872	0.239224	0.522785	1	172	tags=12%, list=1%, signal=12%
PROTEASOME ACCESSORY COMPLEX%GO%GO:0022624	PROTEASOME ACCESSORY COMPLEX%GO%GO:0022624		20	-0.372219	-1.18676	0.227743	0.522989	1	3385	tags=35%, list=21%, signal=45%
NEGATIVE REGULATION OF MITOTIC CELL CYCLE PHASE TRANSITION%GO%GO:1901991	NEGATIVE REGULATION OF MITOTIC CELL CYCLE PHASE TRANSITION%GO%GO:1901991		104	-0.258615	-1.18489	0.152838	0.527164	1	3535	tags=33%, list=22%, signal=42%
TYPE I INTERFERON-MEDIATED SIGNALING PATHWAY%GO%GO:0060337	TYPE I INTERFERON-MEDIATED SIGNALING PATHWAY%GO%GO:0060337		52	-0.298681	-1.18382	0.195378	0.529104	1	4682	tags=42%, list=30%, signal=60%
TNFSF8%IOB%TNFSF8	TNFSF8%IOB%TNFSF8		20	-0.376666	-1.18257	0.226013	0.531529	1	2901	tags=45%, list=18%, signal=55%
G1 PHASE%GO%GO:0051318	G1 PHASE%GO%GO:0051318		41	-0.306574	-1.18168	0.193089	0.53292	1	3163	tags=32%, list=20%, signal=40%
PHAGOSOMAL MATURATION (EARLY ENDOSOMAL STAGE)%REACTOME%REACT_121256.2	PHAGOSOMAL MATURATION (EARLY ENDOSOMAL STAGE)%REACTOME%REACT_121256.2		30	-0.333476	-1.1812	0.202586	0.533311	1	1071	tags=13%, list=7%, signal=14%
GLUCOSE METABOLISM%REACTOME%REACT_723.4	GLUCOSE METABOLISM%REACTOME%REACT_723.4		58	-0.290169	-1.1807	0.196937	0.53369	1	2842	tags=22%, list=18%, signal=27%
REPRESSING TRANSCRIPTION FACTOR BINDING%GO%GO:0070491	REPRESSING TRANSCRIPTION FACTOR BINDING%GO%GO:0070491		32	-0.33083	-1.18035	0.222857	0.533588	1	1433	tags=22%, list=9%, signal=24%
RNA BINDING%GO%GO:0003723	RNA BINDING%GO%GO:0003723		370	-0.219932	-1.18007	0.0840708	0.533309	1	3634	tags=26%, list=23%, signal=33%
MRNA 3'-UTR BINDING%GO%GO:0003730	MRNA 3'-UTR BINDING%GO%GO:0003730		19	-0.374639	-1.1795	0.218254	0.533967	1	3876	tags=37%, list=25%, signal=49%
NEGATIVE REGULATION OF G1/S TRANSITION OF MITOTIC CELL CYCLE%GO%GO:2000134	NEGATIVE REGULATION OF G1/S TRANSITION OF MITOTIC CELL CYCLE%GO%GO:2000134		75	-0.278408	-1.17944	0.164835	0.533109	1	3385	tags=32%, list=21%, signal=41%
NUCLEOBASE METABOLIC PROCESS%GO%GO:0009112	NUCLEOBASE METABOLIC PROCESS%GO%GO:0009112		52	-0.302401	-1.17932	0.181287	0.532422	1	2472	tags=21%, list=16%, signal=25%
POSITIVE REGULATION OF VIRAL TRANSCRIPTION%GO%GO:0050434	POSITIVE REGULATION OF VIRAL TRANSCRIPTION%GO%GO:0050434		49	-0.293617	-1.17845	0.180894	0.53382	1	3356	tags=37%, list=21%, signal=47%
CELLULAR RESPONSE TO TYPE I INTERFERON%GO%GO:0071357	CELLULAR RESPONSE TO TYPE I INTERFERON%GO%GO:0071357		52	-0.298681	-1.17685	0.188912	0.537304	1	4682	tags=42%, list=30%, signal=60%
TRANSCRIPTION ELONGATION FROM RNA POLYMERASE II PROMOTER%GO%GO:0006368	TRANSCRIPTION ELONGATION FROM RNA POLYMERASE II PROMOTER%GO%GO:0006368		60	-0.283121	-1.17527	0.185841	0.540773	1	2193	tags=25%, list=14%, signal=29%
PROTEIN-DNA COMPLEX%GO%GO:0032993	PROTEIN-DNA COMPLEX%GO%GO:0032993		50	-0.290749	-1.17478	0.222222	0.541247	1	1848	tags=20%, list=12%, signal=23%
POSITIVE REGULATION OF TRANSFORMING GROWTH FACTOR BETA RECEPTOR SIGNALING PATHWAY%GO%GO:0030511	POSITIVE REGULATION OF TRANSFORMING GROWTH FACTOR BETA RECEPTOR SIGNALING PATHWAY%GO%GO:0030511		16	-0.390002	-1.17318	0.264344	0.544742	1	2016	tags=31%, list=13%, signal=36%
REGULATION OF CELL CYCLE PROCESS%GO%GO:0010564	REGULATION OF CELL CYCLE PROCESS%GO%GO:0010564		267	-0.226195	-1.17041	0.093254	0.551582	1	3451	tags=28%, list=22%, signal=35%
RNA POLYMERASE II TRANSCRIPTION%REACTOME%REACT_1366.2	RNA POLYMERASE II TRANSCRIPTION%REACTOME%REACT_1366.2		95	-0.261396	-1.1703	0.155983	0.550862	1	3888	tags=36%, list=25%, signal=47%
NEGATIVE REGULATION OF CELL CYCLE PHASE TRANSITION%GO%GO:1901988	NEGATIVE REGULATION OF CELL CYCLE PHASE TRANSITION%GO%GO:1901988		104	-0.258615	-1.1702	0.157328	0.550107	1	3535	tags=33%, list=22%, signal=42%
CELLULAR PROCESS INVOLVED IN REPRODUCTION%GO%GO:0048610	CELLULAR PROCESS INVOLVED IN REPRODUCTION%GO%GO:0048610		210	-0.23087	-1.1684	0.121535	0.554174	1	4531	tags=36%, list=29%, signal=49%
LATENT INFECTION OF HOMO SAPIENS WITH MYCOBACTERIUM TUBERCULOSIS%REACTOME%REACT_121237.2	LATENT INFECTION OF HOMO SAPIENS WITH MYCOBACTERIUM TUBERCULOSIS%REACTOME%REACT_121237.2		30	-0.333476	-1.16444	0.242616	0.564646	1	1071	tags=13%, list=7%, signal=14%
NEGATIVE REGULATION OF PROTEIN BINDING%GO%GO:0032091	NEGATIVE REGULATION OF PROTEIN BINDING%GO%GO:0032091		26	-0.346053	-1.16427	0.24359	0.564079	1	1576	tags=23%, list=10%, signal=26%
INDUCTION OF PROGRAMMED CELL DEATH%GO%GO:0012502	INDUCTION OF PROGRAMMED CELL DEATH%GO%GO:0012502		141	-0.246273	-1.16413	0.138716	0.563413	1	2427	tags=20%, list=15%, signal=23%
BASIGIN INTERACTIONS%REACTOME%REACT_12560.3	BASIGIN INTERACTIONS%REACTOME%REACT_12560.3		23	-0.348832	-1.164	0.226695	0.56276	1	3344	tags=30%, list=21%, signal=39%
HOST INTERACTIONS OF HIV FACTORS%REACTOME%REACT_6288.4	HOST INTERACTIONS OF HIV FACTORS%REACTOME%REACT_6288.4		119	-0.253884	-1.16194	0.17284	0.56752	1	3385	tags=32%, list=21%, signal=40%
TRIACYLGLYCEROL BIOSYNTHESIS%HUMANCYC%TRIGLSYN-PWY	TRIACYLGLYCEROL BIOSYNTHESIS%HUMANCYC%TRIGLSYN-PWY		16	-0.395452	-1.16151	0.258403	0.567779	1	1611	tags=25%, list=10%, signal=28%
INDUCTION OF APOPTOSIS%GO%GO:0006917	INDUCTION OF APOPTOSIS%GO%GO:0006917		141	-0.246273	-1.16106	0.181628	0.567988	1	2427	tags=20%, list=15%, signal=23%
RESPONSE TO TYPE I INTERFERON%GO%GO:0034340	RESPONSE TO TYPE I INTERFERON%GO%GO:0034340		53	-0.288667	-1.16008	0.209677	0.56983	1	4682	tags=42%, list=30%, signal=59%
NUCLEOSOME%GO%GO:0000786	NUCLEOSOME%GO%GO:0000786		16	-0.386472	-1.15964	0.2827	0.570018	1	3868	tags=44%, list=25%, signal=58%
REGULATION OF PROTEIN CATABOLIC PROCESS%GO%GO:0042176	REGULATION OF PROTEIN CATABOLIC PROCESS%GO%GO:0042176		108	-0.254249	-1.15881	0.175105	0.571352	1	1981	tags=19%, list=13%, signal=22%
RIBONUCLEOPROTEIN COMPLEX BIOGENESIS%GO%GO:0022613	RIBONUCLEOPROTEIN COMPLEX BIOGENESIS%GO%GO:0022613		144	-0.240578	-1.15839	0.162839	0.571519	1	4353	tags=37%, list=28%, signal=50%
INTERACTION WITH HOST%GO%GO:0051701	INTERACTION WITH HOST%GO%GO:0051701		88	-0.262403	-1.15717	0.18711	0.573933	1	4717	tags=41%, list=30%, signal=58%
ICOSANOID METABOLIC PROCESS%GO%GO:0006690	ICOSANOID METABOLIC PROCESS%GO%GO:0006690		39	-0.306791	-1.15711	0.246032	0.573083	1	4746	tags=38%, list=30%, signal=55%
ADHERENS JUNCTION%GO%GO:0005912	ADHERENS JUNCTION%GO%GO:0005912		107	-0.249686	-1.15617	0.187364	0.574766	1	1987	tags=21%, list=13%, signal=23%
RNA POLYMERASE I, RNA POLYMERASE III, AND MITOCHONDRIAL TRANSCRIPTION%REACTOME%REACT_21352.3	RNA POLYMERASE I, RNA POLYMERASE III, AND MITOCHONDRIAL TRANSCRIPTION%REACTOME%REACT_21352.3		88	-0.26491	-1.15607	0.18896	0.574028	1	1987	tags=19%, list=13%, signal=22%
HEART PROCESS%GO%GO:0003015	HEART PROCESS%GO%GO:0003015		18	-0.377265	-1.15561	0.266667	0.574359	1	496	tags=17%, list=3%, signal=17%
POLYAMINE METABOLIC PROCESS%GO%GO:0006595	POLYAMINE METABOLIC PROCESS%GO%GO:0006595		15	-0.399486	-1.15518	0.265823	0.574615	1	2867	tags=33%, list=18%, signal=41%
REGULATION OF FATTY ACID BIOSYNTHETIC PROCESS%GO%GO:0042304	REGULATION OF FATTY ACID BIOSYNTHETIC PROCESS%GO%GO:0042304		16	-0.390828	-1.15475	0.25	0.57482	1	2402	tags=31%, list=15%, signal=37%
SIGNALING EVENTS MEDIATED BY HDAC CLASS I%PATHWAY INTERACTION DATABASE NCI-NATURE CURATED DATA%SIGNALING EVENTS MEDIATED BY HDAC CLASS I	SIGNALING EVENTS MEDIATED BY HDAC CLASS I%PATHWAY INTERACTION DATABASE NCI-NATURE CURATED DATA%SIGNALING EVENTS MEDIATED BY HDAC CLASS I		65	-0.277142	-1.15387	0.191721	0.576405	1	2586	tags=25%, list=16%, signal=29%
DNA STRAND ELONGATION%REACTOME%REACT_932.6	DNA STRAND ELONGATION%REACTOME%REACT_932.6		30	-0.327819	-1.15326	0.246521	0.577119	1	2916	tags=30%, list=19%, signal=37%
DNA PACKAGING%GO%GO:0006323	DNA PACKAGING%GO%GO:0006323		72	-0.277588	-1.15234	0.189474	0.57873	1	3981	tags=38%, list=25%, signal=50%
CELLULAR BIOGENIC AMINE METABOLIC PROCESS%GO%GO:0006576	CELLULAR BIOGENIC AMINE METABOLIC PROCESS%GO%GO:0006576		88	-0.260726	-1.15233	0.197248	0.577709	1	2019	tags=19%, list=13%, signal=22%
SCAFFOLD PROTEIN BINDING%GO%GO:0097110	SCAFFOLD PROTEIN BINDING%GO%GO:0097110		15	-0.390388	-1.15124	0.271222	0.579967	1	3345	tags=33%, list=21%, signal=42%
NEGATIVE REGULATION OF PROTEOLYSIS%GO%GO:0045861	NEGATIVE REGULATION OF PROTEOLYSIS%GO%GO:0045861		26	-0.340844	-1.15104	0.273486	0.579512	1	3644	tags=31%, list=23%, signal=40%
INTRACELLULAR PROTEIN TRANSPORT%GO%GO:0006886	INTRACELLULAR PROTEIN TRANSPORT%GO%GO:0006886		361	-0.214163	-1.15017	0.135484	0.580988	1	3706	tags=31%, list=24%, signal=40%
INHIBITION OF THE PROTEOLYTIC ACTIVITY OF APC C REQUIRED FOR THE ONSET OF ANAPHASE BY MITOTIC SPINDLE CHECKPOINT COMPONENTS%REACTOME%REACT_1041.2	INHIBITION OF THE PROTEOLYTIC ACTIVITY OF APC C REQUIRED FOR THE ONSET OF ANAPHASE BY MITOTIC SPINDLE CHECKPOINT COMPONENTS%REACTOME%REACT_1041.2		18	-0.372269	-1.14823	0.265182	0.58575	1	4100	tags=50%, list=26%, signal=68%
PROTEIN FOLDING%REACTOME%REACT_16952.2	PROTEIN FOLDING%REACTOME%REACT_16952.2		51	-0.290708	-1.14822	0.223577	0.584731	1	3793	tags=37%, list=24%, signal=49%
FRUCTOSE AND MANNOSE METABOLISM%KEGG%HSA00051	FRUCTOSE AND MANNOSE METABOLISM%KEGG%HSA00051		34	-0.31566	-1.14668	0.232906	0.588186	1	5189	tags=44%, list=33%, signal=66%
OXIDOREDUCTASE ACTIVITY%GO%GO:0016491	OXIDOREDUCTASE ACTIVITY%GO%GO:0016491		357	-0.21405	-1.14599	0.130531	0.589126	1	3908	tags=28%, list=25%, signal=36%
VALIDATED TRANSCRIPTIONAL TARGETS OF TAP63 ISOFORMS%PATHWAY INTERACTION DATABASE NCI-NATURE CURATED DATA%VALIDATED TRANSCRIPTIONAL TARGETS OF TAP63 ISOFORMS	VALIDATED TRANSCRIPTIONAL TARGETS OF TAP63 ISOFORMS%PATHWAY INTERACTION DATABASE NCI-NATURE CURATED DATA%VALIDATED TRANSCRIPTIONAL TARGETS OF TAP63 ISOFORMS		53	-0.282046	-1.14543	0.217573	0.58979	1	4642	tags=45%, list=29%, signal=64%
TAK1 ACTIVATES NFKB BY PHOSPHORYLATION AND ACTIVATION OF IKKS COMPLEX%REACTOME%REACT_21281.5	TAK1 ACTIVATES NFKB BY PHOSPHORYLATION AND ACTIVATION OF IKKS COMPLEX%REACTOME%REACT_21281.5		23	-0.348408	-1.14533	0.272921	0.589048	1	1290	tags=26%, list=8%, signal=28%
RNA POLYMERASE II PRE-TRANSCRIPTION EVENTS%REACTOME%REACT_22107.2	RNA POLYMERASE II PRE-TRANSCRIPTION EVENTS%REACTOME%REACT_22107.2		54	-0.284212	-1.14518	0.241935	0.588445	1	3356	tags=33%, list=21%, signal=42%
PHOSPHOTRANSFERASE ACTIVITY, PHOSPHATE GROUP AS ACCEPTOR%GO%GO:0016776	PHOSPHOTRANSFERASE ACTIVITY, PHOSPHATE GROUP AS ACCEPTOR%GO%GO:0016776		27	-0.337149	-1.14443	0.259036	0.589637	1	2454	tags=30%, list=16%, signal=35%
CELLULAR AMINE METABOLIC PROCESS%GO%GO:0044106	CELLULAR AMINE METABOLIC PROCESS%GO%GO:0044106		88	-0.260726	-1.1443	0.205451	0.588989	1	2019	tags=19%, list=13%, signal=22%
INACTIVATION OF APC C VIA DIRECT INHIBITION OF THE APC C COMPLEX%REACTOME%REACT_1072.2	INACTIVATION OF APC C VIA DIRECT INHIBITION OF THE APC C COMPLEX%REACTOME%REACT_1072.2		18	-0.372269	-1.14285	0.285714	0.592114	1	4100	tags=50%, list=26%, signal=68%
REGULATION OF CYCLIN-DEPENDENT PROTEIN SERINE/THREONINE KINASE ACTIVITY%GO%GO:0000079	REGULATION OF CYCLIN-DEPENDENT PROTEIN SERINE/THREONINE KINASE ACTIVITY%GO%GO:0000079		56	-0.286568	-1.14236	0.239915	0.592628	1	2649	tags=29%, list=17%, signal=34%
REGULATION OF CELL CYCLE PHASE TRANSITION%GO%GO:1901987	REGULATION OF CELL CYCLE PHASE TRANSITION%GO%GO:1901987		126	-0.243148	-1.13991	0.193966	0.598929	1	3399	tags=32%, list=22%, signal=40%
SEPARATION OF SISTER CHROMATIDS%REACTOME%REACT_150471.2	SEPARATION OF SISTER CHROMATIDS%REACTOME%REACT_150471.2		150	-0.240242	-1.13942	0.182927	0.599278	1	3399	tags=33%, list=22%, signal=42%
HEART CONTRACTION%GO%GO:0060047	HEART CONTRACTION%GO%GO:0060047		18	-0.377265	-1.13855	0.280851	0.600894	1	496	tags=17%, list=3%, signal=17%
REACTIVE OXYGEN SPECIES METABOLIC PROCESS%GO%GO:0072593	REACTIVE OXYGEN SPECIES METABOLIC PROCESS%GO%GO:0072593		44	-0.304289	-1.13833	0.261603	0.600494	1	570	tags=14%, list=4%, signal=14%
CHROMOSOME CONDENSATION%GO%GO:0030261	CHROMOSOME CONDENSATION%GO%GO:0030261		15	-0.384646	-1.13792	0.259794	0.600703	1	5775	tags=67%, list=37%, signal=105%
LAGGING STRAND SYNTHESIS%REACTOME%REACT_312.5	LAGGING STRAND SYNTHESIS%REACTOME%REACT_312.5		19	-0.364737	-1.13775	0.286021	0.600178	1	2730	tags=37%, list=17%, signal=45%
MITOTIC CELL CYCLE%GO%GO:0000278	MITOTIC CELL CYCLE%GO%GO:0000278		422	-0.209095	-1.13711	0.0946502	0.601059	1	3535	tags=28%, list=22%, signal=35%
REGULATION OF SYNAPTIC PLASTICITY%GO%GO:0048167	REGULATION OF SYNAPTIC PLASTICITY%GO%GO:0048167		24	-0.337457	-1.1369	0.263158	0.600637	1	2103	tags=29%, list=13%, signal=34%
TRANSCRIPTION ELONGATION FROM RNA POLYMERASE I PROMOTER%GO%GO:0006362	TRANSCRIPTION ELONGATION FROM RNA POLYMERASE I PROMOTER%GO%GO:0006362		19	-0.365173	-1.13554	0.287109	0.603632	1	1223	tags=21%, list=8%, signal=23%
CARBOHYDRATE BIOSYNTHETIC PROCESS%GO%GO:0016051	CARBOHYDRATE BIOSYNTHETIC PROCESS%GO%GO:0016051		61	-0.281168	-1.13548	0.248954	0.602765	1	5143	tags=43%, list=33%, signal=63%
DICARBOXYLIC ACID TRANSPORT%GO%GO:0006835	DICARBOXYLIC ACID TRANSPORT%GO%GO:0006835		31	-0.318714	-1.1354	0.250545	0.602001	1	1886	tags=23%, list=12%, signal=26%
INTRINSIC APOPTOTIC SIGNALING PATHWAY IN RESPONSE TO DNA DAMAGE BY P53 CLASS MEDIATOR%GO%GO:0042771	INTRINSIC APOPTOTIC SIGNALING PATHWAY IN RESPONSE TO DNA DAMAGE BY P53 CLASS MEDIATOR%GO%GO:0042771		21	-0.361347	-1.13422	0.281837	0.604555	1	1930	tags=33%, list=12%, signal=38%
ADHERENS JUNCTION ORGANIZATION%GO%GO:0034332	ADHERENS JUNCTION ORGANIZATION%GO%GO:0034332		42	-0.297191	-1.13231	0.263918	0.609213	1	2232	tags=29%, list=14%, signal=33%
CELL DIVISION SITE PART%GO%GO:0032155	CELL DIVISION SITE PART%GO%GO:0032155		21	-0.347569	-1.13176	0.2625	0.609863	1	1584	tags=19%, list=10%, signal=21%
REGULATION OF VIRAL TRANSCRIPTION%GO%GO:0046782	REGULATION OF VIRAL TRANSCRIPTION%GO%GO:0046782		61	-0.273128	-1.13154	0.221219	0.609529	1	1908	tags=23%, list=12%, signal=26%
AMINE BIOSYNTHETIC PROCESS%GO%GO:0009309	AMINE BIOSYNTHETIC PROCESS%GO%GO:0009309		19	-0.367027	-1.13062	0.284351	0.611184	1	4496	tags=47%, list=29%, signal=66%
MITOCHONDRIAL OUTER MEMBRANE%GO%GO:0005741	MITOCHONDRIAL OUTER MEMBRANE%GO%GO:0005741		63	-0.274188	-1.13062	0.218367	0.610148	1	3305	tags=29%, list=21%, signal=36%
FATTY ACID DERIVATIVE METABOLIC PROCESS%GO%GO:1901568	FATTY ACID DERIVATIVE METABOLIC PROCESS%GO%GO:1901568		39	-0.306791	-1.13025	0.234592	0.610262	1	4746	tags=38%, list=30%, signal=55%
REGULATION OF DNA REPAIR%GO%GO:0006282	REGULATION OF DNA REPAIR%GO%GO:0006282		42	-0.294481	-1.12966	0.249489	0.611009	1	1108	tags=19%, list=7%, signal=20%
REGULATION OF MITOTIC CELL CYCLE PHASE TRANSITION%GO%GO:1901990	REGULATION OF MITOTIC CELL CYCLE PHASE TRANSITION%GO%GO:1901990		126	-0.243148	-1.12961	0.193347	0.61014	1	3399	tags=32%, list=22%, signal=40%
NEGATIVE REGULATION OF KINASE ACTIVITY%GO%GO:0033673	NEGATIVE REGULATION OF KINASE ACTIVITY%GO%GO:0033673		127	-0.242503	-1.12853	0.207983	0.612255	1	2538	tags=26%, list=16%, signal=31%
RIBOSOME BIOGENESIS%GO%GO:0042254	RIBOSOME BIOGENESIS%GO%GO:0042254		69	-0.267319	-1.12528	0.237603	0.620945	1	5305	tags=45%, list=34%, signal=67%
REGULATION OF PROTEIN STABILITY%GO%GO:0031647	REGULATION OF PROTEIN STABILITY%GO%GO:0031647		83	-0.256418	-1.12464	0.236948	0.621929	1	2842	tags=25%, list=18%, signal=31%
GLYCOSAMINOGLYCAN BIOSYNTHESIS - CHONDROITIN SULFATE%KEGG%HSA00532	GLYCOSAMINOGLYCAN BIOSYNTHESIS - CHONDROITIN SULFATE%KEGG%HSA00532		22	-0.342406	-1.12415	0.293103	0.622402	1	2303	tags=32%, list=15%, signal=37%
VIRUS-HOST INTERACTION%GO%GO:0019048	VIRUS-HOST INTERACTION%GO%GO:0019048		52	-0.282019	-1.12225	0.264463	0.627166	1	4638	tags=48%, list=29%, signal=68%
TELOMERE MAINTENANCE VIA RECOMBINATION%GO%GO:0000722	TELOMERE MAINTENANCE VIA RECOMBINATION%GO%GO:0000722		25	-0.329719	-1.1217	0.298969	0.627729	1	2730	tags=32%, list=17%, signal=39%
RHO PROTEIN SIGNAL TRANSDUCTION%GO%GO:0007266	RHO PROTEIN SIGNAL TRANSDUCTION%GO%GO:0007266		30	-0.321571	-1.12158	0.299363	0.62703	1	1893	tags=27%, list=12%, signal=30%
PURINE NUCLEOTIDE BIOSYNTHETIC PROCESS%GO%GO:0006164	PURINE NUCLEOTIDE BIOSYNTHETIC PROCESS%GO%GO:0006164		50	-0.283701	-1.11627	0.273684	0.642571	1	4603	tags=42%, list=29%, signal=59%
DNA-DIRECTED RNA POLYMERASE II, HOLOENZYME%GO%GO:0016591	DNA-DIRECTED RNA POLYMERASE II, HOLOENZYME%GO%GO:0016591		77	-0.257897	-1.11625	0.245935	0.64155	1	1243	tags=17%, list=8%, signal=18%
LONG-CHAIN FATTY ACID TRANSPORT%GO%GO:0015909	LONG-CHAIN FATTY ACID TRANSPORT%GO%GO:0015909		21	-0.33673	-1.11545	0.290254	0.643021	1	493	tags=14%, list=3%, signal=15%
ISOMERASE ACTIVITY%GO%GO:0016853	ISOMERASE ACTIVITY%GO%GO:0016853		73	-0.262823	-1.1146	0.248366	0.64456	1	4759	tags=45%, list=30%, signal=64%
SUPEROXIDE METABOLIC PROCESS%GO%GO:0006801	SUPEROXIDE METABOLIC PROCESS%GO%GO:0006801		19	-0.357174	-1.11376	0.273684	0.646153	1	339	tags=16%, list=2%, signal=16%
PROTEIN SERINE/THREONINE/TYROSINE KINASE ACTIVITY%GO%GO:0004712	PROTEIN SERINE/THREONINE/TYROSINE KINASE ACTIVITY%GO%GO:0004712		16	-0.378105	-1.11292	0.304348	0.64778	1	655	tags=19%, list=4%, signal=20%
ALCOHOL METABOLIC PROCESS%GO%GO:0006066	ALCOHOL METABOLIC PROCESS%GO%GO:0006066		152	-0.233419	-1.11262	0.247289	0.647644	1	4087	tags=30%, list=26%, signal=40%
A TETRASACCHARIDE LINKER SEQUENCE IS REQUIRED FOR GAG SYNTHESIS%REACTOME%REACT_121408.2	A TETRASACCHARIDE LINKER SEQUENCE IS REQUIRED FOR GAG SYNTHESIS%REACTOME%REACT_121408.2		24	-0.332182	-1.11249	0.261905	0.647007	1	3361	tags=42%, list=21%, signal=53%
TRANSCRIPTION ELONGATION FROM RNA POLYMERASE III PROMOTER%GO%GO:0006385	TRANSCRIPTION ELONGATION FROM RNA POLYMERASE III PROMOTER%GO%GO:0006385		18	-0.364465	-1.11045	0.305155	0.652325	1	3502	tags=33%, list=22%, signal=43%
REGULATION OF RHOA ACTIVITY%PATHWAY INTERACTION DATABASE NCI-NATURE CURATED DATA%REGULATION OF RHOA ACTIVITY	REGULATION OF RHOA ACTIVITY%PATHWAY INTERACTION DATABASE NCI-NATURE CURATED DATA%REGULATION OF RHOA ACTIVITY		45	-0.291719	-1.10993	0.277895	0.652868	1	2368	tags=27%, list=15%, signal=31%
SENSORY PERCEPTION OF MECHANICAL STIMULUS%GO%GO:0050954	SENSORY PERCEPTION OF MECHANICAL STIMULUS%GO%GO:0050954		43	-0.288762	-1.10987	0.277083	0.651966	1	3915	tags=37%, list=25%, signal=49%
CELL DIVISION SITE%GO%GO:0032153	CELL DIVISION SITE%GO%GO:0032153		21	-0.347569	-1.1092	0.326087	0.65303	1	1584	tags=19%, list=10%, signal=21%
REGULATION OF CDC42 GTPASE ACTIVITY%GO%GO:0043088	REGULATION OF CDC42 GTPASE ACTIVITY%GO%GO:0043088		16	-0.370885	-1.10783	0.322709	0.656479	1	1508	tags=19%, list=10%, signal=21%
UNSATURATED FATTY ACID METABOLIC PROCESS%GO%GO:0033559	UNSATURATED FATTY ACID METABOLIC PROCESS%GO%GO:0033559		49	-0.283644	-1.10756	0.288032	0.656263	1	4746	tags=41%, list=30%, signal=58%
POSITIVE REGULATION OF MULTI-ORGANISM PROCESS%GO%GO:0043902	POSITIVE REGULATION OF MULTI-ORGANISM PROCESS%GO%GO:0043902		78	-0.253469	-1.10734	0.254545	0.655899	1	1908	tags=21%, list=12%, signal=23%
CATALYTIC STEP 2 SPLICEOSOME%GO%GO:0071013	CATALYTIC STEP 2 SPLICEOSOME%GO%GO:0071013		77	-0.254039	-1.10715	0.247335	0.655421	1	3297	tags=27%, list=21%, signal=34%
DNA-DEPENDENT TRANSCRIPTION, TERMINATION%GO%GO:0006353	DNA-DEPENDENT TRANSCRIPTION, TERMINATION%GO%GO:0006353		78	-0.255978	-1.1066	0.275424	0.656132	1	3888	tags=31%, list=25%, signal=41%
NEGATIVE REGULATION OF CELLULAR PROTEIN METABOLIC PROCESS%GO%GO:0032269	NEGATIVE REGULATION OF CELLULAR PROTEIN METABOLIC PROCESS%GO%GO:0032269		330	-0.208846	-1.1055	0.190678	0.658597	1	3478	tags=28%, list=22%, signal=36%
RNA POLYMERASE III CHAIN ELONGATION%REACTOME%REACT_756.2	RNA POLYMERASE III CHAIN ELONGATION%REACTOME%REACT_756.2		18	-0.364465	-1.10526	0.334056	0.658283	1	3502	tags=33%, list=22%, signal=43%
RNA POLYMERASE III TRANSCRIPTION INITIATION%REACTOME%REACT_281.3	RNA POLYMERASE III TRANSCRIPTION INITIATION%REACTOME%REACT_281.3		35	-0.306261	-1.1052	0.292434	0.657389	1	2451	tags=26%, list=16%, signal=30%
CARBON-OXYGEN LYASE ACTIVITY%GO%GO:0016835	CARBON-OXYGEN LYASE ACTIVITY%GO%GO:0016835		26	-0.327767	-1.10478	0.298781	0.657748	1	2169	tags=19%, list=14%, signal=22%
INTRINSIC APOPTOTIC SIGNALING PATHWAY IN RESPONSE TO DNA DAMAGE%GO%GO:0008630	INTRINSIC APOPTOTIC SIGNALING PATHWAY IN RESPONSE TO DNA DAMAGE%GO%GO:0008630		34	-0.30509	-1.1029	0.313725	0.662702	1	2366	tags=32%, list=15%, signal=38%
NEGATIVE REGULATION OF HISTONE MODIFICATION%GO%GO:0031057	NEGATIVE REGULATION OF HISTONE MODIFICATION%GO%GO:0031057		19	-0.350652	-1.10287	0.344898	0.661736	1	1433	tags=21%, list=9%, signal=23%
RNA-DEPENDENT ATPASE ACTIVITY%GO%GO:0008186	RNA-DEPENDENT ATPASE ACTIVITY%GO%GO:0008186		20	-0.352716	-1.10275	0.315895	0.66103	1	909	tags=25%, list=6%, signal=26%
TERMINATION OF RNA POLYMERASE III TRANSCRIPTION%GO%GO:0006386	TERMINATION OF RNA POLYMERASE III TRANSCRIPTION%GO%GO:0006386		18	-0.364465	-1.10253	0.308765	0.660652	1	3502	tags=33%, list=22%, signal=43%
POSITIVE REGULATION OF VIRAL REPRODUCTION%GO%GO:0048524	POSITIVE REGULATION OF VIRAL REPRODUCTION%GO%GO:0048524		75	-0.256197	-1.10252	0.245652	0.659629	1	1908	tags=21%, list=12%, signal=24%
COFACTOR METABOLIC PROCESS%GO%GO:0051186	COFACTOR METABOLIC PROCESS%GO%GO:0051186		132	-0.233805	-1.10032	0.221545	0.665614	1	1454	tags=13%, list=9%, signal=14%
NEGATIVE REGULATION OF PROTEIN KINASE ACTIVITY%GO%GO:0006469	NEGATIVE REGULATION OF PROTEIN KINASE ACTIVITY%GO%GO:0006469		118	-0.238642	-1.10023	0.259414	0.664839	1	2538	tags=26%, list=16%, signal=31%
RNA POLYMERASE III TRANSCRIPTION INITIATION FROM TYPE 3 PROMOTER%REACTOME%REACT_571.3	RNA POLYMERASE III TRANSCRIPTION INITIATION FROM TYPE 3 PROMOTER%REACTOME%REACT_571.3		28	-0.32277	-1.10002	0.303534	0.664475	1	1174	tags=18%, list=7%, signal=19%
CELLULAR NITROGEN COMPOUND CATABOLIC PROCESS%GO%GO:0044270	CELLULAR NITROGEN COMPOUND CATABOLIC PROCESS%GO%GO:0044270		476	-0.199607	-1.09965	0.173516	0.664537	1	3117	tags=22%, list=20%, signal=26%
POSITIVE REGULATION OF PROTEOLYSIS%GO%GO:0045862	POSITIVE REGULATION OF PROTEOLYSIS%GO%GO:0045862		59	-0.268659	-1.09941	0.298	0.664211	1	3452	tags=36%, list=22%, signal=45%
NEGATIVE REGULATION OF PROTEIN DEPOLYMERIZATION%GO%GO:1901880	NEGATIVE REGULATION OF PROTEIN DEPOLYMERIZATION%GO%GO:1901880		23	-0.334928	-1.09876	0.315068	0.665284	1	2402	tags=35%, list=15%, signal=41%
TRANSCRIPTION%REACTOME%REACT_1788.4	TRANSCRIPTION%REACTOME%REACT_1788.4		168	-0.223431	-1.09787	0.219316	0.667036	1	1987	tags=18%, list=13%, signal=20%
NEGATIVE REGULATION OF EPIDERMAL GROWTH FACTOR RECEPTOR SIGNALING PATHWAY%GO%GO:0042059	NEGATIVE REGULATION OF EPIDERMAL GROWTH FACTOR RECEPTOR SIGNALING PATHWAY%GO%GO:0042059		35	-0.298318	-1.0977	0.296774	0.666504	1	1005	tags=17%, list=6%, signal=18%
ATP-DEPENDENT RNA HELICASE ACTIVITY%GO%GO:0004004	ATP-DEPENDENT RNA HELICASE ACTIVITY%GO%GO:0004004		19	-0.355236	-1.09741	0.313929	0.666373	1	909	tags=26%, list=6%, signal=28%
SYNTHESIS AND INTERCONVERSION OF NUCLEOTIDE DI- AND TRIPHOSPHATES%REACTOME%REACT_21330.2	SYNTHESIS AND INTERCONVERSION OF NUCLEOTIDE DI- AND TRIPHOSPHATES%REACTOME%REACT_21330.2		18	-0.363669	-1.0968	0.33195	0.667219	1	4781	tags=56%, list=30%, signal=80%
LINOLEIC ACID METABOLISM%KEGG%HSA00591	LINOLEIC ACID METABOLISM%KEGG%HSA00591		19	-0.358148	-1.09398	0.32636	0.675368	1	4782	tags=37%, list=30%, signal=53%
POSITIVE REGULATION OF REPRODUCTIVE PROCESS%GO%GO:2000243	POSITIVE REGULATION OF REPRODUCTIVE PROCESS%GO%GO:2000243		78	-0.248024	-1.09223	0.27907	0.679917	1	3464	tags=32%, list=22%, signal=41%
PHOSPHATIDYLSERINE METABOLIC PROCESS%GO%GO:0006658	PHOSPHATIDYLSERINE METABOLIC PROCESS%GO%GO:0006658		19	-0.350244	-1.09183	0.300613	0.680086	1	1807	tags=26%, list=11%, signal=30%
ANCHORING JUNCTION%GO%GO:0070161	ANCHORING JUNCTION%GO%GO:0070161		114	-0.23869	-1.09176	0.243852	0.679276	1	1987	tags=19%, list=13%, signal=22%
PROTEIN LOCALIZATION TO ORGANELLE%GO%GO:0033365	PROTEIN LOCALIZATION TO ORGANELLE%GO%GO:0033365		292	-0.208124	-1.0916	0.220302	0.678744	1	3706	tags=29%, list=24%, signal=37%
RNA POLYMERASE I PROMOTER ESCAPE%REACTOME%REACT_1913.2	RNA POLYMERASE I PROMOTER ESCAPE%REACTOME%REACT_1913.2		20	-0.342372	-1.09136	0.311741	0.67845	1	1223	tags=20%, list=8%, signal=22%
BIOCARTA_MITOCHONDRIA_PATHWAY%MSIGDB_C2%BIOCARTA_MITOCHONDRIA_PATHWAY	BIOCARTA_MITOCHONDRIA_PATHWAY%MSIGDB_C2%BIOCARTA_MITOCHONDRIA_PATHWAY		21	-0.340951	-1.09107	0.330661	0.67833	1	2823	tags=29%, list=18%, signal=35%
POSITIVE REGULATION OF JUN KINASE ACTIVITY%GO%GO:0043507	POSITIVE REGULATION OF JUN KINASE ACTIVITY%GO%GO:0043507		38	-0.297837	-1.08943	0.331878	0.682646	1	1374	tags=21%, list=9%, signal=23%
VACUOLE ORGANIZATION%GO%GO:0007033	VACUOLE ORGANIZATION%GO%GO:0007033		37	-0.297503	-1.08889	0.317814	0.683367	1	2908	tags=38%, list=18%, signal=46%
NEGATIVE REGULATION OF ERBB SIGNALING PATHWAY%GO%GO:1901185	NEGATIVE REGULATION OF ERBB SIGNALING PATHWAY%GO%GO:1901185		35	-0.298318	-1.08851	0.325	0.683603	1	1005	tags=17%, list=6%, signal=18%
NUCLEOBASE-CONTAINING COMPOUND CATABOLIC PROCESS%GO%GO:0034655	NUCLEOBASE-CONTAINING COMPOUND CATABOLIC PROCESS%GO%GO:0034655		450	-0.199813	-1.08775	0.197895	0.685067	1	3117	tags=22%, list=20%, signal=27%
PIGMENT METABOLIC PROCESS%GO%GO:0042440	PIGMENT METABOLIC PROCESS%GO%GO:0042440		35	-0.304681	-1.0875	0.327553	0.684846	1	2169	tags=20%, list=14%, signal=23%
RNA POLYMERASE I TRANSCRIPTION TERMINATION%REACTOME%REACT_1074.1	RNA POLYMERASE I TRANSCRIPTION TERMINATION%REACTOME%REACT_1074.1		21	-0.339958	-1.08736	0.357143	0.684243	1	1223	tags=19%, list=8%, signal=21%
TERMINATION OF RNA POLYMERASE I TRANSCRIPTION%GO%GO:0006363	TERMINATION OF RNA POLYMERASE I TRANSCRIPTION%GO%GO:0006363		21	-0.339958	-1.08706	0.36714	0.684164	1	1223	tags=19%, list=8%, signal=21%
SIGNALING EVENTS MEDIATED BY HDAC CLASS II%PATHWAY INTERACTION DATABASE NCI-NATURE CURATED DATA%SIGNALING EVENTS MEDIATED BY HDAC CLASS II	SIGNALING EVENTS MEDIATED BY HDAC CLASS II%PATHWAY INTERACTION DATABASE NCI-NATURE CURATED DATA%SIGNALING EVENTS MEDIATED BY HDAC CLASS II		34	-0.304583	-1.08665	0.337972	0.684357	1	1148	tags=18%, list=7%, signal=19%
CELL CYCLE%REACTOME%REACT_115566.3	CELL CYCLE%REACTOME%REACT_115566.3		419	-0.200902	-1.08653	0.198704	0.683661	1	3535	tags=27%, list=22%, signal=34%
TERMINATION OF RNA POLYMERASE II TRANSCRIPTION%GO%GO:0006369	TERMINATION OF RNA POLYMERASE II TRANSCRIPTION%GO%GO:0006369		43	-0.28445	-1.08551	0.323974	0.685811	1	4106	tags=37%, list=26%, signal=50%
GLUTATHIONE METABOLIC PROCESS%GO%GO:0006749	GLUTATHIONE METABOLIC PROCESS%GO%GO:0006749		33	-0.307011	-1.08545	0.314346	0.684952	1	4162	tags=39%, list=26%, signal=53%
POLYUBIQUITIN BINDING%GO%GO:0031593	POLYUBIQUITIN BINDING%GO%GO:0031593		23	-0.324614	-1.08491	0.355705	0.685598	1	1351	tags=26%, list=9%, signal=28%
NEGATIVE REGULATION OF MITOTIC CELL CYCLE%GO%GO:0045930	NEGATIVE REGULATION OF MITOTIC CELL CYCLE%GO%GO:0045930		27	-0.314162	-1.08427	0.309368	0.686621	1	1108	tags=19%, list=7%, signal=20%
REGULATION OF RESPONSE TO CYTOKINE STIMULUS%GO%GO:0060759	REGULATION OF RESPONSE TO CYTOKINE STIMULUS%GO%GO:0060759		64	-0.258139	-1.08417	0.312253	0.685871	1	2482	tags=23%, list=16%, signal=28%
PROTEIN MATURATION%GO%GO:0051604	PROTEIN MATURATION%GO%GO:0051604		59	-0.270071	-1.08377	0.31323	0.686141	1	4743	tags=42%, list=30%, signal=60%
NUCLEOBASE-CONTAINING SMALL MOLECULE INTERCONVERSION%GO%GO:0015949	NUCLEOBASE-CONTAINING SMALL MOLECULE INTERCONVERSION%GO%GO:0015949		18	-0.363669	-1.083	0.36875	0.687568	1	4781	tags=56%, list=30%, signal=80%
NUCLEOSOME ASSEMBLY%GO%GO:0006334	NUCLEOSOME ASSEMBLY%GO%GO:0006334		43	-0.284156	-1.08263	0.314928	0.687738	1	4913	tags=47%, list=31%, signal=67%
BIOCARTA_CERAMIDE_PATHWAY%MSIGDB_C2%BIOCARTA_CERAMIDE_PATHWAY	BIOCARTA_CERAMIDE_PATHWAY%MSIGDB_C2%BIOCARTA_CERAMIDE_PATHWAY		22	-0.335432	-1.08253	0.332661	0.687043	1	2482	tags=32%, list=16%, signal=38%
REGULATION OF INTERPHASE OF MITOTIC CELL CYCLE%GO%GO:2000602	REGULATION OF INTERPHASE OF MITOTIC CELL CYCLE%GO%GO:2000602		103	-0.238876	-1.08143	0.292017	0.689539	1	3385	tags=31%, list=21%, signal=39%
TRANSFERASE ACTIVITY, TRANSFERRING ONE-CARBON GROUPS%GO%GO:0016741	TRANSFERASE ACTIVITY, TRANSFERRING ONE-CARBON GROUPS%GO%GO:0016741		74	-0.25373	-1.08115	0.301455	0.689396	1	3133	tags=30%, list=20%, signal=37%
ALDITOL PHOSPHATE METABOLIC PROCESS%GO%GO:0052646	ALDITOL PHOSPHATE METABOLIC PROCESS%GO%GO:0052646		20	-0.341717	-1.08112	0.322835	0.688442	1	1807	tags=25%, list=11%, signal=28%
CELLULAR PROTEIN COMPLEX ASSEMBLY%GO%GO:0043623	CELLULAR PROTEIN COMPLEX ASSEMBLY%GO%GO:0043623		133	-0.228651	-1.08075	0.285132	0.688584	1	3262	tags=26%, list=21%, signal=33%
CELL CYCLE, MITOTIC%REACTOME%REACT_152.6	CELL CYCLE, MITOTIC%REACTOME%REACT_152.6		358	-0.20306	-1.08031	0.233766	0.688987	1	3535	tags=28%, list=22%, signal=35%
PIGMENT BIOSYNTHETIC PROCESS%GO%GO:0046148	PIGMENT BIOSYNTHETIC PROCESS%GO%GO:0046148		27	-0.315421	-1.08014	0.345992	0.688468	1	2169	tags=22%, list=14%, signal=26%
REGULATION OF RELEASE OF CYTOCHROME C FROM MITOCHONDRIA%GO%GO:0090199	REGULATION OF RELEASE OF CYTOCHROME C FROM MITOCHONDRIA%GO%GO:0090199		26	-0.322227	-1.07982	0.332024	0.68849	1	1974	tags=23%, list=13%, signal=26%
LIGASE ACTIVITY, FORMING CARBON-OXYGEN BONDS%GO%GO:0016875	LIGASE ACTIVITY, FORMING CARBON-OXYGEN BONDS%GO%GO:0016875		26	-0.316324	-1.07925	0.329004	0.689351	1	4711	tags=42%, list=30%, signal=60%
HORMONE ACTIVITY%GO%GO:0005179	HORMONE ACTIVITY%GO%GO:0005179		26	-0.321431	-1.07905	0.348178	0.688943	1	3266	tags=27%, list=21%, signal=34%
REGULATION OF PROTEIN BINDING%GO%GO:0043393	REGULATION OF PROTEIN BINDING%GO%GO:0043393		56	-0.269678	-1.07834	0.315126	0.69026	1	1704	tags=20%, list=11%, signal=22%
SENSORY PERCEPTION OF SOUND%GO%GO:0007605	SENSORY PERCEPTION OF SOUND%GO%GO:0007605		43	-0.288762	-1.0779	0.310573	0.690618	1	3915	tags=37%, list=25%, signal=49%
CELLULAR MACROMOLECULAR COMPLEX ASSEMBLY%GO%GO:0034622	CELLULAR MACROMOLECULAR COMPLEX ASSEMBLY%GO%GO:0034622		275	-0.208051	-1.07752	0.25	0.690749	1	3296	tags=26%, list=21%, signal=33%
REGULATION OF DOUBLE-STRAND BREAK REPAIR%GO%GO:2000779	REGULATION OF DOUBLE-STRAND BREAK REPAIR%GO%GO:2000779		17	-0.356588	-1.0768	0.360417	0.692059	1	1108	tags=24%, list=7%, signal=25%
INTEGRAL TO MITOCHONDRIAL MEMBRANE%GO%GO:0032592	INTEGRAL TO MITOCHONDRIAL MEMBRANE%GO%GO:0032592		23	-0.33012	-1.07604	0.358607	0.69346	1	3113	tags=30%, list=20%, signal=38%
PROTEASOMAL UBIQUITIN-DEPENDENT PROTEIN CATABOLIC PROCESS%GO%GO:0043161	PROTEASOMAL UBIQUITIN-DEPENDENT PROTEIN CATABOLIC PROCESS%GO%GO:0043161		170	-0.219205	-1.07475	0.255624	0.696509	1	3535	tags=29%, list=22%, signal=38%
DNA ALKYLATION%GO%GO:0006305	DNA ALKYLATION%GO%GO:0006305		26	-0.321358	-1.07465	0.369427	0.695799	1	1022	tags=19%, list=6%, signal=21%
DNA METHYLATION%GO%GO:0006306	DNA METHYLATION%GO%GO:0006306		26	-0.321358	-1.07422	0.358025	0.696146	1	1022	tags=19%, list=6%, signal=21%
TRANSCRIPTION OF THE HIV GENOME%REACTOME%REACT_6233.3	TRANSCRIPTION OF THE HIV GENOME%REACTOME%REACT_6233.3		56	-0.266404	-1.07347	0.342916	0.697487	1	3356	tags=32%, list=21%, signal=41%
PROTEIN FOLDING%GO%GO:0006457	PROTEIN FOLDING%GO%GO:0006457		112	-0.23355	-1.07137	0.298925	0.703142	1	3852	tags=33%, list=24%, signal=43%
NOTCH SIGNALING PATHWAY%KEGG%HSA04330	NOTCH SIGNALING PATHWAY%KEGG%HSA04330		43	-0.280555	-1.07055	0.316327	0.704783	1	1863	tags=19%, list=12%, signal=21%
PROTEIN DOMAIN SPECIFIC BINDING%GO%GO:0019904	PROTEIN DOMAIN SPECIFIC BINDING%GO%GO:0019904		289	-0.202732	-1.07049	0.242678	0.703937	1	2267	tags=17%, list=14%, signal=20%
REGULATION OF MITOCHONDRION ORGANIZATION%GO%GO:0010821	REGULATION OF MITOCHONDRION ORGANIZATION%GO%GO:0010821		39	-0.289207	-1.06996	0.340909	0.704604	1	683	tags=13%, list=4%, signal=13%
GLUTATHIONE METABOLISM%KEGG%HSA00480	GLUTATHIONE METABOLISM%KEGG%HSA00480		45	-0.281407	-1.06954	0.339468	0.704933	1	4810	tags=42%, list=31%, signal=61%
ARACHIDONIC ACID METABOLISM%KEGG%HSA00590	ARACHIDONIC ACID METABOLISM%KEGG%HSA00590		43	-0.278285	-1.06794	0.329718	0.708988	1	4782	tags=37%, list=30%, signal=53%
PROTEASOMAL PROTEIN CATABOLIC PROCESS%GO%GO:0010498	PROTEASOMAL PROTEIN CATABOLIC PROCESS%GO%GO:0010498		174	-0.21613	-1.06661	0.299127	0.712325	1	3535	tags=29%, list=22%, signal=37%
MORPHOGENESIS OF EMBRYONIC EPITHELIUM%GO%GO:0016331	MORPHOGENESIS OF EMBRYONIC EPITHELIUM%GO%GO:0016331		38	-0.287886	-1.06547	0.346895	0.715091	1	4534	tags=39%, list=29%, signal=55%
MITOCHONDRIAL NUCLEOID%GO%GO:0042645	MITOCHONDRIAL NUCLEOID%GO%GO:0042645		30	-0.299405	-1.06459	0.342437	0.717002	1	4194	tags=37%, list=27%, signal=50%
REGULATION OF BINDING%GO%GO:0051098	REGULATION OF BINDING%GO%GO:0051098		110	-0.229672	-1.06411	0.305376	0.717505	1	2831	tags=25%, list=18%, signal=30%
MITOTIC M-M G1 PHASES%REACTOME%REACT_21300.3	MITOTIC M-M G1 PHASES%REACTOME%REACT_21300.3		222	-0.209986	-1.06393	0.297468	0.71706	1	3451	tags=29%, list=22%, signal=37%
DNA-DIRECTED RNA POLYMERASE COMPLEX%GO%GO:0000428	DNA-DIRECTED RNA POLYMERASE COMPLEX%GO%GO:0000428		85	-0.240004	-1.06347	0.340249	0.7175	1	1243	tags=15%, list=8%, signal=17%
AMINOACYL-TRNA LIGASE ACTIVITY%GO%GO:0004812	AMINOACYL-TRNA LIGASE ACTIVITY%GO%GO:0004812		26	-0.316324	-1.06345	0.36076	0.716531	1	4711	tags=42%, list=30%, signal=60%
NUCLEOTIDE EXCISION REPAIR%KEGG%HSA03420	NUCLEOTIDE EXCISION REPAIR%KEGG%HSA03420		44	-0.276532	-1.06317	0.336152	0.716415	1	2730	tags=27%, list=17%, signal=33%
FATTY ACID BIOSYNTHETIC PROCESS%GO%GO:0006633	FATTY ACID BIOSYNTHETIC PROCESS%GO%GO:0006633		42	-0.279361	-1.06278	0.342612	0.716622	1	4817	tags=43%, list=31%, signal=62%
HIV LIFE CYCLE%REACTOME%REACT_6256.5	HIV LIFE CYCLE%REACTOME%REACT_6256.5		110	-0.229095	-1.06199	0.339827	0.718175	1	2193	tags=21%, list=14%, signal=24%
HETEROCYCLE CATABOLIC PROCESS%GO%GO:0046700	HETEROCYCLE CATABOLIC PROCESS%GO%GO:0046700		475	-0.194584	-1.06196	0.261411	0.717238	1	3117	tags=21%, list=20%, signal=26%
POSITIVE REGULATION OF RHO GTPASE ACTIVITY%GO%GO:0032321	POSITIVE REGULATION OF RHO GTPASE ACTIVITY%GO%GO:0032321		60	-0.25707	-1.06142	0.33913	0.718027	1	2368	tags=25%, list=15%, signal=29%
AROMATIC COMPOUND CATABOLIC PROCESS%GO%GO:0019439	AROMATIC COMPOUND CATABOLIC PROCESS%GO%GO:0019439		478	-0.194027	-1.0613	0.256303	0.71743	1	4526	tags=32%, list=29%, signal=44%
LIGASE ACTIVITY, FORMING AMINOACYL-TRNA AND RELATED COMPOUNDS%GO%GO:0016876	LIGASE ACTIVITY, FORMING AMINOACYL-TRNA AND RELATED COMPOUNDS%GO%GO:0016876		26	-0.316324	-1.06128	0.384462	0.716442	1	4711	tags=42%, list=30%, signal=60%
DNA-DEPENDENT TRANSCRIPTION, ELONGATION%GO%GO:0006354	DNA-DEPENDENT TRANSCRIPTION, ELONGATION%GO%GO:0006354		80	-0.247946	-1.06018	0.329694	0.719091	1	2193	tags=21%, list=14%, signal=25%
CELL-SUBSTRATE JUNCTION%GO%GO:0030055	CELL-SUBSTRATE JUNCTION%GO%GO:0030055		83	-0.239176	-1.06003	0.34556	0.718573	1	1987	tags=20%, list=13%, signal=23%
ACTIN FILAMENT BINDING%GO%GO:0051015	ACTIN FILAMENT BINDING%GO%GO:0051015		52	-0.267082	-1.05997	0.367432	0.717746	1	3014	tags=27%, list=19%, signal=33%
MICROBODY%GO%GO:0042579	MICROBODY%GO%GO:0042579		96	-0.237338	-1.05994	0.323591	0.716822	1	2006	tags=18%, list=13%, signal=20%
PURINE NUCLEOBASE METABOLIC PROCESS%GO%GO:0006144	PURINE NUCLEOBASE METABOLIC PROCESS%GO%GO:0006144		36	-0.29331	-1.05962	0.349036	0.71684	1	515	tags=11%, list=3%, signal=11%
OXIDOREDUCTASE ACTIVITY, ACTING ON PEROXIDE AS ACCEPTOR%GO%GO:0016684	OXIDOREDUCTASE ACTIVITY, ACTING ON PEROXIDE AS ACCEPTOR%GO%GO:0016684		25	-0.319873	-1.05881	0.358369	0.718547	1	3654	tags=32%, list=23%, signal=42%
PROTEIN PHOSPHATASE TYPE 2A REGULATOR ACTIVITY%GO%GO:0008601	PROTEIN PHOSPHATASE TYPE 2A REGULATOR ACTIVITY%GO%GO:0008601		15	-0.363532	-1.05875	0.374737	0.717696	1	2787	tags=33%, list=18%, signal=40%
PROTEIN K11-LINKED UBIQUITINATION%GO%GO:0070979	PROTEIN K11-LINKED UBIQUITINATION%GO%GO:0070979		26	-0.311248	-1.05857	0.366255	0.717287	1	3535	tags=38%, list=22%, signal=50%
DNA-DEPENDENT DNA REPLICATION%GO%GO:0006261	DNA-DEPENDENT DNA REPLICATION%GO%GO:0006261		68	-0.254612	-1.05845	0.33547	0.716655	1	2916	tags=26%, list=19%, signal=32%
NUCLEAR DNA-DIRECTED RNA POLYMERASE COMPLEX%GO%GO:0055029	NUCLEAR DNA-DIRECTED RNA POLYMERASE COMPLEX%GO%GO:0055029		85	-0.240004	-1.05757	0.320833	0.718431	1	1243	tags=15%, list=8%, signal=17%
TRANSCRIPTION FROM RNA POLYMERASE III PROMOTER%GO%GO:0006383	TRANSCRIPTION FROM RNA POLYMERASE III PROMOTER%GO%GO:0006383		40	-0.281789	-1.05748	0.360934	0.7177	1	2451	tags=23%, list=16%, signal=27%
PEROXIDASE ACTIVITY%GO%GO:0004601	PEROXIDASE ACTIVITY%GO%GO:0004601		25	-0.319873	-1.05741	0.373695	0.716929	1	3654	tags=32%, list=23%, signal=42%
METHYLTRANSFERASE ACTIVITY%GO%GO:0008168	METHYLTRANSFERASE ACTIVITY%GO%GO:0008168		69	-0.252807	-1.05547	0.348739	0.722265	1	3133	tags=30%, list=20%, signal=38%
NEGATIVE REGULATION OF RESPONSE TO CYTOKINE STIMULUS%GO%GO:0060761	NEGATIVE REGULATION OF RESPONSE TO CYTOKINE STIMULUS%GO%GO:0060761		24	-0.315299	-1.05526	0.365462	0.721974	1	3132	tags=38%, list=20%, signal=47%
NUCLEOSOME ASSEMBLY%REACTOME%REACT_22344.1	NUCLEOSOME ASSEMBLY%REACTOME%REACT_22344.1		36	-0.289501	-1.05461	0.345528	0.723141	1	5264	tags=53%, list=33%, signal=79%
CELL JUNCTION ORGANIZATION%REACTOME%REACT_20676.1	CELL JUNCTION ORGANIZATION%REACTOME%REACT_20676.1		68	-0.250744	-1.05447	0.34433	0.72257	1	4142	tags=37%, list=26%, signal=50%
ESTABLISHMENT OF PROTEIN LOCALIZATION%GO%GO:0045184	ESTABLISHMENT OF PROTEIN LOCALIZATION%GO%GO:0045184		455	-0.190127	-1.05422	0.238298	0.722312	1	3718	tags=29%, list=24%, signal=37%
DEPOSITION OF NEW CENPA-CONTAINING NUCLEOSOMES AT THE CENTROMERE%REACTOME%REACT_22186.2	DEPOSITION OF NEW CENPA-CONTAINING NUCLEOSOMES AT THE CENTROMERE%REACTOME%REACT_22186.2		36	-0.289501	-1.05375	0.38189	0.722851	1	5264	tags=53%, list=33%, signal=79%
PEROXISOME%GO%GO:0005777	PEROXISOME%GO%GO:0005777		96	-0.237338	-1.05344	0.348195	0.722809	1	2006	tags=18%, list=13%, signal=20%
REGULATION OF APOPTOTIC SIGNALING PATHWAY%GO%GO:2001233	REGULATION OF APOPTOTIC SIGNALING PATHWAY%GO%GO:2001233		63	-0.255569	-1.0534	0.342685	0.721957	1	3285	tags=30%, list=21%, signal=38%
RNA POLYMERASE I TRANSCRIPTION INITIATION%REACTOME%REACT_953.1	RNA POLYMERASE I TRANSCRIPTION INITIATION%REACTOME%REACT_953.1		24	-0.319826	-1.0522	0.374468	0.724857	1	1223	tags=21%, list=8%, signal=23%
RESPONSE TO RETINOIC ACID%GO%GO:0032526	RESPONSE TO RETINOIC ACID%GO%GO:0032526		45	-0.277429	-1.05204	0.349474	0.724344	1	5004	tags=47%, list=32%, signal=68%
REPRODUCTIVE PROCESS%GO%GO:0022414	REPRODUCTIVE PROCESS%GO%GO:0022414		427	-0.192676	-1.0516	0.264317	0.724817	1	4570	tags=33%, list=29%, signal=46%
NEGATIVE REGULATION OF PROTEIN METABOLIC PROCESS%GO%GO:0051248	NEGATIVE REGULATION OF PROTEIN METABOLIC PROCESS%GO%GO:0051248		367	-0.195697	-1.05146	0.303419	0.724279	1	3401	tags=26%, list=22%, signal=33%
POSITIVE REGULATION OF STRESS-ACTIVATED MAPK CASCADE%GO%GO:0032874	POSITIVE REGULATION OF STRESS-ACTIVATED MAPK CASCADE%GO%GO:0032874		46	-0.275616	-1.05036	0.359343	0.726788	1	4082	tags=39%, list=26%, signal=53%
M PHASE%REACTOME%REACT_910.3	M PHASE%REACTOME%REACT_910.3		190	-0.212483	-1.05021	0.309168	0.72628	1	3451	tags=31%, list=22%, signal=39%
BIOCARTA_PTDINS_PATHWAY%MSIGDB_C2%BIOCARTA_PTDINS_PATHWAY	BIOCARTA_PTDINS_PATHWAY%MSIGDB_C2%BIOCARTA_PTDINS_PATHWAY		23	-0.321248	-1.04988	0.376299	0.72632	1	3248	tags=43%, list=21%, signal=55%
REGULATION OF JUN KINASE ACTIVITY%GO%GO:0043506	REGULATION OF JUN KINASE ACTIVITY%GO%GO:0043506		45	-0.276529	-1.04851	0.368098	0.729733	1	1374	tags=20%, list=9%, signal=22%
REGULATION OF FIBROBLAST PROLIFERATION%GO%GO:0048145	REGULATION OF FIBROBLAST PROLIFERATION%GO%GO:0048145		40	-0.284148	-1.04821	0.376068	0.729696	1	1088	tags=18%, list=7%, signal=19%
PROTEIN TRANSPORT%GO%GO:0015031	PROTEIN TRANSPORT%GO%GO:0015031		441	-0.193239	-1.0482	0.300866	0.728742	1	3718	tags=29%, list=24%, signal=37%
NUCLEOTIDE BINDING%GO%GO:0000166	NUCLEOTIDE BINDING%GO%GO:0000166		399	-0.191823	-1.04774	0.308036	0.729205	1	2571	tags=20%, list=16%, signal=23%
POSITIVE REGULATION OF STRESS-ACTIVATED PROTEIN KINASE SIGNALING CASCADE%GO%GO:0070304	POSITIVE REGULATION OF STRESS-ACTIVATED PROTEIN KINASE SIGNALING CASCADE%GO%GO:0070304		47	-0.266921	-1.0471	0.356415	0.730266	1	4082	tags=38%, list=26%, signal=52%
RAS GTPASE BINDING%GO%GO:0017016	RAS GTPASE BINDING%GO%GO:0017016		65	-0.253985	-1.04695	0.365427	0.729805	1	2183	tags=26%, list=14%, signal=30%
UNSATURATED FATTY ACID BIOSYNTHETIC PROCESS%GO%GO:0006636	UNSATURATED FATTY ACID BIOSYNTHETIC PROCESS%GO%GO:0006636		25	-0.313949	-1.04639	0.368421	0.730555	1	4613	tags=44%, list=29%, signal=62%
ADHERENS JUNCTION ASSEMBLY%GO%GO:0034333	ADHERENS JUNCTION ASSEMBLY%GO%GO:0034333		18	-0.34194	-1.04636	0.39759	0.729678	1	1305	tags=28%, list=8%, signal=30%
RNA DEGRADATION%KEGG%HSA03018	RNA DEGRADATION%KEGG%HSA03018		68	-0.25014	-1.04634	0.331967	0.728717	1	1833	tags=19%, list=12%, signal=22%
ATP METABOLIC PROCESS%GO%GO:0046034	ATP METABOLIC PROCESS%GO%GO:0046034		76	-0.242116	-1.04463	0.366667	0.733334	1	4579	tags=39%, list=29%, signal=55%
TRAIL%IOB%TRAIL	TRAIL%IOB%TRAIL		55	-0.252822	-1.04462	0.358079	0.732376	1	3304	tags=29%, list=21%, signal=37%
AMINO ACID AND DERIVATIVE METABOLISM%REACTOME%REACT_13.4	AMINO ACID AND DERIVATIVE METABOLISM%REACTOME%REACT_13.4		157	-0.217765	-1.0442	0.339093	0.732744	1	5338	tags=41%, list=34%, signal=61%
INTRINSIC TO ORGANELLE MEMBRANE%GO%GO:0031300	INTRINSIC TO ORGANELLE MEMBRANE%GO%GO:0031300		141	-0.219172	-1.04405	0.363839	0.732214	1	2509	tags=21%, list=16%, signal=24%
GLOBAL GENOMIC NER (GG-NER)%REACTOME%REACT_2253.3	GLOBAL GENOMIC NER (GG-NER)%REACTOME%REACT_2253.3		33	-0.293465	-1.04375	0.363445	0.732176	1	2730	tags=30%, list=17%, signal=37%
CYSTEINE-TYPE ENDOPEPTIDASE REGULATOR ACTIVITY INVOLVED IN APOPTOTIC PROCESS%GO%GO:0043028	CYSTEINE-TYPE ENDOPEPTIDASE REGULATOR ACTIVITY INVOLVED IN APOPTOTIC PROCESS%GO%GO:0043028		36	-0.288981	-1.04235	0.381526	0.73579	1	520	tags=11%, list=3%, signal=11%
O-ACYLTRANSFERASE ACTIVITY%GO%GO:0008374	O-ACYLTRANSFERASE ACTIVITY%GO%GO:0008374		24	-0.317739	-1.04217	0.415778	0.735409	1	1314	tags=17%, list=8%, signal=18%
NUCLEOSIDE PHOSPHATE BINDING%GO%GO:1901265	NUCLEOSIDE PHOSPHATE BINDING%GO%GO:1901265		400	-0.19178	-1.04164	0.318486	0.736081	1	2571	tags=20%, list=16%, signal=23%
ORGANIC CYCLIC COMPOUND CATABOLIC PROCESS%GO%GO:1901361	ORGANIC CYCLIC COMPOUND CATABOLIC PROCESS%GO%GO:1901361		492	-0.189898	-1.04107	0.307856	0.736919	1	4190	tags=29%, list=27%, signal=38%
RESPONSE TO OXIDATIVE STRESS%GO%GO:0006979	RESPONSE TO OXIDATIVE STRESS%GO%GO:0006979		127	-0.223028	-1.041	0.371849	0.736166	1	1975	tags=17%, list=13%, signal=19%
REGULATION OF G1/S TRANSITION OF MITOTIC CELL CYCLE%GO%GO:2000045	REGULATION OF G1/S TRANSITION OF MITOTIC CELL CYCLE%GO%GO:2000045		88	-0.236856	-1.04092	0.364198	0.735451	1	3385	tags=31%, list=21%, signal=39%
GLYOXYLATE AND DICARBOXYLATE METABOLISM%KEGG%HSA00630	GLYOXYLATE AND DICARBOXYLATE METABOLISM%KEGG%HSA00630		16	-0.361042	-1.04085	0.417537	0.734692	1	4232	tags=44%, list=27%, signal=60%
NEGATIVE REGULATION OF CELL-CELL ADHESION%GO%GO:0022408	NEGATIVE REGULATION OF CELL-CELL ADHESION%GO%GO:0022408		19	-0.339353	-1.04028	0.404082	0.735646	1	3075	tags=37%, list=20%, signal=46%
BIOCARTA_INTEGRIN_PATHWAY%MSIGDB_C2%BIOCARTA_INTEGRIN_PATHWAY	BIOCARTA_INTEGRIN_PATHWAY%MSIGDB_C2%BIOCARTA_INTEGRIN_PATHWAY		34	-0.2856	-1.03769	0.402083	0.74302	1	1987	tags=29%, list=13%, signal=34%
TRIGLYCERIDE BIOSYNTHESIS%REACTOME%REACT_1190.3	TRIGLYCERIDE BIOSYNTHESIS%REACTOME%REACT_1190.3		34	-0.288368	-1.0369	0.369524	0.744705	1	1557	tags=18%, list=10%, signal=20%
PURINE METABOLISM%KEGG%HSA00230	PURINE METABOLISM%KEGG%HSA00230		146	-0.218082	-1.03679	0.351812	0.744042	1	2454	tags=18%, list=16%, signal=22%
INTERSPECIES INTERACTION BETWEEN ORGANISMS%GO%GO:0044419	INTERSPECIES INTERACTION BETWEEN ORGANISMS%GO%GO:0044419		108	-0.225343	-1.03647	0.363436	0.744112	1	4717	tags=39%, list=30%, signal=55%
PURINE-CONTAINING COMPOUND BIOSYNTHETIC PROCESS%GO%GO:0072522	PURINE-CONTAINING COMPOUND BIOSYNTHETIC PROCESS%GO%GO:0072522		67	-0.245249	-1.03644	0.366525	0.743221	1	4603	tags=37%, list=29%, signal=52%
SINGLE-ORGANISM BIOSYNTHETIC PROCESS%GO%GO:0044711	SINGLE-ORGANISM BIOSYNTHETIC PROCESS%GO%GO:0044711		222	-0.203667	-1.03634	0.362903	0.74256	1	3562	tags=24%, list=23%, signal=30%
REGULATION OF PROTEIN OLIGOMERIZATION%GO%GO:0032459	REGULATION OF PROTEIN OLIGOMERIZATION%GO%GO:0032459		19	-0.337484	-1.03496	0.406312	0.7462	1	3054	tags=32%, list=19%, signal=39%
MITOTIC RECOMBINATION%GO%GO:0006312	MITOTIC RECOMBINATION%GO%GO:0006312		31	-0.28976	-1.03488	0.404	0.745462	1	2730	tags=29%, list=17%, signal=35%
CLATHRIN COAT%GO%GO:0030118	CLATHRIN COAT%GO%GO:0030118		17	-0.347774	-1.03435	0.414286	0.746152	1	2542	tags=35%, list=16%, signal=42%
NUCLEOSIDE PHOSPHATE BIOSYNTHETIC PROCESS%GO%GO:1901293	NUCLEOSIDE PHOSPHATE BIOSYNTHETIC PROCESS%GO%GO:1901293		92	-0.231156	-1.03397	0.380645	0.746421	1	4805	tags=37%, list=31%, signal=53%
INSULIN RECEPTOR RECYCLING%REACTOME%REACT_1109.3	INSULIN RECEPTOR RECYCLING%REACTOME%REACT_1109.3		23	-0.319154	-1.03397	0.411531	0.745437	1	1071	tags=13%, list=7%, signal=14%
GALACTOSE METABOLISM%KEGG%HSA00052	GALACTOSE METABOLISM%KEGG%HSA00052		24	-0.309051	-1.03388	0.396624	0.744751	1	3264	tags=29%, list=21%, signal=37%
POSITIVE REGULATION OF B CELL ACTIVATION%GO%GO:0050871	POSITIVE REGULATION OF B CELL ACTIVATION%GO%GO:0050871		25	-0.306231	-1.03333	0.382591	0.745586	1	857	tags=16%, list=5%, signal=17%
RNA POLYMERASE COMPLEX%GO%GO:0030880	RNA POLYMERASE COMPLEX%GO%GO:0030880		86	-0.238991	-1.0333	0.39959	0.744707	1	1243	tags=15%, list=8%, signal=16%
SMALL MOLECULE BIOSYNTHETIC PROCESS%GO%GO:0044283	SMALL MOLECULE BIOSYNTHETIC PROCESS%GO%GO:0044283		220	-0.205702	-1.03305	0.366228	0.744491	1	3562	tags=24%, list=23%, signal=31%
MEIOTIC RECOMBINATION%REACTOME%REACT_27271.1	MEIOTIC RECOMBINATION%REACTOME%REACT_27271.1		43	-0.271476	-1.03203	0.399168	0.746877	1	5890	tags=60%, list=37%, signal=96%
DIRECT P53 EFFECTORS%PATHWAY INTERACTION DATABASE NCI-NATURE CURATED DATA%DIRECT P53 EFFECTORS	DIRECT P53 EFFECTORS%PATHWAY INTERACTION DATABASE NCI-NATURE CURATED DATA%DIRECT P53 EFFECTORS		133	-0.221761	-1.03165	0.352321	0.747139	1	4642	tags=37%, list=29%, signal=52%
REGULATION OF MITOSIS%GO%GO:0007088	REGULATION OF MITOSIS%GO%GO:0007088		75	-0.241593	-1.03135	0.367647	0.747157	1	2795	tags=21%, list=18%, signal=26%
RNA LOCALIZATION%GO%GO:0006403	RNA LOCALIZATION%GO%GO:0006403		74	-0.24235	-1.03051	0.385567	0.74899	1	1470	tags=16%, list=9%, signal=18%
POSITIVE CHEMOTAXIS%GO%GO:0050918	POSITIVE CHEMOTAXIS%GO%GO:0050918		21	-0.325226	-1.02886	0.425214	0.75342	1	1358	tags=19%, list=9%, signal=21%
PROTEIN POLYUBIQUITINATION%GO%GO:0000209	PROTEIN POLYUBIQUITINATION%GO%GO:0000209		147	-0.214205	-1.0276	0.395349	0.756645	1	3399	tags=30%, list=22%, signal=38%
RIBONUCLEOPROTEIN COMPLEX BINDING%GO%GO:0043021	RIBONUCLEOPROTEIN COMPLEX BINDING%GO%GO:0043021		40	-0.268518	-1.02714	0.404301	0.757161	1	1470	tags=18%, list=9%, signal=19%
REGULATION OF CELL AGING%GO%GO:0090342	REGULATION OF CELL AGING%GO%GO:0090342		15	-0.349996	-1.02672	0.413174	0.757533	1	2237	tags=27%, list=14%, signal=31%
ACTIVATION OF CHAPERONE GENES BY XBP1(S)%REACTOME%REACT_18273.3	ACTIVATION OF CHAPERONE GENES BY XBP1(S)%REACTOME%REACT_18273.3		43	-0.266795	-1.02636	0.403766	0.757764	1	2525	tags=26%, list=16%, signal=30%
SYMBIOSIS, ENCOMPASSING MUTUALISM THROUGH PARASITISM%GO%GO:0044403	SYMBIOSIS, ENCOMPASSING MUTUALISM THROUGH PARASITISM%GO%GO:0044403		108	-0.225343	-1.02479	0.363273	0.761896	1	4717	tags=39%, list=30%, signal=55%
TRANSCRIPTION INITIATION FROM RNA POLYMERASE I PROMOTER%GO%GO:0006361	TRANSCRIPTION INITIATION FROM RNA POLYMERASE I PROMOTER%GO%GO:0006361		23	-0.307749	-1.02354	0.435052	0.764866	1	2451	tags=26%, list=16%, signal=31%
NEURAL TUBE DEVELOPMENT%GO%GO:0021915	NEURAL TUBE DEVELOPMENT%GO%GO:0021915		40	-0.27008	-1.02296	0.400844	0.765798	1	3247	tags=28%, list=21%, signal=35%
WATER-SOLUBLE VITAMIN METABOLIC PROCESS%GO%GO:0006767	WATER-SOLUBLE VITAMIN METABOLIC PROCESS%GO%GO:0006767		55	-0.251564	-1.02294	0.414317	0.764875	1	1544	tags=15%, list=10%, signal=16%
PEROXISOMAL PART%GO%GO:0044439	PEROXISOMAL PART%GO%GO:0044439		58	-0.249541	-1.02279	0.397177	0.764395	1	1933	tags=17%, list=12%, signal=20%
LATE PHASE OF HIV LIFE CYCLE%REACTOME%REACT_6361.5	LATE PHASE OF HIV LIFE CYCLE%REACTOME%REACT_6361.5		97	-0.227805	-1.02153	0.397938	0.76755	1	3434	tags=29%, list=22%, signal=37%
TRANSFERASE ACTIVITY, TRANSFERRING PENTOSYL GROUPS%GO%GO:0016763	TRANSFERASE ACTIVITY, TRANSFERRING PENTOSYL GROUPS%GO%GO:0016763		25	-0.30396	-1.02152	0.40535	0.76657	1	1681	tags=24%, list=11%, signal=27%
AUTOPHAGIC VACUOLE ASSEMBLY%GO%GO:0000045	AUTOPHAGIC VACUOLE ASSEMBLY%GO%GO:0000045		15	-0.348298	-1.02073	0.414583	0.768274	1	3222	tags=40%, list=20%, signal=50%
RIG-I-LIKE RECEPTOR SIGNALING PATHWAY%KEGG%HSA04622	RIG-I-LIKE RECEPTOR SIGNALING PATHWAY%KEGG%HSA04622		51	-0.25428	-1.02048	0.4	0.768168	1	2950	tags=31%, list=19%, signal=38%
ACUTE INFLAMMATORY RESPONSE%GO%GO:0002526	ACUTE INFLAMMATORY RESPONSE%GO%GO:0002526		16	-0.344354	-1.01985	0.402893	0.769271	1	3017	tags=31%, list=19%, signal=39%
RECEPTOR SIGNALING PROTEIN SERINE/THREONINE KINASE ACTIVITY%GO%GO:0004702	RECEPTOR SIGNALING PROTEIN SERINE/THREONINE KINASE ACTIVITY%GO%GO:0004702		27	-0.29903	-1.01941	0.451883	0.769758	1	2950	tags=30%, list=19%, signal=36%
REGULATION OF NUCLEAR DIVISION%GO%GO:0051783	REGULATION OF NUCLEAR DIVISION%GO%GO:0051783		75	-0.241593	-1.01938	0.416318	0.768876	1	2795	tags=21%, list=18%, signal=26%
NEGATIVE REGULATION OF CELL CYCLE%GO%GO:0045786	NEGATIVE REGULATION OF CELL CYCLE%GO%GO:0045786		186	-0.208835	-1.01817	0.416136	0.771935	1	2795	tags=22%, list=18%, signal=26%
POSITIVE REGULATION OF DNA REPAIR%GO%GO:0045739	POSITIVE REGULATION OF DNA REPAIR%GO%GO:0045739		21	-0.321473	-1.01813	0.432927	0.771096	1	831	tags=19%, list=5%, signal=20%
NEGATIVE REGULATION OF PHOSPHORUS METABOLIC PROCESS%GO%GO:0010563	NEGATIVE REGULATION OF PHOSPHORUS METABOLIC PROCESS%GO%GO:0010563		190	-0.201699	-1.01807	0.386831	0.770313	1	2439	tags=21%, list=15%, signal=25%
PHOSPHATIDYLCHOLINE ACYL-CHAIN REMODELING%GO%GO:0036151	PHOSPHATIDYLCHOLINE ACYL-CHAIN REMODELING%GO%GO:0036151		19	-0.329124	-1.01657	0.423868	0.774235	1	4532	tags=37%, list=29%, signal=52%
MRNA EXPORT FROM NUCLEUS%GO%GO:0006406	MRNA EXPORT FROM NUCLEUS%GO%GO:0006406		57	-0.255365	-1.01576	0.425887	0.775964	1	1450	tags=18%, list=9%, signal=19%
PROTEIN TRIMERIZATION%GO%GO:0070206	PROTEIN TRIMERIZATION%GO%GO:0070206		18	-0.330246	-1.01488	0.438034	0.777826	1	1971	tags=17%, list=13%, signal=19%
REGULATION OF VIRAL REPRODUCTION%GO%GO:0050792	REGULATION OF VIRAL REPRODUCTION%GO%GO:0050792		100	-0.227122	-1.01463	0.40708	0.777637	1	3464	tags=28%, list=22%, signal=36%
NUCLEOSIDE MONOPHOSPHATE METABOLIC PROCESS%GO%GO:0009123	NUCLEOSIDE MONOPHOSPHATE METABOLIC PROCESS%GO%GO:0009123		22	-0.318344	-1.01424	0.436874	0.777999	1	5388	tags=41%, list=34%, signal=62%
BIOCARTA_G2_PATHWAY%MSIGDB_C2%BIOCARTA_G2_PATHWAY	BIOCARTA_G2_PATHWAY%MSIGDB_C2%BIOCARTA_G2_PATHWAY		23	-0.305873	-1.01411	0.429501	0.777434	1	3451	tags=35%, list=22%, signal=44%
MICROBODY PART%GO%GO:0044438	MICROBODY PART%GO%GO:0044438		58	-0.249541	-1.01283	0.452381	0.780653	1	1933	tags=17%, list=12%, signal=20%
RESPONSE TO TUMOR NECROSIS FACTOR%GO%GO:0034612	RESPONSE TO TUMOR NECROSIS FACTOR%GO%GO:0034612		55	-0.254245	-1.01276	0.44856	0.779878	1	2554	tags=20%, list=16%, signal=24%
REGULATION OF CELL CYCLE%GO%GO:0051726	REGULATION OF CELL CYCLE%GO%GO:0051726		471	-0.18577	-1.01226	0.390852	0.780577	1	3460	tags=25%, list=22%, signal=31%
CASPASE CASCADE IN APOPTOSIS%PATHWAY INTERACTION DATABASE NCI-NATURE CURATED DATA%CASPASE CASCADE IN APOPTOSIS	CASPASE CASCADE IN APOPTOSIS%PATHWAY INTERACTION DATABASE NCI-NATURE CURATED DATA%CASPASE CASCADE IN APOPTOSIS		49	-0.259003	-1.01125	0.414687	0.782894	1	3340	tags=27%, list=21%, signal=34%
HS-GAG DEGRADATION%REACTOME%REACT_120752.2	HS-GAG DEGRADATION%REACTOME%REACT_120752.2		18	-0.330248	-1.01001	0.469758	0.785947	1	3638	tags=44%, list=23%, signal=58%
REGULATION OF CYTOKINE-MEDIATED SIGNALING PATHWAY%GO%GO:0001959	REGULATION OF CYTOKINE-MEDIATED SIGNALING PATHWAY%GO%GO:0001959		59	-0.246673	-1.00558	0.441501	0.799571	1	2482	tags=24%, list=16%, signal=28%
MRNA TRANSPORT%GO%GO:0051028	MRNA TRANSPORT%GO%GO:0051028		58	-0.248918	-1.00498	0.435622	0.800607	1	1450	tags=17%, list=9%, signal=19%
RESPONSE TO INTERLEUKIN-1%GO%GO:0070555	RESPONSE TO INTERLEUKIN-1%GO%GO:0070555		41	-0.262537	-1.00471	0.454167	0.80051	1	3285	tags=27%, list=21%, signal=34%
ST_T_CELL_SIGNAL_TRANSDUCTION%MSIGDB_C2%ST_T_CELL_SIGNAL_TRANSDUCTION	ST_T_CELL_SIGNAL_TRANSDUCTION%MSIGDB_C2%ST_T_CELL_SIGNAL_TRANSDUCTION		43	-0.265753	-1.00446	0.444201	0.800328	1	1820	tags=21%, list=12%, signal=24%
REGULATION OF EPIDERMAL GROWTH FACTOR RECEPTOR SIGNALING PATHWAY%GO%GO:0042058	REGULATION OF EPIDERMAL GROWTH FACTOR RECEPTOR SIGNALING PATHWAY%GO%GO:0042058		51	-0.254187	-1.00411	0.466809	0.800536	1	1005	tags=14%, list=6%, signal=15%
DNA STRAND ELONGATION INVOLVED IN DNA REPLICATION%GO%GO:0006271	DNA STRAND ELONGATION INVOLVED IN DNA REPLICATION%GO%GO:0006271		33	-0.280725	-1.00224	0.427673	0.805917	1	2916	tags=27%, list=19%, signal=33%
PYRIMIDINE NUCLEOSIDE BIOSYNTHETIC PROCESS%GO%GO:0046134	PYRIMIDINE NUCLEOSIDE BIOSYNTHETIC PROCESS%GO%GO:0046134		16	-0.345509	-1.00215	0.443277	0.805234	1	2472	tags=31%, list=16%, signal=37%
PHAGOCYTIC VESICLE%GO%GO:0045335	PHAGOCYTIC VESICLE%GO%GO:0045335		55	-0.246272	-1.00116	0.428879	0.807602	1	2322	tags=20%, list=15%, signal=23%
BIOCARTA_MCM_PATHWAY%MSIGDB_C2%BIOCARTA_MCM_PATHWAY	BIOCARTA_MCM_PATHWAY%MSIGDB_C2%BIOCARTA_MCM_PATHWAY		18	-0.323044	-1.00113	0.430108	0.806689	1	5637	tags=56%, list=36%, signal=86%
PHAGOSOME MATURATION%GO%GO:0090382	PHAGOSOME MATURATION%GO%GO:0090382		38	-0.267901	-1.00076	0.437086	0.806907	1	1071	tags=11%, list=7%, signal=11%
P75NTR SIGNALS VIA NF-KB%REACTOME%REACT_13537.1	P75NTR SIGNALS VIA NF-KB%REACTOME%REACT_13537.1		16	-0.339845	-1.00076	0.433198	0.805937	1	4210	tags=44%, list=27%, signal=60%
LIPID BIOSYNTHETIC PROCESS%GO%GO:0008610	LIPID BIOSYNTHETIC PROCESS%GO%GO:0008610		343	-0.188894	-1.00049	0.454148	0.805779	1	3336	tags=24%, list=21%, signal=30%
REGULATION OF CELLULAR KETONE METABOLIC PROCESS%GO%GO:0010565	REGULATION OF CELLULAR KETONE METABOLIC PROCESS%GO%GO:0010565		125	-0.214483	-0.99943	0.452229	0.808287	1	3392	tags=26%, list=22%, signal=32%
RNA POLYMERASE II TRANSCRIPTION TERMINATION%REACTOME%REACT_894.2	RNA POLYMERASE II TRANSCRIPTION TERMINATION%REACTOME%REACT_894.2		41	-0.258983	-0.999264	0.449367	0.807837	1	5185	tags=49%, list=33%, signal=73%
EGFR DOWNREGULATION%REACTOME%REACT_12484.1	EGFR DOWNREGULATION%REACTOME%REACT_12484.1		23	-0.303262	-0.998736	0.451064	0.80854	1	3934	tags=43%, list=25%, signal=58%
ACYL CHAIN REMODELLING OF PC%REACTOME%REACT_120829.2	ACYL CHAIN REMODELLING OF PC%REACTOME%REACT_120829.2		19	-0.329124	-0.998308	0.463415	0.808989	1	4532	tags=37%, list=29%, signal=52%
POSITIVE REGULATION OF PEPTIDE HORMONE SECRETION%GO%GO:0090277	POSITIVE REGULATION OF PEPTIDE HORMONE SECRETION%GO%GO:0090277		22	-0.301634	-0.998209	0.427435	0.808357	1	151	tags=9%, list=1%, signal=9%
CELLULAR RESPONSE TO INTERLEUKIN-1%GO%GO:0071347	CELLULAR RESPONSE TO INTERLEUKIN-1%GO%GO:0071347		28	-0.292021	-0.99769	0.458586	0.809099	1	2819	tags=29%, list=18%, signal=35%
ORGANELLE ASSEMBLY%GO%GO:0070925	ORGANELLE ASSEMBLY%GO%GO:0070925		72	-0.237554	-0.997221	0.449692	0.809641	1	3222	tags=28%, list=20%, signal=35%
RNA POLYMERASE III TRANSCRIPTION INITIATION FROM TYPE 1 PROMOTER%REACTOME%REACT_347.3	RNA POLYMERASE III TRANSCRIPTION INITIATION FROM TYPE 1 PROMOTER%REACTOME%REACT_347.3		27	-0.290542	-0.997027	0.458599	0.809328	1	2451	tags=26%, list=16%, signal=31%
PHOSPHATIDIC ACID BIOSYNTHETIC PROCESS%GO%GO:0006654	PHOSPHATIDIC ACID BIOSYNTHETIC PROCESS%GO%GO:0006654		24	-0.30459	-0.995958	0.459574	0.811947	1	1557	tags=17%, list=10%, signal=18%
NUCLEOSIDE MONOPHOSPHATE BIOSYNTHETIC PROCESS%GO%GO:0009124	NUCLEOSIDE MONOPHOSPHATE BIOSYNTHETIC PROCESS%GO%GO:0009124		17	-0.331392	-0.995879	0.463602	0.811225	1	5388	tags=47%, list=34%, signal=71%
TUBE FORMATION%GO%GO:0035148	TUBE FORMATION%GO%GO:0035148		37	-0.266252	-0.995693	0.459341	0.810846	1	4531	tags=38%, list=29%, signal=53%
DNA CATABOLIC PROCESS%GO%GO:0006308	DNA CATABOLIC PROCESS%GO%GO:0006308		59	-0.244219	-0.995614	0.474946	0.810132	1	1535	tags=17%, list=10%, signal=19%
MITOTIC SPINDLE CHECKPOINT%GO%GO:0071174	MITOTIC SPINDLE CHECKPOINT%GO%GO:0071174		30	-0.280242	-0.995609	0.473029	0.809152	1	3535	tags=37%, list=22%, signal=47%
POSITIVE REGULATION OF PROTEIN COMPLEX ASSEMBLY%GO%GO:0031334	POSITIVE REGULATION OF PROTEIN COMPLEX ASSEMBLY%GO%GO:0031334		63	-0.241289	-0.994872	0.451271	0.810545	1	3090	tags=27%, list=20%, signal=33%
PREASSEMBLY OF GPI ANCHOR IN ER MEMBRANE%GO%GO:0016254	PREASSEMBLY OF GPI ANCHOR IN ER MEMBRANE%GO%GO:0016254		16	-0.33646	-0.994693	0.460581	0.810183	1	424	tags=13%, list=3%, signal=13%
BIOCARTA_CHEMICAL_PATHWAY%MSIGDB_C2%BIOCARTA_CHEMICAL_PATHWAY	BIOCARTA_CHEMICAL_PATHWAY%MSIGDB_C2%BIOCARTA_CHEMICAL_PATHWAY		22	-0.304643	-0.994417	0.453831	0.810115	1	2807	tags=23%, list=18%, signal=28%
TRANSFERASE ACTIVITY, TRANSFERRING ALKYL OR ARYL (OTHER THAN METHYL) GROUPS%GO%GO:0016765	TRANSFERASE ACTIVITY, TRANSFERRING ALKYL OR ARYL (OTHER THAN METHYL) GROUPS%GO%GO:0016765		32	-0.28039	-0.994261	0.467811	0.80964	1	3501	tags=31%, list=22%, signal=40%
REGULATION OF MULTI-ORGANISM PROCESS%GO%GO:0043900	REGULATION OF MULTI-ORGANISM PROCESS%GO%GO:0043900		167	-0.203417	-0.993758	0.456033	0.810285	1	2690	tags=20%, list=17%, signal=24%
REGULATION OF INTRINSIC APOPTOTIC SIGNALING PATHWAY%GO%GO:2001242	REGULATION OF INTRINSIC APOPTOTIC SIGNALING PATHWAY%GO%GO:2001242		20	-0.314727	-0.993325	0.449367	0.810797	1	3113	tags=35%, list=20%, signal=44%
NEGATIVE REGULATION OF PHOSPHATE METABOLIC PROCESS%GO%GO:0045936	NEGATIVE REGULATION OF PHOSPHATE METABOLIC PROCESS%GO%GO:0045936		190	-0.201699	-0.993191	0.470103	0.810262	1	2439	tags=21%, list=15%, signal=25%
NEGATIVE REGULATION OF TYPE I INTERFERON PRODUCTION%GO%GO:0032480	NEGATIVE REGULATION OF TYPE I INTERFERON PRODUCTION%GO%GO:0032480		34	-0.275144	-0.993158	0.469729	0.809398	1	3163	tags=32%, list=20%, signal=40%
CARBOXYLIC ACID TRANSMEMBRANE TRANSPORTER ACTIVITY%GO%GO:0046943	CARBOXYLIC ACID TRANSMEMBRANE TRANSPORTER ACTIVITY%GO%GO:0046943		50	-0.24856	-0.993118	0.450199	0.808555	1	1929	tags=18%, list=12%, signal=20%
NEUROTRANSMITTER RECEPTOR ACTIVITY%GO%GO:0030594	NEUROTRANSMITTER RECEPTOR ACTIVITY%GO%GO:0030594		20	-0.311418	-0.992722	0.44668	0.808893	1	1147	tags=10%, list=7%, signal=11%
ACTIVATION OF RAS GTPASE ACTIVITY%GO%GO:0032856	ACTIVATION OF RAS GTPASE ACTIVITY%GO%GO:0032856		25	-0.29719	-0.992721	0.452991	0.807924	1	2017	tags=24%, list=13%, signal=27%
CELLULAR AMINO ACID BIOSYNTHETIC PROCESS%GO%GO:0008652	CELLULAR AMINO ACID BIOSYNTHETIC PROCESS%GO%GO:0008652		55	-0.249357	-0.992031	0.476483	0.809247	1	3367	tags=24%, list=21%, signal=30%
NEGATIVE REGULATION OF CYTOKINE BIOSYNTHETIC PROCESS%GO%GO:0042036	NEGATIVE REGULATION OF CYTOKINE BIOSYNTHETIC PROCESS%GO%GO:0042036		17	-0.329899	-0.991576	0.481038	0.809756	1	1835	tags=18%, list=12%, signal=20%
GLUTATHIONE-MEDIATED DETOXIFICATION I%HUMANCYC%PWY-4061	GLUTATHIONE-MEDIATED DETOXIFICATION I%HUMANCYC%PWY-4061		20	-0.315214	-0.99142	0.470954	0.809317	1	4519	tags=40%, list=29%, signal=56%
CHROMATIN ASSEMBLY OR DISASSEMBLY%GO%GO:0006333	CHROMATIN ASSEMBLY OR DISASSEMBLY%GO%GO:0006333		69	-0.238738	-0.991327	0.454175	0.808663	1	4936	tags=45%, list=31%, signal=65%
FATTY ACID DERIVATIVE BIOSYNTHETIC PROCESS%GO%GO:1901570	FATTY ACID DERIVATIVE BIOSYNTHETIC PROCESS%GO%GO:1901570		22	-0.302973	-0.989973	0.461864	0.812139	1	4613	tags=41%, list=29%, signal=58%
NUCLEASE ACTIVITY%GO%GO:0004518	NUCLEASE ACTIVITY%GO%GO:0004518		94	-0.221457	-0.98993	0.455645	0.811305	1	1701	tags=17%, list=11%, signal=19%
MISMATCH REPAIR%KEGG%HSA03430	MISMATCH REPAIR%KEGG%HSA03430		22	-0.305093	-0.989583	0.465306	0.811479	1	2730	tags=27%, list=17%, signal=33%
NEGATIVE REGULATION OF INFLAMMATORY RESPONSE%GO%GO:0050728	NEGATIVE REGULATION OF INFLAMMATORY RESPONSE%GO%GO:0050728		26	-0.287708	-0.989427	0.456767	0.811049	1	3864	tags=35%, list=25%, signal=46%
PHOSPHATIDIC ACID METABOLIC PROCESS%GO%GO:0046473	PHOSPHATIDIC ACID METABOLIC PROCESS%GO%GO:0046473		24	-0.30459	-0.989266	0.451745	0.810627	1	1557	tags=17%, list=10%, signal=18%
NEGATIVE REGULATION OF NUCLEAR DIVISION%GO%GO:0051784	NEGATIVE REGULATION OF NUCLEAR DIVISION%GO%GO:0051784		34	-0.277941	-0.988702	0.456212	0.811454	1	3535	tags=32%, list=22%, signal=42%
NEGATIVE REGULATION OF PROTEIN COMPLEX DISASSEMBLY%GO%GO:0043242	NEGATIVE REGULATION OF PROTEIN COMPLEX DISASSEMBLY%GO%GO:0043242		26	-0.293314	-0.988516	0.481172	0.81112	1	2402	tags=31%, list=15%, signal=36%
TRANSFERRIN ENDOCYTOSIS AND RECYCLING%REACTOME%REACT_25283.1	TRANSFERRIN ENDOCYTOSIS AND RECYCLING%REACTOME%REACT_25283.1		25	-0.292162	-0.988381	0.479393	0.81063	1	1071	tags=12%, list=7%, signal=13%
CELL-SUBSTRATE ADHERENS JUNCTION%GO%GO:0005924	CELL-SUBSTRATE ADHERENS JUNCTION%GO%GO:0005924		78	-0.224729	-0.988337	0.5	0.809825	1	1987	tags=19%, list=13%, signal=22%
ALPHA9 BETA1 INTEGRIN SIGNALING EVENTS%PATHWAY INTERACTION DATABASE NCI-NATURE CURATED DATA%ALPHA9 BETA1 INTEGRIN SIGNALING EVENTS	ALPHA9 BETA1 INTEGRIN SIGNALING EVENTS%PATHWAY INTERACTION DATABASE NCI-NATURE CURATED DATA%ALPHA9 BETA1 INTEGRIN SIGNALING EVENTS		22	-0.308787	-0.988108	0.485323	0.80962	1	3248	tags=36%, list=21%, signal=46%
CHAPERONIN-MEDIATED PROTEIN FOLDING%REACTOME%REACT_17004.2	CHAPERONIN-MEDIATED PROTEIN FOLDING%REACTOME%REACT_17004.2		46	-0.254006	-0.987621	0.459245	0.810217	1	3793	tags=35%, list=24%, signal=46%
ORGANIC ACID TRANSMEMBRANE TRANSPORTER ACTIVITY%GO%GO:0005342	ORGANIC ACID TRANSMEMBRANE TRANSPORTER ACTIVITY%GO%GO:0005342		50	-0.24856	-0.987548	0.441478	0.809504	1	1929	tags=18%, list=12%, signal=20%
CLEAVAGE OF GROWING TRANSCRIPT IN THE TERMINATION REGION%REACTOME%REACT_387.3	CLEAVAGE OF GROWING TRANSCRIPT IN THE TERMINATION REGION%REACTOME%REACT_387.3		41	-0.258983	-0.986864	0.475309	0.81077	1	5185	tags=49%, list=33%, signal=73%
NEGATIVE REGULATION OF MITOSIS%GO%GO:0045839	NEGATIVE REGULATION OF MITOSIS%GO%GO:0045839		34	-0.277941	-0.98671	0.454927	0.810295	1	3535	tags=32%, list=22%, signal=42%
NUCLEOSIDE PHOSPHATE METABOLIC PROCESS%GO%GO:0006753	NUCLEOSIDE PHOSPHATE METABOLIC PROCESS%GO%GO:0006753		329	-0.186545	-0.986255	0.510374	0.810853	1	2899	tags=19%, list=18%, signal=23%
GLYCEROPHOSPHOLIPID BIOSYNTHETIC PROCESS%GO%GO:0046474	GLYCEROPHOSPHOLIPID BIOSYNTHETIC PROCESS%GO%GO:0046474		167	-0.202013	-0.984361	0.496907	0.816066	1	1807	tags=16%, list=11%, signal=17%
PYRIMIDINE NUCLEOSIDE CATABOLIC PROCESS%GO%GO:0046135	PYRIMIDINE NUCLEOSIDE CATABOLIC PROCESS%GO%GO:0046135		16	-0.336343	-0.98408	0.475	0.815977	1	1670	tags=19%, list=11%, signal=21%
PROTEIN COMPLEX ASSEMBLY%GO%GO:0006461	PROTEIN COMPLEX ASSEMBLY%GO%GO:0006461		388	-0.183667	-0.983351	0.496703	0.817389	1	2637	tags=19%, list=17%, signal=22%
REGULATION OF TOR SIGNALING CASCADE%GO%GO:0032006	REGULATION OF TOR SIGNALING CASCADE%GO%GO:0032006		33	-0.274614	-0.983223	0.492341	0.816836	1	2324	tags=24%, list=15%, signal=28%
FATTY ACID TRANSPORT%GO%GO:0015908	FATTY ACID TRANSPORT%GO%GO:0015908		25	-0.28948	-0.980169	0.471311	0.825875	1	493	tags=12%, list=3%, signal=12%
POSITIVE REGULATION OF JNK CASCADE%GO%GO:0046330	POSITIVE REGULATION OF JNK CASCADE%GO%GO:0046330		41	-0.258743	-0.97979	0.490281	0.826132	1	4082	tags=37%, list=26%, signal=49%
FOXM1 TRANSCRIPTION FACTOR NETWORK%PATHWAY INTERACTION DATABASE NCI-NATURE CURATED DATA%FOXM1 TRANSCRIPTION FACTOR NETWORK	FOXM1 TRANSCRIPTION FACTOR NETWORK%PATHWAY INTERACTION DATABASE NCI-NATURE CURATED DATA%FOXM1 TRANSCRIPTION FACTOR NETWORK		39	-0.260652	-0.979257	0.484144	0.82695	1	4494	tags=51%, list=29%, signal=72%
PEROXISOME ORGANIZATION%GO%GO:0007031	PEROXISOME ORGANIZATION%GO%GO:0007031		27	-0.288707	-0.978485	0.489362	0.828453	1	1864	tags=22%, list=12%, signal=25%
KINASE BINDING%GO%GO:0019900	KINASE BINDING%GO%GO:0019900		266	-0.187593	-0.978122	0.523046	0.828665	1	1357	tags=12%, list=9%, signal=13%
SMALL MOLECULE BINDING%GO%GO:0036094	SMALL MOLECULE BINDING%GO%GO:0036094		446	-0.17982	-0.977872	0.535417	0.828526	1	2571	tags=19%, list=16%, signal=22%
THE ROLE OF NEF IN HIV-1 REPLICATION AND DISEASE PATHOGENESIS%REACTOME%REACT_6835.4	THE ROLE OF NEF IN HIV-1 REPLICATION AND DISEASE PATHOGENESIS%REACTOME%REACT_6835.4		26	-0.287729	-0.977571	0.502041	0.828536	1	2490	tags=31%, list=16%, signal=36%
CELLULAR AMINO ACID METABOLIC PROCESS%GO%GO:0006520	CELLULAR AMINO ACID METABOLIC PROCESS%GO%GO:0006520		279	-0.188236	-0.976587	0.537525	0.83079	1	4539	tags=32%, list=29%, signal=44%
TELOMERE MAINTENANCE VIA TELOMERE LENGTHENING%GO%GO:0010833	TELOMERE MAINTENANCE VIA TELOMERE LENGTHENING%GO%GO:0010833		32	-0.273597	-0.976381	0.488121	0.830482	1	2730	tags=28%, list=17%, signal=34%
AMINE METABOLIC PROCESS%GO%GO:0009308	AMINE METABOLIC PROCESS%GO%GO:0009308		100	-0.214526	-0.976288	0.521097	0.829831	1	2019	tags=17%, list=13%, signal=19%
PROTEIN COMPLEX BIOGENESIS%GO%GO:0070271	PROTEIN COMPLEX BIOGENESIS%GO%GO:0070271		393	-0.18278	-0.975828	0.541922	0.830358	1	2637	tags=19%, list=17%, signal=22%
FOCAL ADHESION%GO%GO:0005925	FOCAL ADHESION%GO%GO:0005925		77	-0.228628	-0.975194	0.506303	0.831409	1	1987	tags=19%, list=13%, signal=22%
RIG-I MDA5 MEDIATED INDUCTION OF IFN-ALPHA BETA PATHWAYS%REACTOME%REACT_25359.1	RIG-I MDA5 MEDIATED INDUCTION OF IFN-ALPHA BETA PATHWAYS%REACTOME%REACT_25359.1		63	-0.236559	-0.974728	0.489451	0.831973	1	3163	tags=30%, list=20%, signal=38%
RESPONSE TO IONIZING RADIATION%GO%GO:0010212	RESPONSE TO IONIZING RADIATION%GO%GO:0010212		57	-0.238072	-0.97382	0.51503	0.833924	1	825	tags=12%, list=5%, signal=13%
REGULATION OF DEFENSE RESPONSE TO VIRUS BY VIRUS%GO%GO:0050690	REGULATION OF DEFENSE RESPONSE TO VIRUS BY VIRUS%GO%GO:0050690		28	-0.280123	-0.972944	0.486708	0.835824	1	3248	tags=36%, list=21%, signal=45%
REGULATION OF PROTEIN DEPOLYMERIZATION%GO%GO:1901879	REGULATION OF PROTEIN DEPOLYMERIZATION%GO%GO:1901879		28	-0.284057	-0.972826	0.497845	0.835284	1	2402	tags=29%, list=15%, signal=34%
REGULATION OF ERBB SIGNALING PATHWAY%GO%GO:1901184	REGULATION OF ERBB SIGNALING PATHWAY%GO%GO:1901184		52	-0.243254	-0.972567	0.498956	0.835162	1	1005	tags=13%, list=6%, signal=14%
NIK/NF-KAPPAB CASCADE%GO%GO:0038061	NIK/NF-KAPPAB CASCADE%GO%GO:0038061		19	-0.316704	-0.972276	0.469008	0.835137	1	2773	tags=37%, list=18%, signal=45%
NEGATIVE REGULATION OF SEQUENCE-SPECIFIC DNA BINDING TRANSCRIPTION FACTOR ACTIVITY%GO%GO:0043433	NEGATIVE REGULATION OF SEQUENCE-SPECIFIC DNA BINDING TRANSCRIPTION FACTOR ACTIVITY%GO%GO:0043433		97	-0.215707	-0.97209	0.496718	0.834786	1	1231	tags=12%, list=8%, signal=13%
PHOSPHOLIPID METABOLISM%REACTOME%REACT_120870.2	PHOSPHOLIPID METABOLISM%REACTOME%REACT_120870.2		124	-0.20403	-0.96994	0.505241	0.840891	1	2087	tags=18%, list=13%, signal=20%
ASSOCIATION OF LICENSING FACTORS WITH THE PRE-REPLICATIVE COMPLEX%REACTOME%REACT_1181.3	ASSOCIATION OF LICENSING FACTORS WITH THE PRE-REPLICATIVE COMPLEX%REACTOME%REACT_1181.3		15	-0.337934	-0.969888	0.485043	0.84011	1	4690	tags=40%, list=30%, signal=57%
ALPHA-SYNUCLEIN SIGNALING%PATHWAY INTERACTION DATABASE NCI-NATURE CURATED DATA%ALPHA-SYNUCLEIN SIGNALING	ALPHA-SYNUCLEIN SIGNALING%PATHWAY INTERACTION DATABASE NCI-NATURE CURATED DATA%ALPHA-SYNUCLEIN SIGNALING		28	-0.276452	-0.969131	0.50885	0.841566	1	43	tags=7%, list=0%, signal=7%
VEGF SIGNALING PATHWAY%KEGG%HSA04370	VEGF SIGNALING PATHWAY%KEGG%HSA04370		64	-0.233381	-0.968533	0.509091	0.842477	1	3362	tags=33%, list=21%, signal=42%
STRIATED MUSCLE CONTRACTION%GO%GO:0006941	STRIATED MUSCLE CONTRACTION%GO%GO:0006941		26	-0.284591	-0.968412	0.507659	0.841907	1	1094	tags=15%, list=7%, signal=17%
AUTOPHAGY%GO%GO:0006914	AUTOPHAGY%GO%GO:0006914		32	-0.275145	-0.968095	0.512195	0.841976	1	3222	tags=28%, list=20%, signal=35%
DORSAL/VENTRAL PATTERN FORMATION%GO%GO:0009953	DORSAL/VENTRAL PATTERN FORMATION%GO%GO:0009953		32	-0.267763	-0.966769	0.489754	0.845184	1	1320	tags=16%, list=8%, signal=17%
INTEGRAL TO ORGANELLE MEMBRANE%GO%GO:0031301	INTEGRAL TO ORGANELLE MEMBRANE%GO%GO:0031301		133	-0.205025	-0.966562	0.520085	0.844886	1	2509	tags=20%, list=16%, signal=24%
ENERGY DEPENDENT REGULATION OF MTOR BY LKB1-AMPK%REACTOME%REACT_21387.1	ENERGY DEPENDENT REGULATION OF MTOR BY LKB1-AMPK%REACTOME%REACT_21387.1		16	-0.320722	-0.966347	0.486869	0.844631	1	802	tags=13%, list=5%, signal=13%
NUCLEOBASE-CONTAINING SMALL MOLECULE METABOLIC PROCESS%GO%GO:0055086	NUCLEOBASE-CONTAINING SMALL MOLECULE METABOLIC PROCESS%GO%GO:0055086		376	-0.178661	-0.966339	0.563525	0.843696	1	2899	tags=18%, list=18%, signal=22%
MOLTING CYCLE%GO%GO:0042303	MOLTING CYCLE%GO%GO:0042303		15	-0.327394	-0.965686	0.47166	0.844801	1	2819	tags=33%, list=18%, signal=41%
HISTONE DEACETYLASE BINDING%GO%GO:0042826	HISTONE DEACETYLASE BINDING%GO%GO:0042826		47	-0.251381	-0.965615	0.505133	0.844086	1	2238	tags=21%, list=14%, signal=25%
PTERIDINE-CONTAINING COMPOUND METABOLIC PROCESS%GO%GO:0042558	PTERIDINE-CONTAINING COMPOUND METABOLIC PROCESS%GO%GO:0042558		15	-0.328225	-0.964223	0.484536	0.847608	1	446	tags=13%, list=3%, signal=14%
POSITIVE REGULATION OF PEPTIDE SECRETION%GO%GO:0002793	POSITIVE REGULATION OF PEPTIDE SECRETION%GO%GO:0002793		22	-0.301634	-0.963564	0.482283	0.848857	1	151	tags=9%, list=1%, signal=9%
PHOSPHOLIPID BIOSYNTHETIC PROCESS%GO%GO:0008654	PHOSPHOLIPID BIOSYNTHETIC PROCESS%GO%GO:0008654		175	-0.195903	-0.963528	0.556911	0.848016	1	1807	tags=15%, list=11%, signal=17%
INTRINSIC PATHWAY FOR APOPTOSIS%REACTOME%REACT_964.2	INTRINSIC PATHWAY FOR APOPTOSIS%REACTOME%REACT_964.2		38	-0.260489	-0.963258	0.523013	0.847893	1	2823	tags=26%, list=18%, signal=32%
GLYCEROLIPID BIOSYNTHETIC PROCESS%GO%GO:0045017	GLYCEROLIPID BIOSYNTHETIC PROCESS%GO%GO:0045017		187	-0.195159	-0.963059	0.544885	0.847594	1	1807	tags=15%, list=11%, signal=17%
POST-ELONGATION PROCESSING OF THE TRANSCRIPT%REACTOME%REACT_78.3	POST-ELONGATION PROCESSING OF THE TRANSCRIPT%REACTOME%REACT_78.3		41	-0.258983	-0.962929	0.534447	0.847041	1	5185	tags=49%, list=33%, signal=73%
CHROMOSOME SEGREGATION%GO%GO:0007059	CHROMOSOME SEGREGATION%GO%GO:0007059		95	-0.218869	-0.962611	0.529897	0.84714	1	3310	tags=31%, list=21%, signal=38%
RNA HELICASE ACTIVITY%GO%GO:0003724	RNA HELICASE ACTIVITY%GO%GO:0003724		27	-0.284528	-0.961874	0.516736	0.848495	1	909	tags=19%, list=6%, signal=20%
POSITIVE REGULATION OF INSULIN SECRETION%GO%GO:0032024	POSITIVE REGULATION OF INSULIN SECRETION%GO%GO:0032024		19	-0.316206	-0.961715	0.51875	0.848066	1	151	tags=11%, list=1%, signal=11%
LIPID PARTICLE%GO%GO:0005811	LIPID PARTICLE%GO%GO:0005811		28	-0.274895	-0.961562	0.522505	0.84761	1	4031	tags=39%, list=26%, signal=53%
BIOCARTA_RHO_PATHWAY%MSIGDB_C2%BIOCARTA_RHO_PATHWAY	BIOCARTA_RHO_PATHWAY%MSIGDB_C2%BIOCARTA_RHO_PATHWAY		31	-0.270641	-0.961199	0.517467	0.847779	1	3057	tags=32%, list=19%, signal=40%
HAIR CYCLE PROCESS%GO%GO:0022405	HAIR CYCLE PROCESS%GO%GO:0022405		15	-0.327394	-0.959852	0.480851	0.851118	1	2819	tags=33%, list=18%, signal=41%
HAIR CYCLE%GO%GO:0042633	HAIR CYCLE%GO%GO:0042633		15	-0.327394	-0.959824	0.517167	0.850252	1	2819	tags=33%, list=18%, signal=41%
ANTIGEN PROCESSING AND PRESENTATION OF PEPTIDE ANTIGEN VIA MHC CLASS I%GO%GO:0002474	ANTIGEN PROCESSING AND PRESENTATION OF PEPTIDE ANTIGEN VIA MHC CLASS I%GO%GO:0002474		93	-0.217218	-0.959739	0.555556	0.849575	1	3487	tags=29%, list=22%, signal=37%
POSITIVE REGULATION OF NF-KAPPAB TRANSCRIPTION FACTOR ACTIVITY%GO%GO:0051092	POSITIVE REGULATION OF NF-KAPPAB TRANSCRIPTION FACTOR ACTIVITY%GO%GO:0051092		88	-0.215369	-0.959716	0.530702	0.848703	1	2400	tags=22%, list=15%, signal=25%
ORGANOPHOSPHATE BIOSYNTHETIC PROCESS%GO%GO:0090407	ORGANOPHOSPHATE BIOSYNTHETIC PROCESS%GO%GO:0090407		278	-0.18457	-0.959635	0.593429	0.848032	1	2914	tags=20%, list=19%, signal=24%
ICOSANOID BIOSYNTHETIC PROCESS%GO%GO:0046456	ICOSANOID BIOSYNTHETIC PROCESS%GO%GO:0046456		22	-0.302973	-0.959552	0.502947	0.847337	1	4613	tags=41%, list=29%, signal=58%
ORGANIC HYDROXY COMPOUND METABOLIC PROCESS%GO%GO:1901615	ORGANIC HYDROXY COMPOUND METABOLIC PROCESS%GO%GO:1901615		179	-0.196019	-0.959517	0.545055	0.846509	1	4117	tags=27%, list=26%, signal=36%
STABILIZATION AND EXPANSION OF THE E-CADHERIN ADHERENS JUNCTION%PATHWAY INTERACTION DATABASE NCI-NATURE CURATED DATA%STABILIZATION AND EXPANSION OF THE E-CADHERIN ADHERENS JUNCTION	STABILIZATION AND EXPANSION OF THE E-CADHERIN ADHERENS JUNCTION%PATHWAY INTERACTION DATABASE NCI-NATURE CURATED DATA%STABILIZATION AND EXPANSION OF THE E-CADHERIN ADHERENS JUNCTION		39	-0.258172	-0.958154	0.513672	0.85001	1	2328	tags=23%, list=15%, signal=27%
TYROSINE METABOLISM%KEGG%HSA00350	TYROSINE METABOLISM%KEGG%HSA00350		32	-0.273535	-0.957815	0.521921	0.850122	1	3133	tags=22%, list=20%, signal=27%
NEGATIVE REGULATION OF PHOSPHORYLATION%GO%GO:0042326	NEGATIVE REGULATION OF PHOSPHORYLATION%GO%GO:0042326		165	-0.19725	-0.957797	0.570833	0.849239	1	2538	tags=22%, list=16%, signal=26%
STEROL HOMEOSTASIS%GO%GO:0055092	STEROL HOMEOSTASIS%GO%GO:0055092		36	-0.262478	-0.957202	0.515464	0.850186	1	3452	tags=25%, list=22%, signal=32%
STRUCTURAL CONSTITUENT OF MUSCLE%GO%GO:0008307	STRUCTURAL CONSTITUENT OF MUSCLE%GO%GO:0008307		26	-0.283459	-0.956945	0.501035	0.850088	1	4086	tags=35%, list=26%, signal=47%
MITOTIC SPINDLE ASSEMBLY CHECKPOINT%GO%GO:0007094	MITOTIC SPINDLE ASSEMBLY CHECKPOINT%GO%GO:0007094		27	-0.279772	-0.956853	0.532632	0.849438	1	3535	tags=37%, list=22%, signal=48%
ACTIN FILAMENT ORGANIZATION%GO%GO:0007015	ACTIN FILAMENT ORGANIZATION%GO%GO:0007015		71	-0.223314	-0.956468	0.536105	0.84978	1	2051	tags=21%, list=13%, signal=24%
BHLH TRANSCRIPTION FACTOR BINDING%GO%GO:0043425	BHLH TRANSCRIPTION FACTOR BINDING%GO%GO:0043425		15	-0.331234	-0.956374	0.502024	0.849161	1	1698	tags=27%, list=11%, signal=30%
POSITIVE REGULATION OF INTRINSIC APOPTOTIC SIGNALING PATHWAY%GO%GO:2001244	POSITIVE REGULATION OF INTRINSIC APOPTOTIC SIGNALING PATHWAY%GO%GO:2001244		15	-0.333218	-0.956215	0.515873	0.848743	1	3113	tags=33%, list=20%, signal=42%
ACTIN FILAMENT BUNDLE ASSEMBLY%GO%GO:0051017	ACTIN FILAMENT BUNDLE ASSEMBLY%GO%GO:0051017		24	-0.295186	-0.954994	0.523904	0.851649	1	1760	tags=25%, list=11%, signal=28%
P73 TRANSCRIPTION FACTOR NETWORK%PATHWAY INTERACTION DATABASE NCI-NATURE CURATED DATA%P73 TRANSCRIPTION FACTOR NETWORK	P73 TRANSCRIPTION FACTOR NETWORK%PATHWAY INTERACTION DATABASE NCI-NATURE CURATED DATA%P73 TRANSCRIPTION FACTOR NETWORK		74	-0.229648	-0.954385	0.537678	0.85259	1	3606	tags=32%, list=23%, signal=42%
REGULATION OF AUTOPHAGY%KEGG%HSA04140	REGULATION OF AUTOPHAGY%KEGG%HSA04140		20	-0.298689	-0.953646	0.494505	0.853949	1	1367	tags=20%, list=9%, signal=22%
REGULATION OF RNA SPLICING%GO%GO:0043484	REGULATION OF RNA SPLICING%GO%GO:0043484		52	-0.239988	-0.953062	0.536105	0.854848	1	1637	tags=15%, list=10%, signal=17%
CHOLESTEROL HOMEOSTASIS%GO%GO:0042632	CHOLESTEROL HOMEOSTASIS%GO%GO:0042632		36	-0.262478	-0.95285	0.512712	0.854585	1	3452	tags=25%, list=22%, signal=32%
RESPONSE TO UV%GO%GO:0009411	RESPONSE TO UV%GO%GO:0009411		70	-0.22489	-0.951509	0.526096	0.857877	1	2823	tags=26%, list=18%, signal=31%
MOLTING CYCLE PROCESS%GO%GO:0022404	MOLTING CYCLE PROCESS%GO%GO:0022404		15	-0.327394	-0.951172	0.493952	0.857988	1	2819	tags=33%, list=18%, signal=41%
TRANSCRIPTION FROM RNA POLYMERASE I PROMOTER%GO%GO:0006360	TRANSCRIPTION FROM RNA POLYMERASE I PROMOTER%GO%GO:0006360		24	-0.292541	-0.951097	0.528017	0.857284	1	2451	tags=25%, list=16%, signal=30%
AMYOTROPHIC LATERAL SCLEROSIS (ALS)%KEGG%HSA05014	AMYOTROPHIC LATERAL SCLEROSIS (ALS)%KEGG%HSA05014		46	-0.242537	-0.95061	0.530021	0.857915	1	4775	tags=39%, list=30%, signal=56%
POSITIVE REGULATION OF BLOOD VESSEL ENDOTHELIAL CELL MIGRATION%GO%GO:0043536	POSITIVE REGULATION OF BLOOD VESSEL ENDOTHELIAL CELL MIGRATION%GO%GO:0043536		19	-0.306205	-0.949932	0.530526	0.859152	1	2637	tags=32%, list=17%, signal=38%
REPRODUCTION%GO%GO:0000003	REPRODUCTION%GO%GO:0000003		475	-0.17253	-0.948859	0.639738	0.861612	1	4570	tags=33%, list=29%, signal=45%
COENZYME METABOLIC PROCESS%GO%GO:0006732	COENZYME METABOLIC PROCESS%GO%GO:0006732		106	-0.210169	-0.948658	0.569328	0.861326	1	897	tags=9%, list=6%, signal=10%
DRUG METABOLIC PROCESS%GO%GO:0017144	DRUG METABOLIC PROCESS%GO%GO:0017144		22	-0.29316	-0.948562	0.547131	0.860702	1	5408	tags=55%, list=34%, signal=83%
RNA EXPORT FROM NUCLEUS%GO%GO:0006405	RNA EXPORT FROM NUCLEUS%GO%GO:0006405		63	-0.231087	-0.948369	0.547094	0.860388	1	1450	tags=16%, list=9%, signal=17%
RIBONUCLEOPROTEIN COMPLEX SUBUNIT ORGANIZATION%GO%GO:0071826	RIBONUCLEOPROTEIN COMPLEX SUBUNIT ORGANIZATION%GO%GO:0071826		97	-0.211007	-0.947718	0.573122	0.861495	1	4206	tags=37%, list=27%, signal=50%
SPERMATOGENESIS%GO%GO:0007283	SPERMATOGENESIS%GO%GO:0007283		100	-0.207022	-0.947578	0.579158	0.860995	1	3471	tags=22%, list=22%, signal=28%
UNFOLDED PROTEIN RESPONSE%REACTOME%REACT_18356.3	UNFOLDED PROTEIN RESPONSE%REACTOME%REACT_18356.3		75	-0.222087	-0.947536	0.544086	0.860212	1	2525	tags=23%, list=16%, signal=27%
NUCLEOTIDE METABOLIC PROCESS%GO%GO:0009117	NUCLEOTIDE METABOLIC PROCESS%GO%GO:0009117		317	-0.179232	-0.947291	0.647312	0.86005	1	2899	tags=18%, list=18%, signal=22%
NEGATIVE REGULATION OF ORGANELLE ORGANIZATION%GO%GO:0010639	NEGATIVE REGULATION OF ORGANELLE ORGANIZATION%GO%GO:0010639		122	-0.202622	-0.946382	0.567515	0.862015	1	3112	tags=25%, list=20%, signal=30%
ACTIVATION OF GENES BY ATF4%REACTOME%REACT_18355.4	ACTIVATION OF GENES BY ATF4%REACTOME%REACT_18355.4		24	-0.287251	-0.946045	0.549894	0.862148	1	2194	tags=21%, list=14%, signal=24%
SPINDLE ASSEMBLY CHECKPOINT%GO%GO:0071173	SPINDLE ASSEMBLY CHECKPOINT%GO%GO:0071173		28	-0.276113	-0.945631	0.543933	0.862471	1	3535	tags=36%, list=22%, signal=46%
ENDOCYTIC VESICLE MEMBRANE%GO%GO:0030666	ENDOCYTIC VESICLE MEMBRANE%GO%GO:0030666		70	-0.223577	-0.943634	0.586139	0.867835	1	4757	tags=34%, list=30%, signal=49%
CHONDROITIN SULFATE DERMATAN SULFATE METABOLISM%REACTOME%REACT_121206.2	CHONDROITIN SULFATE DERMATAN SULFATE METABOLISM%REACTOME%REACT_121206.2		45	-0.249783	-0.941435	0.560254	0.87366	1	1757	tags=22%, list=11%, signal=25%
FAT DIGESTION AND ABSORPTION%KEGG%HSA04975	FAT DIGESTION AND ABSORPTION%KEGG%HSA04975		25	-0.281224	-0.941003	0.528066	0.874084	1	1787	tags=16%, list=11%, signal=18%
PYRIMIDINE-CONTAINING COMPOUND BIOSYNTHETIC PROCESS%GO%GO:0072528	PYRIMIDINE-CONTAINING COMPOUND BIOSYNTHETIC PROCESS%GO%GO:0072528		18	-0.310406	-0.940529	0.541752	0.874621	1	2472	tags=28%, list=16%, signal=33%
CHROMOSOME, CENTROMERIC REGION%GO%GO:0000775	CHROMOSOME, CENTROMERIC REGION%GO%GO:0000775		85	-0.215234	-0.940279	0.574297	0.874447	1	3698	tags=31%, list=23%, signal=40%
SYNTHESIS OF SUBSTRATES IN N-GLYCAN BIOSYTHESIS%REACTOME%REACT_22387.1	SYNTHESIS OF SUBSTRATES IN N-GLYCAN BIOSYTHESIS%REACTOME%REACT_22387.1		15	-0.322032	-0.939446	0.530172	0.876106	1	3350	tags=33%, list=21%, signal=42%
MALE GAMETE GENERATION%GO%GO:0048232	MALE GAMETE GENERATION%GO%GO:0048232		101	-0.206864	-0.939063	0.611227	0.87639	1	3471	tags=22%, list=22%, signal=28%
RIBONUCLEOPROTEIN COMPLEX ASSEMBLY%GO%GO:0022618	RIBONUCLEOPROTEIN COMPLEX ASSEMBLY%GO%GO:0022618		90	-0.2121	-0.938225	0.593117	0.878076	1	4206	tags=37%, list=27%, signal=50%
MICROBODY MEMBRANE%GO%GO:0031903	MICROBODY MEMBRANE%GO%GO:0031903		38	-0.256331	-0.937885	0.586956	0.878171	1	1933	tags=18%, list=12%, signal=21%
NEGATIVE REGULATION OF CHROMOSOME ORGANIZATION%GO%GO:2001251	NEGATIVE REGULATION OF CHROMOSOME ORGANIZATION%GO%GO:2001251		32	-0.260902	-0.937644	0.555315	0.878007	1	1433	tags=19%, list=9%, signal=21%
REGULATION OF TRIGLYCERIDE METABOLIC PROCESS%GO%GO:0090207	REGULATION OF TRIGLYCERIDE METABOLIC PROCESS%GO%GO:0090207		15	-0.313742	-0.936861	0.519313	0.879439	1	1081	tags=20%, list=7%, signal=21%
LYSOSOME VESICLE BIOGENESIS%REACTOME%REACT_19287.1	LYSOSOME VESICLE BIOGENESIS%REACTOME%REACT_19287.1		21	-0.28912	-0.936793	0.544898	0.878706	1	2317	tags=33%, list=15%, signal=39%
PROTEIN KINASE ACTIVATOR ACTIVITY%GO%GO:0030295	PROTEIN KINASE ACTIVATOR ACTIVITY%GO%GO:0030295		27	-0.276384	-0.936722	0.538961	0.878003	1	110	tags=7%, list=1%, signal=7%
ACTIVATION OF CHAPERONES BY IRE1ALPHA%REACTOME%REACT_18368.3	ACTIVATION OF CHAPERONES BY IRE1ALPHA%REACTOME%REACT_18368.3		45	-0.247459	-0.936255	0.558333	0.878468	1	2525	tags=24%, list=16%, signal=29%
RNA POLYMERASE III ABORTIVE AND RETRACTIVE INITIATION%REACTOME%REACT_22339.1	RNA POLYMERASE III ABORTIVE AND RETRACTIVE INITIATION%REACTOME%REACT_22339.1		40	-0.245589	-0.935974	0.572034	0.878385	1	2451	tags=23%, list=16%, signal=27%
REGULATION OF RESPONSE TO BIOTIC STIMULUS%GO%GO:0002831	REGULATION OF RESPONSE TO BIOTIC STIMULUS%GO%GO:0002831		71	-0.222289	-0.935903	0.587853	0.877696	1	2490	tags=20%, list=16%, signal=23%
PEROXISOMAL MEMBRANE%GO%GO:0005778	PEROXISOMAL MEMBRANE%GO%GO:0005778		38	-0.256331	-0.935591	0.555556	0.877757	1	1933	tags=18%, list=12%, signal=21%
NGF%IOB%NGF	NGF%IOB%NGF		21	-0.288505	-0.934768	0.519588	0.879439	1	1231	tags=19%, list=8%, signal=21%
COLLECTING DUCT ACID SECRETION%KEGG%HSA04966	COLLECTING DUCT ACID SECRETION%KEGG%HSA04966		22	-0.293051	-0.934308	0.570175	0.879915	1	256	tags=9%, list=2%, signal=9%
DICARBOXYLIC ACID METABOLIC PROCESS%GO%GO:0043648	DICARBOXYLIC ACID METABOLIC PROCESS%GO%GO:0043648		45	-0.242057	-0.933867	0.57113	0.880369	1	2673	tags=20%, list=17%, signal=24%
PURINE-CONTAINING COMPOUND SALVAGE%GO%GO:0043101	PURINE-CONTAINING COMPOUND SALVAGE%GO%GO:0043101		15	-0.320389	-0.933677	0.540426	0.88002	1	515	tags=13%, list=3%, signal=14%
ORGANIC ACID TRANSPORT%GO%GO:0015849	ORGANIC ACID TRANSPORT%GO%GO:0015849		118	-0.200299	-0.931433	0.618221	0.886071	1	1929	tags=14%, list=12%, signal=16%
DNA STRAND ELONGATION%GO%GO:0022616	DNA STRAND ELONGATION%GO%GO:0022616		35	-0.257758	-0.929981	0.562368	0.889672	1	2916	tags=26%, list=19%, signal=31%
POSITIVE REGULATION OF ORGANELLE ORGANIZATION%GO%GO:0010638	POSITIVE REGULATION OF ORGANELLE ORGANIZATION%GO%GO:0010638		147	-0.191633	-0.929733	0.615542	0.889534	1	2611	tags=19%, list=17%, signal=23%
CARBOXYLIC ACID TRANSPORT%GO%GO:0046942	CARBOXYLIC ACID TRANSPORT%GO%GO:0046942		118	-0.200299	-0.929643	0.652838	0.888883	1	1929	tags=14%, list=12%, signal=16%
PYRIMIDINE-CONTAINING COMPOUND METABOLIC PROCESS%GO%GO:0072527	PYRIMIDINE-CONTAINING COMPOUND METABOLIC PROCESS%GO%GO:0072527		44	-0.24686	-0.928757	0.570539	0.890646	1	2472	tags=20%, list=16%, signal=24%
METABOLISM OF XENOBIOTICS BY CYTOCHROME P450%KEGG%HSA00980	METABOLISM OF XENOBIOTICS BY CYTOCHROME P450%KEGG%HSA00980		47	-0.238921	-0.928499	0.5625	0.89042	1	4829	tags=38%, list=31%, signal=55%
GLYCEROLIPID CATABOLIC PROCESS%GO%GO:0046503	GLYCEROLIPID CATABOLIC PROCESS%GO%GO:0046503		19	-0.298559	-0.927673	0.553719	0.89201	1	541	tags=16%, list=3%, signal=16%
REGULATION OF T CELL MEDIATED IMMUNITY%GO%GO:0002709	REGULATION OF T CELL MEDIATED IMMUNITY%GO%GO:0002709		23	-0.284433	-0.926432	0.562874	0.894948	1	2226	tags=26%, list=14%, signal=30%
PORPHYRIN AND CHLOROPHYLL METABOLISM%KEGG%HSA00860	PORPHYRIN AND CHLOROPHYLL METABOLISM%KEGG%HSA00860		29	-0.266084	-0.926091	0.55414	0.895048	1	3325	tags=24%, list=21%, signal=31%
RIBONUCLEOSIDE MONOPHOSPHATE BIOSYNTHETIC PROCESS%GO%GO:0009156	RIBONUCLEOSIDE MONOPHOSPHATE BIOSYNTHETIC PROCESS%GO%GO:0009156		16	-0.309676	-0.92601	0.535417	0.894358	1	5388	tags=44%, list=34%, signal=66%
HYDROLASE ACTIVITY, ACTING ON CARBON-NITROGEN (BUT NOT PEPTIDE) BONDS%GO%GO:0016810	HYDROLASE ACTIVITY, ACTING ON CARBON-NITROGEN (BUT NOT PEPTIDE) BONDS%GO%GO:0016810		64	-0.226097	-0.924111	0.612705	0.899113	1	1542	tags=13%, list=10%, signal=14%
POSITIVE REGULATION OF REACTIVE OXYGEN SPECIES METABOLIC PROCESS%GO%GO:2000379	POSITIVE REGULATION OF REACTIVE OXYGEN SPECIES METABOLIC PROCESS%GO%GO:2000379		23	-0.276169	-0.923987	0.555992	0.898539	1	681	tags=13%, list=4%, signal=14%
CELLULAR RESPONSE TO UV%GO%GO:0034644	CELLULAR RESPONSE TO UV%GO%GO:0034644		29	-0.265335	-0.923825	0.554167	0.898121	1	2823	tags=24%, list=18%, signal=29%
ORGANIC ACID CATABOLIC PROCESS%GO%GO:0016054	ORGANIC ACID CATABOLIC PROCESS%GO%GO:0016054		134	-0.192639	-0.923529	0.656051	0.898091	1	2275	tags=15%, list=14%, signal=17%
NEURAL CREST CELL DEVELOPMENT%GO%GO:0014032	NEURAL CREST CELL DEVELOPMENT%GO%GO:0014032		18	-0.297251	-0.923156	0.589431	0.898294	1	3800	tags=39%, list=24%, signal=51%
POSITIVE REGULATION OF HISTONE MODIFICATION%GO%GO:0031058	POSITIVE REGULATION OF HISTONE MODIFICATION%GO%GO:0031058		27	-0.26989	-0.923085	0.55814	0.897577	1	1987	tags=19%, list=13%, signal=21%
NEGATIVE REGULATION OF ENDOCYTOSIS%GO%GO:0045806	NEGATIVE REGULATION OF ENDOCYTOSIS%GO%GO:0045806		15	-0.320086	-0.922257	0.556452	0.899042	1	3248	tags=33%, list=21%, signal=42%
ACTIVATION OF BAD AND TRANSLOCATION TO MITOCHONDRIA%REACTOME%REACT_549.3	ACTIVATION OF BAD AND TRANSLOCATION TO MITOCHONDRIA%REACTOME%REACT_549.3		15	-0.318839	-0.921972	0.572008	0.898963	1	2807	tags=33%, list=18%, signal=41%
ADP BINDING%GO%GO:0043531	ADP BINDING%GO%GO:0043531		17	-0.299323	-0.92184	0.564257	0.898409	1	677	tags=12%, list=4%, signal=12%
RNA MODIFICATION%GO%GO:0009451	RNA MODIFICATION%GO%GO:0009451		34	-0.258641	-0.921628	0.617769	0.898091	1	3147	tags=26%, list=20%, signal=33%
LYSOSOME ORGANIZATION%GO%GO:0007040	LYSOSOME ORGANIZATION%GO%GO:0007040		21	-0.29186	-0.921388	0.576923	0.897913	1	2324	tags=38%, list=15%, signal=45%
JNK CASCADE%GO%GO:0007254	JNK CASCADE%GO%GO:0007254		63	-0.221893	-0.920873	0.63278	0.898615	1	1374	tags=17%, list=9%, signal=19%
CHLORIDE TRANSMEMBRANE TRANSPORTER ACTIVITY%GO%GO:0015108	CHLORIDE TRANSMEMBRANE TRANSPORTER ACTIVITY%GO%GO:0015108		28	-0.270195	-0.919939	0.56871	0.900501	1	2462	tags=29%, list=16%, signal=34%
PROTEIN METHYLTRANSFERASE ACTIVITY%GO%GO:0008276	PROTEIN METHYLTRANSFERASE ACTIVITY%GO%GO:0008276		38	-0.251926	-0.919797	0.587174	0.899974	1	3702	tags=39%, list=24%, signal=51%
NICOTINATE AND NICOTINAMIDE METABOLISM%KEGG%HSA00760	NICOTINATE AND NICOTINAMIDE METABOLISM%KEGG%HSA00760		19	-0.297452	-0.919422	0.579498	0.900153	1	271	tags=11%, list=2%, signal=11%
EXONUCLEASE ACTIVITY, ACTIVE WITH EITHER RIBO- OR DEOXYRIBONUCLEIC ACIDS AND PRODUCING 5'-PHOSPHOMONOESTERS%GO%GO:0016796	EXONUCLEASE ACTIVITY, ACTIVE WITH EITHER RIBO- OR DEOXYRIBONUCLEIC ACIDS AND PRODUCING 5'-PHOSPHOMONOESTERS%GO%GO:0016796		25	-0.274915	-0.919116	0.588353	0.900108	1	1575	tags=20%, list=10%, signal=22%
COATED PIT%GO%GO:0005905	COATED PIT%GO%GO:0005905		25	-0.275945	-0.918134	0.559921	0.902137	1	1073	tags=16%, list=7%, signal=17%
ACTIN BINDING%GO%GO:0003779	ACTIN BINDING%GO%GO:0003779		127	-0.197178	-0.917692	0.650108	0.902578	1	3014	tags=24%, list=19%, signal=29%
PROTEIN-DNA COMPLEX ASSEMBLY%GO%GO:0065004	PROTEIN-DNA COMPLEX ASSEMBLY%GO%GO:0065004		58	-0.225595	-0.91728	0.604167	0.90286	1	4913	tags=45%, list=31%, signal=65%
DRUG BINDING%GO%GO:0008144	DRUG BINDING%GO%GO:0008144		48	-0.231018	-0.914105	0.61336	0.911332	1	4178	tags=38%, list=27%, signal=51%
REGULATION OF HISTONE MODIFICATION%GO%GO:0031056	REGULATION OF HISTONE MODIFICATION%GO%GO:0031056		48	-0.236942	-0.913654	0.627119	0.911738	1	1987	tags=19%, list=13%, signal=21%
RNA POLYMERASE III TRANSCRIPTION INITIATION FROM TYPE 2 PROMOTER%REACTOME%REACT_1036.2	RNA POLYMERASE III TRANSCRIPTION INITIATION FROM TYPE 2 PROMOTER%REACTOME%REACT_1036.2		26	-0.269802	-0.913419	0.593878	0.911456	1	1691	tags=19%, list=11%, signal=22%
VITAMIN METABOLIC PROCESS%GO%GO:0006766	VITAMIN METABOLIC PROCESS%GO%GO:0006766		70	-0.221521	-0.913002	0.59292	0.911739	1	4267	tags=31%, list=27%, signal=43%
REGULATION OF REACTIVE OXYGEN SPECIES METABOLIC PROCESS%GO%GO:2000377	REGULATION OF REACTIVE OXYGEN SPECIES METABOLIC PROCESS%GO%GO:2000377		42	-0.23989	-0.912244	0.632444	0.913109	1	3908	tags=33%, list=25%, signal=44%
GLAND MORPHOGENESIS%GO%GO:0022612	GLAND MORPHOGENESIS%GO%GO:0022612		19	-0.285545	-0.911793	0.570231	0.913556	1	3214	tags=37%, list=20%, signal=46%
RNA POLYMERASE III TRANSCRIPTION%REACTOME%REACT_1371.3	RNA POLYMERASE III TRANSCRIPTION%REACTOME%REACT_1371.3		40	-0.245589	-0.911635	0.613883	0.913077	1	2451	tags=23%, list=16%, signal=27%
D-<I>MYO< I>-INOSITOL (1,4,5)-TRISPHOSPHATE BIOSYNTHESIS%HUMANCYC%PWY-6351	D-<I>MYO< I>-INOSITOL (1,4,5)-TRISPHOSPHATE BIOSYNTHESIS%HUMANCYC%PWY-6351		23	-0.280911	-0.911235	0.566524	0.913318	1	2862	tags=26%, list=18%, signal=32%
POSITIVE REGULATION OF I-KAPPAB KINASE/NF-KAPPAB CASCADE%GO%GO:0043123	POSITIVE REGULATION OF I-KAPPAB KINASE/NF-KAPPAB CASCADE%GO%GO:0043123		125	-0.195298	-0.910168	0.646186	0.915525	1	3163	tags=22%, list=20%, signal=28%
CARBOXYLIC ACID CATABOLIC PROCESS%GO%GO:0046395	CARBOXYLIC ACID CATABOLIC PROCESS%GO%GO:0046395		134	-0.192639	-0.909709	0.697959	0.915903	1	2275	tags=15%, list=14%, signal=17%
NEGATIVE REGULATION OF OSTEOBLAST DIFFERENTIATION%GO%GO:0045668	NEGATIVE REGULATION OF OSTEOBLAST DIFFERENTIATION%GO%GO:0045668		17	-0.306344	-0.908326	0.578512	0.919053	1	808	tags=12%, list=5%, signal=12%
EMBRYONIC EYE MORPHOGENESIS%GO%GO:0048048	EMBRYONIC EYE MORPHOGENESIS%GO%GO:0048048		15	-0.300077	-0.906238	0.594421	0.924264	1	3787	tags=40%, list=24%, signal=53%
ESTABLISHMENT OF RNA LOCALIZATION%GO%GO:0051236	ESTABLISHMENT OF RNA LOCALIZATION%GO%GO:0051236		70	-0.211547	-0.905231	0.643011	0.926345	1	1450	tags=14%, list=9%, signal=16%
NEGATIVE REGULATION OF PROTEIN CATABOLIC PROCESS%GO%GO:0042177	NEGATIVE REGULATION OF PROTEIN CATABOLIC PROCESS%GO%GO:0042177		30	-0.255444	-0.90402	0.628231	0.928986	1	1448	tags=13%, list=9%, signal=15%
METALLOENDOPEPTIDASE ACTIVITY%GO%GO:0004222	METALLOENDOPEPTIDASE ACTIVITY%GO%GO:0004222		21	-0.282569	-0.903941	0.601253	0.928288	1	3062	tags=29%, list=19%, signal=35%
PEROXISOMAL TRANSPORT%GO%GO:0043574	PEROXISOMAL TRANSPORT%GO%GO:0043574		17	-0.293155	-0.902663	0.600398	0.931107	1	2550	tags=29%, list=16%, signal=35%
NUCLEIC ACID TRANSPORT%GO%GO:0050657	NUCLEIC ACID TRANSPORT%GO%GO:0050657		70	-0.211547	-0.902548	0.663951	0.930502	1	1450	tags=14%, list=9%, signal=16%
REGULATION OF GASTRULATION%GO%GO:0010470	REGULATION OF GASTRULATION%GO%GO:0010470		15	-0.309614	-0.90114	0.614907	0.933659	1	5563	tags=47%, list=35%, signal=72%
C-TERMINAL PROTEIN LIPIDATION%GO%GO:0006501	C-TERMINAL PROTEIN LIPIDATION%GO%GO:0006501		25	-0.268439	-0.901021	0.614481	0.933069	1	1589	tags=16%, list=10%, signal=18%
NEURAL TUBE FORMATION%GO%GO:0001841	NEURAL TUBE FORMATION%GO%GO:0001841		26	-0.261606	-0.900951	0.617155	0.932352	1	3183	tags=27%, list=20%, signal=34%
ORGANONITROGEN COMPOUND BIOSYNTHETIC PROCESS%GO%GO:1901566	ORGANONITROGEN COMPOUND BIOSYNTHETIC PROCESS%GO%GO:1901566		355	-0.169238	-0.900892	0.802083	0.931596	1	3367	tags=22%, list=21%, signal=27%
NUCLEAR EXPORT%GO%GO:0051168	NUCLEAR EXPORT%GO%GO:0051168		82	-0.205785	-0.900388	0.672032	0.932113	1	1450	tags=15%, list=9%, signal=16%
LYASE ACTIVITY%GO%GO:0016829	LYASE ACTIVITY%GO%GO:0016829		75	-0.210152	-0.898142	0.666667	0.937663	1	2999	tags=19%, list=19%, signal=23%
COFACTOR BIOSYNTHETIC PROCESS%GO%GO:0051188	COFACTOR BIOSYNTHETIC PROCESS%GO%GO:0051188		68	-0.213606	-0.897959	0.662309	0.937252	1	1454	tags=13%, list=9%, signal=15%
ORGANIC ANION TRANSPORT%GO%GO:0015711	ORGANIC ANION TRANSPORT%GO%GO:0015711		151	-0.186976	-0.896436	0.739316	0.940597	1	1929	tags=14%, list=12%, signal=16%
NUCLEOTIDE BIOSYNTHETIC PROCESS%GO%GO:0009165	NUCLEOTIDE BIOSYNTHETIC PROCESS%GO%GO:0009165		81	-0.206042	-0.896301	0.664488	0.94007	1	4603	tags=33%, list=29%, signal=47%
POSITIVE REGULATION OF HORMONE SECRETION%GO%GO:0046887	POSITIVE REGULATION OF HORMONE SECRETION%GO%GO:0046887		32	-0.250072	-0.895685	0.634656	0.940941	1	151	tags=6%, list=1%, signal=6%
REGULATION OF EPIDERMAL GROWTH FACTOR-ACTIVATED RECEPTOR ACTIVITY%GO%GO:0007176	REGULATION OF EPIDERMAL GROWTH FACTOR-ACTIVATED RECEPTOR ACTIVITY%GO%GO:0007176		17	-0.291711	-0.895316	0.606186	0.941079	1	2517	tags=24%, list=16%, signal=28%
CELL CYCLE PHASE TRANSITION%GO%GO:0044770	CELL CYCLE PHASE TRANSITION%GO%GO:0044770		244	-0.174593	-0.895196	0.773987	0.940492	1	4387	tags=34%, list=28%, signal=47%
DORSAL/VENTRAL AXIS SPECIFICATION%GO%GO:0009950	DORSAL/VENTRAL AXIS SPECIFICATION%GO%GO:0009950		16	-0.303421	-0.895193	0.632444	0.93957	1	1320	tags=25%, list=8%, signal=27%
PROTEASE BINDING%GO%GO:0002020	PROTEASE BINDING%GO%GO:0002020		43	-0.232602	-0.894505	0.661323	0.940594	1	4568	tags=40%, list=29%, signal=56%
NEGATIVE REGULATION OF PHOSPHATASE ACTIVITY%GO%GO:0010923	NEGATIVE REGULATION OF PHOSPHATASE ACTIVITY%GO%GO:0010923		47	-0.225691	-0.894198	0.634766	0.940539	1	1977	tags=17%, list=13%, signal=19%
RNA TRANSPORT%GO%GO:0050658	RNA TRANSPORT%GO%GO:0050658		70	-0.211547	-0.892533	0.69899	0.94415	1	1450	tags=14%, list=9%, signal=16%
POSITIVE REGULATION OF TYPE I INTERFERON PRODUCTION%GO%GO:0032481	POSITIVE REGULATION OF TYPE I INTERFERON PRODUCTION%GO%GO:0032481		35	-0.248197	-0.892077	0.671458	0.944487	1	1290	tags=17%, list=8%, signal=19%
ACTIVATION OF BH3-ONLY PROTEINS%REACTOME%REACT_697.4	ACTIVATION OF BH3-ONLY PROTEINS%REACTOME%REACT_697.4		25	-0.2709	-0.891756	0.610998	0.944489	1	2807	tags=28%, list=18%, signal=34%
MACROAUTOPHAGY%GO%GO:0016236	MACROAUTOPHAGY%GO%GO:0016236		21	-0.2809	-0.891283	0.603272	0.944886	1	3644	tags=38%, list=23%, signal=49%
AEROBIC RESPIRATION%GO%GO:0009060	AEROBIC RESPIRATION%GO%GO:0009060		32	-0.252639	-0.890849	0.634615	0.945191	1	3107	tags=25%, list=20%, signal=31%
INNER EAR MORPHOGENESIS%GO%GO:0042472	INNER EAR MORPHOGENESIS%GO%GO:0042472		23	-0.272375	-0.890785	0.625	0.944441	1	3445	tags=26%, list=22%, signal=33%
POSITIVE REGULATION OF DNA BINDING%GO%GO:0043388	POSITIVE REGULATION OF DNA BINDING%GO%GO:0043388		19	-0.289671	-0.890425	0.601279	0.944512	1	5145	tags=47%, list=33%, signal=70%
CELLULAR RESPONSE TO EXTRACELLULAR STIMULUS%GO%GO:0031668	CELLULAR RESPONSE TO EXTRACELLULAR STIMULUS%GO%GO:0031668		65	-0.21292	-0.890271	0.68125	0.94404	1	3254	tags=28%, list=21%, signal=35%
NEURAL TUBE CLOSURE%GO%GO:0001843	NEURAL TUBE CLOSURE%GO%GO:0001843		24	-0.267125	-0.889893	0.639485	0.944208	1	3183	tags=29%, list=20%, signal=36%
PROTEIN HOMOOLIGOMERIZATION%GO%GO:0051260	PROTEIN HOMOOLIGOMERIZATION%GO%GO:0051260		91	-0.200876	-0.888907	0.717622	0.945986	1	1422	tags=14%, list=9%, signal=16%
REGULATION OF FATTY ACID OXIDATION%GO%GO:0046320	REGULATION OF FATTY ACID OXIDATION%GO%GO:0046320		30	-0.255415	-0.888626	0.66453	0.945835	1	2452	tags=20%, list=16%, signal=24%
ENOS ACTIVATION AND REGULATION%REACTOME%REACT_12389.2	ENOS ACTIVATION AND REGULATION%REACTOME%REACT_12389.2		19	-0.286914	-0.888121	0.622407	0.946286	1	2066	tags=21%, list=13%, signal=24%
MITOTIC CELL CYCLE PHASE TRANSITION%GO%GO:0044772	MITOTIC CELL CYCLE PHASE TRANSITION%GO%GO:0044772		244	-0.174593	-0.887946	0.772	0.94586	1	4387	tags=34%, list=28%, signal=47%
CARBOXY-LYASE ACTIVITY%GO%GO:0016831	CARBOXY-LYASE ACTIVITY%GO%GO:0016831		17	-0.300672	-0.887189	0.630435	0.947056	1	828	tags=12%, list=5%, signal=12%
PROTEIN STABILIZATION%GO%GO:0050821	PROTEIN STABILIZATION%GO%GO:0050821		55	-0.223231	-0.887146	0.675057	0.946248	1	3212	tags=29%, list=20%, signal=36%
MTOR SIGNALING PATHWAY%PATHWAY INTERACTION DATABASE NCI-NATURE CURATED DATA%MTOR SIGNALING PATHWAY	MTOR SIGNALING PATHWAY%PATHWAY INTERACTION DATABASE NCI-NATURE CURATED DATA%MTOR SIGNALING PATHWAY		66	-0.209732	-0.886948	0.704545	0.945872	1	1987	tags=20%, list=13%, signal=22%
TRANSFERASE ACTIVITY, TRANSFERRING SULFUR-CONTAINING GROUPS%GO%GO:0016782	TRANSFERASE ACTIVITY, TRANSFERRING SULFUR-CONTAINING GROUPS%GO%GO:0016782		36	-0.240861	-0.886591	0.628998	0.945975	1	4801	tags=33%, list=30%, signal=48%
HYPOXIC AND OXYGEN HOMEOSTASIS REGULATION OF HIF-1-ALPHA%PATHWAY INTERACTION DATABASE NCI-NATURE CURATED DATA%HYPOXIC AND OXYGEN HOMEOSTASIS REGULATION OF HIF-1-ALPHA	HYPOXIC AND OXYGEN HOMEOSTASIS REGULATION OF HIF-1-ALPHA%PATHWAY INTERACTION DATABASE NCI-NATURE CURATED DATA%HYPOXIC AND OXYGEN HOMEOSTASIS REGULATION OF HIF-1-ALPHA		19	-0.277168	-0.886386	0.635611	0.945659	1	3832	tags=37%, list=24%, signal=49%
CELLULAR AMIDE METABOLIC PROCESS%GO%GO:0043603	CELLULAR AMIDE METABOLIC PROCESS%GO%GO:0043603		94	-0.200484	-0.88605	0.705128	0.94562	1	3367	tags=24%, list=21%, signal=31%
SIGNAL TRANSDUCTION BY L1%REACTOME%REACT_22272.1	SIGNAL TRANSDUCTION BY L1%REACTOME%REACT_22272.1		31	-0.246449	-0.884874	0.673347	0.947842	1	1005	tags=16%, list=6%, signal=17%
NEGATIVE REGULATION OF NF-KAPPAB TRANSCRIPTION FACTOR ACTIVITY%GO%GO:0032088	NEGATIVE REGULATION OF NF-KAPPAB TRANSCRIPTION FACTOR ACTIVITY%GO%GO:0032088		48	-0.225173	-0.884469	0.701195	0.948029	1	539	tags=10%, list=3%, signal=11%
VIBRIO CHOLERAE INFECTION%KEGG%HSA05110	VIBRIO CHOLERAE INFECTION%KEGG%HSA05110		49	-0.223296	-0.884145	0.672878	0.948016	1	2530	tags=16%, list=16%, signal=19%
FIBROBLAST GROWTH FACTOR BINDING%GO%GO:0017134	FIBROBLAST GROWTH FACTOR BINDING%GO%GO:0017134		15	-0.298083	-0.883945	0.619145	0.947669	1	2458	tags=33%, list=16%, signal=39%
ESTABLISHMENT OF CELL POLARITY%GO%GO:0030010	ESTABLISHMENT OF CELL POLARITY%GO%GO:0030010		32	-0.246022	-0.881674	0.647679	0.95284	1	1943	tags=16%, list=12%, signal=18%
CELL JUNCTION ASSEMBLY%GO%GO:0034329	CELL JUNCTION ASSEMBLY%GO%GO:0034329		113	-0.191465	-0.880331	0.746535	0.955477	1	2232	tags=19%, list=14%, signal=23%
SYNTHESIS OF PA%REACTOME%REACT_120906.2	SYNTHESIS OF PA%REACTOME%REACT_120906.2		22	-0.27102	-0.879934	0.644958	0.955594	1	3148	tags=23%, list=20%, signal=28%
POSITIVE REGULATION OF B CELL PROLIFERATION%GO%GO:0030890	POSITIVE REGULATION OF B CELL PROLIFERATION%GO%GO:0030890		16	-0.295263	-0.87968	0.644764	0.955364	1	857	tags=19%, list=5%, signal=20%
ACTOMYOSIN%GO%GO:0042641	ACTOMYOSIN%GO%GO:0042641		27	-0.25794	-0.878275	0.653361	0.958123	1	2051	tags=22%, list=13%, signal=26%
GAMETE GENERATION%GO%GO:0007276	GAMETE GENERATION%GO%GO:0007276		137	-0.185684	-0.877845	0.75	0.958412	1	3696	tags=23%, list=23%, signal=29%
ACTIVATION OF CYSTEINE-TYPE ENDOPEPTIDASE ACTIVITY INVOLVED IN APOPTOTIC PROCESS%GO%GO:0006919	ACTIVATION OF CYSTEINE-TYPE ENDOPEPTIDASE ACTIVITY INVOLVED IN APOPTOTIC PROCESS%GO%GO:0006919		75	-0.204552	-0.877832	0.729958	0.957532	1	2660	tags=17%, list=17%, signal=21%
METABOLISM OF NITRIC OXIDE%REACTOME%REACT_12508.4	METABOLISM OF NITRIC OXIDE%REACTOME%REACT_12508.4		19	-0.286914	-0.877668	0.670757	0.957055	1	2066	tags=21%, list=13%, signal=24%
P38 SIGNALING MEDIATED BY MAPKAP KINASES%PATHWAY INTERACTION DATABASE NCI-NATURE CURATED DATA%P38 SIGNALING MEDIATED BY MAPKAP KINASES	P38 SIGNALING MEDIATED BY MAPKAP KINASES%PATHWAY INTERACTION DATABASE NCI-NATURE CURATED DATA%P38 SIGNALING MEDIATED BY MAPKAP KINASES		20	-0.280408	-0.87683	0.612245	0.958384	1	1803	tags=20%, list=11%, signal=23%
PRIMARY NEURAL TUBE FORMATION%GO%GO:0014020	PRIMARY NEURAL TUBE FORMATION%GO%GO:0014020		24	-0.267125	-0.874388	0.647558	0.964029	1	3183	tags=29%, list=20%, signal=36%
GLUTATHIONE TRANSFERASE ACTIVITY%GO%GO:0004364	GLUTATHIONE TRANSFERASE ACTIVITY%GO%GO:0004364		18	-0.282419	-0.873212	0.638171	0.966141	1	4152	tags=39%, list=26%, signal=53%
NUCLEOBASE-CONTAINING COMPOUND TRANSPORT%GO%GO:0015931	NUCLEOBASE-CONTAINING COMPOUND TRANSPORT%GO%GO:0015931		83	-0.200616	-0.873195	0.72973	0.96527	1	1450	tags=13%, list=9%, signal=15%
CARBOXYLIC ACID METABOLIC PROCESS%GO%GO:0019752	CARBOXYLIC ACID METABOLIC PROCESS%GO%GO:0019752		485	-0.158878	-0.872903	0.922395	0.965126	1	4183	tags=26%, list=27%, signal=34%
FANCONI ANEMIA PATHWAY%REACTOME%REACT_18410.1	FANCONI ANEMIA PATHWAY%REACTOME%REACT_18410.1		22	-0.272875	-0.871942	0.665306	0.966717	1	4135	tags=45%, list=26%, signal=62%
REGULATION OF PROTEIN SERINE/THREONINE KINASE ACTIVITY%GO%GO:0071900	REGULATION OF PROTEIN SERINE/THREONINE KINASE ACTIVITY%GO%GO:0071900		247	-0.171313	-0.871704	0.84375	0.966429	1	2665	tags=19%, list=17%, signal=23%
PHOSPHATIDYLINOSITOL-3-PHOSPHATE BINDING%GO%GO:0032266	PHOSPHATIDYLINOSITOL-3-PHOSPHATE BINDING%GO%GO:0032266		16	-0.289943	-0.87143	0.632653	0.966222	1	3285	tags=38%, list=21%, signal=47%
MRNA 3'-END PROCESSING%REACTOME%REACT_1849.3	MRNA 3'-END PROCESSING%REACTOME%REACT_1849.3		32	-0.243835	-0.870803	0.678423	0.966945	1	1450	tags=16%, list=9%, signal=17%
POST-ELONGATION PROCESSING OF INTRON-CONTAINING PRE-MRNA%REACTOME%REACT_397.2	POST-ELONGATION PROCESSING OF INTRON-CONTAINING PRE-MRNA%REACTOME%REACT_397.2		32	-0.243835	-0.870398	0.659574	0.967062	1	1450	tags=16%, list=9%, signal=17%
DESTABILIZATION OF MRNA BY TRISTETRAPROLIN (TTP)%REACTOME%REACT_25064.1	DESTABILIZATION OF MRNA BY TRISTETRAPROLIN (TTP)%REACTOME%REACT_25064.1		16	-0.289349	-0.869514	0.623701	0.968458	1	2194	tags=31%, list=14%, signal=36%
REGULATION OF PROTEIN TYROSINE KINASE ACTIVITY%GO%GO:0061097	REGULATION OF PROTEIN TYROSINE KINASE ACTIVITY%GO%GO:0061097		37	-0.237042	-0.869123	0.683673	0.96855	1	4699	tags=41%, list=30%, signal=58%
SPINDLE CHECKPOINT%GO%GO:0031577	SPINDLE CHECKPOINT%GO%GO:0031577		33	-0.241632	-0.86897	0.64488	0.968039	1	3535	tags=36%, list=22%, signal=47%
ACTIVATION OF CYSTEINE-TYPE ENDOPEPTIDASE ACTIVITY%GO%GO:0097202	ACTIVATION OF CYSTEINE-TYPE ENDOPEPTIDASE ACTIVITY%GO%GO:0097202		81	-0.200813	-0.868113	0.740821	0.969384	1	2823	tags=19%, list=18%, signal=22%
NUCLEOSOME ORGANIZATION%GO%GO:0034728	NUCLEOSOME ORGANIZATION%GO%GO:0034728		61	-0.215552	-0.867605	0.714583	0.969763	1	4936	tags=43%, list=31%, signal=62%
ACTIVATION OF MAPK ACTIVITY%GO%GO:0000187	ACTIVATION OF MAPK ACTIVITY%GO%GO:0000187		84	-0.19891	-0.867086	0.744726	0.970186	1	1374	tags=13%, list=9%, signal=14%
P53 SIGNALING PATHWAY%KEGG%HSA04115	P53 SIGNALING PATHWAY%KEGG%HSA04115		64	-0.206701	-0.866516	0.745455	0.970704	1	4281	tags=36%, list=27%, signal=49%
GLYCEROLIPID METABOLISM%KEGG%HSA00561	GLYCEROLIPID METABOLISM%KEGG%HSA00561		39	-0.233094	-0.866026	0.707368	0.971068	1	3195	tags=23%, list=20%, signal=29%
REGULATION OF TOLL-LIKE RECEPTOR SIGNALING PATHWAY%GO%GO:0034121	REGULATION OF TOLL-LIKE RECEPTOR SIGNALING PATHWAY%GO%GO:0034121		20	-0.278785	-0.864996	0.656965	0.972665	1	3285	tags=25%, list=21%, signal=32%
ENDOSOME ORGANIZATION%GO%GO:0007032	ENDOSOME ORGANIZATION%GO%GO:0007032		18	-0.280735	-0.864503	0.629386	0.972998	1	2324	tags=33%, list=15%, signal=39%
REGULATION OF PROTEIN COMPLEX DISASSEMBLY%GO%GO:0043244	REGULATION OF PROTEIN COMPLEX DISASSEMBLY%GO%GO:0043244		36	-0.235624	-0.864131	0.660417	0.973018	1	3644	tags=33%, list=23%, signal=43%
NITRIC OXIDE METABOLIC PROCESS%GO%GO:0046209	NITRIC OXIDE METABOLIC PROCESS%GO%GO:0046209		23	-0.268151	-0.863948	0.676768	0.972584	1	1974	tags=17%, list=13%, signal=20%
PROTEOLYTIC CLEAVAGE OF SNARE COMPLEX PROTEINS%REACTOME%REACT_11242.2	PROTEOLYTIC CLEAVAGE OF SNARE COMPLEX PROTEINS%REACTOME%REACT_11242.2		16	-0.29231	-0.863625	0.637931	0.972497	1	2419	tags=25%, list=15%, signal=30%
CELLULAR RESPONSE TO NUTRIENT LEVELS%GO%GO:0031669	CELLULAR RESPONSE TO NUTRIENT LEVELS%GO%GO:0031669		60	-0.211388	-0.863012	0.712526	0.973118	1	3254	tags=28%, list=21%, signal=36%
REGULATION OF INTERLEUKIN-1 BETA PRODUCTION%GO%GO:0032651	REGULATION OF INTERLEUKIN-1 BETA PRODUCTION%GO%GO:0032651		22	-0.266667	-0.862622	0.665298	0.973204	1	708	tags=14%, list=4%, signal=14%
SAGA-TYPE COMPLEX%GO%GO:0070461	SAGA-TYPE COMPLEX%GO%GO:0070461		25	-0.25855	-0.86253	0.65261	0.972532	1	706	tags=12%, list=4%, signal=13%
TUBE CLOSURE%GO%GO:0060606	TUBE CLOSURE%GO%GO:0060606		24	-0.267125	-0.861805	0.654812	0.97341	1	3183	tags=29%, list=20%, signal=36%
FATTY ACID METABOLIC PROCESS%GO%GO:0006631	FATTY ACID METABOLIC PROCESS%GO%GO:0006631		127	-0.182365	-0.861777	0.806982	0.972588	1	4817	tags=34%, list=31%, signal=48%
RESPONSE TO NUTRIENT%GO%GO:0007584	RESPONSE TO NUTRIENT%GO%GO:0007584		33	-0.243974	-0.861474	0.670886	0.972463	1	3983	tags=33%, list=25%, signal=45%
CARBOXYLIC ACID BIOSYNTHETIC PROCESS%GO%GO:0046394	CARBOXYLIC ACID BIOSYNTHETIC PROCESS%GO%GO:0046394		134	-0.181387	-0.860296	0.792757	0.974457	1	3367	tags=22%, list=21%, signal=27%
REGULATION OF HISTONE ACETYLATION%GO%GO:0035065	REGULATION OF HISTONE ACETYLATION%GO%GO:0035065		22	-0.268792	-0.85976	0.676	0.974864	1	1987	tags=18%, list=13%, signal=21%
P-P-BOND-HYDROLYSIS-DRIVEN TRANSMEMBRANE TRANSPORTER ACTIVITY%GO%GO:0015405	P-P-BOND-HYDROLYSIS-DRIVEN TRANSMEMBRANE TRANSPORTER ACTIVITY%GO%GO:0015405		38	-0.227013	-0.855871	0.706751	0.983471	1	2348	tags=18%, list=15%, signal=22%
ADHERENS JUNCTIONS INTERACTIONS%REACTOME%REACT_19195.1	ADHERENS JUNCTIONS INTERACTIONS%REACTOME%REACT_19195.1		19	-0.277404	-0.855629	0.654832	0.983146	1	1666	tags=21%, list=11%, signal=24%
REGULATION OF I-KAPPAB KINASE/NF-KAPPAB CASCADE%GO%GO:0043122	REGULATION OF I-KAPPAB KINASE/NF-KAPPAB CASCADE%GO%GO:0043122		167	-0.176558	-0.854534	0.830357	0.984904	1	1962	tags=15%, list=12%, signal=17%
HYDROLASE ACTIVITY, ACTING ON ACID ANHYDRIDES, CATALYZING TRANSMEMBRANE MOVEMENT OF SUBSTANCES%GO%GO:0016820	HYDROLASE ACTIVITY, ACTING ON ACID ANHYDRIDES, CATALYZING TRANSMEMBRANE MOVEMENT OF SUBSTANCES%GO%GO:0016820		37	-0.228505	-0.853127	0.713402	0.987364	1	2348	tags=19%, list=15%, signal=22%
EPITHELIAL TUBE FORMATION%GO%GO:0072175	EPITHELIAL TUBE FORMATION%GO%GO:0072175		34	-0.234844	-0.853028	0.717195	0.986695	1	4531	tags=35%, list=29%, signal=49%
REGULATION OF TYPE I INTERFERON PRODUCTION%GO%GO:0032479	REGULATION OF TYPE I INTERFERON PRODUCTION%GO%GO:0032479		67	-0.201764	-0.853003	0.755839	0.985848	1	3163	tags=27%, list=20%, signal=33%
REGULATION OF REPRODUCTIVE PROCESS%GO%GO:2000241	REGULATION OF REPRODUCTIVE PROCESS%GO%GO:2000241		123	-0.184624	-0.852449	0.803965	0.986275	1	2819	tags=20%, list=18%, signal=25%
ANION TRANSMEMBRANE TRANSPORTER ACTIVITY%GO%GO:0008509	ANION TRANSMEMBRANE TRANSPORTER ACTIVITY%GO%GO:0008509		113	-0.187695	-0.851809	0.80202	0.986885	1	2209	tags=17%, list=14%, signal=19%
POSITIVE REGULATION OF ENDOPEPTIDASE ACTIVITY%GO%GO:0010950	POSITIVE REGULATION OF ENDOPEPTIDASE ACTIVITY%GO%GO:0010950		100	-0.187934	-0.849789	0.808943	0.99068	1	2823	tags=19%, list=18%, signal=23%
ORGANIC ACID BIOSYNTHETIC PROCESS%GO%GO:0016053	ORGANIC ACID BIOSYNTHETIC PROCESS%GO%GO:0016053		134	-0.181387	-0.848801	0.831197	0.992083	1	3367	tags=22%, list=21%, signal=27%
OTHER TYPES OF O-GLYCAN BIOSYNTHESIS%KEGG%HSA00514	OTHER TYPES OF O-GLYCAN BIOSYNTHESIS%KEGG%HSA00514		31	-0.24045	-0.848605	0.712329	0.991635	1	4885	tags=45%, list=31%, signal=65%
KINETOCHORE%GO%GO:0000776	KINETOCHORE%GO%GO:0000776		70	-0.20066	-0.848016	0.759382	0.992148	1	3698	tags=30%, list=23%, signal=39%
REGULATION OF NEUROTRANSMITTER LEVELS%GO%GO:0001505	REGULATION OF NEUROTRANSMITTER LEVELS%GO%GO:0001505		46	-0.218835	-0.84788	0.7249	0.991541	1	2719	tags=24%, list=17%, signal=29%
BIOCARTA_HIVNEF_PATHWAY%MSIGDB_C2%BIOCARTA_HIVNEF_PATHWAY	BIOCARTA_HIVNEF_PATHWAY%MSIGDB_C2%BIOCARTA_HIVNEF_PATHWAY		57	-0.204648	-0.847729	0.749469	0.990997	1	3340	tags=25%, list=21%, signal=31%
CONDENSED CHROMOSOME%GO%GO:0000793	CONDENSED CHROMOSOME%GO%GO:0000793		73	-0.201402	-0.847524	0.785567	0.99055	1	4166	tags=33%, list=26%, signal=44%
CORE PROMOTER SEQUENCE-SPECIFIC DNA BINDING%GO%GO:0001046	CORE PROMOTER SEQUENCE-SPECIFIC DNA BINDING%GO%GO:0001046		17	-0.280354	-0.846752	0.683438	0.99144	1	1392	tags=18%, list=9%, signal=19%
NEGATIVE REGULATION OF CYTOKINE PRODUCTION%GO%GO:0001818	NEGATIVE REGULATION OF CYTOKINE PRODUCTION%GO%GO:0001818		88	-0.194087	-0.84658	0.765914	0.990927	1	3279	tags=25%, list=21%, signal=31%
CARBON-CARBON LYASE ACTIVITY%GO%GO:0016830	CARBON-CARBON LYASE ACTIVITY%GO%GO:0016830		29	-0.251563	-0.846281	0.698347	0.990705	1	956	tags=10%, list=6%, signal=11%
CELL CYCLE%KEGG%HSA04110	CELL CYCLE%KEGG%HSA04110		121	-0.182173	-0.845937	0.849174	0.990612	1	3535	tags=26%, list=22%, signal=34%
EUKARYOTIC TRANSLATION INITIATION FACTOR 3 COMPLEX%GO%GO:0005852	EUKARYOTIC TRANSLATION INITIATION FACTOR 3 COMPLEX%GO%GO:0005852		15	-0.294476	-0.845025	0.646443	0.99176	1	3570	tags=40%, list=23%, signal=52%
FATTY ACID CATABOLIC PROCESS%GO%GO:0009062	FATTY ACID CATABOLIC PROCESS%GO%GO:0009062		44	-0.218213	-0.844967	0.736418	0.991	1	2231	tags=18%, list=14%, signal=21%
POSITIVE REGULATION OF BINDING%GO%GO:0051099	POSITIVE REGULATION OF BINDING%GO%GO:0051099		45	-0.218007	-0.844875	0.723361	0.990325	1	2637	tags=22%, list=17%, signal=27%
BOTULINUM NEUROTOXICITY%REACTOME%REACT_11184.1	BOTULINUM NEUROTOXICITY%REACTOME%REACT_11184.1		18	-0.269963	-0.844839	0.687885	0.989511	1	2419	tags=22%, list=15%, signal=26%
CHEMOKINE ACTIVITY%GO%GO:0008009	CHEMOKINE ACTIVITY%GO%GO:0008009		16	-0.282464	-0.844453	0.701195	0.989508	1	11306	tags=100%, list=72%, signal=354%
ISOPRENOID METABOLIC PROCESS%GO%GO:0006720	ISOPRENOID METABOLIC PROCESS%GO%GO:0006720		41	-0.225332	-0.843232	0.740125	0.99141	1	5806	tags=39%, list=37%, signal=62%
CONDENSED CHROMOSOME, CENTROMERIC REGION%GO%GO:0000779	CONDENSED CHROMOSOME, CENTROMERIC REGION%GO%GO:0000779		23	-0.253441	-0.842558	0.681452	0.992048	1	4100	tags=39%, list=26%, signal=53%
POSITIVE REGULATION OF T CELL MEDIATED IMMUNITY%GO%GO:0002711	POSITIVE REGULATION OF T CELL MEDIATED IMMUNITY%GO%GO:0002711		20	-0.265392	-0.842422	0.704854	0.991465	1	2226	tags=25%, list=14%, signal=29%
LIPID HOMEOSTASIS%GO%GO:0055088	LIPID HOMEOSTASIS%GO%GO:0055088		53	-0.211316	-0.842169	0.743852	0.991154	1	4681	tags=32%, list=30%, signal=45%
MUSCLE CELL DEVELOPMENT%GO%GO:0055001	MUSCLE CELL DEVELOPMENT%GO%GO:0055001		42	-0.220387	-0.842156	0.724426	0.990286	1	2572	tags=21%, list=16%, signal=26%
ATPASE ACTIVITY, COUPLED TO TRANSMEMBRANE MOVEMENT OF SUBSTANCES%GO%GO:0042626	ATPASE ACTIVITY, COUPLED TO TRANSMEMBRANE MOVEMENT OF SUBSTANCES%GO%GO:0042626		37	-0.228505	-0.841973	0.726166	0.989811	1	2348	tags=19%, list=15%, signal=22%
ORGANOPHOSPHATE CATABOLIC PROCESS%GO%GO:0046434	ORGANOPHOSPHATE CATABOLIC PROCESS%GO%GO:0046434		210	-0.16724	-0.841759	0.892562	0.989435	1	1535	tags=12%, list=10%, signal=13%
PROTEIN PHOSPHATASE 2A BINDING%GO%GO:0051721	PROTEIN PHOSPHATASE 2A BINDING%GO%GO:0051721		16	-0.279832	-0.84166	0.684848	0.988775	1	3285	tags=44%, list=21%, signal=55%
EMBRYONIC EPITHELIAL TUBE FORMATION%GO%GO:0001838	EMBRYONIC EPITHELIAL TUBE FORMATION%GO%GO:0001838		33	-0.234995	-0.841409	0.714602	0.988468	1	4531	tags=36%, list=29%, signal=51%
GLYCOSYLPHOSPHATIDYLINOSITOL(GPI)-ANCHOR BIOSYNTHESIS%KEGG%HSA00563	GLYCOSYLPHOSPHATIDYLINOSITOL(GPI)-ANCHOR BIOSYNTHESIS%KEGG%HSA00563		25	-0.248733	-0.840947	0.690526	0.988642	1	643	tags=12%, list=4%, signal=12%
CELLULAR SENESCENCE%GO%GO:0090398	CELLULAR SENESCENCE%GO%GO:0090398		25	-0.250803	-0.84071	0.717063	0.988273	1	3075	tags=28%, list=20%, signal=35%
REGULATION OF CHOLESTEROL TRANSPORT%GO%GO:0032374	REGULATION OF CHOLESTEROL TRANSPORT%GO%GO:0032374		20	-0.263578	-0.840492	0.708502	0.987862	1	4585	tags=50%, list=29%, signal=70%
NEGATIVE REGULATION OF MITOTIC METAPHASE/ANAPHASE TRANSITION%GO%GO:0045841	NEGATIVE REGULATION OF MITOTIC METAPHASE/ANAPHASE TRANSITION%GO%GO:0045841		29	-0.244995	-0.83863	0.695565	0.991101	1	3535	tags=34%, list=22%, signal=44%
RESPONSE TO REACTIVE OXYGEN SPECIES%GO%GO:0000302	RESPONSE TO REACTIVE OXYGEN SPECIES%GO%GO:0000302		60	-0.208556	-0.83732	0.792531	0.993194	1	838	tags=10%, list=5%, signal=11%
CONSTITUTIVE SIGNALING BY NOTCH1 HD+PEST DOMAIN MUTANTS%REACTOME%REACT_160254.1	CONSTITUTIVE SIGNALING BY NOTCH1 HD+PEST DOMAIN MUTANTS%REACTOME%REACT_160254.1		48	-0.211417	-0.837158	0.769388	0.992671	1	1148	tags=13%, list=7%, signal=13%
REGULATION OF NEURON DEATH%GO%GO:1901214	REGULATION OF NEURON DEATH%GO%GO:1901214		61	-0.204368	-0.836357	0.777108	0.99352	1	2218	tags=18%, list=14%, signal=21%
SPLICEOSOMAL COMPLEX ASSEMBLY%GO%GO:0000245	SPLICEOSOMAL COMPLEX ASSEMBLY%GO%GO:0000245		32	-0.232952	-0.836257	0.764331	0.99285	1	4106	tags=41%, list=26%, signal=55%
NUCLEOID%GO%GO:0009295	NUCLEOID%GO%GO:0009295		33	-0.233781	-0.834323	0.714583	0.996211	1	3811	tags=30%, list=24%, signal=40%
TERPENOID METABOLIC PROCESS%GO%GO:0006721	TERPENOID METABOLIC PROCESS%GO%GO:0006721		30	-0.23742	-0.833815	0.755144	0.996444	1	12018	tags=100%, list=76%, signal=421%
KINASE ACTIVATOR ACTIVITY%GO%GO:0019209	KINASE ACTIVATOR ACTIVITY%GO%GO:0019209		30	-0.236248	-0.833694	0.728216	0.995796	1	110	tags=7%, list=1%, signal=7%
MONOCARBOXYLIC ACID TRANSPORT%GO%GO:0015718	MONOCARBOXYLIC ACID TRANSPORT%GO%GO:0015718		45	-0.217168	-0.833031	0.778706	0.99631	1	1864	tags=16%, list=12%, signal=18%
RECEPTOR SIGNALING COMPLEX SCAFFOLD ACTIVITY%GO%GO:0030159	RECEPTOR SIGNALING COMPLEX SCAFFOLD ACTIVITY%GO%GO:0030159		17	-0.279072	-0.832854	0.688391	0.995804	1	3912	tags=41%, list=25%, signal=55%
PRIMARY ACTIVE TRANSMEMBRANE TRANSPORTER ACTIVITY%GO%GO:0015399	PRIMARY ACTIVE TRANSMEMBRANE TRANSPORTER ACTIVITY%GO%GO:0015399		38	-0.227013	-0.830349	0.752252	1	1	2348	tags=18%, list=15%, signal=22%
MTOR SIGNALLING%REACTOME%REACT_6838.1	MTOR SIGNALLING%REACTOME%REACT_6838.1		26	-0.244496	-0.829897	0.76386	1	1	805	tags=12%, list=5%, signal=12%
E-CADHERIN SIGNALING IN KERATINOCYTES%PATHWAY INTERACTION DATABASE NCI-NATURE CURATED DATA%E-CADHERIN SIGNALING IN KERATINOCYTES	E-CADHERIN SIGNALING IN KERATINOCYTES%PATHWAY INTERACTION DATABASE NCI-NATURE CURATED DATA%E-CADHERIN SIGNALING IN KERATINOCYTES		20	-0.258637	-0.8295	0.695096	1	1	3248	tags=35%, list=21%, signal=44%
GLUTATHIONE CONJUGATION%REACTOME%REACT_6926.4	GLUTATHIONE CONJUGATION%REACTOME%REACT_6926.4		21	-0.258238	-0.82905	0.710794	1	1	3596	tags=33%, list=23%, signal=43%
BIOCARTA_ATRBRCA_PATHWAY%MSIGDB_C2%BIOCARTA_ATRBRCA_PATHWAY	BIOCARTA_ATRBRCA_PATHWAY%MSIGDB_C2%BIOCARTA_ATRBRCA_PATHWAY		21	-0.257457	-0.828905	0.712788	0.999866	1	2603	tags=29%, list=17%, signal=34%
NUCLEOSIDE METABOLIC PROCESS%GO%GO:0009116	NUCLEOSIDE METABOLIC PROCESS%GO%GO:0009116		248	-0.160577	-0.828521	0.95186	0.999785	1	2550	tags=16%, list=16%, signal=18%
CELL-SUBSTRATE JUNCTION ASSEMBLY%GO%GO:0007044	CELL-SUBSTRATE JUNCTION ASSEMBLY%GO%GO:0007044		23	-0.254081	-0.827887	0.730223	1	1	3345	tags=35%, list=21%, signal=44%
MORPHOGENESIS OF AN EPITHELIUM%GO%GO:0002009	MORPHOGENESIS OF AN EPITHELIUM%GO%GO:0002009		131	-0.177058	-0.827591	0.854772	0.999952	1	3247	tags=22%, list=21%, signal=28%
AP-TYPE MEMBRANE COAT ADAPTOR COMPLEX%GO%GO:0030119	AP-TYPE MEMBRANE COAT ADAPTOR COMPLEX%GO%GO:0030119		18	-0.273376	-0.827054	0.705155	1	1	1005	tags=17%, list=6%, signal=18%
ACYLGLYCEROL BIOSYNTHETIC PROCESS%GO%GO:0046463	ACYLGLYCEROL BIOSYNTHETIC PROCESS%GO%GO:0046463		37	-0.220422	-0.826521	0.77167	1	1	2546	tags=19%, list=16%, signal=23%
ANTIGEN PROCESSING AND PRESENTATION OF PEPTIDE ANTIGEN%GO%GO:0048002	ANTIGEN PROCESSING AND PRESENTATION OF PEPTIDE ANTIGEN%GO%GO:0048002		168	-0.167963	-0.825515	0.904232	1	1	3619	tags=27%, list=23%, signal=34%
TIGHT JUNCTION%KEGG%HSA04530	TIGHT JUNCTION%KEGG%HSA04530		109	-0.181965	-0.824728	0.834025	1	1	3184	tags=27%, list=20%, signal=33%
TRANSFERRIN TRANSPORT%GO%GO:0033572	TRANSFERRIN TRANSPORT%GO%GO:0033572		28	-0.238894	-0.824477	0.721545	1	1	2530	tags=18%, list=16%, signal=21%
ALPHA-AMINO ACID BIOSYNTHETIC PROCESS%GO%GO:1901607	ALPHA-AMINO ACID BIOSYNTHETIC PROCESS%GO%GO:1901607		33	-0.228887	-0.824255	0.748454	1	1	4519	tags=27%, list=29%, signal=38%
TRIGLYCERIDE BIOSYNTHETIC PROCESS%GO%GO:0019432	TRIGLYCERIDE BIOSYNTHETIC PROCESS%GO%GO:0019432		35	-0.227126	-0.823636	0.760349	1	1	2546	tags=20%, list=16%, signal=24%
PYRUVATE METABOLISM AND CITRIC ACID (TCA) CYCLE%REACTOME%REACT_1046.4	PYRUVATE METABOLISM AND CITRIC ACID (TCA) CYCLE%REACTOME%REACT_1046.4		39	-0.226597	-0.82318	0.744856	1	1	1635	tags=15%, list=10%, signal=17%
FERRIC IRON TRANSPORT%GO%GO:0015682	FERRIC IRON TRANSPORT%GO%GO:0015682		28	-0.238894	-0.823019	0.757637	1	1	2530	tags=18%, list=16%, signal=21%
EPIDERMIS DEVELOPMENT%GO%GO:0008544	EPIDERMIS DEVELOPMENT%GO%GO:0008544		89	-0.186388	-0.822176	0.828512	1	1	4658	tags=36%, list=30%, signal=51%
GPI ANCHOR BIOSYNTHETIC PROCESS%GO%GO:0006506	GPI ANCHOR BIOSYNTHETIC PROCESS%GO%GO:0006506		29	-0.237802	-0.822028	0.752643	1	1	4495	tags=38%, list=29%, signal=53%
NEGATIVE REGULATION OF CYTOKINE-MEDIATED SIGNALING PATHWAY%GO%GO:0001960	NEGATIVE REGULATION OF CYTOKINE-MEDIATED SIGNALING PATHWAY%GO%GO:0001960		21	-0.25439	-0.82019	0.717791	1	1	3132	tags=33%, list=20%, signal=42%
ANION TRANSPORT%GO%GO:0006820	ANION TRANSPORT%GO%GO:0006820		176	-0.167847	-0.820057	0.912065	1	1	1929	tags=13%, list=12%, signal=15%
TRIVALENT INORGANIC CATION TRANSPORT%GO%GO:0072512	TRIVALENT INORGANIC CATION TRANSPORT%GO%GO:0072512		28	-0.238894	-0.819999	0.736264	1	1	2530	tags=18%, list=16%, signal=21%
POSITIVE REGULATION OF CELL DEATH%GO%GO:0010942	POSITIVE REGULATION OF CELL DEATH%GO%GO:0010942		283	-0.15424	-0.818566	0.964135	1	1	2877	tags=18%, list=18%, signal=22%
REGULATION OF STEROL TRANSPORT%GO%GO:0032371	REGULATION OF STEROL TRANSPORT%GO%GO:0032371		20	-0.263578	-0.818499	0.718535	1	1	4585	tags=50%, list=29%, signal=70%
POSITIVE REGULATION OF PROGRAMMED CELL DEATH%GO%GO:0043068	POSITIVE REGULATION OF PROGRAMMED CELL DEATH%GO%GO:0043068		272	-0.158306	-0.81744	0.955193	1	1	2877	tags=18%, list=18%, signal=22%
POSITIVE REGULATION OF VIRAL GENOME REPLICATION%GO%GO:0045070	POSITIVE REGULATION OF VIRAL GENOME REPLICATION%GO%GO:0045070		16	-0.275098	-0.817195	0.720165	1	1	1413	tags=19%, list=9%, signal=21%
ELECTRON CARRIER ACTIVITY%GO%GO:0009055	ELECTRON CARRIER ACTIVITY%GO%GO:0009055		54	-0.203055	-0.816993	0.826185	1	1	3902	tags=26%, list=25%, signal=34%
DAMAGED DNA BINDING%GO%GO:0003684	DAMAGED DNA BINDING%GO%GO:0003684		30	-0.228386	-0.816557	0.746888	1	1	507	tags=10%, list=3%, signal=10%
FLAVIN ADENINE DINUCLEOTIDE BINDING%GO%GO:0050660	FLAVIN ADENINE DINUCLEOTIDE BINDING%GO%GO:0050660		23	-0.247563	-0.816148	0.74375	1	1	3908	tags=35%, list=25%, signal=46%
CELLULAR RESPONSE TO LIGHT STIMULUS%GO%GO:0071482	CELLULAR RESPONSE TO LIGHT STIMULUS%GO%GO:0071482		31	-0.230017	-0.814717	0.768899	1	1	2823	tags=23%, list=18%, signal=27%
SYNDECAN-4-MEDIATED SIGNALING EVENTS%PATHWAY INTERACTION DATABASE NCI-NATURE CURATED DATA%SYNDECAN-4-MEDIATED SIGNALING EVENTS	SYNDECAN-4-MEDIATED SIGNALING EVENTS%PATHWAY INTERACTION DATABASE NCI-NATURE CURATED DATA%SYNDECAN-4-MEDIATED SIGNALING EVENTS		28	-0.238371	-0.814005	0.746171	1	1	3248	tags=25%, list=21%, signal=31%
FAS%IOB%FAS	FAS%IOB%FAS		114	-0.175848	-0.813996	0.871397	1	1	3340	tags=25%, list=21%, signal=31%
PYRIMIDINE NUCLEOSIDE METABOLIC PROCESS%GO%GO:0006213	PYRIMIDINE NUCLEOSIDE METABOLIC PROCESS%GO%GO:0006213		31	-0.229291	-0.812647	0.758475	1	1	2472	tags=19%, list=16%, signal=23%
MAMMARY GLAND EPITHELIUM DEVELOPMENT%GO%GO:0061180	MAMMARY GLAND EPITHELIUM DEVELOPMENT%GO%GO:0061180		18	-0.270107	-0.812393	0.72619	1	1	3214	tags=33%, list=20%, signal=42%
ANTIGEN PROCESSING AND PRESENTATION OF EXOGENOUS ANTIGEN%GO%GO:0019884	ANTIGEN PROCESSING AND PRESENTATION OF EXOGENOUS ANTIGEN%GO%GO:0019884		158	-0.168121	-0.812032	0.898551	1	1	3619	tags=27%, list=23%, signal=34%
NEGATIVE REGULATION OF CELLULAR CATABOLIC PROCESS%GO%GO:0031330	NEGATIVE REGULATION OF CELLULAR CATABOLIC PROCESS%GO%GO:0031330		44	-0.211266	-0.810908	0.791498	1	1	1351	tags=11%, list=9%, signal=12%
ENDOTHELIUM DEVELOPMENT%GO%GO:0003158	ENDOTHELIUM DEVELOPMENT%GO%GO:0003158		31	-0.230942	-0.810778	0.780538	1	1	1597	tags=19%, list=10%, signal=21%
ANTIGEN PROCESSING AND PRESENTATION OF EXOGENOUS PEPTIDE ANTIGEN%GO%GO:0002478	ANTIGEN PROCESSING AND PRESENTATION OF EXOGENOUS PEPTIDE ANTIGEN%GO%GO:0002478		158	-0.168121	-0.810631	0.923581	1	1	3619	tags=27%, list=23%, signal=34%
SULFUR AMINO ACID METABOLISM%REACTOME%REACT_115639.1	SULFUR AMINO ACID METABOLISM%REACTOME%REACT_115639.1		24	-0.242814	-0.810542	0.742616	1	1	2246	tags=21%, list=14%, signal=24%
CARBOHYDRATE METABOLISM%REACTOME%REACT_474.7	CARBOHYDRATE METABOLISM%REACTOME%REACT_474.7		211	-0.161712	-0.810409	0.932653	1	1	3361	tags=22%, list=21%, signal=27%
TRNA AMINOACYLATION FOR PROTEIN TRANSLATION%GO%GO:0006418	TRNA AMINOACYLATION FOR PROTEIN TRANSLATION%GO%GO:0006418		42	-0.210196	-0.810239	0.77666	1	1	3936	tags=29%, list=25%, signal=38%
SMALL MOLECULE CATABOLIC PROCESS%GO%GO:0044282	SMALL MOLECULE CATABOLIC PROCESS%GO%GO:0044282		156	-0.166821	-0.808211	0.940945	1	1	2275	tags=13%, list=14%, signal=16%
BIOCARTA_NFKB_PATHWAY%MSIGDB_C2%BIOCARTA_NFKB_PATHWAY	BIOCARTA_NFKB_PATHWAY%MSIGDB_C2%BIOCARTA_NFKB_PATHWAY		23	-0.242261	-0.808152	0.752119	1	1	1290	tags=17%, list=8%, signal=19%
INORGANIC ANION TRANSMEMBRANE TRANSPORTER ACTIVITY%GO%GO:0015103	INORGANIC ANION TRANSMEMBRANE TRANSPORTER ACTIVITY%GO%GO:0015103		45	-0.209711	-0.807725	0.792339	1	1	2462	tags=22%, list=16%, signal=26%
MYOFIBRIL ASSEMBLY%GO%GO:0030239	MYOFIBRIL ASSEMBLY%GO%GO:0030239		17	-0.269859	-0.806923	0.762948	1	1	3262	tags=29%, list=21%, signal=37%
SULFOTRANSFERASE ACTIVITY%GO%GO:0008146	SULFOTRANSFERASE ACTIVITY%GO%GO:0008146		31	-0.232	-0.806897	0.770916	1	1	4801	tags=32%, list=30%, signal=46%
NEUTRAL LIPID BIOSYNTHETIC PROCESS%GO%GO:0046460	NEUTRAL LIPID BIOSYNTHETIC PROCESS%GO%GO:0046460		37	-0.220422	-0.805618	0.807281	1	1	2546	tags=19%, list=16%, signal=23%
TUMOR NECROSIS FACTOR RECEPTOR SUPERFAMILY BINDING%GO%GO:0032813	TUMOR NECROSIS FACTOR RECEPTOR SUPERFAMILY BINDING%GO%GO:0032813		18	-0.270918	-0.805283	0.729675	1	1	3285	tags=33%, list=21%, signal=42%
HIV-1 NEF: NEGATIVE EFFECTOR OF FAS AND TNF-ALPHA%PATHWAY INTERACTION DATABASE NCI-NATURE CURATED DATA%HIV-1 NEF: NEGATIVE EFFECTOR OF FAS AND TNF-ALPHA	HIV-1 NEF: NEGATIVE EFFECTOR OF FAS AND TNF-ALPHA%PATHWAY INTERACTION DATABASE NCI-NATURE CURATED DATA%HIV-1 NEF: NEGATIVE EFFECTOR OF FAS AND TNF-ALPHA		33	-0.220823	-0.805141	0.797849	1	1	2807	tags=21%, list=18%, signal=26%
SINGLE-ORGANISM CATABOLIC PROCESS%GO%GO:0044712	SINGLE-ORGANISM CATABOLIC PROCESS%GO%GO:0044712		156	-0.166821	-0.805064	0.932653	1	1	2275	tags=13%, list=14%, signal=16%
G2 M CHECKPOINTS%REACTOME%REACT_828.2	G2 M CHECKPOINTS%REACTOME%REACT_828.2		42	-0.21595	-0.805029	0.803681	1	1	5637	tags=48%, list=36%, signal=74%
GLYCOSYL COMPOUND METABOLIC PROCESS%GO%GO:1901657	GLYCOSYL COMPOUND METABOLIC PROCESS%GO%GO:1901657		260	-0.153986	-0.803343	0.978131	1	1	2472	tags=15%, list=16%, signal=17%
STRIATED MUSCLE CELL DEVELOPMENT%GO%GO:0055002	STRIATED MUSCLE CELL DEVELOPMENT%GO%GO:0055002		32	-0.230309	-0.803022	0.780822	1	1	2572	tags=22%, list=16%, signal=26%
POSITIVE REGULATION OF APOPTOTIC PROCESS%GO%GO:0043065	POSITIVE REGULATION OF APOPTOTIC PROCESS%GO%GO:0043065		268	-0.154436	-0.80211	0.963043	1	1	2877	tags=18%, list=18%, signal=22%
ACTIVATION OF THE PRE-REPLICATIVE COMPLEX%REACTOME%REACT_1095.3	ACTIVATION OF THE PRE-REPLICATIVE COMPLEX%REACTOME%REACT_1095.3		28	-0.228781	-0.801803	0.770021	1	1	5637	tags=54%, list=36%, signal=83%
C-TERMINAL PROTEIN AMINO ACID MODIFICATION%GO%GO:0018410	C-TERMINAL PROTEIN AMINO ACID MODIFICATION%GO%GO:0018410		28	-0.231981	-0.801587	0.767123	1	1	643	tags=11%, list=4%, signal=11%
FATTY ACID BETA-OXIDATION%GO%GO:0006635	FATTY ACID BETA-OXIDATION%GO%GO:0006635		35	-0.222242	-0.801458	0.795359	1	1	2231	tags=20%, list=14%, signal=23%
POSITIVE REGULATION OF STRESS FIBER ASSEMBLY%GO%GO:0051496	POSITIVE REGULATION OF STRESS FIBER ASSEMBLY%GO%GO:0051496		17	-0.26851	-0.801229	0.759062	1	1	2611	tags=24%, list=17%, signal=28%
APICAL JUNCTION ASSEMBLY%GO%GO:0043297	APICAL JUNCTION ASSEMBLY%GO%GO:0043297		30	-0.232847	-0.801042	0.765408	1	1	3911	tags=37%, list=25%, signal=49%
REGULATION OF VIRAL GENOME REPLICATION%GO%GO:0045069	REGULATION OF VIRAL GENOME REPLICATION%GO%GO:0045069		43	-0.206296	-0.80068	0.793617	1	1	4682	tags=35%, list=30%, signal=50%
REGULATION OF DEFENSE RESPONSE TO VIRUS BY HOST%GO%GO:0050691	REGULATION OF DEFENSE RESPONSE TO VIRUS BY HOST%GO%GO:0050691		19	-0.257949	-0.800047	0.761807	1	1	1108	tags=11%, list=7%, signal=11%
POSITIVE REGULATION OF PEPTIDASE ACTIVITY%GO%GO:0010952	POSITIVE REGULATION OF PEPTIDASE ACTIVITY%GO%GO:0010952		104	-0.178134	-0.799467	0.902597	1	1	2823	tags=18%, list=18%, signal=22%
NERVE DEVELOPMENT%GO%GO:0021675	NERVE DEVELOPMENT%GO%GO:0021675		17	-0.266082	-0.797969	0.76	1	1	3445	tags=29%, list=22%, signal=38%
NEGATIVE REGULATION OF CYCLIC NUCLEOTIDE BIOSYNTHETIC PROCESS%GO%GO:0030803	NEGATIVE REGULATION OF CYCLIC NUCLEOTIDE BIOSYNTHETIC PROCESS%GO%GO:0030803		15	-0.276538	-0.797906	0.746331	1	1	1412	tags=13%, list=9%, signal=15%
SEXUAL REPRODUCTION%GO%GO:0019953	SEXUAL REPRODUCTION%GO%GO:0019953		155	-0.16721	-0.797571	0.938398	1	1	2827	tags=17%, list=18%, signal=20%
RESPONSE TO VIRUS%GO%GO:0009615	RESPONSE TO VIRUS%GO%GO:0009615		127	-0.170885	-0.797314	0.905579	1	1	2981	tags=19%, list=19%, signal=23%
MITOTIC G2-G2 M PHASES%REACTOME%REACT_21391.3	MITOTIC G2-G2 M PHASES%REACTOME%REACT_21391.3		88	-0.182645	-0.797134	0.882353	1	1	3619	tags=28%, list=23%, signal=37%
REGULATION OF CDC42 PROTEIN SIGNAL TRANSDUCTION%GO%GO:0032489	REGULATION OF CDC42 PROTEIN SIGNAL TRANSDUCTION%GO%GO:0032489		19	-0.26228	-0.796709	0.775424	1	1	1508	tags=16%, list=10%, signal=17%
PROTEIN TRANSMEMBRANE TRANSPORT%GO%GO:0071806	PROTEIN TRANSMEMBRANE TRANSPORT%GO%GO:0071806		26	-0.232526	-0.795838	0.796813	1	1	2784	tags=23%, list=18%, signal=28%
GLYCOLYSIS / GLUCONEOGENESIS%KEGG%HSA00010	GLYCOLYSIS / GLUCONEOGENESIS%KEGG%HSA00010		53	-0.198692	-0.795715	0.823301	1	1	5483	tags=43%, list=35%, signal=66%
TUBULIN BINDING%GO%GO:0015631	TUBULIN BINDING%GO%GO:0015631		107	-0.175635	-0.795318	0.889121	1	1	2126	tags=17%, list=13%, signal=19%
SOMATIC DIVERSIFICATION OF IMMUNOGLOBULINS%GO%GO:0016445	SOMATIC DIVERSIFICATION OF IMMUNOGLOBULINS%GO%GO:0016445		18	-0.25268	-0.794915	0.75	1	1	1192	tags=17%, list=8%, signal=18%
NEGATIVE REGULATION OF CYCLIC NUCLEOTIDE METABOLIC PROCESS%GO%GO:0030800	NEGATIVE REGULATION OF CYCLIC NUCLEOTIDE METABOLIC PROCESS%GO%GO:0030800		15	-0.276538	-0.793407	0.766529	1	1	1412	tags=13%, list=9%, signal=15%
PURINE-CONTAINING COMPOUND METABOLIC PROCESS%GO%GO:0072521	PURINE-CONTAINING COMPOUND METABOLIC PROCESS%GO%GO:0072521		273	-0.154049	-0.792232	0.978088	1	1	1209	tags=9%, list=8%, signal=10%
BIOCARTA_TNFR2_PATHWAY%MSIGDB_C2%BIOCARTA_TNFR2_PATHWAY	BIOCARTA_TNFR2_PATHWAY%MSIGDB_C2%BIOCARTA_TNFR2_PATHWAY		18	-0.258467	-0.792209	0.757282	1	1	1290	tags=17%, list=8%, signal=18%
ORGANIC ANION TRANSMEMBRANE TRANSPORTER ACTIVITY%GO%GO:0008514	ORGANIC ANION TRANSMEMBRANE TRANSPORTER ACTIVITY%GO%GO:0008514		60	-0.194933	-0.791918	0.83617	1	1	1929	tags=15%, list=12%, signal=17%
REGULATION OF NEURON APOPTOTIC PROCESS%GO%GO:0043523	REGULATION OF NEURON APOPTOTIC PROCESS%GO%GO:0043523		57	-0.195807	-0.79158	0.832985	1	1	2218	tags=18%, list=14%, signal=20%
E2F MEDIATED REGULATION OF DNA REPLICATION%REACTOME%REACT_471.3	E2F MEDIATED REGULATION OF DNA REPLICATION%REACTOME%REACT_471.3		32	-0.223156	-0.791238	0.817635	1	1	4805	tags=41%, list=31%, signal=58%
INTRINSIC TO EXTERNAL SIDE OF PLASMA MEMBRANE%GO%GO:0031233	INTRINSIC TO EXTERNAL SIDE OF PLASMA MEMBRANE%GO%GO:0031233		15	-0.266723	-0.791206	0.750503	1	1	6281	tags=60%, list=40%, signal=100%
TRNA AMINOACYLATION%REACTOME%REACT_15482.3	TRNA AMINOACYLATION%REACTOME%REACT_15482.3		42	-0.210195	-0.789647	0.801619	1	1	3936	tags=29%, list=25%, signal=38%
PROTEIN TYROSINE/SERINE/THREONINE PHOSPHATASE ACTIVITY%GO%GO:0008138	PROTEIN TYROSINE/SERINE/THREONINE PHOSPHATASE ACTIVITY%GO%GO:0008138		27	-0.22804	-0.787074	0.780384	1	1	3969	tags=37%, list=25%, signal=49%
PKB-MEDIATED EVENTS%REACTOME%REACT_456.4	PKB-MEDIATED EVENTS%REACTOME%REACT_456.4		27	-0.231323	-0.786666	0.773836	1	1	805	tags=11%, list=5%, signal=12%
ARGININE AND PROLINE METABOLISM%KEGG%HSA00330	ARGININE AND PROLINE METABOLISM%KEGG%HSA00330		47	-0.199202	-0.78596	0.841237	1	1	2881	tags=19%, list=18%, signal=23%
REGULATION OF ERK1 AND ERK2 CASCADE%GO%GO:0070372	REGULATION OF ERK1 AND ERK2 CASCADE%GO%GO:0070372		81	-0.179596	-0.784642	0.906114	1	1	1987	tags=15%, list=13%, signal=17%
SKIN DEVELOPMENT%GO%GO:0043588	SKIN DEVELOPMENT%GO%GO:0043588		18	-0.258773	-0.78415	0.783626	1	1	5323	tags=50%, list=34%, signal=75%
BIOCARTA_RELA_PATHWAY%MSIGDB_C2%BIOCARTA_RELA_PATHWAY	BIOCARTA_RELA_PATHWAY%MSIGDB_C2%BIOCARTA_RELA_PATHWAY		16	-0.262827	-0.783752	0.782	1	1	1290	tags=19%, list=8%, signal=20%
INNER EAR DEVELOPMENT%GO%GO:0048839	INNER EAR DEVELOPMENT%GO%GO:0048839		32	-0.220167	-0.783458	0.821101	1	1	3445	tags=25%, list=22%, signal=32%
P75 NTR RECEPTOR-MEDIATED SIGNALLING%REACTOME%REACT_13776.1	P75 NTR RECEPTOR-MEDIATED SIGNALLING%REACTOME%REACT_13776.1		79	-0.18088	-0.783443	0.894624	1	1	4001	tags=29%, list=25%, signal=39%
PROTEIN PHOSPHATASE TYPE 2A COMPLEX%GO%GO:0000159	PROTEIN PHOSPHATASE TYPE 2A COMPLEX%GO%GO:0000159		16	-0.263418	-0.783319	0.769231	1	1	2392	tags=25%, list=15%, signal=29%
CDP-DIACYLGLYCEROL BIOSYNTHESIS I%HUMANCYC%PWY-5667	CDP-DIACYLGLYCEROL BIOSYNTHESIS I%HUMANCYC%PWY-5667		16	-0.267651	-0.782434	0.768398	1	1	1611	tags=19%, list=10%, signal=21%
REGULATION OF ANOIKIS%GO%GO:2000209	REGULATION OF ANOIKIS%GO%GO:2000209		18	-0.253961	-0.781532	0.782979	1	1	442	tags=11%, list=3%, signal=11%
ANTIGEN PROCESSING AND PRESENTATION%GO%GO:0019882	ANTIGEN PROCESSING AND PRESENTATION%GO%GO:0019882		171	-0.16134	-0.781149	0.951219	1	1	3619	tags=26%, list=23%, signal=34%
INTRACELLULAR PROTEIN TRANSMEMBRANE TRANSPORT%GO%GO:0065002	INTRACELLULAR PROTEIN TRANSMEMBRANE TRANSPORT%GO%GO:0065002		26	-0.232526	-0.781051	0.8	1	1	2784	tags=23%, list=18%, signal=28%
MITOCHONDRIAL TRNA AMINOACYLATION%REACTOME%REACT_15302.2	MITOCHONDRIAL TRNA AMINOACYLATION%REACTOME%REACT_15302.2		21	-0.243269	-0.780488	0.793939	1	1	4903	tags=38%, list=31%, signal=55%
PTM: GAMMA CARBOXYLATION, HYPUSINE FORMATION AND ARYLSULFATASE ACTIVATION%REACTOME%REACT_1069.6	PTM: GAMMA CARBOXYLATION, HYPUSINE FORMATION AND ARYLSULFATASE ACTIVATION%REACTOME%REACT_1069.6		23	-0.239404	-0.779052	0.775967	1	1	1016	tags=13%, list=6%, signal=14%
POSITIVE REGULATION OF CYSTEINE-TYPE ENDOPEPTIDASE ACTIVITY%GO%GO:2001056	POSITIVE REGULATION OF CYSTEINE-TYPE ENDOPEPTIDASE ACTIVITY%GO%GO:2001056		96	-0.172209	-0.778487	0.911579	1	1	2823	tags=19%, list=18%, signal=23%
HISTONE DEUBIQUITINATION%GO%GO:0016578	HISTONE DEUBIQUITINATION%GO%GO:0016578		16	-0.264652	-0.777988	0.75974	1	1	706	tags=13%, list=4%, signal=13%
G2 M TRANSITION%REACTOME%REACT_2203.3	G2 M TRANSITION%REACTOME%REACT_2203.3		85	-0.176374	-0.777786	0.881607	1	1	3619	tags=28%, list=23%, signal=36%
AUTOPHAGIC VACUOLE%GO%GO:0005776	AUTOPHAGIC VACUOLE%GO%GO:0005776		25	-0.229176	-0.777252	0.797619	1	1	1725	tags=20%, list=11%, signal=22%
CONSTITUTIVE SIGNALING BY NOTCH1 PEST DOMAIN MUTANTS%REACTOME%REACT_160243.1	CONSTITUTIVE SIGNALING BY NOTCH1 PEST DOMAIN MUTANTS%REACTOME%REACT_160243.1		53	-0.196292	-0.774649	0.86875	1	1	1148	tags=11%, list=7%, signal=12%
NEGATIVE REGULATION OF LEUKOCYTE APOPTOTIC PROCESS%GO%GO:2000107	NEGATIVE REGULATION OF LEUKOCYTE APOPTOTIC PROCESS%GO%GO:2000107		19	-0.252184	-0.773788	0.801282	1	1	3132	tags=21%, list=20%, signal=26%
CELLULAR LIPID CATABOLIC PROCESS%GO%GO:0044242	CELLULAR LIPID CATABOLIC PROCESS%GO%GO:0044242		81	-0.17815	-0.771172	0.907843	1	1	2378	tags=16%, list=15%, signal=19%
SOMATIC DIVERSIFICATION OF IMMUNE RECEPTORS%GO%GO:0002200	SOMATIC DIVERSIFICATION OF IMMUNE RECEPTORS%GO%GO:0002200		23	-0.236105	-0.770523	0.834343	1	1	1768	tags=17%, list=11%, signal=20%
CYTOSOLIC TRNA AMINOACYLATION%REACTOME%REACT_15306.2	CYTOSOLIC TRNA AMINOACYLATION%REACTOME%REACT_15306.2		24	-0.234166	-0.77019	0.798793	1	1	3936	tags=33%, list=25%, signal=44%
FANCONI ANEMIA PATHWAY%PATHWAY INTERACTION DATABASE NCI-NATURE CURATED DATA%FANCONI ANEMIA PATHWAY	FANCONI ANEMIA PATHWAY%PATHWAY INTERACTION DATABASE NCI-NATURE CURATED DATA%FANCONI ANEMIA PATHWAY		45	-0.197706	-0.769915	0.842536	1	1	2800	tags=24%, list=18%, signal=30%
SARCOPLASM%GO%GO:0016528	SARCOPLASM%GO%GO:0016528		27	-0.22374	-0.768719	0.829026	1	1	2699	tags=19%, list=17%, signal=22%
RNA POLYMERASE II TRANSCRIPTION FACTOR BINDING TRANSCRIPTION FACTOR ACTIVITY INVOLVED IN NEGATIVE REGULATION OF TRANSCRIPTION%GO%GO:0001191	RNA POLYMERASE II TRANSCRIPTION FACTOR BINDING TRANSCRIPTION FACTOR ACTIVITY INVOLVED IN NEGATIVE REGULATION OF TRANSCRIPTION%GO%GO:0001191		17	-0.249575	-0.767773	0.78937	1	1	4811	tags=47%, list=31%, signal=68%
G1 S-SPECIFIC TRANSCRIPTION%REACTOME%REACT_683.3	G1 S-SPECIFIC TRANSCRIPTION%REACTOME%REACT_683.3		17	-0.255983	-0.767547	0.810484	1	1	5870	tags=59%, list=37%, signal=94%
DITERPENOID METABOLIC PROCESS%GO%GO:0016101	DITERPENOID METABOLIC PROCESS%GO%GO:0016101		23	-0.237314	-0.76749	0.821429	1	1	12018	tags=100%, list=76%, signal=421%
SERINE-TYPE ENDOPEPTIDASE ACTIVITY%GO%GO:0004252	SERINE-TYPE ENDOPEPTIDASE ACTIVITY%GO%GO:0004252		51	-0.192775	-0.767318	0.88535	1	1	4410	tags=37%, list=28%, signal=52%
SNARE COMPLEX%GO%GO:0031201	SNARE COMPLEX%GO%GO:0031201		21	-0.237787	-0.767296	0.829569	1	1	2419	tags=24%, list=15%, signal=28%
REGULATION OF DEFENSE RESPONSE TO VIRUS%GO%GO:0050688	REGULATION OF DEFENSE RESPONSE TO VIRUS%GO%GO:0050688		58	-0.186827	-0.766995	0.879418	1	1	2490	tags=19%, list=16%, signal=22%
RETINOID METABOLIC PROCESS%GO%GO:0001523	RETINOID METABOLIC PROCESS%GO%GO:0001523		23	-0.237314	-0.766426	0.828694	1	1	12018	tags=100%, list=76%, signal=421%
REGULATION OF BLOOD VESSEL ENDOTHELIAL CELL MIGRATION%GO%GO:0043535	REGULATION OF BLOOD VESSEL ENDOTHELIAL CELL MIGRATION%GO%GO:0043535		29	-0.219434	-0.766399	0.835789	1	1	3452	tags=31%, list=22%, signal=40%
STEROID HORMONE BIOSYNTHESIS%KEGG%HSA00140	STEROID HORMONE BIOSYNTHESIS%KEGG%HSA00140		31	-0.218146	-0.764891	0.82563	1	1	3866	tags=29%, list=25%, signal=38%
NEGATIVE REGULATION OF FAT CELL DIFFERENTIATION%GO%GO:0045599	NEGATIVE REGULATION OF FAT CELL DIFFERENTIATION%GO%GO:0045599		18	-0.247112	-0.76476	0.798742	1	1	1554	tags=17%, list=10%, signal=18%
ACYLGLYCEROL METABOLIC PROCESS%GO%GO:0006639	ACYLGLYCEROL METABOLIC PROCESS%GO%GO:0006639		58	-0.1872	-0.764173	0.872984	1	1	1557	tags=12%, list=10%, signal=13%
NEUTRAL LIPID METABOLIC PROCESS%GO%GO:0006638	NEUTRAL LIPID METABOLIC PROCESS%GO%GO:0006638		58	-0.1872	-0.764057	0.889362	1	1	1557	tags=12%, list=10%, signal=13%
MISMATCH REPAIR%GO%GO:0006298	MISMATCH REPAIR%GO%GO:0006298		17	-0.250735	-0.763445	0.805668	1	1	1375	tags=18%, list=9%, signal=19%
POSITIVE REGULATION OF CELL MORPHOGENESIS INVOLVED IN DIFFERENTIATION%GO%GO:0010770	POSITIVE REGULATION OF CELL MORPHOGENESIS INVOLVED IN DIFFERENTIATION%GO%GO:0010770		27	-0.223758	-0.763373	0.838912	1	1	2638	tags=26%, list=17%, signal=31%
MRNA POLYADENYLATION%GO%GO:0006378	MRNA POLYADENYLATION%GO%GO:0006378		21	-0.238853	-0.762621	0.837349	1	1	1879	tags=19%, list=12%, signal=22%
IRON UPTAKE AND TRANSPORT%REACTOME%REACT_25060.1	IRON UPTAKE AND TRANSPORT%REACTOME%REACT_25060.1		37	-0.2079	-0.762618	0.828629	1	1	1071	tags=8%, list=7%, signal=9%
RNA POLYADENYLATION%GO%GO:0043631	RNA POLYADENYLATION%GO%GO:0043631		22	-0.233777	-0.762195	0.829959	1	1	1879	tags=18%, list=12%, signal=21%
AMINO SUGAR AND NUCLEOTIDE SUGAR METABOLISM%KEGG%HSA00520	AMINO SUGAR AND NUCLEOTIDE SUGAR METABOLISM%KEGG%HSA00520		47	-0.194966	-0.761247	0.869141	1	1	3986	tags=28%, list=25%, signal=37%
PURINE NUCLEOTIDE METABOLIC PROCESS%GO%GO:0006163	PURINE NUCLEOTIDE METABOLIC PROCESS%GO%GO:0006163		245	-0.149079	-0.760909	0.991701	1	1	1534	tags=10%, list=10%, signal=11%
DNA POLYMERASE ACTIVITY%GO%GO:0034061	DNA POLYMERASE ACTIVITY%GO%GO:0034061		18	-0.24793	-0.759522	0.803532	1	1	527	tags=11%, list=3%, signal=11%
ESTABLISHMENT OF PROTEIN LOCALIZATION TO MEMBRANE%GO%GO:0090150	ESTABLISHMENT OF PROTEIN LOCALIZATION TO MEMBRANE%GO%GO:0090150		18	-0.247917	-0.758351	0.831622	1	1	3630	tags=39%, list=23%, signal=50%
VALIDATED TRANSCRIPTIONAL TARGETS OF DELTANP63 ISOFORMS%PATHWAY INTERACTION DATABASE NCI-NATURE CURATED DATA%VALIDATED TRANSCRIPTIONAL TARGETS OF DELTANP63 ISOFORMS	VALIDATED TRANSCRIPTIONAL TARGETS OF DELTANP63 ISOFORMS%PATHWAY INTERACTION DATABASE NCI-NATURE CURATED DATA%VALIDATED TRANSCRIPTIONAL TARGETS OF DELTANP63 ISOFORMS		45	-0.19546	-0.758096	0.871901	1	1	5359	tags=47%, list=34%, signal=71%
SARCOLEMMA%GO%GO:0042383	SARCOLEMMA%GO%GO:0042383		18	-0.247445	-0.75763	0.80744	1	1	1795	tags=22%, list=11%, signal=25%
AMINOACYL-TRNA BIOSYNTHESIS%KEGG%HSA00970	AMINOACYL-TRNA BIOSYNTHESIS%KEGG%HSA00970		41	-0.197934	-0.757124	0.876827	1	1	3936	tags=27%, list=25%, signal=36%
REGULATION OF DNA BINDING%GO%GO:0051101	REGULATION OF DNA BINDING%GO%GO:0051101		47	-0.198086	-0.756903	0.877629	1	1	2759	tags=21%, list=18%, signal=26%
PERK REGULATED GENE EXPRESSION%REACTOME%REACT_18277.3	PERK REGULATED GENE EXPRESSION%REACTOME%REACT_18277.3		27	-0.222929	-0.756763	0.845833	1	1	2194	tags=19%, list=14%, signal=21%
PEPTIDE METABOLIC PROCESS%GO%GO:0006518	PEPTIDE METABOLIC PROCESS%GO%GO:0006518		61	-0.186356	-0.756649	0.900415	1	1	4924	tags=38%, list=31%, signal=55%
AMINO ACID ACTIVATION%GO%GO:0043038	AMINO ACID ACTIVATION%GO%GO:0043038		43	-0.200157	-0.754832	0.866667	1	1	3936	tags=28%, list=25%, signal=37%
REGULATION OF PROTEIN SECRETION%GO%GO:0050708	REGULATION OF PROTEIN SECRETION%GO%GO:0050708		75	-0.174757	-0.753592	0.91684	1	1	1426	tags=11%, list=9%, signal=12%
ARACHIDONIC ACID METABOLISM%REACTOME%REACT_147851.3	ARACHIDONIC ACID METABOLISM%REACTOME%REACT_147851.3		36	-0.201867	-0.752501	0.864865	1	1	4613	tags=31%, list=29%, signal=43%
POSITIVE REGULATION OF TRANSCRIPTION FACTOR IMPORT INTO NUCLEUS%GO%GO:0042993	POSITIVE REGULATION OF TRANSCRIPTION FACTOR IMPORT INTO NUCLEUS%GO%GO:0042993		25	-0.224665	-0.752138	0.830578	1	1	1105	tags=12%, list=7%, signal=13%
INTRACELLULAR PROTEIN TRANSMEMBRANE IMPORT%GO%GO:0044743	INTRACELLULAR PROTEIN TRANSMEMBRANE IMPORT%GO%GO:0044743		24	-0.226862	-0.752071	0.842829	1	1	2784	tags=21%, list=18%, signal=25%
PATHOGENIC ESCHERICHIA COLI INFECTION%KEGG%HSA05130	PATHOGENIC ESCHERICHIA COLI INFECTION%KEGG%HSA05130		49	-0.191391	-0.751558	0.886316	1	1	2801	tags=24%, list=18%, signal=30%
ACTIVATION OF ATR IN RESPONSE TO REPLICATION STRESS%REACTOME%REACT_6769.1	ACTIVATION OF ATR IN RESPONSE TO REPLICATION STRESS%REACTOME%REACT_6769.1		37	-0.201903	-0.750354	0.860041	1	1	5637	tags=46%, list=36%, signal=71%
MITOTIC PROPHASE%REACTOME%REACT_765.2	MITOTIC PROPHASE%REACTOME%REACT_765.2		30	-0.215662	-0.749909	0.84322	1	1	1824	tags=20%, list=12%, signal=23%
TRNA AMINOACYLATION%GO%GO:0043039	TRNA AMINOACYLATION%GO%GO:0043039		43	-0.200157	-0.748628	0.857447	1	1	3936	tags=28%, list=25%, signal=37%
REGULATION OF DNA-DEPENDENT TRANSCRIPTION, ELONGATION%GO%GO:0032784	REGULATION OF DNA-DEPENDENT TRANSCRIPTION, ELONGATION%GO%GO:0032784		21	-0.231953	-0.746433	0.834677	1	1	3635	tags=38%, list=23%, signal=49%
PHOSPHATIDYLGLYCEROL BIOSYNTHESIS II (NON-PLASTIDIC)%HUMANCYC%PWY4FS-8	PHOSPHATIDYLGLYCEROL BIOSYNTHESIS II (NON-PLASTIDIC)%HUMANCYC%PWY4FS-8		17	-0.250328	-0.746359	0.833333	1	1	1611	tags=18%, list=10%, signal=20%
TRANSPORT OF VITAMINS, NUCLEOSIDES, AND RELATED MOLECULES%REACTOME%REACT_22285.1	TRANSPORT OF VITAMINS, NUCLEOSIDES, AND RELATED MOLECULES%REACTOME%REACT_22285.1		22	-0.229223	-0.746305	0.844961	1	1	1180	tags=14%, list=7%, signal=15%
FATTY ACID OXIDATION%GO%GO:0019395	FATTY ACID OXIDATION%GO%GO:0019395		43	-0.195199	-0.746095	0.889344	1	1	2231	tags=16%, list=14%, signal=19%
GLUCOSE HOMEOSTASIS%GO%GO:0042593	GLUCOSE HOMEOSTASIS%GO%GO:0042593		49	-0.190664	-0.745072	0.903093	1	1	943	tags=8%, list=6%, signal=9%
REGULATION OF CHROMOSOME SEGREGATION%GO%GO:0051983	REGULATION OF CHROMOSOME SEGREGATION%GO%GO:0051983		22	-0.231332	-0.744355	0.845691	1	1	3451	tags=36%, list=22%, signal=47%
CARBOHYDRATE HOMEOSTASIS%GO%GO:0033500	CARBOHYDRATE HOMEOSTASIS%GO%GO:0033500		49	-0.190664	-0.744104	0.907975	1	1	943	tags=8%, list=6%, signal=9%
AMINE LIGAND-BINDING RECEPTORS%REACTOME%REACT_16983.1	AMINE LIGAND-BINDING RECEPTORS%REACTOME%REACT_16983.1		17	-0.248351	-0.743337	0.81405	1	1	172	tags=6%, list=1%, signal=6%
METABOLISM OF WATER-SOLUBLE VITAMINS AND COFACTORS%REACTOME%REACT_11238.1	METABOLISM OF WATER-SOLUBLE VITAMINS AND COFACTORS%REACTOME%REACT_11238.1		47	-0.193591	-0.743297	0.887473	1	1	1544	tags=13%, list=10%, signal=14%
OXIDOREDUCTASE ACTIVITY, ACTING ON CH-OH GROUP OF DONORS%GO%GO:0016614	OXIDOREDUCTASE ACTIVITY, ACTING ON CH-OH GROUP OF DONORS%GO%GO:0016614		67	-0.177328	-0.74102	0.920601	1	1	5472	tags=40%, list=35%, signal=61%
METABOLISM OF VITAMINS AND COFACTORS%REACTOME%REACT_11193.1	METABOLISM OF VITAMINS AND COFACTORS%REACTOME%REACT_11193.1		47	-0.193591	-0.741019	0.89144	1	1	1544	tags=13%, list=10%, signal=14%
CHAPERONE BINDING%GO%GO:0051087	CHAPERONE BINDING%GO%GO:0051087		26	-0.222429	-0.740117	0.854737	1	1	2784	tags=23%, list=18%, signal=28%
PURINE NUCLEOSIDE METABOLIC PROCESS%GO%GO:0042278	PURINE NUCLEOSIDE METABOLIC PROCESS%GO%GO:0042278		212	-0.147623	-0.738441	0.995833	1	1	1534	tags=10%, list=10%, signal=11%
REGULATION OF PEPTIDYL-LYSINE ACETYLATION%GO%GO:2000756	REGULATION OF PEPTIDYL-LYSINE ACETYLATION%GO%GO:2000756		24	-0.221225	-0.738413	0.861723	1	1	1987	tags=17%, list=13%, signal=19%
CALCIUM-DEPENDENT PROTEIN BINDING%GO%GO:0048306	CALCIUM-DEPENDENT PROTEIN BINDING%GO%GO:0048306		23	-0.223456	-0.737327	0.841304	1	1	2477	tags=22%, list=16%, signal=26%
COFACTOR BINDING%GO%GO:0048037	COFACTOR BINDING%GO%GO:0048037		77	-0.169908	-0.736859	0.957143	1	1	3332	tags=22%, list=21%, signal=28%
APOPTOTIC NUCLEAR CHANGES%GO%GO:0030262	APOPTOTIC NUCLEAR CHANGES%GO%GO:0030262		25	-0.219706	-0.735247	0.871102	1	1	3217	tags=28%, list=20%, signal=35%
REGULATION OF S PHASE OF MITOTIC CELL CYCLE%GO%GO:0007090	REGULATION OF S PHASE OF MITOTIC CELL CYCLE%GO%GO:0007090		16	-0.249365	-0.733981	0.808017	1	1	2686	tags=31%, list=17%, signal=38%
RNA POLYMERASE III TRANSCRIPTION TERMINATION%REACTOME%REACT_63.2	RNA POLYMERASE III TRANSCRIPTION TERMINATION%REACTOME%REACT_63.2		23	-0.226585	-0.733321	0.865263	1	1	1174	tags=13%, list=7%, signal=14%
MONOCARBOXYLIC ACID CATABOLIC PROCESS%GO%GO:0072329	MONOCARBOXYLIC ACID CATABOLIC PROCESS%GO%GO:0072329		52	-0.188129	-0.732906	0.910751	1	1	3789	tags=25%, list=24%, signal=33%
HISTIDINE METABOLISM%KEGG%HSA00340	HISTIDINE METABOLISM%KEGG%HSA00340		26	-0.217152	-0.732638	0.855372	1	1	3133	tags=23%, list=20%, signal=29%
APICAL JUNCTION COMPLEX%GO%GO:0043296	APICAL JUNCTION COMPLEX%GO%GO:0043296		59	-0.182622	-0.732471	0.91314	1	1	2641	tags=22%, list=17%, signal=26%
GPI ANCHOR METABOLIC PROCESS%GO%GO:0006505	GPI ANCHOR METABOLIC PROCESS%GO%GO:0006505		31	-0.207264	-0.732109	0.874214	1	1	4495	tags=35%, list=29%, signal=50%
MONOCARBOXYLIC ACID METABOLIC PROCESS%GO%GO:0032787	MONOCARBOXYLIC ACID METABOLIC PROCESS%GO%GO:0032787		206	-0.147116	-0.731827	0.997727	1	1	3361	tags=20%, list=21%, signal=25%
CONDENSED CHROMOSOME KINETOCHORE%GO%GO:0000777	CONDENSED CHROMOSOME KINETOCHORE%GO%GO:0000777		20	-0.235814	-0.731459	0.843943	1	1	4100	tags=40%, list=26%, signal=54%
POSITIVE REGULATION OF DEVELOPMENTAL GROWTH%GO%GO:0048639	POSITIVE REGULATION OF DEVELOPMENTAL GROWTH%GO%GO:0048639		19	-0.232616	-0.731313	0.838509	1	1	3779	tags=37%, list=24%, signal=48%
PEROXISOMAL LIPID METABOLISM%REACTOME%REACT_16957.2	PEROXISOMAL LIPID METABOLISM%REACTOME%REACT_16957.2		18	-0.239289	-0.730356	0.832311	1	1	1906	tags=17%, list=12%, signal=19%
SNARE INTERACTIONS IN VESICULAR TRANSPORT%KEGG%HSA04130	SNARE INTERACTIONS IN VESICULAR TRANSPORT%KEGG%HSA04130		36	-0.197957	-0.72928	0.897959	1	1	3998	tags=31%, list=25%, signal=41%
POSITIVE REGULATION OF INTERLEUKIN-1 BETA PRODUCTION%GO%GO:0032731	POSITIVE REGULATION OF INTERLEUKIN-1 BETA PRODUCTION%GO%GO:0032731		17	-0.241086	-0.726607	0.837782	1	1	708	tags=12%, list=4%, signal=12%
NUCLEIC ACID PHOSPHODIESTER BOND HYDROLYSIS%GO%GO:0090305	NUCLEIC ACID PHOSPHODIESTER BOND HYDROLYSIS%GO%GO:0090305		55	-0.179789	-0.725404	0.911885	1	1	2237	tags=18%, list=14%, signal=21%
BIOSYNTHESIS OF THE N-GLYCAN PRECURSOR (DOLICHOL LIPID-LINKED OLIGOSACCHARIDE, LLO) AND TRANSFER TO A NASCENT PROTEIN%REACTOME%REACT_22433.1	BIOSYNTHESIS OF THE N-GLYCAN PRECURSOR (DOLICHOL LIPID-LINKED OLIGOSACCHARIDE, LLO) AND TRANSFER TO A NASCENT PROTEIN%REACTOME%REACT_22433.1		29	-0.210644	-0.72376	0.889583	1	1	3350	tags=24%, list=21%, signal=31%
CHORDATE EMBRYONIC DEVELOPMENT%GO%GO:0043009	CHORDATE EMBRYONIC DEVELOPMENT%GO%GO:0043009		112	-0.157767	-0.722916	0.983673	1	1	2764	tags=17%, list=18%, signal=20%
EFFECTS OF PIP2 HYDROLYSIS%REACTOME%REACT_2202.7	EFFECTS OF PIP2 HYDROLYSIS%REACTOME%REACT_2202.7		21	-0.221264	-0.722245	0.867647	1	1	3167	tags=33%, list=20%, signal=42%
REGULATION OF PROTEIN ACETYLATION%GO%GO:1901983	REGULATION OF PROTEIN ACETYLATION%GO%GO:1901983		24	-0.221225	-0.721014	0.860814	1	1	1987	tags=17%, list=13%, signal=19%
REGULATION OF LYMPHOCYTE APOPTOTIC PROCESS%GO%GO:0070228	REGULATION OF LYMPHOCYTE APOPTOTIC PROCESS%GO%GO:0070228		17	-0.242507	-0.720475	0.84739	1	1	3217	tags=24%, list=20%, signal=30%
EMBRYO DEVELOPMENT ENDING IN BIRTH OR EGG HATCHING%GO%GO:0009792	EMBRYO DEVELOPMENT ENDING IN BIRTH OR EGG HATCHING%GO%GO:0009792		112	-0.157767	-0.719821	0.976744	1	1	2764	tags=17%, list=18%, signal=20%
MULTICELLULAR ORGANISM REPRODUCTION%GO%GO:0032504	MULTICELLULAR ORGANISM REPRODUCTION%GO%GO:0032504		165	-0.146005	-0.718763	0.993644	1	1	3471	tags=21%, list=22%, signal=26%
LIPID OXIDATION%GO%GO:0034440	LIPID OXIDATION%GO%GO:0034440		44	-0.187177	-0.718337	0.919588	1	1	2231	tags=16%, list=14%, signal=18%
INACTIVATION OF MAPK ACTIVITY%GO%GO:0000188	INACTIVATION OF MAPK ACTIVITY%GO%GO:0000188		22	-0.219724	-0.717397	0.845511	1	1	3969	tags=32%, list=25%, signal=42%
LIPID CATABOLIC PROCESS%GO%GO:0016042	LIPID CATABOLIC PROCESS%GO%GO:0016042		92	-0.160371	-0.716807	0.970464	1	1	2378	tags=14%, list=15%, signal=17%
PROTEIN EXPORT FROM NUCLEUS%GO%GO:0006611	PROTEIN EXPORT FROM NUCLEUS%GO%GO:0006611		17	-0.233263	-0.715994	0.860606	1	1	3247	tags=29%, list=21%, signal=37%
SYNAPTIC VESICLE%GO%GO:0008021	SYNAPTIC VESICLE%GO%GO:0008021		24	-0.214661	-0.715509	0.861856	1	1	2764	tags=21%, list=18%, signal=25%
HYDROGEN ION TRANSMEMBRANE TRANSPORTER ACTIVITY%GO%GO:0015078	HYDROGEN ION TRANSMEMBRANE TRANSPORTER ACTIVITY%GO%GO:0015078		25	-0.212435	-0.715477	0.90678	1	1	4339	tags=32%, list=28%, signal=44%
MAMMARY GLAND DEVELOPMENT%GO%GO:0030879	MAMMARY GLAND DEVELOPMENT%GO%GO:0030879		32	-0.202852	-0.714312	0.897384	1	1	2572	tags=22%, list=16%, signal=26%
PROSTANOID METABOLIC PROCESS%GO%GO:0006692	PROSTANOID METABOLIC PROCESS%GO%GO:0006692		17	-0.233211	-0.713964	0.872068	1	1	157	tags=6%, list=1%, signal=6%
NEGATIVE REGULATION OF PROTEIN SECRETION%GO%GO:0050709	NEGATIVE REGULATION OF PROTEIN SECRETION%GO%GO:0050709		25	-0.216174	-0.712063	0.864119	1	1	2286	tags=20%, list=15%, signal=23%
SYNDECAN-3-MEDIATED SIGNALING EVENTS%PATHWAY INTERACTION DATABASE NCI-NATURE CURATED DATA%SYNDECAN-3-MEDIATED SIGNALING EVENTS	SYNDECAN-3-MEDIATED SIGNALING EVENTS%PATHWAY INTERACTION DATABASE NCI-NATURE CURATED DATA%SYNDECAN-3-MEDIATED SIGNALING EVENTS		16	-0.238049	-0.710817	0.865424	1	1	4189	tags=38%, list=27%, signal=51%
ESTABLISHMENT OF PROTEIN LOCALIZATION TO PLASMA MEMBRANE%GO%GO:0090002	ESTABLISHMENT OF PROTEIN LOCALIZATION TO PLASMA MEMBRANE%GO%GO:0090002		16	-0.236558	-0.709887	0.858586	1	1	3630	tags=38%, list=23%, signal=49%
PROTEIN PROCESSING%GO%GO:0016485	PROTEIN PROCESSING%GO%GO:0016485		50	-0.18053	-0.709362	0.937369	1	1	4743	tags=38%, list=30%, signal=54%
RIBONUCLEOSIDE MONOPHOSPHATE METABOLIC PROCESS%GO%GO:0009161	RIBONUCLEOSIDE MONOPHOSPHATE METABOLIC PROCESS%GO%GO:0009161		20	-0.220717	-0.708385	0.862528	1	1	5388	tags=35%, list=34%, signal=53%
PROCESSING OF CAPPED INTRONLESS PRE-MRNA%REACTOME%REACT_1768.5	PROCESSING OF CAPPED INTRONLESS PRE-MRNA%REACTOME%REACT_1768.5		23	-0.214922	-0.708012	0.878296	1	1	3536	tags=30%, list=22%, signal=39%
PANTOTHENATE AND COA BIOSYNTHESIS%KEGG%HSA00770	PANTOTHENATE AND COA BIOSYNTHESIS%KEGG%HSA00770		15	-0.245836	-0.7073	0.845339	1	1	1942	tags=20%, list=12%, signal=23%
MULTICELLULAR ORGANISMAL REPRODUCTIVE PROCESS%GO%GO:0048609	MULTICELLULAR ORGANISMAL REPRODUCTIVE PROCESS%GO%GO:0048609		164	-0.146482	-0.705054	0.993852	1	1	3471	tags=21%, list=22%, signal=26%
AMIDE TRANSPORT%GO%GO:0042886	AMIDE TRANSPORT%GO%GO:0042886		24	-0.21189	-0.704939	0.902597	1	1	4638	tags=42%, list=29%, signal=59%
CELLULAR AMINO ACID CATABOLIC PROCESS%GO%GO:0009063	CELLULAR AMINO ACID CATABOLIC PROCESS%GO%GO:0009063		79	-0.161518	-0.703139	0.964059	1	1	4153	tags=24%, list=26%, signal=33%
PRIMARY IMMUNODEFICIENCY%KEGG%HSA05340	PRIMARY IMMUNODEFICIENCY%KEGG%HSA05340		29	-0.204146	-0.703025	0.918803	1	1	553	tags=7%, list=4%, signal=7%
NEGATIVE REGULATORS OF RIG-I MDA5 SIGNALING%REACTOME%REACT_25271.1	NEGATIVE REGULATORS OF RIG-I MDA5 SIGNALING%REACTOME%REACT_25271.1		34	-0.19517	-0.701827	0.92	1	1	3163	tags=26%, list=20%, signal=33%
POST-ELONGATION PROCESSING OF INTRONLESS PRE-MRNA%REACTOME%REACT_717.2	POST-ELONGATION PROCESSING OF INTRONLESS PRE-MRNA%REACTOME%REACT_717.2		23	-0.214922	-0.701812	0.88983	1	1	3536	tags=30%, list=22%, signal=39%
SERINE HYDROLASE ACTIVITY%GO%GO:0017171	SERINE HYDROLASE ACTIVITY%GO%GO:0017171		76	-0.163836	-0.70181	0.973737	1	1	4596	tags=36%, list=29%, signal=50%
MUSCLE FILAMENT SLIDING%GO%GO:0030049	MUSCLE FILAMENT SLIDING%GO%GO:0030049		19	-0.225385	-0.701011	0.873747	1	1	5593	tags=47%, list=36%, signal=73%
ORGANELLE FUSION%GO%GO:0048284	ORGANELLE FUSION%GO%GO:0048284		22	-0.214418	-0.700761	0.886179	1	1	2235	tags=23%, list=14%, signal=26%
SA_CASPASE_CASCADE%MSIGDB_C2%SA_CASPASE_CASCADE	SA_CASPASE_CASCADE%MSIGDB_C2%SA_CASPASE_CASCADE		15	-0.238846	-0.700682	0.836207	1	1	11992	tags=100%, list=76%, signal=419%
DOLICHOL-LINKED OLIGOSACCHARIDE BIOSYNTHETIC PROCESS%GO%GO:0006488	DOLICHOL-LINKED OLIGOSACCHARIDE BIOSYNTHETIC PROCESS%GO%GO:0006488		32	-0.19632	-0.700534	0.890244	1	1	1589	tags=13%, list=10%, signal=14%
PEPTIDE BIOSYNTHETIC PROCESS%GO%GO:0043043	PEPTIDE BIOSYNTHETIC PROCESS%GO%GO:0043043		20	-0.225387	-0.700395	0.879917	1	1	5204	tags=55%, list=33%, signal=82%
PYRUVATE METABOLISM%KEGG%HSA00620	PYRUVATE METABOLISM%KEGG%HSA00620		34	-0.193203	-0.699393	0.938166	1	1	3326	tags=24%, list=21%, signal=30%
ABC TRANSPORTERS%KEGG%HSA02010	ABC TRANSPORTERS%KEGG%HSA02010		35	-0.195283	-0.699315	0.909483	1	1	2348	tags=20%, list=15%, signal=23%
POSITIVE REGULATION OF ACTIN FILAMENT BUNDLE ASSEMBLY%GO%GO:0032233	POSITIVE REGULATION OF ACTIN FILAMENT BUNDLE ASSEMBLY%GO%GO:0032233		21	-0.219226	-0.698795	0.885593	1	1	3057	tags=24%, list=19%, signal=30%
TRANSLATION FACTOR ACTIVITY, NUCLEIC ACID BINDING%GO%GO:0008135	TRANSLATION FACTOR ACTIVITY, NUCLEIC ACID BINDING%GO%GO:0008135		56	-0.173308	-0.698583	0.943434	1	1	3242	tags=25%, list=21%, signal=31%
EAR MORPHOGENESIS%GO%GO:0042471	EAR MORPHOGENESIS%GO%GO:0042471		30	-0.194924	-0.698043	0.918033	1	1	3656	tags=23%, list=23%, signal=30%
ACTIN-MYOSIN FILAMENT SLIDING%GO%GO:0033275	ACTIN-MYOSIN FILAMENT SLIDING%GO%GO:0033275		19	-0.225385	-0.696202	0.896208	1	1	5593	tags=47%, list=36%, signal=73%
NUCLEOTIDE-EXCISION REPAIR, DNA DAMAGE REMOVAL%GO%GO:0000718	NUCLEOTIDE-EXCISION REPAIR, DNA DAMAGE REMOVAL%GO%GO:0000718		21	-0.216219	-0.696196	0.87885	1	1	1223	tags=14%, list=8%, signal=15%
CELLULAR RESPONSE TO RETINOIC ACID%GO%GO:0071300	CELLULAR RESPONSE TO RETINOIC ACID%GO%GO:0071300		30	-0.200181	-0.694962	0.923695	1	1	3744	tags=33%, list=24%, signal=44%
PROSTAGLANDIN METABOLIC PROCESS%GO%GO:0006693	PROSTAGLANDIN METABOLIC PROCESS%GO%GO:0006693		17	-0.233211	-0.692426	0.870637	1	1	157	tags=6%, list=1%, signal=6%
VOLTAGE-GATED CALCIUM CHANNEL COMPLEX%GO%GO:0005891	VOLTAGE-GATED CALCIUM CHANNEL COMPLEX%GO%GO:0005891		15	-0.234978	-0.692372	0.873211	1	1	2661	tags=27%, list=17%, signal=32%
NEGATIVE REGULATION OF DEFENSE RESPONSE%GO%GO:0031348	NEGATIVE REGULATION OF DEFENSE RESPONSE%GO%GO:0031348		41	-0.186575	-0.691759	0.942857	1	1	3075	tags=22%, list=20%, signal=27%
BIOCARTA_PML_PATHWAY%MSIGDB_C2%BIOCARTA_PML_PATHWAY	BIOCARTA_PML_PATHWAY%MSIGDB_C2%BIOCARTA_PML_PATHWAY		16	-0.237247	-0.688843	0.877049	1	1	4368	tags=44%, list=28%, signal=60%
MATURITY ONSET DIABETES OF THE YOUNG%KEGG%HSA04950	MATURITY ONSET DIABETES OF THE YOUNG%KEGG%HSA04950		17	-0.230486	-0.688783	0.886128	1	1	12124	tags=100%, list=77%, signal=434%
ANKYRIN BINDING%GO%GO:0030506	ANKYRIN BINDING%GO%GO:0030506		15	-0.234763	-0.686354	0.901408	1	1	2462	tags=27%, list=16%, signal=32%
TISSUE MORPHOGENESIS%GO%GO:0048729	TISSUE MORPHOGENESIS%GO%GO:0048729		173	-0.139965	-0.684357	0.995772	1	1	3262	tags=20%, list=21%, signal=25%
DNA EXCISION%GO%GO:0044349	DNA EXCISION%GO%GO:0044349		21	-0.216219	-0.683936	0.905882	1	1	1223	tags=14%, list=8%, signal=15%
TUBE MORPHOGENESIS%GO%GO:0035239	TUBE MORPHOGENESIS%GO%GO:0035239		118	-0.146303	-0.683251	0.995807	1	1	4540	tags=31%, list=29%, signal=43%
MONOOXYGENASE ACTIVITY%GO%GO:0004497	MONOOXYGENASE ACTIVITY%GO%GO:0004497		48	-0.175358	-0.680499	0.971944	1	1	166	tags=4%, list=1%, signal=4%
CYCLIN D ASSOCIATED EVENTS IN G1%REACTOME%REACT_821.2	CYCLIN D ASSOCIATED EVENTS IN G1%REACTOME%REACT_821.2		38	-0.185441	-0.680395	0.947479	1	1	3163	tags=24%, list=20%, signal=30%
SINGLE FERTILIZATION%GO%GO:0007338	SINGLE FERTILIZATION%GO%GO:0007338		20	-0.21539	-0.677621	0.903689	1	1	2226	tags=15%, list=14%, signal=17%
G1 PHASE%REACTOME%REACT_1590.1	G1 PHASE%REACTOME%REACT_1590.1		38	-0.185441	-0.676551	0.952869	1	1	3163	tags=24%, list=20%, signal=30%
BILE ACID METABOLIC PROCESS%GO%GO:0008206	BILE ACID METABOLIC PROCESS%GO%GO:0008206		22	-0.208023	-0.676403	0.917864	1	1	3123	tags=23%, list=20%, signal=28%
PHENOL-CONTAINING COMPOUND METABOLIC PROCESS%GO%GO:0018958	PHENOL-CONTAINING COMPOUND METABOLIC PROCESS%GO%GO:0018958		19	-0.216801	-0.675716	0.895833	1	1	172	tags=5%, list=1%, signal=5%
OXIDOREDUCTASE ACTIVITY, ACTING ON THE CH-OH GROUP OF DONORS, NAD OR NADP AS ACCEPTOR%GO%GO:0016616	OXIDOREDUCTASE ACTIVITY, ACTING ON THE CH-OH GROUP OF DONORS, NAD OR NADP AS ACCEPTOR%GO%GO:0016616		61	-0.162814	-0.675358	0.976378	1	1	5472	tags=41%, list=35%, signal=63%
COENZYME BINDING%GO%GO:0050662	COENZYME BINDING%GO%GO:0050662		56	-0.170201	-0.675229	0.95914	1	1	4380	tags=30%, list=28%, signal=42%
MONOCARBOXYLIC ACID BIOSYNTHETIC PROCESS%GO%GO:0072330	MONOCARBOXYLIC ACID BIOSYNTHETIC PROCESS%GO%GO:0072330		75	-0.157906	-0.675109	0.989817	1	1	3361	tags=21%, list=21%, signal=27%
TRNA CHARGING%HUMANCYC%TRNA-CHARGING-PWY	TRNA CHARGING%HUMANCYC%TRNA-CHARGING-PWY		38	-0.18291	-0.673863	0.944223	1	1	5012	tags=37%, list=32%, signal=54%
PROTEIN-LIPID COMPLEX REMODELING%GO%GO:0034368	PROTEIN-LIPID COMPLEX REMODELING%GO%GO:0034368		18	-0.212828	-0.671931	0.917031	1	1	12402	tags=100%, list=79%, signal=470%
ATPASE BINDING%GO%GO:0051117	ATPASE BINDING%GO%GO:0051117		18	-0.22153	-0.670524	0.906977	1	1	952	tags=11%, list=6%, signal=12%
BIOCARTA_TID_PATHWAY%MSIGDB_C2%BIOCARTA_TID_PATHWAY	BIOCARTA_TID_PATHWAY%MSIGDB_C2%BIOCARTA_TID_PATHWAY		18	-0.210619	-0.669938	0.936345	1	1	4625	tags=50%, list=29%, signal=71%
CELLULAR KETONE METABOLIC PROCESS%GO%GO:0042180	CELLULAR KETONE METABOLIC PROCESS%GO%GO:0042180		28	-0.191942	-0.668615	0.949152	1	1	3683	tags=25%, list=23%, signal=33%
DRUG METABOLISM - CYTOCHROME P450%KEGG%HSA00982	DRUG METABOLISM - CYTOCHROME P450%KEGG%HSA00982		49	-0.17146	-0.66825	0.971134	1	1	4829	tags=33%, list=31%, signal=47%
SERINE-TYPE PEPTIDASE ACTIVITY%GO%GO:0008236	SERINE-TYPE PEPTIDASE ACTIVITY%GO%GO:0008236		74	-0.156964	-0.66822	0.980603	1	1	4596	tags=35%, list=29%, signal=49%
NEGATIVE REGULATION OF PURINE NUCLEOTIDE BIOSYNTHETIC PROCESS%GO%GO:1900372	NEGATIVE REGULATION OF PURINE NUCLEOTIDE BIOSYNTHETIC PROCESS%GO%GO:1900372		17	-0.219385	-0.667566	0.907025	1	1	1412	tags=12%, list=9%, signal=13%
RESPONSE TO HEAT%GO%GO:0009408	RESPONSE TO HEAT%GO%GO:0009408		20	-0.209615	-0.666516	0.928571	1	1	3070	tags=25%, list=19%, signal=31%
NEGATIVE REGULATION OF PURINE NUCLEOTIDE METABOLIC PROCESS%GO%GO:1900543	NEGATIVE REGULATION OF PURINE NUCLEOTIDE METABOLIC PROCESS%GO%GO:1900543		17	-0.219385	-0.665691	0.918812	1	1	1412	tags=12%, list=9%, signal=13%
RETINOL METABOLISM%KEGG%HSA00830	RETINOL METABOLISM%KEGG%HSA00830		35	-0.184454	-0.664398	0.95625	1	1	5720	tags=40%, list=36%, signal=63%
RECEPTOR REGULATOR ACTIVITY%GO%GO:0030545	RECEPTOR REGULATOR ACTIVITY%GO%GO:0030545		25	-0.19524	-0.658968	0.93125	1	1	3132	tags=24%, list=20%, signal=30%
INTEGRAL TO LUMENAL SIDE OF ENDOPLASMIC RETICULUM MEMBRANE%GO%GO:0071556	INTEGRAL TO LUMENAL SIDE OF ENDOPLASMIC RETICULUM MEMBRANE%GO%GO:0071556		22	-0.205839	-0.65821	0.910828	1	1	3715	tags=36%, list=24%, signal=48%
MACROMOLECULAR COMPLEX REMODELING%GO%GO:0034367	MACROMOLECULAR COMPLEX REMODELING%GO%GO:0034367		18	-0.212828	-0.657075	0.915638	1	1	12402	tags=100%, list=79%, signal=470%
REGULATION OF RNA STABILITY%GO%GO:0043487	REGULATION OF RNA STABILITY%GO%GO:0043487		28	-0.18801	-0.656518	0.933464	1	1	4046	tags=29%, list=26%, signal=38%
NEGATIVE REGULATION OF NUCLEOTIDE BIOSYNTHETIC PROCESS%GO%GO:0030809	NEGATIVE REGULATION OF NUCLEOTIDE BIOSYNTHETIC PROCESS%GO%GO:0030809		17	-0.219385	-0.655465	0.893491	1	1	1412	tags=12%, list=9%, signal=13%
POSITIVE REGULATION OF LIPID BIOSYNTHETIC PROCESS%GO%GO:0046889	POSITIVE REGULATION OF LIPID BIOSYNTHETIC PROCESS%GO%GO:0046889		26	-0.193034	-0.654296	0.943277	1	1	2402	tags=23%, list=15%, signal=27%
CELL KILLING%GO%GO:0001906	CELL KILLING%GO%GO:0001906		15	-0.224442	-0.653591	0.909871	1	1	4804	tags=47%, list=31%, signal=67%
POSITIVE REGULATION OF CELL-CELL ADHESION%GO%GO:0022409	POSITIVE REGULATION OF CELL-CELL ADHESION%GO%GO:0022409		20	-0.20548	-0.653296	0.918455	1	1	12518	tags=100%, list=79%, signal=487%
REGULATION OF LYASE ACTIVITY%GO%GO:0051339	REGULATION OF LYASE ACTIVITY%GO%GO:0051339		35	-0.178191	-0.652341	0.945148	1	1	1455	tags=11%, list=9%, signal=13%
PURINE NUCLEOSIDE MONOPHOSPHATE METABOLIC PROCESS%GO%GO:0009126	PURINE NUCLEOSIDE MONOPHOSPHATE METABOLIC PROCESS%GO%GO:0009126		17	-0.213387	-0.652293	0.935897	1	1	12393	tags=100%, list=79%, signal=469%
TRANSLATION INITIATION FACTOR ACTIVITY%GO%GO:0003743	TRANSLATION INITIATION FACTOR ACTIVITY%GO%GO:0003743		30	-0.187902	-0.648526	0.956612	1	1	4496	tags=40%, list=29%, signal=56%
PLASMA LIPOPROTEIN PARTICLE REMODELING%GO%GO:0034369	PLASMA LIPOPROTEIN PARTICLE REMODELING%GO%GO:0034369		18	-0.212828	-0.647315	0.917671	1	1	12402	tags=100%, list=79%, signal=470%
EXCRETION%GO%GO:0007588	EXCRETION%GO%GO:0007588		26	-0.190011	-0.646945	0.955319	1	1	4553	tags=31%, list=29%, signal=43%
EXECUTION PHASE OF APOPTOSIS%GO%GO:0097194	EXECUTION PHASE OF APOPTOSIS%GO%GO:0097194		65	-0.154516	-0.646335	0.987152	1	1	3304	tags=23%, list=21%, signal=29%
BIOCARTA_CELLCYCLE_PATHWAY%MSIGDB_C2%BIOCARTA_CELLCYCLE_PATHWAY	BIOCARTA_CELLCYCLE_PATHWAY%MSIGDB_C2%BIOCARTA_CELLCYCLE_PATHWAY		23	-0.195873	-0.644495	0.936735	1	1	6067	tags=57%, list=39%, signal=92%
REGULATION OF KIDNEY DEVELOPMENT%GO%GO:0090183	REGULATION OF KIDNEY DEVELOPMENT%GO%GO:0090183		32	-0.179741	-0.643044	0.959432	1	1	4653	tags=34%, list=30%, signal=49%
STRIATED MUSCLE CONTRACTION%REACTOME%REACT_16969.2	STRIATED MUSCLE CONTRACTION%REACTOME%REACT_16969.2		16	-0.219196	-0.642764	0.908686	1	1	5593	tags=50%, list=36%, signal=77%
ARF6 DOWNSTREAM PATHWAY%PATHWAY INTERACTION DATABASE NCI-NATURE CURATED DATA%ARF6 DOWNSTREAM PATHWAY	ARF6 DOWNSTREAM PATHWAY%PATHWAY INTERACTION DATABASE NCI-NATURE CURATED DATA%ARF6 DOWNSTREAM PATHWAY		15	-0.222922	-0.642739	0.938689	1	1	4740	tags=40%, list=30%, signal=57%
NOTCH RECEPTOR PROCESSING%GO%GO:0007220	NOTCH RECEPTOR PROCESSING%GO%GO:0007220		19	-0.204619	-0.641904	0.942346	1	1	3934	tags=32%, list=25%, signal=42%
GERM CELL DEVELOPMENT%GO%GO:0007281	GERM CELL DEVELOPMENT%GO%GO:0007281		31	-0.179239	-0.641524	0.959759	1	1	2512	tags=16%, list=16%, signal=19%
CHEMOATTRACTANT ACTIVITY%GO%GO:0042056	CHEMOATTRACTANT ACTIVITY%GO%GO:0042056		16	-0.212918	-0.636901	0.926531	1	1	1358	tags=13%, list=9%, signal=14%
EPITHELIAL TUBE MORPHOGENESIS%GO%GO:0060562	EPITHELIAL TUBE MORPHOGENESIS%GO%GO:0060562		114	-0.139351	-0.635163	1	1	1	3247	tags=20%, list=21%, signal=25%
BICARBONATE TRANSPORT%GO%GO:0015701	BICARBONATE TRANSPORT%GO%GO:0015701		17	-0.20895	-0.634388	0.925926	1	1	4667	tags=35%, list=30%, signal=50%
EMBRYONIC SKELETAL SYSTEM MORPHOGENESIS%GO%GO:0048704	EMBRYONIC SKELETAL SYSTEM MORPHOGENESIS%GO%GO:0048704		23	-0.19311	-0.633319	0.936634	1	1	1392	tags=13%, list=9%, signal=14%
PURINE RIBONUCLEOSIDE MONOPHOSPHATE METABOLIC PROCESS%GO%GO:0009167	PURINE RIBONUCLEOSIDE MONOPHOSPHATE METABOLIC PROCESS%GO%GO:0009167		17	-0.213387	-0.633232	0.929254	1	1	12393	tags=100%, list=79%, signal=469%
NEGATIVE REGULATION OF G-PROTEIN COUPLED RECEPTOR PROTEIN SIGNALING PATHWAY%GO%GO:0045744	NEGATIVE REGULATION OF G-PROTEIN COUPLED RECEPTOR PROTEIN SIGNALING PATHWAY%GO%GO:0045744		19	-0.204034	-0.629422	0.919214	1	1	1966	tags=16%, list=12%, signal=18%
PHOSPHOLIPASES%HUMANCYC%LIPASYN-PWY	PHOSPHOLIPASES%HUMANCYC%LIPASYN-PWY		29	-0.181041	-0.628551	0.974206	1	1	5125	tags=38%, list=33%, signal=56%
MONOVALENT INORGANIC CATION HOMEOSTASIS%GO%GO:0055067	MONOVALENT INORGANIC CATION HOMEOSTASIS%GO%GO:0055067		26	-0.18743	-0.628275	0.964775	1	1	4181	tags=31%, list=27%, signal=42%
REGULATION OF PRODUCTION OF MOLECULAR MEDIATOR OF IMMUNE RESPONSE%GO%GO:0002700	REGULATION OF PRODUCTION OF MOLECULAR MEDIATOR OF IMMUNE RESPONSE%GO%GO:0002700		33	-0.173322	-0.62748	0.956916	1	1	1426	tags=12%, list=9%, signal=13%
CELLULAR COMPONENT DISASSEMBLY INVOLVED IN EXECUTION PHASE OF APOPTOSIS%GO%GO:0006921	CELLULAR COMPONENT DISASSEMBLY INVOLVED IN EXECUTION PHASE OF APOPTOSIS%GO%GO:0006921		64	-0.149264	-0.625218	0.992233	1	1	3217	tags=22%, list=20%, signal=27%
AROMATIC AMINO ACID FAMILY CATABOLIC PROCESS%GO%GO:0009074	AROMATIC AMINO ACID FAMILY CATABOLIC PROCESS%GO%GO:0009074		16	-0.213182	-0.62486	0.93159	1	1	12396	tags=100%, list=79%, signal=469%
NEGATIVE REGULATION OF NUCLEOTIDE METABOLIC PROCESS%GO%GO:0045980	NEGATIVE REGULATION OF NUCLEOTIDE METABOLIC PROCESS%GO%GO:0045980		19	-0.203632	-0.62431	0.947479	1	1	1412	tags=11%, list=9%, signal=12%
CELLULAR IRON ION HOMEOSTASIS%GO%GO:0006879	CELLULAR IRON ION HOMEOSTASIS%GO%GO:0006879		52	-0.157135	-0.621121	0.993789	1	1	4299	tags=25%, list=27%, signal=34%
SARCOPLASMIC RETICULUM%GO%GO:0016529	SARCOPLASMIC RETICULUM%GO%GO:0016529		25	-0.187564	-0.619532	0.958592	1	1	2699	tags=16%, list=17%, signal=19%
OXIDOREDUCTASE ACTIVITY, ACTING ON PAIRED DONORS, WITH INCORPORATION OR REDUCTION OF MOLECULAR OXYGEN, NAD(P)H AS ONE DONOR, AND INCORPORATION OF ONE ATOM OF OXYGEN%GO%GO:0016709	OXIDOREDUCTASE ACTIVITY, ACTING ON PAIRED DONORS, WITH INCORPORATION OR REDUCTION OF MOLECULAR OXYGEN, NAD(P)H AS ONE DONOR, AND INCORPORATION OF ONE ATOM OF OXYGEN%GO%GO:0016709		22	-0.191272	-0.619121	0.967413	1	1	5126	tags=41%, list=33%, signal=61%
RESPONSE TO TEMPERATURE STIMULUS%GO%GO:0009266	RESPONSE TO TEMPERATURE STIMULUS%GO%GO:0009266		29	-0.179191	-0.615433	0.960825	1	1	4496	tags=34%, list=29%, signal=48%
NEGATIVE REGULATION OF MUSCLE CELL DIFFERENTIATION%GO%GO:0051148	NEGATIVE REGULATION OF MUSCLE CELL DIFFERENTIATION%GO%GO:0051148		21	-0.1915	-0.60765	0.949339	1	1	6004	tags=52%, list=38%, signal=85%
EAR DEVELOPMENT%GO%GO:0043583	EAR DEVELOPMENT%GO%GO:0043583		43	-0.159482	-0.606048	0.987805	1	1	3787	tags=23%, list=24%, signal=31%
STRUCTURAL CONSTITUENT OF CYTOSKELETON%GO%GO:0005200	STRUCTURAL CONSTITUENT OF CYTOSKELETON%GO%GO:0005200		54	-0.151145	-0.603049	0.991525	1	1	3630	tags=26%, list=23%, signal=34%
D-<I>MYO< I>-INOSITOL-5-PHOSPHATE METABOLISM%HUMANCYC%PWY-6367	D-<I>MYO< I>-INOSITOL-5-PHOSPHATE METABOLISM%HUMANCYC%PWY-6367		17	-0.198888	-0.602618	0.968627	1	1	4137	tags=35%, list=26%, signal=48%
BILE ACID AND BILE SALT METABOLISM%REACTOME%REACT_11040.2	BILE ACID AND BILE SALT METABOLISM%REACTOME%REACT_11040.2		16	-0.196304	-0.600128	0.959574	1	1	3123	tags=25%, list=20%, signal=31%
HISTONE MRNA METABOLIC PROCESS%GO%GO:0008334	HISTONE MRNA METABOLIC PROCESS%GO%GO:0008334		28	-0.172343	-0.59784	0.969631	1	1	3536	tags=29%, list=22%, signal=37%
REGULATION OF CELL-CELL ADHESION%GO%GO:0022407	REGULATION OF CELL-CELL ADHESION%GO%GO:0022407		49	-0.151009	-0.596216	0.987288	1	1	4603	tags=31%, list=29%, signal=43%
CARBOHYDRATE DERIVATIVE TRANSPORT%GO%GO:1901264	CARBOHYDRATE DERIVATIVE TRANSPORT%GO%GO:1901264		20	-0.189312	-0.595914	0.966887	1	1	4899	tags=40%, list=31%, signal=58%
MICROBODY LUMEN%GO%GO:0031907	MICROBODY LUMEN%GO%GO:0031907		27	-0.171811	-0.595539	0.978723	1	1	520	tags=7%, list=3%, signal=8%
STEROID HORMONES%REACTOME%REACT_15493.1	STEROID HORMONES%REACTOME%REACT_15493.1		17	-0.196382	-0.593399	0.966102	1	1	5896	tags=53%, list=37%, signal=85%
RETINOID BINDING%GO%GO:0005501	RETINOID BINDING%GO%GO:0005501		18	-0.193119	-0.593367	0.970772	1	1	3269	tags=22%, list=21%, signal=28%
METABOLISM OF STEROID HORMONES AND VITAMIN D%REACTOME%REACT_11057.4	METABOLISM OF STEROID HORMONES AND VITAMIN D%REACTOME%REACT_11057.4		17	-0.196382	-0.593109	0.965368	1	1	5896	tags=53%, list=37%, signal=85%
ISOPRENOID BINDING%GO%GO:0019840	ISOPRENOID BINDING%GO%GO:0019840		18	-0.193119	-0.587571	0.96087	1	1	3269	tags=22%, list=21%, signal=28%
HORMONE BIOSYNTHETIC PROCESS%GO%GO:0042446	HORMONE BIOSYNTHETIC PROCESS%GO%GO:0042446		20	-0.187256	-0.585905	0.968958	1	1	2893	tags=20%, list=18%, signal=24%
CHROMOSOME LOCALIZATION%GO%GO:0050000	CHROMOSOME LOCALIZATION%GO%GO:0050000		17	-0.187614	-0.583921	0.97271	1	1	3451	tags=29%, list=22%, signal=38%
ANCHORED TO MEMBRANE%GO%GO:0031225	ANCHORED TO MEMBRANE%GO%GO:0031225		25	-0.176697	-0.583058	0.979123	1	1	4804	tags=32%, list=31%, signal=46%
PEROXISOMAL MATRIX%GO%GO:0005782	PEROXISOMAL MATRIX%GO%GO:0005782		27	-0.171811	-0.58291	0.976793	1	1	520	tags=7%, list=3%, signal=8%
CELLULAR RESPONSE TO HYDROGEN PEROXIDE%GO%GO:0070301	CELLULAR RESPONSE TO HYDROGEN PEROXIDE%GO%GO:0070301		25	-0.17777	-0.578917	0.981443	1	1	520	tags=8%, list=3%, signal=8%
ANCHORED TO PLASMA MEMBRANE%GO%GO:0046658	ANCHORED TO PLASMA MEMBRANE%GO%GO:0046658		25	-0.176697	-0.576908	0.965517	1	1	4804	tags=32%, list=31%, signal=46%
BODY FLUID SECRETION%GO%GO:0007589	BODY FLUID SECRETION%GO%GO:0007589		15	-0.194166	-0.574011	0.965932	1	1	12695	tags=100%, list=81%, signal=515%
TASTE TRANSDUCTION%KEGG%HSA04742	TASTE TRANSDUCTION%KEGG%HSA04742		18	-0.182241	-0.561841	0.975	1	1	3167	tags=28%, list=20%, signal=35%
ESTABLISHMENT OF CHROMOSOME LOCALIZATION%GO%GO:0051303	ESTABLISHMENT OF CHROMOSOME LOCALIZATION%GO%GO:0051303		17	-0.187614	-0.560344	0.983471	1	1	3451	tags=29%, list=22%, signal=38%
VISUAL PHOTOTRANSDUCTION%REACTOME%REACT_160125.1	VISUAL PHOTOTRANSDUCTION%REACTOME%REACT_160125.1		38	-0.149718	-0.558712	0.991735	1	1	3787	tags=24%, list=24%, signal=31%
DEVELOPMENTAL MATURATION%GO%GO:0021700	DEVELOPMENTAL MATURATION%GO%GO:0021700		47	-0.141569	-0.55557	0.996146	1	1	4189	tags=26%, list=27%, signal=35%
DISEASES ASSOCIATED WITH VISUAL TRANSDUCTION%REACTOME%REACT_160102.1	DISEASES ASSOCIATED WITH VISUAL TRANSDUCTION%REACTOME%REACT_160102.1		39	-0.14969	-0.554128	0.987179	1	1	3787	tags=23%, list=24%, signal=30%
RESPONSE TO HYDROGEN PEROXIDE%GO%GO:0042542	RESPONSE TO HYDROGEN PEROXIDE%GO%GO:0042542		31	-0.155312	-0.550746	0.99375	1	1	520	tags=6%, list=3%, signal=7%
POSITIVE REGULATION OF CYTOKINESIS%GO%GO:0032467	POSITIVE REGULATION OF CYTOKINESIS%GO%GO:0032467		15	-0.184853	-0.548149	0.974952	1	1	3475	tags=27%, list=22%, signal=34%
FERTILIZATION%GO%GO:0009566	FERTILIZATION%GO%GO:0009566		22	-0.166672	-0.544847	0.982379	1	1	2226	tags=14%, list=14%, signal=16%
REGULATION OF MRNA SPLICING, VIA SPLICEOSOME%GO%GO:0048024	REGULATION OF MRNA SPLICING, VIA SPLICEOSOME%GO%GO:0048024		29	-0.151685	-0.53244	0.98773	1	1	4646	tags=38%, list=30%, signal=54%
O-LINKED GLYCOSYLATION OF MUCINS%REACTOME%REACT_115606.1	O-LINKED GLYCOSYLATION OF MUCINS%REACTOME%REACT_115606.1		46	-0.137021	-0.532398	0.997904	1	1	4645	tags=28%, list=29%, signal=40%
VERY LONG-CHAIN FATTY ACID METABOLIC PROCESS%GO%GO:0000038	VERY LONG-CHAIN FATTY ACID METABOLIC PROCESS%GO%GO:0000038		18	-0.171838	-0.528223	0.993802	1	1	1906	tags=17%, list=12%, signal=19%
BIOSYNTHESIS OF UNSATURATED FATTY ACIDS%KEGG%HSA01040	BIOSYNTHESIS OF UNSATURATED FATTY ACIDS%KEGG%HSA01040		18	-0.167857	-0.528189	0.991304	1	1	4517	tags=28%, list=29%, signal=39%
DIGESTIVE SYSTEM PROCESS%GO%GO:0022600	DIGESTIVE SYSTEM PROCESS%GO%GO:0022600		16	-0.180698	-0.526215	0.987654	1	1	5115	tags=44%, list=32%, signal=65%
AMINE CATABOLIC PROCESS%GO%GO:0009310	AMINE CATABOLIC PROCESS%GO%GO:0009310		15	-0.180564	-0.523866	0.978495	1	1	12909	tags=100%, list=82%, signal=554%
NEGATIVE REGULATION OF VIRAL REPRODUCTION%GO%GO:0048525	NEGATIVE REGULATION OF VIRAL REPRODUCTION%GO%GO:0048525		31	-0.148413	-0.522087	0.997863	1	1	4682	tags=32%, list=30%, signal=46%
NEGATIVE REGULATION OF VIRAL GENOME REPLICATION%GO%GO:0045071	NEGATIVE REGULATION OF VIRAL GENOME REPLICATION%GO%GO:0045071		31	-0.148413	-0.52201	0.993763	1	1	4682	tags=32%, list=30%, signal=46%
FATTY ACID BINDING%GO%GO:0005504	FATTY ACID BINDING%GO%GO:0005504		17	-0.170163	-0.518244	0.977867	1	1	13073	tags=100%, list=83%, signal=588%
CELLULAR HORMONE METABOLIC PROCESS%GO%GO:0034754	CELLULAR HORMONE METABOLIC PROCESS%GO%GO:0034754		43	-0.133366	-0.511567	0.991561	1	1	4965	tags=28%, list=32%, signal=41%
ALPHA-AMINO ACID CATABOLIC PROCESS%GO%GO:1901606	ALPHA-AMINO ACID CATABOLIC PROCESS%GO%GO:1901606		54	-0.126878	-0.508898	0.997955	1	1	4153	tags=20%, list=26%, signal=28%
ACTIN-MEDIATED CELL CONTRACTION%GO%GO:0070252	ACTIN-MEDIATED CELL CONTRACTION%GO%GO:0070252		21	-0.155465	-0.496882	0.995745	1	1	5593	tags=43%, list=36%, signal=66%
MONOCARBOXYLIC ACID BINDING%GO%GO:0033293	MONOCARBOXYLIC ACID BINDING%GO%GO:0033293		37	-0.132078	-0.491645	1	1	1	3269	tags=16%, list=21%, signal=20%
EMBRYONIC SKELETAL SYSTEM DEVELOPMENT%GO%GO:0048706	EMBRYONIC SKELETAL SYSTEM DEVELOPMENT%GO%GO:0048706		32	-0.130723	-0.46936	0.997951	1	1	5004	tags=34%, list=32%, signal=50%
BIOCARTA_CASPASE_PATHWAY%MSIGDB_C2%BIOCARTA_CASPASE_PATHWAY	BIOCARTA_CASPASE_PATHWAY%MSIGDB_C2%BIOCARTA_CASPASE_PATHWAY		23	-0.144946	-0.468052	0.995851	0.999941	1	1431	tags=9%, list=9%, signal=10%
PENTOSE AND GLUCURONATE INTERCONVERSIONS%KEGG%HSA00040	PENTOSE AND GLUCURONATE INTERCONVERSIONS%KEGG%HSA00040		20	-0.13491	-0.428691	0.995935	1	1	13628	tags=100%, list=87%, signal=742%
ASPARTATE FAMILY AMINO ACID METABOLIC PROCESS%GO%GO:0009066	ASPARTATE FAMILY AMINO ACID METABOLIC PROCESS%GO%GO:0009066		27	-0.099331	-0.341756	1	0.999991	1	5307	tags=33%, list=34%, signal=50%

## Sheet: Enriched in QM-PDA
NAME	GS<br> follow link to MSigDB	GS DETAILS	SIZE	ES	NES	NOM p-val	FDR q-val	FWER p-val	RANK AT MAX	LEADING EDGE
TRANSPORT TO THE GOLGI AND SUBSEQUENT MODIFICATION%REACTOME%REACT_25046.1	TRANSPORT TO THE GOLGI AND SUBSEQUENT MODIFICATION%REACTOME%REACT_25046.1	Details ...	34	0.643976	2.30257	0	0.00129015	0.001	1802	tags=44%, list=11%, signal=50%
STAPHYLOCOCCUS AUREUS INFECTION%KEGG%HSA05150	STAPHYLOCOCCUS AUREUS INFECTION%KEGG%HSA05150	Details ...	47	0.578993	2.23314	0	0.00390303	0.006	5750	tags=79%, list=37%, signal=124%
PROTEIN UBIQUITINATION INVOLVED IN UBIQUITIN-DEPENDENT PROTEIN CATABOLIC PROCESS%GO%GO:0042787	PROTEIN UBIQUITINATION INVOLVED IN UBIQUITIN-DEPENDENT PROTEIN CATABOLIC PROCESS%GO%GO:0042787	Details ...	43	0.583032	2.18541	0	0.00827951	0.019	3271	tags=56%, list=21%, signal=70%
SIGNALING BY BMP%REACTOME%REACT_12034.2	SIGNALING BY BMP%REACTOME%REACT_12034.2	Details ...	23	0.653546	2.13477	0	0.0206166	0.062	3157	tags=65%, list=20%, signal=81%
BIOCARTA_CTCF_PATHWAY%MSIGDB_C2%BIOCARTA_CTCF_PATHWAY	BIOCARTA_CTCF_PATHWAY%MSIGDB_C2%BIOCARTA_CTCF_PATHWAY	Details ...	23	0.655921	2.13209	0	0.0172779	0.064	3237	tags=57%, list=21%, signal=71%
BIOCARTA_MET_PATHWAY%MSIGDB_C2%BIOCARTA_MET_PATHWAY	BIOCARTA_MET_PATHWAY%MSIGDB_C2%BIOCARTA_MET_PATHWAY	Details ...	36	0.577565	2.10269	0	0.0211405	0.093	1305	tags=39%, list=8%, signal=42%
BIOCARTA_IL7_PATHWAY%MSIGDB_C2%BIOCARTA_IL7_PATHWAY	BIOCARTA_IL7_PATHWAY%MSIGDB_C2%BIOCARTA_IL7_PATHWAY	Details ...	17	0.691728	2.0921	0	0.0225923	0.114	2887	tags=59%, list=18%, signal=72%
TGF-BETA SIGNALING PATHWAY%KEGG%HSA04350	TGF-BETA SIGNALING PATHWAY%KEGG%HSA04350	Details ...	77	0.486452	2.07893	0	0.02468	0.138	3513	tags=48%, list=22%, signal=62%
VEGFR3 SIGNALING IN LYMPHATIC ENDOTHELIUM%PATHWAY INTERACTION DATABASE NCI-NATURE CURATED DATA%VEGFR3 SIGNALING IN LYMPHATIC ENDOTHELIUM	VEGFR3 SIGNALING IN LYMPHATIC ENDOTHELIUM%PATHWAY INTERACTION DATABASE NCI-NATURE CURATED DATA%VEGFR3 SIGNALING IN LYMPHATIC ENDOTHELIUM	Details ...	24	0.624511	2.07618	0	0.023684	0.15	813	tags=38%, list=5%, signal=39%
BIOCARTA_MTOR_PATHWAY%MSIGDB_C2%BIOCARTA_MTOR_PATHWAY	BIOCARTA_MTOR_PATHWAY%MSIGDB_C2%BIOCARTA_MTOR_PATHWAY	Details ...	23	0.623288	2.04856	0.00199203	0.0298035	0.201	2317	tags=48%, list=15%, signal=56%
YAP1- AND WWTR1 (TAZ)-STIMULATED GENE EXPRESSION%REACTOME%REACT_118713.2	YAP1- AND WWTR1 (TAZ)-STIMULATED GENE EXPRESSION%REACTOME%REACT_118713.2	Details ...	22	0.624342	2.04717	0	0.0273341	0.201	2887	tags=59%, list=18%, signal=72%
SIGNALING EVENTS MEDIATED BY TCPTP%PATHWAY INTERACTION DATABASE NCI-NATURE CURATED DATA%SIGNALING EVENTS MEDIATED BY TCPTP	SIGNALING EVENTS MEDIATED BY TCPTP%PATHWAY INTERACTION DATABASE NCI-NATURE CURATED DATA%SIGNALING EVENTS MEDIATED BY TCPTP	Details ...	38	0.561349	2.04447	0	0.0261483	0.21	4913	tags=63%, list=31%, signal=92%
BMP SIGNALING PATHWAY%GO%GO:0030509	BMP SIGNALING PATHWAY%GO%GO:0030509	Details ...	41	0.542269	2.04303	0.00184502	0.0247401	0.215	3358	tags=54%, list=21%, signal=68%
NETRIN-1 SIGNALING%REACTOME%REACT_22237.1	NETRIN-1 SIGNALING%REACTOME%REACT_22237.1	Details ...	35	0.572357	2.03986	0	0.0240019	0.224	3192	tags=46%, list=20%, signal=57%
TRANSMEMBRANE RECEPTOR PROTEIN SERINE/THREONINE KINASE ACTIVITY%GO%GO:0004675	TRANSMEMBRANE RECEPTOR PROTEIN SERINE/THREONINE KINASE ACTIVITY%GO%GO:0004675	Details ...	16	0.680064	2.02875	0.00202429	0.0265038	0.263	3237	tags=69%, list=21%, signal=86%
BMP RECEPTOR SIGNALING%PATHWAY INTERACTION DATABASE NCI-NATURE CURATED DATA%BMP RECEPTOR SIGNALING	BMP RECEPTOR SIGNALING%PATHWAY INTERACTION DATABASE NCI-NATURE CURATED DATA%BMP RECEPTOR SIGNALING	Details ...	39	0.545338	2.02458	0	0.0257417	0.271	1882	tags=41%, list=12%, signal=46%
BIOCARTA_EIF4_PATHWAY%MSIGDB_C2%BIOCARTA_EIF4_PATHWAY	BIOCARTA_EIF4_PATHWAY%MSIGDB_C2%BIOCARTA_EIF4_PATHWAY	Details ...	24	0.606731	2.01053	0	0.0293002	0.319	2317	tags=46%, list=15%, signal=54%
IL6-MEDIATED SIGNALING EVENTS%PATHWAY INTERACTION DATABASE NCI-NATURE CURATED DATA%IL6-MEDIATED SIGNALING EVENTS	IL6-MEDIATED SIGNALING EVENTS%PATHWAY INTERACTION DATABASE NCI-NATURE CURATED DATA%IL6-MEDIATED SIGNALING EVENTS	Details ...	44	0.516684	2.00509	0	0.0294913	0.337	1891	tags=36%, list=12%, signal=41%
CYTOKINE BINDING%GO%GO:0019955	CYTOKINE BINDING%GO%GO:0019955	Details ...	44	0.517998	1.99561	0	0.0320026	0.38	3237	tags=45%, list=21%, signal=57%
CELL PROJECTION MEMBRANE%GO%GO:0031253	CELL PROJECTION MEMBRANE%GO%GO:0031253	Details ...	69	0.47864	1.99548	0.00186567	0.0304025	0.38	5471	tags=61%, list=35%, signal=93%
POSITIVE REGULATION OF PHOSPHATIDYLINOSITOL 3-KINASE CASCADE%GO%GO:0014068	POSITIVE REGULATION OF PHOSPHATIDYLINOSITOL 3-KINASE CASCADE%GO%GO:0014068		36	0.543875	1.98864	0	0.0313273	0.405	3748	tags=50%, list=24%, signal=65%
REGULATION OF BONE MINERALIZATION%GO%GO:0030500	REGULATION OF BONE MINERALIZATION%GO%GO:0030500		37	0.548631	1.98637	0.00191205	0.030734	0.413	3842	tags=57%, list=24%, signal=75%
POSITIVE REGULATION OF OSTEOBLAST DIFFERENTIATION%GO%GO:0045669	POSITIVE REGULATION OF OSTEOBLAST DIFFERENTIATION%GO%GO:0045669		30	0.575502	1.98454	0	0.0299667	0.422	3305	tags=50%, list=21%, signal=63%
NITRIC OXIDE STIMULATES GUANYLATE CYCLASE%REACTOME%REACT_23862.1	NITRIC OXIDE STIMULATES GUANYLATE CYCLASE%REACTOME%REACT_23862.1		23	0.605139	1.97624	0	0.0320956	0.457	3324	tags=52%, list=21%, signal=66%
RAS GUANYL-NUCLEOTIDE EXCHANGE FACTOR ACTIVITY%GO%GO:0005088	RAS GUANYL-NUCLEOTIDE EXCHANGE FACTOR ACTIVITY%GO%GO:0005088		49	0.502583	1.96612	0	0.0350039	0.498	2274	tags=41%, list=14%, signal=48%
CIRCADIAN REPRESSION OF EXPRESSION BY REV-ERBA%REACTOME%REACT_118789.2	CIRCADIAN REPRESSION OF EXPRESSION BY REV-ERBA%REACTOME%REACT_118789.2		22	0.613095	1.95764	0	0.0374762	0.53	401	tags=36%, list=3%, signal=37%
CIRCADIAN CLOCK%REACTOME%REACT_24941.3	CIRCADIAN CLOCK%REACTOME%REACT_24941.3		51	0.491667	1.95677	0	0.0366725	0.537	2506	tags=39%, list=16%, signal=46%
ER TO GOLGI VESICLE-MEDIATED TRANSPORT%GO%GO:0006888	ER TO GOLGI VESICLE-MEDIATED TRANSPORT%GO%GO:0006888		36	0.533875	1.95643	0	0.0355036	0.537	4112	tags=56%, list=26%, signal=75%
GOLGI ORGANIZATION%GO%GO:0007030	GOLGI ORGANIZATION%GO%GO:0007030		33	0.547492	1.95167	0	0.0366259	0.561	2623	tags=45%, list=17%, signal=54%
ELASTIC FIBRE FORMATION%REACTOME%REACT_150366.2	ELASTIC FIBRE FORMATION%REACTOME%REACT_150366.2		37	0.53508	1.95117	0	0.0356241	0.562	3617	tags=46%, list=23%, signal=60%
ERBB4 SIGNALING EVENTS%PATHWAY INTERACTION DATABASE NCI-NATURE CURATED DATA%ERBB4 SIGNALING EVENTS	ERBB4 SIGNALING EVENTS%PATHWAY INTERACTION DATABASE NCI-NATURE CURATED DATA%ERBB4 SIGNALING EVENTS		32	0.554263	1.94785	0	0.0359496	0.575	4925	tags=66%, list=31%, signal=95%
PDGFR-ALPHA SIGNALING PATHWAY%PATHWAY INTERACTION DATABASE NCI-NATURE CURATED DATA%PDGFR-ALPHA SIGNALING PATHWAY	PDGFR-ALPHA SIGNALING PATHWAY%PATHWAY INTERACTION DATABASE NCI-NATURE CURATED DATA%PDGFR-ALPHA SIGNALING PATHWAY		20	0.624243	1.94785	0	0.0348262	0.575	880	tags=35%, list=6%, signal=37%
REGULATION OF PHOSPHOLIPASE C ACTIVITY%GO%GO:1900274	REGULATION OF PHOSPHOLIPASE C ACTIVITY%GO%GO:1900274		56	0.486136	1.94612	0	0.0343251	0.583	3047	tags=50%, list=19%, signal=62%
JAK-STAT SIGNALING PATHWAY%KEGG%HSA04630	JAK-STAT SIGNALING PATHWAY%KEGG%HSA04630		105	0.435699	1.94474	0	0.0336618	0.586	3784	tags=44%, list=24%, signal=57%
GLOMERULUS DEVELOPMENT%GO%GO:0032835	GLOMERULUS DEVELOPMENT%GO%GO:0032835		29	0.560043	1.93605	0	0.0368562	0.62	5748	tags=72%, list=36%, signal=114%
BIOCARTA_INSULIN_PATHWAY%MSIGDB_C2%BIOCARTA_INSULIN_PATHWAY	BIOCARTA_INSULIN_PATHWAY%MSIGDB_C2%BIOCARTA_INSULIN_PATHWAY		22	0.596983	1.93317	0	0.0372462	0.634	554	tags=27%, list=4%, signal=28%
EXOPEPTIDASE ACTIVITY%GO%GO:0008238	EXOPEPTIDASE ACTIVITY%GO%GO:0008238		46	0.492901	1.93269	0	0.0365565	0.638	4639	tags=52%, list=29%, signal=74%
POSITIVE REGULATION OF PHOSPHOLIPASE ACTIVITY%GO%GO:0010518	POSITIVE REGULATION OF PHOSPHOLIPASE ACTIVITY%GO%GO:0010518		62	0.468815	1.93147	0	0.0361466	0.644	3047	tags=47%, list=19%, signal=58%
G-PROTEIN COUPLED CHEMOATTRACTANT RECEPTOR ACTIVITY%GO%GO:0001637	G-PROTEIN COUPLED CHEMOATTRACTANT RECEPTOR ACTIVITY%GO%GO:0001637		15	0.669026	1.9305	0.00197239	0.0357222	0.648	4426	tags=67%, list=28%, signal=93%
NUCLEAR SIGNALING BY ERBB4%REACTOME%REACT_116022.2	NUCLEAR SIGNALING BY ERBB4%REACTOME%REACT_116022.2		30	0.548778	1.92415	0	0.0374829	0.675	4506	tags=60%, list=29%, signal=84%
IL2 SIGNALING EVENTS MEDIATED BY PI3K%PATHWAY INTERACTION DATABASE NCI-NATURE CURATED DATA%IL2 SIGNALING EVENTS MEDIATED BY PI3K	IL2 SIGNALING EVENTS MEDIATED BY PI3K%PATHWAY INTERACTION DATABASE NCI-NATURE CURATED DATA%IL2 SIGNALING EVENTS MEDIATED BY PI3K		36	0.528326	1.92389	0	0.0365687	0.675	2339	tags=42%, list=15%, signal=49%
REGULATION OF PHOSPHOLIPASE ACTIVITY%GO%GO:0010517	REGULATION OF PHOSPHOLIPASE ACTIVITY%GO%GO:0010517		67	0.465275	1.92233	0	0.0365994	0.683	4791	tags=63%, list=30%, signal=90%
MOLECULES ASSOCIATED WITH ELASTIC FIBRES%REACTOME%REACT_150331.2	MOLECULES ASSOCIATED WITH ELASTIC FIBRES%REACTOME%REACT_150331.2		28	0.566384	1.91847	0	0.0377002	0.705	3617	tags=50%, list=23%, signal=65%
POSITIVE REGULATION OF PHOSPHOLIPASE C ACTIVITY%GO%GO:0010863	POSITIVE REGULATION OF PHOSPHOLIPASE C ACTIVITY%GO%GO:0010863		55	0.479247	1.91716	0	0.0374686	0.712	3047	tags=49%, list=19%, signal=61%
BMAL1:CLOCK NPAS2 ACTIVATES CIRCADIAN EXPRESSION%REACTOME%REACT_111118.3	BMAL1:CLOCK NPAS2 ACTIVATES CIRCADIAN EXPRESSION%REACTOME%REACT_111118.3		34	0.541638	1.91497	0	0.0374199	0.719	401	tags=26%, list=3%, signal=27%
REGULATION OF BIOMINERAL TISSUE DEVELOPMENT%GO%GO:0070167	REGULATION OF BIOMINERAL TISSUE DEVELOPMENT%GO%GO:0070167		41	0.506672	1.91001	0	0.0387368	0.737	3842	tags=54%, list=24%, signal=71%
SMOOTH MUSCLE CONTRACTION%GO%GO:0006939	SMOOTH MUSCLE CONTRACTION%GO%GO:0006939		22	0.59852	1.90814	0.00189753	0.038858	0.751	3130	tags=50%, list=20%, signal=62%
BIOCARTA_NFAT_PATHWAY%MSIGDB_C2%BIOCARTA_NFAT_PATHWAY	BIOCARTA_NFAT_PATHWAY%MSIGDB_C2%BIOCARTA_NFAT_PATHWAY		45	0.498897	1.90436	0.00186567	0.0397132	0.767	3756	tags=51%, list=24%, signal=67%
GENERIC TRANSCRIPTION PATHWAY%REACTOME%REACT_12627.3	GENERIC TRANSCRIPTION PATHWAY%REACTOME%REACT_12627.3		399	0.353887	1.90344	0	0.0393798	0.772	3796	tags=38%, list=24%, signal=49%
CHEMOKINE RECEPTOR ACTIVITY%GO%GO:0004950	CHEMOKINE RECEPTOR ACTIVITY%GO%GO:0004950		15	0.669026	1.90213	0.0038835	0.0391396	0.775	4426	tags=67%, list=28%, signal=93%
RORA ACTIVATES CIRCADIAN EXPRESSION%REACTOME%REACT_118659.2	RORA ACTIVATES CIRCADIAN EXPRESSION%REACTOME%REACT_118659.2		24	0.573613	1.89689	0.00184843	0.0409902	0.787	2887	tags=54%, list=18%, signal=66%
LEADING EDGE MEMBRANE%GO%GO:0031256	LEADING EDGE MEMBRANE%GO%GO:0031256		47	0.485647	1.89613	0.00187617	0.0405267	0.79	5471	tags=66%, list=35%, signal=101%
UBIQUITIN THIOLESTERASE ACTIVITY%GO%GO:0004221	UBIQUITIN THIOLESTERASE ACTIVITY%GO%GO:0004221		31	0.535774	1.896	0	0.0397869	0.79	4550	tags=65%, list=29%, signal=91%
SHP2 SIGNALING%PATHWAY INTERACTION DATABASE NCI-NATURE CURATED DATA%SHP2 SIGNALING	SHP2 SIGNALING%PATHWAY INTERACTION DATABASE NCI-NATURE CURATED DATA%SHP2 SIGNALING		54	0.473225	1.89162	0.00383142	0.0417921	0.817	2533	tags=39%, list=16%, signal=46%
LIGAND-DEPENDENT NUCLEAR RECEPTOR BINDING%GO%GO:0016922	LIGAND-DEPENDENT NUCLEAR RECEPTOR BINDING%GO%GO:0016922		15	0.651355	1.8893	0	0.0422918	0.828	3476	tags=60%, list=22%, signal=77%
KITRECEPTOR%IOB%KITRECEPTOR	KITRECEPTOR%IOB%KITRECEPTOR		89	0.427737	1.87999	0	0.0461643	0.855	1976	tags=34%, list=13%, signal=38%
REGULATION OF CELL-SUBSTRATE JUNCTION ASSEMBLY%GO%GO:0090109	REGULATION OF CELL-SUBSTRATE JUNCTION ASSEMBLY%GO%GO:0090109		20	0.594914	1.87984	0.00197239	0.0454906	0.855	3095	tags=55%, list=20%, signal=68%
REGULATION OF OSSIFICATION%GO%GO:0030278	REGULATION OF OSSIFICATION%GO%GO:0030278		82	0.437743	1.87838	0	0.0456282	0.861	4077	tags=44%, list=26%, signal=59%
CHEMOKINE-MEDIATED SIGNALING PATHWAY%GO%GO:0070098	CHEMOKINE-MEDIATED SIGNALING PATHWAY%GO%GO:0070098		16	0.634004	1.87298	0.00187266	0.0478261	0.882	4740	tags=69%, list=30%, signal=98%
BIOCARTA_VIP_PATHWAY%MSIGDB_C2%BIOCARTA_VIP_PATHWAY	BIOCARTA_VIP_PATHWAY%MSIGDB_C2%BIOCARTA_VIP_PATHWAY		25	0.564161	1.86661	0.00193424	0.0503149	0.898	3534	tags=52%, list=22%, signal=67%
REGULATION OF CELL-MATRIX ADHESION%GO%GO:0001952	REGULATION OF CELL-MATRIX ADHESION%GO%GO:0001952		43	0.486789	1.8636	0.00191571	0.0513773	0.91	4952	tags=56%, list=31%, signal=81%
OVULATION CYCLE%GO%GO:0042698	OVULATION CYCLE%GO%GO:0042698		24	0.561882	1.86276	0.00376648	0.0509708	0.91	3210	tags=50%, list=20%, signal=63%
FLK2 FLT3%IOB%FLK2 FLT3	FLK2 FLT3%IOB%FLK2 FLT3		23	0.574204	1.85821	0.00382409	0.0526695	0.923	1743	tags=52%, list=11%, signal=59%
ION TRANSPORT BY P-TYPE ATPASES%REACTOME%REACT_25149.1	ION TRANSPORT BY P-TYPE ATPASES%REACTOME%REACT_25149.1		32	0.532137	1.85655	0.00191939	0.0528239	0.929	4503	tags=53%, list=29%, signal=74%
ST_DIFFERENTIATION_PATHWAY_IN_PC12_CELLS%MSIGDB_C2%ST_DIFFERENTIATION_PATHWAY_IN_PC12_CELLS	ST_DIFFERENTIATION_PATHWAY_IN_PC12_CELLS%MSIGDB_C2%ST_DIFFERENTIATION_PATHWAY_IN_PC12_CELLS		39	0.504805	1.85645	0	0.0520305	0.929	2887	tags=49%, list=18%, signal=60%
NEGATIVE REGULATION OF ANGIOGENESIS%GO%GO:0016525	NEGATIVE REGULATION OF ANGIOGENESIS%GO%GO:0016525		34	0.513573	1.85627	0.00378072	0.051341	0.929	4880	tags=68%, list=31%, signal=98%
1-PHOSPHATIDYLINOSITOL BINDING%GO%GO:0005545	1-PHOSPHATIDYLINOSITOL BINDING%GO%GO:0005545		18	0.615032	1.8562	0.00399202	0.0506134	0.929	3025	tags=50%, list=19%, signal=62%
BIOCARTA_TGFB_PATHWAY%MSIGDB_C2%BIOCARTA_TGFB_PATHWAY	BIOCARTA_TGFB_PATHWAY%MSIGDB_C2%BIOCARTA_TGFB_PATHWAY		19	0.593856	1.85535	0.00550459	0.0503477	0.931	3237	tags=58%, list=21%, signal=73%
IL12 SIGNALING MEDIATED BY STAT4%PATHWAY INTERACTION DATABASE NCI-NATURE CURATED DATA%IL12 SIGNALING MEDIATED BY STAT4	IL12 SIGNALING MEDIATED BY STAT4%PATHWAY INTERACTION DATABASE NCI-NATURE CURATED DATA%IL12 SIGNALING MEDIATED BY STAT4		27	0.547116	1.85198	0.0019084	0.0517273	0.936	5659	tags=78%, list=36%, signal=121%
KITRECEPTOR%NETPATH%KITRECEPTOR	KITRECEPTOR%NETPATH%KITRECEPTOR		102	0.418336	1.84981	0	0.0525217	0.942	1976	tags=32%, list=13%, signal=37%
REGULATION OF FOCAL ADHESION ASSEMBLY%GO%GO:0051893	REGULATION OF FOCAL ADHESION ASSEMBLY%GO%GO:0051893		20	0.594914	1.84933	0.00188324	0.0519653	0.944	3095	tags=55%, list=20%, signal=68%
COGNITION%GO%GO:0050890	COGNITION%GO%GO:0050890		43	0.487795	1.83897	0.00188324	0.0577618	0.964	5224	tags=65%, list=33%, signal=97%
IL2%NETPATH%IL2	IL2%NETPATH%IL2		80	0.433195	1.83252	0	0.0613109	0.967	3002	tags=40%, list=19%, signal=49%
SIGNALING BY HIPPO%REACTOME%REACT_118607.3	SIGNALING BY HIPPO%REACTOME%REACT_118607.3		19	0.61045	1.83181	0	0.0608706	0.969	4511	tags=63%, list=29%, signal=88%
CORECEPTOR ACTIVITY%GO%GO:0015026	CORECEPTOR ACTIVITY%GO%GO:0015026		19	0.589496	1.83118	0.00380952	0.0604605	0.969	3729	tags=74%, list=24%, signal=96%
PLATELET HOMEOSTASIS%REACTOME%REACT_23876.2	PLATELET HOMEOSTASIS%REACTOME%REACT_23876.2		68	0.439825	1.83089	0	0.0598543	0.969	3924	tags=46%, list=25%, signal=60%
BIOCARTA_ALK_PATHWAY%MSIGDB_C2%BIOCARTA_ALK_PATHWAY	BIOCARTA_ALK_PATHWAY%MSIGDB_C2%BIOCARTA_ALK_PATHWAY		31	0.52802	1.82974	0	0.0597569	0.969	1847	tags=42%, list=12%, signal=47%
IL2 SIGNALING EVENTS MEDIATED BY STAT5%PATHWAY INTERACTION DATABASE NCI-NATURE CURATED DATA%IL2 SIGNALING EVENTS MEDIATED BY STAT5	IL2 SIGNALING EVENTS MEDIATED BY STAT5%PATHWAY INTERACTION DATABASE NCI-NATURE CURATED DATA%IL2 SIGNALING EVENTS MEDIATED BY STAT5		28	0.536596	1.82774	0.00398406	0.0602319	0.97	4050	tags=50%, list=26%, signal=67%
BIOCARTA_PDGF_PATHWAY%MSIGDB_C2%BIOCARTA_PDGF_PATHWAY	BIOCARTA_PDGF_PATHWAY%MSIGDB_C2%BIOCARTA_PDGF_PATHWAY		32	0.515494	1.82684	0.00395257	0.0599676	0.971	1616	tags=31%, list=10%, signal=35%
REGULATION OF ANDROGEN RECEPTOR ACTIVITY%PATHWAY INTERACTION DATABASE NCI-NATURE CURATED DATA%REGULATION OF ANDROGEN RECEPTOR ACTIVITY	REGULATION OF ANDROGEN RECEPTOR ACTIVITY%PATHWAY INTERACTION DATABASE NCI-NATURE CURATED DATA%REGULATION OF ANDROGEN RECEPTOR ACTIVITY		47	0.484174	1.82656	0	0.0594147	0.971	1847	tags=38%, list=12%, signal=43%
PROTEIN TYROSINE PHOSPHATASE ACTIVITY%GO%GO:0004725	PROTEIN TYROSINE PHOSPHATASE ACTIVITY%GO%GO:0004725		48	0.47017	1.82181	0.00189036	0.0615736	0.977	3473	tags=42%, list=22%, signal=53%
PEPTIDE RECEPTOR ACTIVITY%GO%GO:0001653	PEPTIDE RECEPTOR ACTIVITY%GO%GO:0001653		39	0.495161	1.82086	0.00378072	0.061461	0.978	4494	tags=56%, list=29%, signal=79%
G-PROTEIN COUPLED PEPTIDE RECEPTOR ACTIVITY%GO%GO:0008528	G-PROTEIN COUPLED PEPTIDE RECEPTOR ACTIVITY%GO%GO:0008528		38	0.505914	1.81912	0.00398406	0.0619019	0.981	4494	tags=58%, list=29%, signal=81%
FOREBRAIN DEVELOPMENT%GO%GO:0030900	FOREBRAIN DEVELOPMENT%GO%GO:0030900		72	0.424961	1.81868	0	0.0615089	0.981	3634	tags=38%, list=23%, signal=49%
POSITIVE REGULATION OF LIPASE ACTIVITY%GO%GO:0060193	POSITIVE REGULATION OF LIPASE ACTIVITY%GO%GO:0060193		65	0.438373	1.81551	0.00192308	0.0625667	0.986	3047	tags=45%, list=19%, signal=55%
BIOCARTA_CTLA4_PATHWAY%MSIGDB_C2%BIOCARTA_CTLA4_PATHWAY	BIOCARTA_CTLA4_PATHWAY%MSIGDB_C2%BIOCARTA_CTLA4_PATHWAY		18	0.602857	1.81382	0.00389105	0.0630859	0.986	5659	tags=83%, list=36%, signal=130%
CELL PROJECTION CYTOPLASM%GO%GO:0032838	CELL PROJECTION CYTOPLASM%GO%GO:0032838		18	0.603643	1.81271	0.006	0.0630686	0.986	887	tags=39%, list=6%, signal=41%
TRANSMEMBRANE SIGNALING RECEPTOR ACTIVITY%GO%GO:0004888	TRANSMEMBRANE SIGNALING RECEPTOR ACTIVITY%GO%GO:0004888		379	0.33596	1.80947	0	0.0645369	0.989	4969	tags=45%, list=32%, signal=64%
MEMBRANE RAFT%GO%GO:0045121	MEMBRANE RAFT%GO%GO:0045121		91	0.415547	1.80883	0.00189394	0.0642516	0.989	3692	tags=41%, list=23%, signal=53%
ANDROGEN RECEPTOR SIGNALING PATHWAY%GO%GO:0030521	ANDROGEN RECEPTOR SIGNALING PATHWAY%GO%GO:0030521		36	0.501069	1.80838	0	0.0637257	0.989	2195	tags=39%, list=14%, signal=45%
BIOCARTA_IGF1_PATHWAY%MSIGDB_C2%BIOCARTA_IGF1_PATHWAY	BIOCARTA_IGF1_PATHWAY%MSIGDB_C2%BIOCARTA_IGF1_PATHWAY		21	0.572708	1.80835	0.00740741	0.0630822	0.989	554	tags=29%, list=4%, signal=30%
G-PROTEIN MEDIATED EVENTS%REACTOME%REACT_15526.2	G-PROTEIN MEDIATED EVENTS%REACTOME%REACT_15526.2		39	0.489945	1.80169	0.00389864	0.0672036	0.994	3047	tags=49%, list=19%, signal=60%
CCR9%IOB%CCR9	CCR9%IOB%CCR9		18	0.596149	1.80061	0.00929368	0.067241	0.994	1847	tags=44%, list=12%, signal=50%
PKA-MEDIATED PHOSPHORYLATION OF CREB%REACTOME%REACT_15497.2	PKA-MEDIATED PHOSPHORYLATION OF CREB%REACTOME%REACT_15497.2		18	0.609646	1.80046	0.00197628	0.0666367	0.994	3047	tags=56%, list=19%, signal=69%
METENCEPHALON DEVELOPMENT%GO%GO:0022037	METENCEPHALON DEVELOPMENT%GO%GO:0022037		17	0.599195	1.80037	0.00826446	0.0659493	0.994	3626	tags=59%, list=23%, signal=76%
HEMATOPOIETIC CELL LINEAGE%KEGG%HSA04640	HEMATOPOIETIC CELL LINEAGE%KEGG%HSA04640		73	0.427	1.79902	0	0.0662261	0.994	5820	tags=59%, list=37%, signal=93%
REGULATION OF CELL JUNCTION ASSEMBLY%GO%GO:1901888	REGULATION OF CELL JUNCTION ASSEMBLY%GO%GO:1901888		26	0.540408	1.79776	0.00201613	0.0665422	0.995	3095	tags=46%, list=20%, signal=57%
TELENCEPHALON DEVELOPMENT%GO%GO:0021537	TELENCEPHALON DEVELOPMENT%GO%GO:0021537		52	0.452985	1.79556	0	0.067388	0.996	3634	tags=38%, list=23%, signal=50%
NOTCH-MEDIATED HES HEY NETWORK%PATHWAY INTERACTION DATABASE NCI-NATURE CURATED DATA%NOTCH-MEDIATED HES HEY NETWORK	NOTCH-MEDIATED HES HEY NETWORK%PATHWAY INTERACTION DATABASE NCI-NATURE CURATED DATA%NOTCH-MEDIATED HES HEY NETWORK		43	0.480291	1.79535	0	0.0668786	0.996	2935	tags=44%, list=19%, signal=54%
OVULATION CYCLE PROCESS%GO%GO:0022602	OVULATION CYCLE PROCESS%GO%GO:0022602		23	0.563866	1.79055	0.00792079	0.0691284	0.996	3210	tags=52%, list=20%, signal=65%
SIGNALING RECEPTOR ACTIVITY%GO%GO:0038023	SIGNALING RECEPTOR ACTIVITY%GO%GO:0038023		430	0.330638	1.78987	0	0.0690256	0.996	4985	tags=45%, list=32%, signal=65%
CELL ADHESION MOLECULES (CAMS)%KEGG%HSA04514	CELL ADHESION MOLECULES (CAMS)%KEGG%HSA04514		122	0.386061	1.78824	0	0.0694521	0.998	4883	tags=49%, list=31%, signal=71%
TRANSMEMBRANE RECEPTOR PROTEIN KINASE ACTIVITY%GO%GO:0019199	TRANSMEMBRANE RECEPTOR PROTEIN KINASE ACTIVITY%GO%GO:0019199		62	0.437597	1.78478	0.00194553	0.0711638	0.998	3741	tags=45%, list=24%, signal=59%
CELL DIFFERENTIATION INVOLVED IN KIDNEY DEVELOPMENT%GO%GO:0061005	CELL DIFFERENTIATION INVOLVED IN KIDNEY DEVELOPMENT%GO%GO:0061005		18	0.579558	1.78341	0.00393701	0.0715742	0.998	5748	tags=78%, list=36%, signal=122%
POSITIVE REGULATION OF WNT RECEPTOR SIGNALING PATHWAY%GO%GO:0030177	POSITIVE REGULATION OF WNT RECEPTOR SIGNALING PATHWAY%GO%GO:0030177		54	0.449157	1.78284	0.00194175	0.0712541	0.998	3466	tags=48%, list=22%, signal=62%
PALLIUM DEVELOPMENT%GO%GO:0021543	PALLIUM DEVELOPMENT%GO%GO:0021543		30	0.513293	1.78212	0.00392157	0.0711232	0.998	3634	tags=50%, list=23%, signal=65%
REGULATION OF LIPASE ACTIVITY%GO%GO:0060191	REGULATION OF LIPASE ACTIVITY%GO%GO:0060191		82	0.413371	1.78169	0	0.0708741	0.998	3047	tags=41%, list=19%, signal=51%
PEPTIDE HORMONE METABOLISM%REACTOME%REACT_160078.1	PEPTIDE HORMONE METABOLISM%REACTOME%REACT_160078.1		60	0.44086	1.78096	0	0.0707885	0.998	4330	tags=47%, list=27%, signal=64%
GUANYL-NUCLEOTIDE EXCHANGE FACTOR ACTIVITY%GO%GO:0005085	GUANYL-NUCLEOTIDE EXCHANGE FACTOR ACTIVITY%GO%GO:0005085		106	0.401838	1.78069	0	0.070331	0.998	3725	tags=41%, list=24%, signal=53%
TISSUE REMODELING%GO%GO:0048771	TISSUE REMODELING%GO%GO:0048771		32	0.508229	1.77937	0	0.0705365	0.998	1749	tags=34%, list=11%, signal=39%
SIGNALING BY PDGF%REACTOME%REACT_16888.4	SIGNALING BY PDGF%REACTOME%REACT_16888.4		148	0.369235	1.77819	0	0.0707267	0.998	3756	tags=42%, list=24%, signal=54%
INTERLEUKIN-3, 5 AND GM-CSF SIGNALING%REACTOME%REACT_23837.2	INTERLEUKIN-3, 5 AND GM-CSF SIGNALING%REACTOME%REACT_23837.2		40	0.478667	1.77691	0.00564972	0.0709136	0.999	4497	tags=58%, list=29%, signal=80%
VEGFR1 SPECIFIC SIGNALS%PATHWAY INTERACTION DATABASE NCI-NATURE CURATED DATA%VEGFR1 SPECIFIC SIGNALS	VEGFR1 SPECIFIC SIGNALS%PATHWAY INTERACTION DATABASE NCI-NATURE CURATED DATA%VEGFR1 SPECIFIC SIGNALS		29	0.510773	1.77655	0.00391389	0.070506	0.999	1736	tags=34%, list=11%, signal=39%
IFN-ALPHA%IOB%IFN-ALPHA	IFN-ALPHA%IOB%IFN-ALPHA		37	0.481662	1.77388	0	0.0718725	0.999	2536	tags=35%, list=16%, signal=42%
PHOSPHATIDYLINOSITOL PHOSPHOLIPASE C ACTIVITY%GO%GO:0004435	PHOSPHATIDYLINOSITOL PHOSPHOLIPASE C ACTIVITY%GO%GO:0004435		16	0.596692	1.77255	0	0.0722713	0.999	2140	tags=44%, list=14%, signal=51%
CENTRAL NERVOUS SYSTEM NEURON DEVELOPMENT%GO%GO:0021954	CENTRAL NERVOUS SYSTEM NEURON DEVELOPMENT%GO%GO:0021954		15	0.613552	1.77145	0.011194	0.0724607	0.999	4090	tags=60%, list=26%, signal=81%
ST_INTEGRIN_SIGNALING_PATHWAY%MSIGDB_C2%ST_INTEGRIN_SIGNALING_PATHWAY	ST_INTEGRIN_SIGNALING_PATHWAY%MSIGDB_C2%ST_INTEGRIN_SIGNALING_PATHWAY		75	0.419025	1.76999	0.0019685	0.0730256	1	2765	tags=36%, list=18%, signal=43%
REGULATION OF PHOSPHATIDYLINOSITOL 3-KINASE CASCADE%GO%GO:0014066	REGULATION OF PHOSPHATIDYLINOSITOL 3-KINASE CASCADE%GO%GO:0014066		43	0.473129	1.76983	0.00197239	0.0725284	1	3378	tags=42%, list=21%, signal=53%
VESICLE ORGANIZATION%GO%GO:0016050	VESICLE ORGANIZATION%GO%GO:0016050		66	0.429686	1.76792	0	0.0733071	1	3094	tags=42%, list=20%, signal=53%
CENTRAL NERVOUS SYSTEM NEURON DIFFERENTIATION%GO%GO:0021953	CENTRAL NERVOUS SYSTEM NEURON DIFFERENTIATION%GO%GO:0021953		26	0.526264	1.76755	0	0.0729137	1	4307	tags=58%, list=27%, signal=79%
INSULIN PROCESSING%REACTOME%REACT_15550.4	INSULIN PROCESSING%REACTOME%REACT_15550.4		20	0.571577	1.76725	0.00192678	0.0725926	1	4305	tags=65%, list=27%, signal=89%
BIOCARTA_FCER1_PATHWAY%MSIGDB_C2%BIOCARTA_FCER1_PATHWAY	BIOCARTA_FCER1_PATHWAY%MSIGDB_C2%BIOCARTA_FCER1_PATHWAY		38	0.474113	1.7669	0.00552486	0.0722562	1	2526	tags=37%, list=16%, signal=44%
DAG AND IP3 SIGNALING%REACTOME%REACT_111064.2	DAG AND IP3 SIGNALING%REACTOME%REACT_111064.2		29	0.515903	1.76685	0.00573614	0.0716796	1	3047	tags=52%, list=19%, signal=64%
SMALL CONJUGATING PROTEIN LIGASE ACTIVITY%GO%GO:0019787	SMALL CONJUGATING PROTEIN LIGASE ACTIVITY%GO%GO:0019787		208	0.356824	1.76569	0	0.0718515	1	3157	tags=38%, list=20%, signal=47%
CYTOKINE RECEPTOR ACTIVITY%GO%GO:0004896	CYTOKINE RECEPTOR ACTIVITY%GO%GO:0004896		53	0.441013	1.76065	0.00190476	0.0748335	1	4703	tags=53%, list=30%, signal=75%
PLC BETA MEDIATED EVENTS%REACTOME%REACT_15426.2	PLC BETA MEDIATED EVENTS%REACTOME%REACT_15426.2		38	0.47648	1.75853	0.00192678	0.0756187	1	3047	tags=47%, list=19%, signal=59%
REGULATION OF TRANSMEMBRANE TRANSPORTER ACTIVITY%GO%GO:0022898	REGULATION OF TRANSMEMBRANE TRANSPORTER ACTIVITY%GO%GO:0022898		64	0.426791	1.7584	0	0.0751058	1	3937	tags=41%, list=25%, signal=54%
SIGNALING BY ERBB4%REACTOME%REACT_115596.5	SIGNALING BY ERBB4%REACTOME%REACT_115596.5		115	0.388135	1.75829	0.00184843	0.074611	1	3756	tags=45%, list=24%, signal=59%
AXON ENSHEATHMENT%GO%GO:0008366	AXON ENSHEATHMENT%GO%GO:0008366		29	0.499199	1.75743	0	0.074732	1	2451	tags=34%, list=16%, signal=41%
POSITIVE REGULATION OF CELL DIFFERENTIATION%GO%GO:0045597	POSITIVE REGULATION OF CELL DIFFERENTIATION%GO%GO:0045597		265	0.34134	1.75222	0	0.0779477	1	4228	tags=40%, list=27%, signal=53%
SIGNALING EVENTS MEDIATED BY STEM CELL FACTOR RECEPTOR (C-KIT)%PATHWAY INTERACTION DATABASE NCI-NATURE CURATED DATA%SIGNALING EVENTS MEDIATED BY STEM CELL FACTOR RECEPTOR (C-KIT)	SIGNALING EVENTS MEDIATED BY STEM CELL FACTOR RECEPTOR (C-KIT)%PATHWAY INTERACTION DATABASE NCI-NATURE CURATED DATA%SIGNALING EVENTS MEDIATED BY STEM CELL FACTOR RECEPTOR (C-KIT)		50	0.448732	1.75165	0	0.0778232	1	2536	tags=46%, list=16%, signal=55%
TRANSLOCATION OF ZAP-70 TO IMMUNOLOGICAL SYNAPSE%REACTOME%REACT_12596.2	TRANSLOCATION OF ZAP-70 TO IMMUNOLOGICAL SYNAPSE%REACTOME%REACT_12596.2		15	0.616703	1.7496	0.00383877	0.0789967	1	5279	tags=73%, list=34%, signal=110%
SIGNALING EVENTS MEDIATED BY FOCAL ADHESION KINASE%PATHWAY INTERACTION DATABASE NCI-NATURE CURATED DATA%SIGNALING EVENTS MEDIATED BY FOCAL ADHESION KINASE	SIGNALING EVENTS MEDIATED BY FOCAL ADHESION KINASE%PATHWAY INTERACTION DATABASE NCI-NATURE CURATED DATA%SIGNALING EVENTS MEDIATED BY FOCAL ADHESION KINASE		56	0.437604	1.74866	0	0.0791418	1	3078	tags=41%, list=20%, signal=51%
REGULATION OF TRANSPORTER ACTIVITY%GO%GO:0032409	REGULATION OF TRANSPORTER ACTIVITY%GO%GO:0032409		72	0.409884	1.74775	0	0.0792447	1	3937	tags=40%, list=25%, signal=53%
GENERATION OF SECOND MESSENGER MOLECULES%REACTOME%REACT_12623.2	GENERATION OF SECOND MESSENGER MOLECULES%REACTOME%REACT_12623.2		28	0.505772	1.74749	0.010772	0.0788218	1	5350	tags=64%, list=34%, signal=97%
REGULATION OF CARDIAC MUSCLE CELL MEMBRANE POTENTIAL%GO%GO:0086036	REGULATION OF CARDIAC MUSCLE CELL MEMBRANE POTENTIAL%GO%GO:0086036		23	0.531958	1.74531	0.00806452	0.0799061	1	4014	tags=61%, list=25%, signal=82%
CEREBELLUM DEVELOPMENT%GO%GO:0021549	CEREBELLUM DEVELOPMENT%GO%GO:0021549		16	0.587848	1.74525	0.0095057	0.079352	1	3626	tags=56%, list=23%, signal=73%
PKA ACTIVATION%REACTOME%REACT_15530.2	PKA ACTIVATION%REACTOME%REACT_15530.2		17	0.587604	1.74476	0.00784314	0.0792034	1	3047	tags=53%, list=19%, signal=66%
MAIN AXON%GO%GO:0044304	MAIN AXON%GO%GO:0044304		16	0.598693	1.74366	0.0145719	0.0793256	1	4838	tags=69%, list=31%, signal=99%
NEGATIVE REGULATION OF CELL MIGRATION%GO%GO:0030336	NEGATIVE REGULATION OF CELL MIGRATION%GO%GO:0030336		87	0.398533	1.74145	0.00183824	0.0806956	1	5027	tags=52%, list=32%, signal=76%
BIOCARTA_HER2_PATHWAY%MSIGDB_C2%BIOCARTA_HER2_PATHWAY	BIOCARTA_HER2_PATHWAY%MSIGDB_C2%BIOCARTA_HER2_PATHWAY		22	0.541334	1.7398	0.0056391	0.0812177	1	1745	tags=41%, list=11%, signal=46%
COMPLEMENT ACTIVATION%GO%GO:0006956	COMPLEMENT ACTIVATION%GO%GO:0006956		18	0.556936	1.73942	0.00980392	0.0809315	1	6018	tags=78%, list=38%, signal=126%
PLC-GAMMA1 SIGNALLING%REACTOME%REACT_12079.2	PLC-GAMMA1 SIGNALLING%REACTOME%REACT_12079.2		31	0.500026	1.73937	0.00395257	0.0803839	1	3047	tags=48%, list=19%, signal=60%
PHOSPHATIDYLINOSITOL BINDING%GO%GO:0035091	PHOSPHATIDYLINOSITOL BINDING%GO%GO:0035091		90	0.39701	1.73839	0.0019685	0.0806166	1	3180	tags=37%, list=20%, signal=46%
DAP12 INTERACTIONS%REACTOME%REACT_147694.2	DAP12 INTERACTIONS%REACTOME%REACT_147694.2		137	0.367473	1.73785	0.00191205	0.0805222	1	3756	tags=42%, list=24%, signal=54%
CELL ADHESION MOLECULE BINDING%GO%GO:0050839	CELL ADHESION MOLECULE BINDING%GO%GO:0050839		41	0.459002	1.73702	0.00204918	0.0804708	1	4077	tags=51%, list=26%, signal=69%
UBIQUITIN-PROTEIN LIGASE ACTIVITY%GO%GO:0004842	UBIQUITIN-PROTEIN LIGASE ACTIVITY%GO%GO:0004842		195	0.348862	1.73545	0	0.0810256	1	3157	tags=38%, list=20%, signal=48%
ACTIVATION OF PHOSPHOLIPASE C ACTIVITY%GO%GO:0007202	ACTIVATION OF PHOSPHOLIPASE C ACTIVITY%GO%GO:0007202		49	0.441898	1.73406	0.00744879	0.0815981	1	3047	tags=45%, list=19%, signal=55%
ANGIOPOIETIN RECEPTOR TIE2-MEDIATED SIGNALING%PATHWAY INTERACTION DATABASE NCI-NATURE CURATED DATA%ANGIOPOIETIN RECEPTOR TIE2-MEDIATED SIGNALING	ANGIOPOIETIN RECEPTOR TIE2-MEDIATED SIGNALING%PATHWAY INTERACTION DATABASE NCI-NATURE CURATED DATA%ANGIOPOIETIN RECEPTOR TIE2-MEDIATED SIGNALING		46	0.448255	1.73338	0.00371747	0.0815761	1	2846	tags=37%, list=18%, signal=45%
MEMBRANE DEPOLARIZATION%GO%GO:0051899	MEMBRANE DEPOLARIZATION%GO%GO:0051899		34	0.488809	1.73294	0.00384615	0.0813545	1	4925	tags=59%, list=31%, signal=85%
BIOCARTA_NGF_PATHWAY%MSIGDB_C2%BIOCARTA_NGF_PATHWAY	BIOCARTA_NGF_PATHWAY%MSIGDB_C2%BIOCARTA_NGF_PATHWAY		18	0.561675	1.73211	0.00948767	0.0814642	1	554	tags=28%, list=4%, signal=29%
FILOPODIUM%GO%GO:0030175	FILOPODIUM%GO%GO:0030175		32	0.483915	1.73106	0.00562852	0.0817012	1	5441	tags=66%, list=35%, signal=100%
POSITIVE REGULATION OF RECEPTOR-MEDIATED ENDOCYTOSIS%GO%GO:0048260	POSITIVE REGULATION OF RECEPTOR-MEDIATED ENDOCYTOSIS%GO%GO:0048260		24	0.536696	1.73046	0.0093985	0.0816619	1	4481	tags=63%, list=28%, signal=87%
RHYTHMIC PROCESS%GO%GO:0048511	RHYTHMIC PROCESS%GO%GO:0048511		45	0.454623	1.7296	0	0.081794	1	4401	tags=44%, list=28%, signal=62%
SIGNALING BY FGFR IN DISEASE%REACTOME%REACT_120736.3	SIGNALING BY FGFR IN DISEASE%REACTOME%REACT_120736.3		142	0.368721	1.72959	0	0.0812663	1	2595	tags=34%, list=16%, signal=40%
NGF SIGNALLING VIA TRKA FROM THE PLASMA MEMBRANE%REACTOME%REACT_12056.5	NGF SIGNALLING VIA TRKA FROM THE PLASMA MEMBRANE%REACTOME%REACT_12056.5		167	0.3573	1.72943	0	0.0808375	1	3756	tags=41%, list=24%, signal=53%
DOWNSTREAM SIGNAL TRANSDUCTION%REACTOME%REACT_17025.4	DOWNSTREAM SIGNAL TRANSDUCTION%REACTOME%REACT_17025.4		126	0.37499	1.72809	0	0.081189	1	3756	tags=44%, list=24%, signal=57%
BIOCARTA_NO1_PATHWAY%MSIGDB_C2%BIOCARTA_NO1_PATHWAY	BIOCARTA_NO1_PATHWAY%MSIGDB_C2%BIOCARTA_NO1_PATHWAY		26	0.521408	1.72719	0.0116279	0.08127	1	3297	tags=46%, list=21%, signal=58%
DOWNSTREAM SIGNALING OF ACTIVATED FGFR%REACTOME%REACT_21272.4	DOWNSTREAM SIGNALING OF ACTIVATED FGFR%REACTOME%REACT_21272.4		114	0.378355	1.72595	0	0.0817494	1	3756	tags=45%, list=24%, signal=58%
REGULATION OF SIGNALING BY CBL%REACTOME%REACT_23787.1	REGULATION OF SIGNALING BY CBL%REACTOME%REACT_23787.1		17	0.580148	1.72371	0.00796813	0.0829228	1	4873	tags=76%, list=31%, signal=111%
ACID-AMINO ACID LIGASE ACTIVITY%GO%GO:0016881	ACID-AMINO ACID LIGASE ACTIVITY%GO%GO:0016881		218	0.34476	1.72264	0	0.0831151	1	3157	tags=38%, list=20%, signal=46%
CARDIAC CONDUCTION%GO%GO:0061337	CARDIAC CONDUCTION%GO%GO:0061337		24	0.521412	1.71947	0.0137255	0.0850703	1	4014	tags=54%, list=25%, signal=73%
POSITIVE REGULATION OF ENDOCYTOSIS%GO%GO:0045807	POSITIVE REGULATION OF ENDOCYTOSIS%GO%GO:0045807		44	0.463447	1.71863	0.00201613	0.0851975	1	4481	tags=57%, list=28%, signal=79%
TGF_BETA_RECEPTOR%NETPATH%TGF_BETA_RECEPTOR	TGF_BETA_RECEPTOR%NETPATH%TGF_BETA_RECEPTOR		217	0.340879	1.71701	0	0.0859781	1	3237	tags=35%, list=21%, signal=44%
SMALL CONJUGATING PROTEIN-SPECIFIC PROTEASE ACTIVITY%GO%GO:0019783	SMALL CONJUGATING PROTEIN-SPECIFIC PROTEASE ACTIVITY%GO%GO:0019783		48	0.443902	1.71567	0.00368324	0.0866627	1	4588	tags=58%, list=29%, signal=82%
RNA POLYMERASE II TRANSCRIPTION FACTOR BINDING TRANSCRIPTION FACTOR ACTIVITY INVOLVED IN POSITIVE REGULATION OF TRANSCRIPTION%GO%GO:0001190	RNA POLYMERASE II TRANSCRIPTION FACTOR BINDING TRANSCRIPTION FACTOR ACTIVITY INVOLVED IN POSITIVE REGULATION OF TRANSCRIPTION%GO%GO:0001190		20	0.559258	1.71555	0.00720721	0.0862429	1	3874	tags=60%, list=25%, signal=79%
MAPK TARGETS NUCLEAR EVENTS MEDIATED BY MAP KINASES%REACTOME%REACT_21328.1	MAPK TARGETS NUCLEAR EVENTS MEDIATED BY MAP KINASES%REACTOME%REACT_21328.1		30	0.494774	1.71513	0.00766283	0.0861106	1	3251	tags=47%, list=21%, signal=59%
FOCAL ADHESION%KEGG%HSA04510	FOCAL ADHESION%KEGG%HSA04510		182	0.344641	1.71432	0	0.0862367	1	3217	tags=32%, list=20%, signal=40%
PLCG1 EVENTS IN ERBB2 SIGNALING%REACTOME%REACT_115720.1	PLCG1 EVENTS IN ERBB2 SIGNALING%REACTOME%REACT_115720.1		31	0.488346	1.71367	0.00193798	0.0863762	1	3047	tags=48%, list=19%, signal=60%
POSITIVE REGULATION OF PATHWAY-RESTRICTED SMAD PROTEIN PHOSPHORYLATION%GO%GO:0010862	POSITIVE REGULATION OF PATHWAY-RESTRICTED SMAD PROTEIN PHOSPHORYLATION%GO%GO:0010862		21	0.538301	1.71366	0.0077821	0.0858759	1	3513	tags=62%, list=22%, signal=80%
PROTEIN EXPORT%KEGG%HSA03060	PROTEIN EXPORT%KEGG%HSA03060		22	0.537771	1.71345	0.0094697	0.0855488	1	2553	tags=27%, list=16%, signal=33%
CGMP EFFECTS%REACTOME%REACT_23767.1	CGMP EFFECTS%REACTOME%REACT_23767.1		18	0.568362	1.71126	0.0134615	0.0867235	1	3324	tags=50%, list=21%, signal=63%
DAP12 SIGNALING%REACTOME%REACT_147814.2	DAP12 SIGNALING%REACTOME%REACT_147814.2		128	0.369172	1.70989	0	0.0873253	1	3756	tags=42%, list=24%, signal=55%
RNA POLYMERASE II ACTIVATING TRANSCRIPTION FACTOR BINDING%GO%GO:0001102	RNA POLYMERASE II ACTIVATING TRANSCRIPTION FACTOR BINDING%GO%GO:0001102		24	0.516963	1.70504	0.00961539	0.0909263	1	4077	tags=58%, list=26%, signal=79%
SA_PTEN_PATHWAY%MSIGDB_C2%SA_PTEN_PATHWAY	SA_PTEN_PATHWAY%MSIGDB_C2%SA_PTEN_PATHWAY		16	0.586013	1.70477	0.00929368	0.0907648	1	996	tags=38%, list=6%, signal=40%
REGULATION OF ION TRANSMEMBRANE TRANSPORTER ACTIVITY%GO%GO:0032412	REGULATION OF ION TRANSMEMBRANE TRANSPORTER ACTIVITY%GO%GO:0032412		61	0.422188	1.70383	0.00194553	0.0911783	1	3297	tags=36%, list=21%, signal=45%
IL4%NETPATH%IL4	IL4%NETPATH%IL4		69	0.407749	1.70335	0	0.0911294	1	3005	tags=36%, list=19%, signal=45%
BIOCARTA_GPCR_PATHWAY%MSIGDB_C2%BIOCARTA_GPCR_PATHWAY	BIOCARTA_GPCR_PATHWAY%MSIGDB_C2%BIOCARTA_GPCR_PATHWAY		32	0.483606	1.70321	0.003861	0.0907431	1	2987	tags=41%, list=19%, signal=50%
COREGULATION OF ANDROGEN RECEPTOR ACTIVITY%PATHWAY INTERACTION DATABASE NCI-NATURE CURATED DATA%COREGULATION OF ANDROGEN RECEPTOR ACTIVITY	COREGULATION OF ANDROGEN RECEPTOR ACTIVITY%PATHWAY INTERACTION DATABASE NCI-NATURE CURATED DATA%COREGULATION OF ANDROGEN RECEPTOR ACTIVITY		58	0.42009	1.70232	0.00185874	0.0910184	1	2557	tags=31%, list=16%, signal=37%
TGF-BETA RECEPTOR SIGNALING%PATHWAY INTERACTION DATABASE NCI-NATURE CURATED DATA%TGF-BETA RECEPTOR SIGNALING	TGF-BETA RECEPTOR SIGNALING%PATHWAY INTERACTION DATABASE NCI-NATURE CURATED DATA%TGF-BETA RECEPTOR SIGNALING		50	0.435845	1.70215	0.0102249	0.0906442	1	4216	tags=54%, list=27%, signal=74%
PHOSPHOLIPASE C-MEDIATED CASCADE%REACTOME%REACT_21310.2	PHOSPHOLIPASE C-MEDIATED CASCADE%REACTOME%REACT_21310.2		35	0.469623	1.70032	0.0102459	0.0915973	1	3047	tags=46%, list=19%, signal=57%
GLYCOPROTEIN BINDING%GO%GO:0001948	GLYCOPROTEIN BINDING%GO%GO:0001948		32	0.485638	1.69874	0.00384615	0.0924176	1	2595	tags=38%, list=16%, signal=45%
CELL PROJECTION PART%GO%GO:0044463	CELL PROJECTION PART%GO%GO:0044463		232	0.337705	1.69792	0	0.0924917	1	5471	tags=51%, list=35%, signal=77%
RNA POLYMERASE II TRANSCRIPTION FACTOR BINDING%GO%GO:0001085	RNA POLYMERASE II TRANSCRIPTION FACTOR BINDING%GO%GO:0001085		55	0.422367	1.69671	0.00408163	0.0930002	1	3626	tags=45%, list=23%, signal=59%
BIOCARTA_CREB_PATHWAY%MSIGDB_C2%BIOCARTA_CREB_PATHWAY	BIOCARTA_CREB_PATHWAY%MSIGDB_C2%BIOCARTA_CREB_PATHWAY		26	0.496386	1.69629	0	0.0928587	1	2338	tags=42%, list=15%, signal=50%
SIGNALING BY FGFR1 FUSION MUTANTS%REACTOME%REACT_121141.2	SIGNALING BY FGFR1 FUSION MUTANTS%REACTOME%REACT_121141.2		17	0.575653	1.69492	0.0077821	0.0935138	1	1616	tags=35%, list=10%, signal=39%
SMAD BINDING%GO%GO:0046332	SMAD BINDING%GO%GO:0046332		47	0.434194	1.69421	0.00744879	0.0936721	1	3237	tags=45%, list=21%, signal=56%
ERBB2 ERBB3 SIGNALING EVENTS%PATHWAY INTERACTION DATABASE NCI-NATURE CURATED DATA%ERBB2 ERBB3 SIGNALING EVENTS	ERBB2 ERBB3 SIGNALING EVENTS%PATHWAY INTERACTION DATABASE NCI-NATURE CURATED DATA%ERBB2 ERBB3 SIGNALING EVENTS		40	0.446038	1.69367	0	0.0937155	1	2752	tags=43%, list=17%, signal=51%
DEVELOPMENTAL BIOLOGY%REACTOME%REACT_111045.1	DEVELOPMENTAL BIOLOGY%REACTOME%REACT_111045.1		361	0.317033	1.69265	0	0.0941321	1	2895	tags=30%, list=18%, signal=35%
ENSHEATHMENT OF NEURONS%GO%GO:0007272	ENSHEATHMENT OF NEURONS%GO%GO:0007272		29	0.499199	1.69234	0.0137525	0.0939393	1	2451	tags=34%, list=16%, signal=41%
BRAIN DEVELOPMENT%GO%GO:0007420	BRAIN DEVELOPMENT%GO%GO:0007420		152	0.35316	1.69201	0.00187617	0.0937341	1	3634	tags=33%, list=23%, signal=42%
COLLAGEN FIBRIL ORGANIZATION%GO%GO:0030199	COLLAGEN FIBRIL ORGANIZATION%GO%GO:0030199		23	0.508874	1.68967	0.00582524	0.0952004	1	4687	tags=48%, list=30%, signal=68%
JAK-STAT CASCADE%GO%GO:0007259	JAK-STAT CASCADE%GO%GO:0007259		40	0.449286	1.68945	0.00747664	0.0948762	1	1717	tags=33%, list=11%, signal=36%
SIGNALING BY FGFR%REACTOME%REACT_9470.8	SIGNALING BY FGFR%REACTOME%REACT_9470.8		125	0.367259	1.68881	0	0.0949071	1	3756	tags=43%, list=24%, signal=56%
VASCULAR SMOOTH MUSCLE CONTRACTION%KEGG%HSA04270	VASCULAR SMOOTH MUSCLE CONTRACTION%KEGG%HSA04270		93	0.383551	1.68857	0	0.0946149	1	3303	tags=38%, list=21%, signal=47%
REGULATION OF ENDOTHELIAL CELL PROLIFERATION%GO%GO:0001936	REGULATION OF ENDOTHELIAL CELL PROLIFERATION%GO%GO:0001936		56	0.425972	1.6885	0.00378072	0.0941389	1	5027	tags=57%, list=32%, signal=84%
TCR SIGNALING%REACTOME%REACT_12526.2	TCR SIGNALING%REACTOME%REACT_12526.2		55	0.426796	1.68844	0.00196464	0.0936944	1	3699	tags=45%, list=23%, signal=59%
REGULATION OF ION HOMEOSTASIS%GO%GO:2000021	REGULATION OF ION HOMEOSTASIS%GO%GO:2000021		80	0.399106	1.68702	0	0.0945335	1	2862	tags=33%, list=18%, signal=40%
SIGNALING EVENTS REGULATED BY RET TYROSINE KINASE%PATHWAY INTERACTION DATABASE NCI-NATURE CURATED DATA%SIGNALING EVENTS REGULATED BY RET TYROSINE KINASE	SIGNALING EVENTS REGULATED BY RET TYROSINE KINASE%PATHWAY INTERACTION DATABASE NCI-NATURE CURATED DATA%SIGNALING EVENTS REGULATED BY RET TYROSINE KINASE		37	0.46276	1.68633	0.00194932	0.0947501	1	540	tags=27%, list=3%, signal=28%
MEMBRANE BUDDING%GO%GO:0006900	MEMBRANE BUDDING%GO%GO:0006900		33	0.475953	1.68625	0.0132827	0.0943681	1	3094	tags=55%, list=20%, signal=68%
REGULATION OF LIPID KINASE ACTIVITY%GO%GO:0043550	REGULATION OF LIPID KINASE ACTIVITY%GO%GO:0043550		27	0.500693	1.68603	0.014	0.094054	1	2533	tags=33%, list=16%, signal=40%
LIMBIC SYSTEM DEVELOPMENT%GO%GO:0021761	LIMBIC SYSTEM DEVELOPMENT%GO%GO:0021761		16	0.580145	1.68457	0.00389105	0.0948073	1	5427	tags=75%, list=34%, signal=114%
SIGNALING BY FGFR MUTANTS%REACTOME%REACT_121398.2	SIGNALING BY FGFR MUTANTS%REACTOME%REACT_121398.2		31	0.481977	1.68448	0.00383142	0.0944563	1	2499	tags=39%, list=16%, signal=46%
NEGATIVE REGULATION OF LYMPHOCYTE ACTIVATION%GO%GO:0051250	NEGATIVE REGULATION OF LYMPHOCYTE ACTIVATION%GO%GO:0051250		37	0.468326	1.68422	0.00767754	0.0942498	1	5638	tags=62%, list=36%, signal=97%
HIPPO SIGNALING CASCADE%GO%GO:0035329	HIPPO SIGNALING CASCADE%GO%GO:0035329		24	0.511943	1.68277	0.00761905	0.0949634	1	4511	tags=54%, list=29%, signal=76%
SMALL GTPASE REGULATOR ACTIVITY%GO%GO:0005083	SMALL GTPASE REGULATOR ACTIVITY%GO%GO:0005083		130	0.362793	1.68103	0	0.0959437	1	2670	tags=34%, list=17%, signal=40%
CA-DEPENDENT EVENTS%REACTOME%REACT_15307.2	CA-DEPENDENT EVENTS%REACTOME%REACT_15307.2		26	0.514556	1.68053	0.00929368	0.0958587	1	3047	tags=50%, list=19%, signal=62%
POSITIVE REGULATION OF OSSIFICATION%GO%GO:0045778	POSITIVE REGULATION OF OSSIFICATION%GO%GO:0045778		27	0.49714	1.68004	0.00572519	0.095743	1	3598	tags=48%, list=23%, signal=62%
EGFR INTERACTS WITH PHOSPHOLIPASE C-GAMMA%REACTOME%REACT_12478.1	EGFR INTERACTS WITH PHOSPHOLIPASE C-GAMMA%REACTOME%REACT_12478.1		30	0.497941	1.67931	0.00976562	0.0959027	1	3047	tags=50%, list=19%, signal=62%
PEPTIDYL-TYROSINE MODIFICATION%GO%GO:0018212	PEPTIDYL-TYROSINE MODIFICATION%GO%GO:0018212		46	0.437394	1.67913	0.00579151	0.0955892	1	4710	tags=54%, list=30%, signal=77%
DIVALENT INORGANIC CATION TRANSMEMBRANE TRANSPORTER ACTIVITY%GO%GO:0072509	DIVALENT INORGANIC CATION TRANSMEMBRANE TRANSPORTER ACTIVITY%GO%GO:0072509		71	0.404977	1.67839	0.0040404	0.0958537	1	3477	tags=37%, list=22%, signal=47%
AXON CARGO TRANSPORT%GO%GO:0008088	AXON CARGO TRANSPORT%GO%GO:0008088		23	0.52074	1.67811	0.0115607	0.0956061	1	2406	tags=43%, list=15%, signal=51%
POSITIVE REGULATION OF BONE MINERALIZATION%GO%GO:0030501	POSITIVE REGULATION OF BONE MINERALIZATION%GO%GO:0030501		23	0.516049	1.67718	0.0116959	0.0959489	1	3598	tags=52%, list=23%, signal=68%
REGULATION OF WATER BALANCE BY RENAL AQUAPORINS%REACTOME%REACT_24023.1	REGULATION OF WATER BALANCE BY RENAL AQUAPORINS%REACTOME%REACT_24023.1		34	0.464277	1.67648	0.00763359	0.0962112	1	4366	tags=56%, list=28%, signal=77%
NEURON MIGRATION%GO%GO:0001764	NEURON MIGRATION%GO%GO:0001764		24	0.507549	1.67639	0.0132325	0.0958427	1	4123	tags=63%, list=26%, signal=85%
MYELINATION%GO%GO:0042552	MYELINATION%GO%GO:0042552		24	0.523158	1.67535	0.00583658	0.0961666	1	2451	tags=38%, list=16%, signal=44%
ASTHMA%KEGG%HSA05310	ASTHMA%KEGG%HSA05310		21	0.529385	1.67517	0.00776699	0.0958856	1	5279	tags=76%, list=34%, signal=114%
BEHAVIOR%GO%GO:0007610	BEHAVIOR%GO%GO:0007610		81	0.393063	1.67413	0.00199203	0.0963107	1	5295	tags=54%, list=34%, signal=81%
FOREBRAIN CELL MIGRATION%GO%GO:0021885	FOREBRAIN CELL MIGRATION%GO%GO:0021885		15	0.584384	1.67383	0.0227704	0.0960562	1	3634	tags=53%, list=23%, signal=69%
PEPTIDYL-TYROSINE PHOSPHORYLATION%GO%GO:0018108	PEPTIDYL-TYROSINE PHOSPHORYLATION%GO%GO:0018108		46	0.437394	1.67267	0.00390625	0.0965831	1	4710	tags=54%, list=30%, signal=77%
IL2-MEDIATED SIGNALING EVENTS%PATHWAY INTERACTION DATABASE NCI-NATURE CURATED DATA%IL2-MEDIATED SIGNALING EVENTS	IL2-MEDIATED SIGNALING EVENTS%PATHWAY INTERACTION DATABASE NCI-NATURE CURATED DATA%IL2-MEDIATED SIGNALING EVENTS		52	0.427224	1.6722	0.00384615	0.0965653	1	2890	tags=37%, list=18%, signal=45%
DOWNREGULATION OF SMAD2 3:SMAD4 TRANSCRIPTIONAL ACTIVITY%REACTOME%REACT_121111.2	DOWNREGULATION OF SMAD2 3:SMAD4 TRANSCRIPTIONAL ACTIVITY%REACTOME%REACT_121111.2		24	0.506996	1.67152	0.0094697	0.0966907	1	3157	tags=50%, list=20%, signal=62%
AXON PART%GO%GO:0033267	AXON PART%GO%GO:0033267		33	0.476347	1.67139	0.00197239	0.0963508	1	4949	tags=61%, list=31%, signal=88%
LEUKOCYTE PROLIFERATION%GO%GO:0070661	LEUKOCYTE PROLIFERATION%GO%GO:0070661		25	0.507131	1.67108	0.00959693	0.096254	1	4307	tags=56%, list=27%, signal=77%
RUFFLE MEMBRANE%GO%GO:0032587	RUFFLE MEMBRANE%GO%GO:0032587		30	0.479808	1.67091	0.00761905	0.0959308	1	5471	tags=63%, list=35%, signal=97%
GROWTH FACTOR BINDING%GO%GO:0019838	GROWTH FACTOR BINDING%GO%GO:0019838		69	0.404227	1.67082	0.00383877	0.0956106	1	3343	tags=38%, list=21%, signal=48%
EPO%IOB%EPO	EPO%IOB%EPO		51	0.424194	1.66967	0	0.0961107	1	3002	tags=43%, list=19%, signal=53%
LEARNING OR MEMORY%GO%GO:0007611	LEARNING OR MEMORY%GO%GO:0007611		33	0.471693	1.66865	0.0018797	0.0965895	1	5043	tags=64%, list=32%, signal=93%
SIGNALING BY ERBB2%REACTOME%REACT_115755.4	SIGNALING BY ERBB2%REACTOME%REACT_115755.4		129	0.357426	1.6681	0	0.09662	1	3756	tags=43%, list=24%, signal=57%
PEPTIDYL-THREONINE MODIFICATION%GO%GO:0018210	PEPTIDYL-THREONINE MODIFICATION%GO%GO:0018210		28	0.485027	1.66724	0.0101833	0.0969223	1	4361	tags=57%, list=28%, signal=79%
REGULATION OF OSTEOBLAST DIFFERENTIATION%GO%GO:0045667	REGULATION OF OSTEOBLAST DIFFERENTIATION%GO%GO:0045667		53	0.421896	1.66631	0.00185529	0.0973013	1	3305	tags=34%, list=21%, signal=43%
BIOCARTA_PPARA_PATHWAY%MSIGDB_C2%BIOCARTA_PPARA_PATHWAY	BIOCARTA_PPARA_PATHWAY%MSIGDB_C2%BIOCARTA_PPARA_PATHWAY		55	0.416966	1.66581	0.00391389	0.0974001	1	3350	tags=42%, list=21%, signal=53%
CENTRAL NERVOUS SYSTEM DEVELOPMENT%GO%GO:0007417	CENTRAL NERVOUS SYSTEM DEVELOPMENT%GO%GO:0007417		233	0.325908	1.66487	0	0.0977685	1	4123	tags=36%, list=26%, signal=48%
CELL RECOGNITION%GO%GO:0008037	CELL RECOGNITION%GO%GO:0008037		37	0.451356	1.66474	0.00938086	0.0974851	1	3446	tags=43%, list=22%, signal=55%
PI3K EVENTS IN ERBB4 SIGNALING%REACTOME%REACT_115961.4	PI3K EVENTS IN ERBB4 SIGNALING%REACTOME%REACT_115961.4		69	0.397692	1.66405	0.00182149	0.097632	1	3756	tags=45%, list=24%, signal=59%
NEURON RECOGNITION%GO%GO:0008038	NEURON RECOGNITION%GO%GO:0008038		17	0.558671	1.66261	0.0158416	0.0984263	1	3394	tags=47%, list=22%, signal=60%
EPO SIGNALING PATHWAY%PATHWAY INTERACTION DATABASE NCI-NATURE CURATED DATA%EPO SIGNALING PATHWAY	EPO SIGNALING PATHWAY%PATHWAY INTERACTION DATABASE NCI-NATURE CURATED DATA%EPO SIGNALING PATHWAY		31	0.468776	1.66118	0.00392927	0.0992459	1	2830	tags=42%, list=18%, signal=51%
NEGATIVE REGULATION OF JNK CASCADE%GO%GO:0046329	NEGATIVE REGULATION OF JNK CASCADE%GO%GO:0046329		17	0.556995	1.66092	0.0188679	0.0990437	1	3677	tags=59%, list=23%, signal=77%
MAP KINASE ACTIVATION IN TLR CASCADE%REACTOME%REACT_21308.2	MAP KINASE ACTIVATION IN TLR CASCADE%REACTOME%REACT_21308.2		55	0.414648	1.66075	0	0.0987447	1	2378	tags=36%, list=15%, signal=43%
BIOCARTA_CSK_PATHWAY%MSIGDB_C2%BIOCARTA_CSK_PATHWAY	BIOCARTA_CSK_PATHWAY%MSIGDB_C2%BIOCARTA_CSK_PATHWAY		20	0.535199	1.66027	0.0153257	0.0986702	1	3106	tags=50%, list=20%, signal=62%
PROTEIN COMPLEX BINDING%GO%GO:0032403	PROTEIN COMPLEX BINDING%GO%GO:0032403		155	0.344165	1.65905	0	0.099264	1	3542	tags=36%, list=22%, signal=46%
SIGNALING BY FGFR1 MUTANTS%REACTOME%REACT_120999.2	SIGNALING BY FGFR1 MUTANTS%REACTOME%REACT_120999.2		20	0.52393	1.65743	0.01875	0.100243	1	5210	tags=65%, list=33%, signal=97%
REGULATION OF CARDIAC MUSCLE CONTRACTION BY CALCIUM ION SIGNALING%GO%GO:0010882	REGULATION OF CARDIAC MUSCLE CONTRACTION BY CALCIUM ION SIGNALING%GO%GO:0010882		16	0.558682	1.6574	0.023301	0.0998518	1	3297	tags=44%, list=21%, signal=55%
OPIOID SIGNALLING%REACTOME%REACT_15295.1	OPIOID SIGNALLING%REACTOME%REACT_15295.1		69	0.398534	1.65667	0.00205339	0.100069	1	4022	tags=51%, list=26%, signal=68%
RNA POLYMERASE II TRANSCRIPTION FACTOR BINDING TRANSCRIPTION FACTOR ACTIVITY%GO%GO:0001076	RNA POLYMERASE II TRANSCRIPTION FACTOR BINDING TRANSCRIPTION FACTOR ACTIVITY%GO%GO:0001076		58	0.408673	1.65612	0	0.100104	1	2085	tags=29%, list=13%, signal=34%
CALMODULIN INDUCED EVENTS%REACTOME%REACT_9000.3	CALMODULIN INDUCED EVENTS%REACTOME%REACT_9000.3		24	0.494913	1.656	0.0184843	0.0997918	1	3047	tags=50%, list=19%, signal=62%
CEREBRAL CORTEX DEVELOPMENT%GO%GO:0021987	CEREBRAL CORTEX DEVELOPMENT%GO%GO:0021987		24	0.512627	1.65459	0.0158103	0.100544	1	3634	tags=50%, list=23%, signal=65%
ER TO GOLGI TRANSPORT VESICLE%GO%GO:0030134	ER TO GOLGI TRANSPORT VESICLE%GO%GO:0030134		32	0.469351	1.65318	0.00917431	0.101201	1	3699	tags=47%, list=23%, signal=61%
PI-3K CASCADE%REACTOME%REACT_21270.5	PI-3K CASCADE%REACTOME%REACT_21270.5		69	0.397692	1.65212	0	0.101555	1	3756	tags=45%, list=24%, signal=59%
FC-EPSILON RECEPTOR I SIGNALING IN MAST CELLS%PATHWAY INTERACTION DATABASE NCI-NATURE CURATED DATA%FC-EPSILON RECEPTOR I SIGNALING IN MAST CELLS	FC-EPSILON RECEPTOR I SIGNALING IN MAST CELLS%PATHWAY INTERACTION DATABASE NCI-NATURE CURATED DATA%FC-EPSILON RECEPTOR I SIGNALING IN MAST CELLS		57	0.400747	1.65187	0.00392927	0.101443	1	2956	tags=44%, list=19%, signal=54%
REGULATION OF ION TRANSPORT%GO%GO:0043269	REGULATION OF ION TRANSPORT%GO%GO:0043269		136	0.354473	1.65176	0	0.101117	1	4163	tags=37%, list=26%, signal=50%
VESICLE-MEDIATED TRANSPORT%GO%GO:0016192	VESICLE-MEDIATED TRANSPORT%GO%GO:0016192		482	0.30034	1.65157	0	0.100903	1	4310	tags=41%, list=27%, signal=55%
VOLTAGE-GATED CATION CHANNEL ACTIVITY%GO%GO:0022843	VOLTAGE-GATED CATION CHANNEL ACTIVITY%GO%GO:0022843		61	0.401139	1.651	0	0.101011	1	4163	tags=39%, list=26%, signal=53%
IMMUNE RESPONSE-REGULATING CELL SURFACE RECEPTOR SIGNALING PATHWAY%GO%GO:0002768	IMMUNE RESPONSE-REGULATING CELL SURFACE RECEPTOR SIGNALING PATHWAY%GO%GO:0002768		103	0.363887	1.64944	0	0.102071	1	5511	tags=59%, list=35%, signal=91%
DNA HELICASE ACTIVITY%GO%GO:0003678	DNA HELICASE ACTIVITY%GO%GO:0003678		39	0.443291	1.64757	0.00539568	0.103302	1	2262	tags=36%, list=14%, signal=42%
TRANSMEMBRANE RECEPTOR PROTEIN TYROSINE PHOSPHATASE ACTIVITY%GO%GO:0005001	TRANSMEMBRANE RECEPTOR PROTEIN TYROSINE PHOSPHATASE ACTIVITY%GO%GO:0005001		18	0.531753	1.64591	0.0275591	0.104324	1	3473	tags=50%, list=22%, signal=64%
CAVEOLA%GO%GO:0005901	CAVEOLA%GO%GO:0005901		35	0.457071	1.64556	0.00595238	0.104243	1	2316	tags=31%, list=15%, signal=37%
PROTEIN ACTIVATION CASCADE%GO%GO:0072376	PROTEIN ACTIVATION CASCADE%GO%GO:0072376		32	0.471095	1.64506	0.00574713	0.10434	1	5648	tags=63%, list=36%, signal=97%
TRANSMEMBRANE RECEPTOR PROTEIN PHOSPHATASE ACTIVITY%GO%GO:0019198	TRANSMEMBRANE RECEPTOR PROTEIN PHOSPHATASE ACTIVITY%GO%GO:0019198		18	0.531753	1.64405	0.0222635	0.104877	1	3473	tags=50%, list=22%, signal=64%
PI3K EVENTS IN ERBB2 SIGNALING%REACTOME%REACT_116008.3	PI3K EVENTS IN ERBB2 SIGNALING%REACTOME%REACT_116008.3		69	0.397692	1.64398	0.00196464	0.104524	1	3756	tags=45%, list=24%, signal=59%
NEGATIVE REGULATION OF LOCOMOTION%GO%GO:0040013	NEGATIVE REGULATION OF LOCOMOTION%GO%GO:0040013		95	0.374648	1.64365	0.00591716	0.104444	1	4662	tags=48%, list=30%, signal=68%
FGF SIGNALING PATHWAY%PATHWAY INTERACTION DATABASE NCI-NATURE CURATED DATA%FGF SIGNALING PATHWAY	FGF SIGNALING PATHWAY%PATHWAY INTERACTION DATABASE NCI-NATURE CURATED DATA%FGF SIGNALING PATHWAY		44	0.441851	1.64341	0.00393701	0.10428	1	2345	tags=32%, list=15%, signal=37%
LYMPHOCYTE ACTIVATION%GO%GO:0046649	LYMPHOCYTE ACTIVATION%GO%GO:0046649		132	0.34725	1.64336	0	0.103943	1	5997	tags=58%, list=38%, signal=93%
NEPHRON DEVELOPMENT%GO%GO:0072006	NEPHRON DEVELOPMENT%GO%GO:0072006		44	0.42934	1.64217	0.00570342	0.104586	1	5748	tags=57%, list=36%, signal=89%
NEGATIVE REGULATION OF CELLULAR COMPONENT MOVEMENT%GO%GO:0051271	NEGATIVE REGULATION OF CELLULAR COMPONENT MOVEMENT%GO%GO:0051271		93	0.376819	1.64189	0.0018622	0.104472	1	5027	tags=51%, list=32%, signal=74%
BIOCARTA_HDAC_PATHWAY%MSIGDB_C2%BIOCARTA_HDAC_PATHWAY	BIOCARTA_HDAC_PATHWAY%MSIGDB_C2%BIOCARTA_HDAC_PATHWAY		28	0.475825	1.64163	0.0187266	0.104301	1	1782	tags=29%, list=11%, signal=32%
SIGNALING BY SCF-KIT%REACTOME%REACT_111040.3	SIGNALING BY SCF-KIT%REACTOME%REACT_111040.3		110	0.366429	1.64159	0.00183824	0.103939	1	3756	tags=43%, list=24%, signal=56%
BONE MORPHOGENESIS%GO%GO:0060349	BONE MORPHOGENESIS%GO%GO:0060349		20	0.526097	1.64135	0.0131332	0.103791	1	1456	tags=30%, list=9%, signal=33%
REGULATION OF METAL ION TRANSPORT%GO%GO:0010959	REGULATION OF METAL ION TRANSPORT%GO%GO:0010959		98	0.367754	1.64081	0	0.103912	1	4163	tags=39%, list=26%, signal=52%
DNA GEOMETRIC CHANGE%GO%GO:0032392	DNA GEOMETRIC CHANGE%GO%GO:0032392		24	0.49374	1.63993	0.0093633	0.104365	1	1948	tags=42%, list=12%, signal=47%
UBIQUITIN-SPECIFIC PROTEASE ACTIVITY%GO%GO:0004843	UBIQUITIN-SPECIFIC PROTEASE ACTIVITY%GO%GO:0004843		43	0.439287	1.63944	0.00905797	0.10439	1	2414	tags=40%, list=15%, signal=47%
SPROUTING ANGIOGENESIS%GO%GO:0002040	SPROUTING ANGIOGENESIS%GO%GO:0002040		30	0.474976	1.63923	0.00963391	0.104257	1	4542	tags=53%, list=29%, signal=75%
LEPTIN%NETPATH%LEPTIN	LEPTIN%NETPATH%LEPTIN		95	0.369903	1.63847	0.00192308	0.104455	1	2893	tags=34%, list=18%, signal=41%
BIOCARTA_PAR1_PATHWAY%MSIGDB_C2%BIOCARTA_PAR1_PATHWAY	BIOCARTA_PAR1_PATHWAY%MSIGDB_C2%BIOCARTA_PAR1_PATHWAY		35	0.448349	1.63783	0.0132325	0.104733	1	1393	tags=31%, list=9%, signal=34%
PI3K AKT ACTIVATION%REACTOME%REACT_12464.5	PI3K AKT ACTIVATION%REACTOME%REACT_12464.5		72	0.389643	1.637	0	0.105076	1	3756	tags=43%, list=24%, signal=56%
PIP3 ACTIVATES AKT SIGNALING%REACTOME%REACT_75829.5	PIP3 ACTIVATES AKT SIGNALING%REACTOME%REACT_75829.5		69	0.397692	1.63657	0	0.105126	1	3756	tags=45%, list=24%, signal=59%
ST_ADRENERGIC%MSIGDB_C2%ST_ADRENERGIC	ST_ADRENERGIC%MSIGDB_C2%ST_ADRENERGIC		30	0.47495	1.63646	0.0216998	0.104841	1	2987	tags=43%, list=19%, signal=53%
REGULATION OF CELL MIGRATION%GO%GO:0030334	REGULATION OF CELL MIGRATION%GO%GO:0030334		275	0.317433	1.63614	0	0.104727	1	5027	tags=45%, list=32%, signal=65%
LIGASE ACTIVITY, FORMING CARBON-NITROGEN BONDS%GO%GO:0016879	LIGASE ACTIVITY, FORMING CARBON-NITROGEN BONDS%GO%GO:0016879		240	0.327362	1.63501	0	0.105276	1	3157	tags=35%, list=20%, signal=43%
POST NMDA RECEPTOR ACTIVATION EVENTS%REACTOME%REACT_20593.2	POST NMDA RECEPTOR ACTIVATION EVENTS%REACTOME%REACT_20593.2		31	0.469869	1.63455	0.0019084	0.105311	1	2961	tags=45%, list=19%, signal=56%
CELLULAR RESPONSE TO ENDOGENOUS STIMULUS%GO%GO:0071495	CELLULAR RESPONSE TO ENDOGENOUS STIMULUS%GO%GO:0071495		444	0.301212	1.63426	0	0.105182	1	4695	tags=42%, list=30%, signal=58%
CELL PART MORPHOGENESIS%GO%GO:0032990	CELL PART MORPHOGENESIS%GO%GO:0032990		411	0.306624	1.6333	0	0.105648	1	3201	tags=31%, list=20%, signal=37%
INNATE IMMUNE SYSTEM%REACTOME%REACT_6802.4	INNATE IMMUNE SYSTEM%REACTOME%REACT_6802.4		397	0.306497	1.63281	0	0.1057	1	3258	tags=33%, list=21%, signal=40%
REGULATION OF POTASSIUM ION TRANSPORT%GO%GO:0043266	REGULATION OF POTASSIUM ION TRANSPORT%GO%GO:0043266		16	0.536301	1.63237	0.0213178	0.10572	1	4163	tags=56%, list=26%, signal=76%
POSITIVE REGULATION OF BIOMINERAL TISSUE DEVELOPMENT%GO%GO:0070169	POSITIVE REGULATION OF BIOMINERAL TISSUE DEVELOPMENT%GO%GO:0070169		24	0.492251	1.63225	0.0142857	0.105436	1	3598	tags=50%, list=23%, signal=65%
ER TO GOLGI TRANSPORT VESICLE MEMBRANE%GO%GO:0012507	ER TO GOLGI TRANSPORT VESICLE MEMBRANE%GO%GO:0012507		29	0.471933	1.63145	0.0132576	0.1058	1	3699	tags=48%, list=23%, signal=63%
INSULIN PATHWAY%PATHWAY INTERACTION DATABASE NCI-NATURE CURATED DATA%INSULIN PATHWAY	INSULIN PATHWAY%PATHWAY INTERACTION DATABASE NCI-NATURE CURATED DATA%INSULIN PATHWAY		44	0.425272	1.6309	0.0075188	0.105929	1	2259	tags=34%, list=14%, signal=40%
REGULATION OF ACTION POTENTIAL%GO%GO:0001508	REGULATION OF ACTION POTENTIAL%GO%GO:0001508		59	0.405832	1.63073	0.00183486	0.105734	1	4117	tags=44%, list=26%, signal=59%
IFN-GAMMA%IOB%IFN-GAMMA	IFN-GAMMA%IOB%IFN-GAMMA		41	0.436185	1.63058	0.0148423	0.105541	1	2536	tags=34%, list=16%, signal=41%
REGULATION OF MEMBRANE POTENTIAL%GO%GO:0042391	REGULATION OF MEMBRANE POTENTIAL%GO%GO:0042391		116	0.353463	1.63058	0	0.105177	1	3303	tags=36%, list=21%, signal=45%
LEPTIN%IOB%LEPTIN	LEPTIN%IOB%LEPTIN		48	0.419797	1.62994	0.00809717	0.105434	1	1984	tags=33%, list=13%, signal=38%
CELL PROJECTION MORPHOGENESIS%GO%GO:0048858	CELL PROJECTION MORPHOGENESIS%GO%GO:0048858		403	0.304416	1.6299	0	0.1051	1	3935	tags=35%, list=25%, signal=46%
REGULATION OF CARDIAC MUSCLE CONTRACTION BY REGULATION OF THE RELEASE OF SEQUESTERED CALCIUM ION%GO%GO:0010881	REGULATION OF CARDIAC MUSCLE CONTRACTION BY REGULATION OF THE RELEASE OF SEQUESTERED CALCIUM ION%GO%GO:0010881		16	0.558682	1.62913	0.0156556	0.105581	1	3297	tags=44%, list=21%, signal=55%
ADENYLATE CYCLASE-ACTIVATING G-PROTEIN COUPLED RECEPTOR SIGNALING PATHWAY%GO%GO:0007189	ADENYLATE CYCLASE-ACTIVATING G-PROTEIN COUPLED RECEPTOR SIGNALING PATHWAY%GO%GO:0007189		21	0.510494	1.62884	0.0116959	0.105475	1	4366	tags=52%, list=28%, signal=72%
CELL ACTIVATION%GO%GO:0001775	CELL ACTIVATION%GO%GO:0001775		346	0.306625	1.62787	0	0.106003	1	4763	tags=42%, list=30%, signal=59%
METAL ION TRANSMEMBRANE TRANSPORTER ACTIVITY%GO%GO:0046873	METAL ION TRANSMEMBRANE TRANSPORTER ACTIVITY%GO%GO:0046873		157	0.338476	1.62638	0.00188679	0.107073	1	4163	tags=36%, list=26%, signal=48%
BIOCARTA_ECM_PATHWAY%MSIGDB_C2%BIOCARTA_ECM_PATHWAY	BIOCARTA_ECM_PATHWAY%MSIGDB_C2%BIOCARTA_ECM_PATHWAY		23	0.49466	1.62627	0.0210325	0.10681	1	2846	tags=43%, list=18%, signal=53%
CALCIUM ION TRANSMEMBRANE TRANSPORT%GO%GO:0070588	CALCIUM ION TRANSMEMBRANE TRANSPORT%GO%GO:0070588		21	0.509455	1.62445	0.0166667	0.108099	1	1554	tags=29%, list=10%, signal=32%
PI3K AKT SIGNALING IN CANCER%REACTOME%REACT_147723.2	PI3K AKT SIGNALING IN CANCER%REACTOME%REACT_147723.2		69	0.397692	1.62433	0.00581395	0.107878	1	3756	tags=45%, list=24%, signal=59%
PHOSPHORIC ESTER HYDROLASE ACTIVITY%GO%GO:0042578	PHOSPHORIC ESTER HYDROLASE ACTIVITY%GO%GO:0042578		195	0.325723	1.62345	0	0.108224	1	3618	tags=34%, list=23%, signal=43%
AXON%GO%GO:0030424	AXON%GO%GO:0030424		78	0.378321	1.62188	0.00383142	0.109209	1	5133	tags=51%, list=33%, signal=76%
POSITIVE REGULATION OF TRANSPORT%GO%GO:0051050	POSITIVE REGULATION OF TRANSPORT%GO%GO:0051050		281	0.31292	1.62066	0	0.109917	1	4549	tags=41%, list=29%, signal=57%
ST_MYOCYTE_AD_PATHWAY%MSIGDB_C2%ST_MYOCYTE_AD_PATHWAY	ST_MYOCYTE_AD_PATHWAY%MSIGDB_C2%ST_MYOCYTE_AD_PATHWAY		18	0.533842	1.61945	0.0218688	0.110673	1	2987	tags=44%, list=19%, signal=55%
GAB1 SIGNALOSOME%REACTOME%REACT_12578.4	GAB1 SIGNALOSOME%REACTOME%REACT_12578.4		72	0.383775	1.61868	0.00548446	0.111019	1	3756	tags=44%, list=24%, signal=58%
CAM PATHWAY%REACTOME%REACT_9053.3	CAM PATHWAY%REACTOME%REACT_9053.3		24	0.494913	1.61864	0.00793651	0.110693	1	3047	tags=50%, list=19%, signal=62%
TIE2 SIGNALING%REACTOME%REACT_12621.4	TIE2 SIGNALING%REACTOME%REACT_12621.4		16	0.558899	1.61828	0.0242991	0.110695	1	1774	tags=44%, list=11%, signal=49%
BIOCARTA_SHH_PATHWAY%MSIGDB_C2%BIOCARTA_SHH_PATHWAY	BIOCARTA_SHH_PATHWAY%MSIGDB_C2%BIOCARTA_SHH_PATHWAY		15	0.562003	1.61816	0.0229885	0.110454	1	3970	tags=67%, list=25%, signal=89%
RESPONSE TO ANTIBIOTIC%GO%GO:0046677	RESPONSE TO ANTIBIOTIC%GO%GO:0046677		15	0.567584	1.61812	0.0279851	0.110112	1	2427	tags=47%, list=15%, signal=55%
SPHINGOLIPID METABOLIC PROCESS%GO%GO:0006665	SPHINGOLIPID METABOLIC PROCESS%GO%GO:0006665		86	0.369247	1.61808	0.00373832	0.109794	1	3681	tags=41%, list=23%, signal=53%
NEGATIVE REGULATION OF LEUKOCYTE ACTIVATION%GO%GO:0002695	NEGATIVE REGULATION OF LEUKOCYTE ACTIVATION%GO%GO:0002695		43	0.424973	1.61744	0.00598802	0.109958	1	5638	tags=58%, list=36%, signal=90%
REGULATION OF SMOOTH MUSCLE CELL MIGRATION%GO%GO:0014910	REGULATION OF SMOOTH MUSCLE CELL MIGRATION%GO%GO:0014910		16	0.558114	1.61743	0.0176471	0.109622	1	2926	tags=44%, list=19%, signal=54%
CELL PROJECTION ASSEMBLY%GO%GO:0030031	CELL PROJECTION ASSEMBLY%GO%GO:0030031		99	0.365294	1.61693	0	0.109743	1	3861	tags=37%, list=25%, signal=49%
PEPTIDYL-THREONINE PHOSPHORYLATION%GO%GO:0018107	PEPTIDYL-THREONINE PHOSPHORYLATION%GO%GO:0018107		25	0.480636	1.61687	0.0349076	0.109426	1	4361	tags=60%, list=28%, signal=83%
PKA ACTIVATION IN GLUCAGON SIGNALLING%REACTOME%REACT_1946.1	PKA ACTIVATION IN GLUCAGON SIGNALLING%REACTOME%REACT_1946.1		15	0.56558	1.61678	0.0275591	0.109173	1	3047	tags=53%, list=19%, signal=66%
GLYPICAN 1 NETWORK%PATHWAY INTERACTION DATABASE NCI-NATURE CURATED DATA%GLYPICAN 1 NETWORK	GLYPICAN 1 NETWORK%PATHWAY INTERACTION DATABASE NCI-NATURE CURATED DATA%GLYPICAN 1 NETWORK		22	0.507124	1.61652	0.0136452	0.109027	1	4487	tags=68%, list=28%, signal=95%
AXON GUIDANCE%REACTOME%REACT_18266.1	AXON GUIDANCE%REACTOME%REACT_18266.1		238	0.31836	1.61432	0.00186567	0.110738	1	3239	tags=33%, list=21%, signal=41%
HEMOSTASIS%REACTOME%REACT_604.4	HEMOSTASIS%REACTOME%REACT_604.4		401	0.300137	1.61422	0	0.110471	1	4503	tags=38%, list=29%, signal=52%
REGULATION OF ACTIN CYTOSKELETON%KEGG%HSA04810	REGULATION OF ACTIN CYTOSKELETON%KEGG%HSA04810		177	0.331761	1.61354	0.00191939	0.110737	1	2871	tags=31%, list=18%, signal=38%
RAB GUANYL-NUCLEOTIDE EXCHANGE FACTOR ACTIVITY%GO%GO:0017112	RAB GUANYL-NUCLEOTIDE EXCHANGE FACTOR ACTIVITY%GO%GO:0017112		22	0.513995	1.61335	0.0172414	0.11055	1	2080	tags=36%, list=13%, signal=42%
SINGLE-ORGANISM BEHAVIOR%GO%GO:0044708	SINGLE-ORGANISM BEHAVIOR%GO%GO:0044708		63	0.397057	1.61318	0.00546448	0.110373	1	5511	tags=57%, list=35%, signal=88%
ST_GRANULE_CELL_SURVIVAL_PATHWAY%MSIGDB_C2%ST_GRANULE_CELL_SURVIVAL_PATHWAY	ST_GRANULE_CELL_SURVIVAL_PATHWAY%MSIGDB_C2%ST_GRANULE_CELL_SURVIVAL_PATHWAY		24	0.492078	1.61314	0.0135135	0.110078	1	2752	tags=42%, list=17%, signal=50%
CCR7%IOB%CCR7	CCR7%IOB%CCR7		22	0.500656	1.6117	0.0153257	0.111175	1	2752	tags=50%, list=17%, signal=61%
BCR%NETPATH%BCR	BCR%NETPATH%BCR		158	0.331043	1.61141	0	0.11107	1	2830	tags=28%, list=18%, signal=34%
BLOOD COAGULATION%GO%GO:0007596	BLOOD COAGULATION%GO%GO:0007596		395	0.299776	1.6113	0	0.110832	1	3357	tags=29%, list=21%, signal=36%
PHOSPHORYLATION OF CD3 AND TCR ZETA CHAINS%REACTOME%REACT_12582.2	PHOSPHORYLATION OF CD3 AND TCR ZETA CHAINS%REACTOME%REACT_12582.2		17	0.545222	1.61061	0.0360531	0.111091	1	5279	tags=76%, list=34%, signal=115%
REGULATION OF CARDIAC MUSCLE CONTRACTION%GO%GO:0055117	REGULATION OF CARDIAC MUSCLE CONTRACTION%GO%GO:0055117		37	0.441276	1.61033	0.0135135	0.110982	1	4622	tags=49%, list=29%, signal=69%
WOUND HEALING%GO%GO:0042060	WOUND HEALING%GO%GO:0042060		435	0.298547	1.60867	0	0.112111	1	4654	tags=38%, list=30%, signal=52%
REGULATION OF LOCOMOTION%GO%GO:0040012	REGULATION OF LOCOMOTION%GO%GO:0040012		308	0.306868	1.60793	0	0.112491	1	4954	tags=44%, list=31%, signal=63%
PLATELET DEGRANULATION%GO%GO:0002576	PLATELET DEGRANULATION%GO%GO:0002576		67	0.384252	1.60645	0.0137525	0.113465	1	4492	tags=45%, list=29%, signal=62%
CARGO RECEPTOR ACTIVITY%GO%GO:0038024	CARGO RECEPTOR ACTIVITY%GO%GO:0038024		19	0.500087	1.60618	0.0258449	0.113394	1	4275	tags=53%, list=27%, signal=72%
FIBROBLAST GROWTH FACTOR RECEPTOR SIGNALING PATHWAY%GO%GO:0008543	FIBROBLAST GROWTH FACTOR RECEPTOR SIGNALING PATHWAY%GO%GO:0008543		104	0.356325	1.60568	0.00199601	0.113431	1	2524	tags=35%, list=16%, signal=41%
PEPTIDYL-TYROSINE DEPHOSPHORYLATION%GO%GO:0035335	PEPTIDYL-TYROSINE DEPHOSPHORYLATION%GO%GO:0035335		47	0.413805	1.60536	0.00978474	0.113389	1	3349	tags=38%, list=21%, signal=48%
HEMOSTASIS%GO%GO:0007599	HEMOSTASIS%GO%GO:0007599		398	0.298931	1.60491	0	0.113466	1	3357	tags=29%, list=21%, signal=36%
REGULATION OF CYTOPLASMIC AND NUCLEAR SMAD2 3 SIGNALING%PATHWAY INTERACTION DATABASE NCI-NATURE CURATED DATA%REGULATION OF CYTOPLASMIC AND NUCLEAR SMAD2 3 SIGNALING	REGULATION OF CYTOPLASMIC AND NUCLEAR SMAD2 3 SIGNALING%PATHWAY INTERACTION DATABASE NCI-NATURE CURATED DATA%REGULATION OF CYTOPLASMIC AND NUCLEAR SMAD2 3 SIGNALING		19	0.521734	1.60457	0.0270793	0.113447	1	1212	tags=37%, list=8%, signal=40%
SIGNALING BY EGFR%REACTOME%REACT_9417.7	SIGNALING BY EGFR%REACTOME%REACT_9417.7		143	0.336924	1.60453	0	0.113136	1	3815	tags=43%, list=24%, signal=56%
ARMS-MEDIATED ACTIVATION%REACTOME%REACT_12002.4	ARMS-MEDIATED ACTIVATION%REACTOME%REACT_12002.4		22	0.506983	1.60451	0.0157791	0.112819	1	1774	tags=45%, list=11%, signal=51%
TRANS-GOLGI NETWORK%GO%GO:0005802	TRANS-GOLGI NETWORK%GO%GO:0005802		92	0.364398	1.6043	0.002	0.112675	1	3706	tags=42%, list=24%, signal=55%
CELL COMMUNICATION INVOLVED IN CARDIAC CONDUCTION%GO%GO:0086065	CELL COMMUNICATION INVOLVED IN CARDIAC CONDUCTION%GO%GO:0086065		20	0.511648	1.60327	0.0138614	0.11318	1	4014	tags=55%, list=25%, signal=74%
REGULATION OF SMOOTH MUSCLE CELL PROLIFERATION%GO%GO:0048660	REGULATION OF SMOOTH MUSCLE CELL PROLIFERATION%GO%GO:0048660		30	0.452813	1.60303	0.00747664	0.113055	1	4880	tags=50%, list=31%, signal=72%
NEGATIVE REGULATION OF CELL MOTILITY%GO%GO:2000146	NEGATIVE REGULATION OF CELL MOTILITY%GO%GO:2000146		89	0.371123	1.60275	0.0075188	0.112953	1	5027	tags=51%, list=32%, signal=74%
PROTEIN HETERODIMERIZATION ACTIVITY%GO%GO:0046982	PROTEIN HETERODIMERIZATION ACTIVITY%GO%GO:0046982		143	0.336175	1.60156	0.00198413	0.113641	1	3855	tags=36%, list=24%, signal=48%
REGULATION OF GLUCOSE IMPORT%GO%GO:0046324	REGULATION OF GLUCOSE IMPORT%GO%GO:0046324		25	0.473382	1.60091	0.0182927	0.113863	1	3535	tags=44%, list=22%, signal=57%
PLATELET DEGRANULATION%REACTOME%REACT_318.7	PLATELET DEGRANULATION%REACTOME%REACT_318.7		64	0.384816	1.60071	0.00194932	0.113737	1	3639	tags=38%, list=23%, signal=49%
VESICLE COATING%GO%GO:0006901	VESICLE COATING%GO%GO:0006901		31	0.458283	1.59962	0.019802	0.114341	1	3094	tags=52%, list=20%, signal=64%
PLATELET ALPHA GRANULE%GO%GO:0031091	PLATELET ALPHA GRANULE%GO%GO:0031091		45	0.421806	1.59932	0.00361664	0.114288	1	3601	tags=42%, list=23%, signal=55%
PI METABOLISM%REACTOME%REACT_121175.2	PI METABOLISM%REACTOME%REACT_121175.2		48	0.402817	1.59841	0.0111732	0.114687	1	3751	tags=46%, list=24%, signal=60%
HORMONE BINDING%GO%GO:0042562	HORMONE BINDING%GO%GO:0042562		25	0.482375	1.59706	0.0277264	0.115563	1	4542	tags=48%, list=29%, signal=67%
PROTEIN MODIFICATION BY SMALL PROTEIN CONJUGATION OR REMOVAL%GO%GO:0070647	PROTEIN MODIFICATION BY SMALL PROTEIN CONJUGATION OR REMOVAL%GO%GO:0070647		392	0.297714	1.59645	0	0.115861	1	2560	tags=28%, list=16%, signal=33%
HINDBRAIN DEVELOPMENT%GO%GO:0030902	HINDBRAIN DEVELOPMENT%GO%GO:0030902		29	0.464826	1.59631	0.0150376	0.115672	1	4307	tags=48%, list=27%, signal=66%
COSTIMULATION BY THE CD28 FAMILY%REACTOME%REACT_19344.3	COSTIMULATION BY THE CD28 FAMILY%REACTOME%REACT_19344.3		59	0.397064	1.59604	0.00963391	0.115607	1	3699	tags=46%, list=23%, signal=60%
CD28 CO-STIMULATION%REACTOME%REACT_19183.3	CD28 CO-STIMULATION%REACTOME%REACT_19183.3		29	0.468007	1.59592	0.0135922	0.115405	1	3667	tags=52%, list=23%, signal=67%
COMPLEMENT AND COAGULATION CASCADES%KEGG%HSA04610	COMPLEMENT AND COAGULATION CASCADES%KEGG%HSA04610		52	0.400759	1.59588	0.00770713	0.115107	1	3119	tags=29%, list=20%, signal=36%
NEURON PROJECTION%GO%GO:0043005	NEURON PROJECTION%GO%GO:0043005		184	0.327167	1.59546	0	0.115184	1	5173	tags=49%, list=33%, signal=73%
POSITIVE REGULATION OF NEURON DIFFERENTIATION%GO%GO:0045666	POSITIVE REGULATION OF NEURON DIFFERENTIATION%GO%GO:0045666		21	0.503741	1.59433	0.0179283	0.115864	1	3626	tags=48%, list=23%, signal=62%
ANTIGEN ACTIVATES B CELL RECEPTOR LEADING TO GENERATION OF SECOND MESSENGERS%REACTOME%REACT_118700.2	ANTIGEN ACTIVATES B CELL RECEPTOR LEADING TO GENERATION OF SECOND MESSENGERS%REACTOME%REACT_118700.2		30	0.461811	1.59428	0.0182482	0.11556	1	4487	tags=43%, list=28%, signal=60%
IFN-GAMMA PATHWAY%PATHWAY INTERACTION DATABASE NCI-NATURE CURATED DATA%IFN-GAMMA PATHWAY	IFN-GAMMA PATHWAY%PATHWAY INTERACTION DATABASE NCI-NATURE CURATED DATA%IFN-GAMMA PATHWAY		42	0.430522	1.59322	0.00804829	0.116184	1	2536	tags=38%, list=16%, signal=45%
PROTEIN N-LINKED GLYCOSYLATION%GO%GO:0006487	PROTEIN N-LINKED GLYCOSYLATION%GO%GO:0006487		95	0.357979	1.59249	0.00579151	0.116597	1	2362	tags=26%, list=15%, signal=31%
COAGULATION%GO%GO:0050817	COAGULATION%GO%GO:0050817		395	0.299776	1.59137	0	0.117237	1	3357	tags=29%, list=21%, signal=36%
REGULATION OF NEUROGENESIS%GO%GO:0050767	REGULATION OF NEUROGENESIS%GO%GO:0050767		174	0.326586	1.59098	0	0.117297	1	3988	tags=38%, list=25%, signal=50%
TCR%NETPATH%TCR	TCR%NETPATH%TCR		255	0.312152	1.59087	0	0.117105	1	4504	tags=42%, list=29%, signal=57%
PHOSPHOLIPASE C ACTIVITY%GO%GO:0004629	PHOSPHOLIPASE C ACTIVITY%GO%GO:0004629		22	0.501204	1.58993	0.0137525	0.117618	1	2140	tags=36%, list=14%, signal=42%
REGULATION OF CELL-SUBSTRATE ADHESION%GO%GO:0010810	REGULATION OF CELL-SUBSTRATE ADHESION%GO%GO:0010810		60	0.390768	1.58969	0.0102669	0.117535	1	4952	tags=52%, list=31%, signal=75%
OSTEOPONTIN-MEDIATED EVENTS%PATHWAY INTERACTION DATABASE NCI-NATURE CURATED DATA%OSTEOPONTIN-MEDIATED EVENTS	OSTEOPONTIN-MEDIATED EVENTS%PATHWAY INTERACTION DATABASE NCI-NATURE CURATED DATA%OSTEOPONTIN-MEDIATED EVENTS		31	0.452143	1.58845	0.019305	0.118428	1	880	tags=23%, list=6%, signal=24%
REGULATION OF RECEPTOR-MEDIATED ENDOCYTOSIS%GO%GO:0048259	REGULATION OF RECEPTOR-MEDIATED ENDOCYTOSIS%GO%GO:0048259		36	0.439104	1.58687	0.0194553	0.119505	1	4481	tags=53%, list=28%, signal=74%
T CELL ACTIVATION%GO%GO:0042110	T CELL ACTIVATION%GO%GO:0042110		83	0.363505	1.58634	0	0.119679	1	5997	tags=58%, list=38%, signal=93%
DOWNSTREAM TCR SIGNALING%REACTOME%REACT_12555.2	DOWNSTREAM TCR SIGNALING%REACTOME%REACT_12555.2		38	0.433947	1.585	0.00972763	0.120613	1	3699	tags=47%, list=23%, signal=62%
REGULATION OF INSULIN SECRETION BY GLUCAGON-LIKE PEPTIDE-1%REACTOME%REACT_18274.1	REGULATION OF INSULIN SECRETION BY GLUCAGON-LIKE PEPTIDE-1%REACTOME%REACT_18274.1		34	0.442996	1.58448	0.0114723	0.120774	1	3924	tags=53%, list=25%, signal=70%
BIOCARTA_TCR_PATHWAY%MSIGDB_C2%BIOCARTA_TCR_PATHWAY	BIOCARTA_TCR_PATHWAY%MSIGDB_C2%BIOCARTA_TCR_PATHWAY		44	0.414922	1.58432	0.0154739	0.12058	1	3534	tags=34%, list=22%, signal=44%
CELLULAR RESPONSE TO HORMONE STIMULUS%GO%GO:0032870	CELLULAR RESPONSE TO HORMONE STIMULUS%GO%GO:0032870		230	0.313963	1.58383	0.00193798	0.1207	1	3924	tags=36%, list=25%, signal=47%
ACTIVATION OF NMDA RECEPTOR UPON GLUTAMATE BINDING AND POSTSYNAPTIC EVENTS%REACTOME%REACT_20563.3	ACTIVATION OF NMDA RECEPTOR UPON GLUTAMATE BINDING AND POSTSYNAPTIC EVENTS%REACTOME%REACT_20563.3		33	0.441324	1.58382	0.0194175	0.120381	1	2961	tags=42%, list=19%, signal=52%
SPHINGOLIPID METABOLISM%REACTOME%REACT_19323.4	SPHINGOLIPID METABOLISM%REACTOME%REACT_19323.4		58	0.392406	1.58352	0.00412371	0.120346	1	3681	tags=45%, list=23%, signal=58%
INTEGRINS IN ANGIOGENESIS%PATHWAY INTERACTION DATABASE NCI-NATURE CURATED DATA%INTEGRINS IN ANGIOGENESIS	INTEGRINS IN ANGIOGENESIS%PATHWAY INTERACTION DATABASE NCI-NATURE CURATED DATA%INTEGRINS IN ANGIOGENESIS		59	0.381457	1.58348	0.00932836	0.120054	1	1632	tags=24%, list=10%, signal=26%
CELL MORPHOGENESIS%GO%GO:0000902	CELL MORPHOGENESIS%GO%GO:0000902		482	0.292175	1.58289	0	0.120293	1	3243	tags=30%, list=21%, signal=36%
DILATED CARDIOMYOPATHY%KEGG%HSA05414	DILATED CARDIOMYOPATHY%KEGG%HSA05414		71	0.371687	1.58241	0.0131086	0.120478	1	3297	tags=34%, list=21%, signal=43%
CONSTITUTIVE PI3K AKT SIGNALING IN CANCER%REACTOME%REACT_147727.2	CONSTITUTIVE PI3K AKT SIGNALING IN CANCER%REACTOME%REACT_147727.2		61	0.393654	1.5824	0.01341	0.120171	1	3756	tags=44%, list=24%, signal=58%
DIVALENT INORGANIC CATION TRANSPORT%GO%GO:0072511	DIVALENT INORGANIC CATION TRANSPORT%GO%GO:0072511		89	0.365076	1.5809	0.00390625	0.121255	1	5150	tags=46%, list=33%, signal=68%
PROLONGED ERK ACTIVATION EVENTS%REACTOME%REACT_12005.2	PROLONGED ERK ACTIVATION EVENTS%REACTOME%REACT_12005.2		26	0.465705	1.57934	0.0209924	0.122597	1	2536	tags=46%, list=16%, signal=55%
BIOCARTA_EGF_PATHWAY%MSIGDB_C2%BIOCARTA_EGF_PATHWAY	BIOCARTA_EGF_PATHWAY%MSIGDB_C2%BIOCARTA_EGF_PATHWAY		30	0.454436	1.57923	0.030888	0.122376	1	1616	tags=27%, list=10%, signal=30%
POTASSIUM CHANNEL ACTIVITY%GO%GO:0005267	POTASSIUM CHANNEL ACTIVITY%GO%GO:0005267		48	0.400427	1.57921	0.01417	0.122063	1	4163	tags=40%, list=26%, signal=54%
DNA-DEPENDENT ATPASE ACTIVITY%GO%GO:0008094	DNA-DEPENDENT ATPASE ACTIVITY%GO%GO:0008094		54	0.399416	1.57903	0.0131827	0.121914	1	3041	tags=41%, list=19%, signal=50%
REGULATION OF CELLULAR COMPONENT MOVEMENT%GO%GO:0051270	REGULATION OF CELLULAR COMPONENT MOVEMENT%GO%GO:0051270		326	0.30201	1.57864	0	0.121945	1	4956	tags=43%, list=31%, signal=62%
PEPTIDYL-ASPARAGINE MODIFICATION%GO%GO:0018196	PEPTIDYL-ASPARAGINE MODIFICATION%GO%GO:0018196		91	0.356565	1.57717	0.0075188	0.123025	1	2103	tags=24%, list=13%, signal=28%
HOMOPHILIC CELL ADHESION%GO%GO:0007156	HOMOPHILIC CELL ADHESION%GO%GO:0007156		25	0.474541	1.5769	0.0186916	0.122992	1	4018	tags=52%, list=26%, signal=70%
IL3%NETPATH%IL3	IL3%NETPATH%IL3		83	0.361305	1.57575	0.00188679	0.123813	1	2935	tags=35%, list=19%, signal=43%
CELLULAR RESPONSE TO CALCIUM ION%GO%GO:0071277	CELLULAR RESPONSE TO CALCIUM ION%GO%GO:0071277		17	0.520775	1.57575	0.0254902	0.123495	1	4906	tags=59%, list=31%, signal=85%
GDNF%IOB%GDNF	GDNF%IOB%GDNF		36	0.432007	1.57456	0.0254403	0.124285	1	1437	tags=31%, list=9%, signal=34%
ION CHANNEL TRANSPORT%REACTOME%REACT_25300.3	ION CHANNEL TRANSPORT%REACTOME%REACT_25300.3		87	0.35679	1.57455	0	0.12397	1	3954	tags=39%, list=25%, signal=52%
TOLL LIKE RECEPTOR 9 (TLR9) CASCADE%REACTOME%REACT_9047.5	TOLL LIKE RECEPTOR 9 (TLR9) CASCADE%REACTOME%REACT_9047.5		87	0.361032	1.57443	0.00401606	0.123776	1	2406	tags=32%, list=15%, signal=38%
REGULATION OF BODY FLUID LEVELS%GO%GO:0050878	REGULATION OF BODY FLUID LEVELS%GO%GO:0050878		422	0.290619	1.57418	0	0.123676	1	3357	tags=28%, list=21%, signal=35%
VOLTAGE-GATED ION CHANNEL ACTIVITY%GO%GO:0005244	VOLTAGE-GATED ION CHANNEL ACTIVITY%GO%GO:0005244		69	0.368968	1.57402	0.0094518	0.123517	1	4163	tags=36%, list=26%, signal=49%
PROTEIN N-LINKED GLYCOSYLATION VIA ASPARAGINE%GO%GO:0018279	PROTEIN N-LINKED GLYCOSYLATION VIA ASPARAGINE%GO%GO:0018279		90	0.359751	1.57348	0.00948767	0.123686	1	2103	tags=24%, list=13%, signal=28%
ST_JNK_MAPK_PATHWAY%MSIGDB_C2%ST_JNK_MAPK_PATHWAY	ST_JNK_MAPK_PATHWAY%MSIGDB_C2%ST_JNK_MAPK_PATHWAY		37	0.44235	1.57306	0.0162933	0.123781	1	2770	tags=43%, list=18%, signal=52%
INTEGRIN CELL SURFACE INTERACTIONS%REACTOME%REACT_13552.2	INTEGRIN CELL SURFACE INTERACTIONS%REACTOME%REACT_13552.2		74	0.372935	1.573	0.00773694	0.123519	1	2963	tags=28%, list=19%, signal=35%
PROSTATE CANCER%KEGG%HSA05215	PROSTATE CANCER%KEGG%HSA05215		85	0.366745	1.57225	0.00579151	0.123873	1	2926	tags=35%, list=19%, signal=43%
ADAPTIVE IMMUNE RESPONSE%GO%GO:0002250	ADAPTIVE IMMUNE RESPONSE%GO%GO:0002250		53	0.395569	1.57133	0.00598802	0.124481	1	5988	tags=64%, list=38%, signal=103%
INTESTINAL IMMUNE NETWORK FOR IGA PRODUCTION%KEGG%HSA04672	INTESTINAL IMMUNE NETWORK FOR IGA PRODUCTION%KEGG%HSA04672		38	0.42182	1.57098	0.0218688	0.124514	1	4875	tags=55%, list=31%, signal=80%
SYNTHESIS OF PIPS AT THE PLASMA MEMBRANE%REACTOME%REACT_121025.2	SYNTHESIS OF PIPS AT THE PLASMA MEMBRANE%REACTOME%REACT_121025.2		32	0.448981	1.57073	0.0232108	0.124447	1	3450	tags=44%, list=22%, signal=56%
SIG_CHEMOTAXIS%MSIGDB_C2%SIG_CHEMOTAXIS	SIG_CHEMOTAXIS%MSIGDB_C2%SIG_CHEMOTAXIS		40	0.429579	1.57042	0.019802	0.124447	1	2750	tags=40%, list=17%, signal=48%
PHOSPHOLIPID BINDING%GO%GO:0005543	PHOSPHOLIPID BINDING%GO%GO:0005543		148	0.326958	1.56919	0	0.125397	1	4375	tags=40%, list=28%, signal=55%
MYELOID CELL DIFFERENTIATION%GO%GO:0030099	MYELOID CELL DIFFERENTIATION%GO%GO:0030099		70	0.376101	1.56876	0.00803213	0.125531	1	3629	tags=39%, list=23%, signal=50%
AXON GUIDANCE%GO%GO:0007411	AXON GUIDANCE%GO%GO:0007411		258	0.307631	1.56746	0	0.126417	1	3201	tags=32%, list=20%, signal=40%
INTEGRIN BINDING%GO%GO:0005178	INTEGRIN BINDING%GO%GO:0005178		48	0.408796	1.56625	0.0195312	0.127221	1	3542	tags=38%, list=22%, signal=48%
NOTCH%IOB%NOTCH	NOTCH%IOB%NOTCH		74	0.371436	1.56545	0.00972763	0.127824	1	2830	tags=34%, list=18%, signal=41%
CELLULAR DEFENSE RESPONSE%GO%GO:0006968	CELLULAR DEFENSE RESPONSE%GO%GO:0006968		42	0.409892	1.56516	0.0133843	0.127851	1	4426	tags=52%, list=28%, signal=73%
CHOLINERGIC SYNAPSE%KEGG%HSA04725	CHOLINERGIC SYNAPSE%KEGG%HSA04725		92	0.354022	1.56441	0.00384615	0.128282	1	4022	tags=42%, list=26%, signal=57%
BIOCARTA_ERK5_PATHWAY%MSIGDB_C2%BIOCARTA_ERK5_PATHWAY	BIOCARTA_ERK5_PATHWAY%MSIGDB_C2%BIOCARTA_ERK5_PATHWAY		18	0.525893	1.56414	0.0313112	0.128291	1	1129	tags=39%, list=7%, signal=42%
NEURON PART%GO%GO:0097458	NEURON PART%GO%GO:0097458		211	0.312388	1.56292	0	0.129072	1	5173	tags=48%, list=33%, signal=71%
TRANSMEMBRANE RECEPTOR PROTEIN SERINE/THREONINE KINASE SIGNALING PATHWAY%GO%GO:0007178	TRANSMEMBRANE RECEPTOR PROTEIN SERINE/THREONINE KINASE SIGNALING PATHWAY%GO%GO:0007178		133	0.334664	1.56275	0.0039604	0.128958	1	3369	tags=35%, list=21%, signal=44%
REGULATION OF DENDRITE MORPHOGENESIS%GO%GO:0048814	REGULATION OF DENDRITE MORPHOGENESIS%GO%GO:0048814		26	0.471803	1.56248	0.0194175	0.128831	1	2397	tags=35%, list=15%, signal=41%
DIVALENT METAL ION TRANSPORT%GO%GO:0070838	DIVALENT METAL ION TRANSPORT%GO%GO:0070838		88	0.358366	1.56129	0.00952381	0.129724	1	5150	tags=45%, list=33%, signal=67%
BONE DEVELOPMENT%GO%GO:0060348	BONE DEVELOPMENT%GO%GO:0060348		34	0.437819	1.56031	0.0238569	0.130386	1	3130	tags=35%, list=20%, signal=44%
IMMUNOREGULATORY INTERACTIONS BETWEEN A LYMPHOID AND A NON-LYMPHOID CELL%REACTOME%REACT_11152.3	IMMUNOREGULATORY INTERACTIONS BETWEEN A LYMPHOID AND A NON-LYMPHOID CELL%REACTOME%REACT_11152.3		55	0.390237	1.559	0.0192308	0.13134	1	6009	tags=58%, list=38%, signal=94%
RESPONSE TO HORMONE STIMULUS%GO%GO:0009725	RESPONSE TO HORMONE STIMULUS%GO%GO:0009725		293	0.299985	1.55898	0	0.131041	1	4077	tags=36%, list=26%, signal=48%
REGULATION OF CALCIUM ION TRANSPORT%GO%GO:0051924	REGULATION OF CALCIUM ION TRANSPORT%GO%GO:0051924		69	0.370867	1.55889	0.0127737	0.130819	1	3297	tags=35%, list=21%, signal=44%
IL6%NETPATH%IL6	IL6%NETPATH%IL6		85	0.360086	1.55881	0.00571429	0.130579	1	3002	tags=36%, list=19%, signal=45%
REGULATION OF BEHAVIOR%GO%GO:0050795	REGULATION OF BEHAVIOR%GO%GO:0050795		81	0.361105	1.55852	0.00189036	0.130533	1	6056	tags=60%, list=38%, signal=98%
BIOCARTA_IGF1MTOR_PATHWAY%MSIGDB_C2%BIOCARTA_IGF1MTOR_PATHWAY	BIOCARTA_IGF1MTOR_PATHWAY%MSIGDB_C2%BIOCARTA_IGF1MTOR_PATHWAY		20	0.496498	1.55825	0.0456349	0.130502	1	2926	tags=45%, list=19%, signal=55%
BIOCARTA_AT1R_PATHWAY%MSIGDB_C2%BIOCARTA_AT1R_PATHWAY	BIOCARTA_AT1R_PATHWAY%MSIGDB_C2%BIOCARTA_AT1R_PATHWAY		33	0.428552	1.558	0.0170778	0.130516	1	1212	tags=27%, list=8%, signal=29%
BIOCARTA_GH_PATHWAY%MSIGDB_C2%BIOCARTA_GH_PATHWAY	BIOCARTA_GH_PATHWAY%MSIGDB_C2%BIOCARTA_GH_PATHWAY		27	0.47199	1.55637	0.0245283	0.131792	1	1616	tags=30%, list=10%, signal=33%
ENERGY RESERVE METABOLIC PROCESS%GO%GO:0006112	ENERGY RESERVE METABOLIC PROCESS%GO%GO:0006112		108	0.348139	1.55605	0.00416667	0.131773	1	5137	tags=51%, list=33%, signal=75%
BIOCARTA_CALCINEURIN_PATHWAY%MSIGDB_C2%BIOCARTA_CALCINEURIN_PATHWAY	BIOCARTA_CALCINEURIN_PATHWAY%MSIGDB_C2%BIOCARTA_CALCINEURIN_PATHWAY		18	0.520497	1.55581	0.0346821	0.131787	1	1782	tags=33%, list=11%, signal=38%
REGULATION OF ION TRANSMEMBRANE TRANSPORT%GO%GO:0034765	REGULATION OF ION TRANSMEMBRANE TRANSPORT%GO%GO:0034765		77	0.358454	1.55558	0.00917431	0.131658	1	4163	tags=39%, list=26%, signal=53%
G-PROTEIN COUPLED RECEPTOR ACTIVITY%GO%GO:0004930	G-PROTEIN COUPLED RECEPTOR ACTIVITY%GO%GO:0004930		122	0.336972	1.55545	0.00192308	0.131492	1	4969	tags=48%, list=32%, signal=69%
ACTIN POLYMERIZATION OR DEPOLYMERIZATION%GO%GO:0008154	ACTIN POLYMERIZATION OR DEPOLYMERIZATION%GO%GO:0008154		21	0.485679	1.5552	0.0265152	0.131457	1	5350	tags=67%, list=34%, signal=101%
GLYCOSYLATION%GO%GO:0070085	GLYCOSYLATION%GO%GO:0070085		175	0.31795	1.55471	0	0.131661	1	2403	tags=23%, list=15%, signal=27%
REGULATION OF NEURON DIFFERENTIATION%GO%GO:0045664	REGULATION OF NEURON DIFFERENTIATION%GO%GO:0045664		144	0.328799	1.55466	0.00378072	0.131385	1	3965	tags=38%, list=25%, signal=51%
CELL PROJECTION ORGANIZATION%GO%GO:0030030	CELL PROJECTION ORGANIZATION%GO%GO:0030030		479	0.286125	1.55408	0	0.131714	1	3201	tags=29%, list=20%, signal=35%
HISTONE UBIQUITINATION%GO%GO:0016574	HISTONE UBIQUITINATION%GO%GO:0016574		26	0.474918	1.55392	0.018595	0.131592	1	2311	tags=38%, list=15%, signal=45%
REGULATION OF CELL MOTILITY%GO%GO:2000145	REGULATION OF CELL MOTILITY%GO%GO:2000145		294	0.298789	1.55381	0	0.131401	1	5027	tags=44%, list=32%, signal=63%
CELL MORPHOGENESIS INVOLVED IN NEURON DIFFERENTIATION%GO%GO:0048667	CELL MORPHOGENESIS INVOLVED IN NEURON DIFFERENTIATION%GO%GO:0048667		314	0.296372	1.55361	0.00186916	0.131272	1	3201	tags=30%, list=20%, signal=37%
POSITIVE REGULATION OF JAK-STAT CASCADE%GO%GO:0046427	POSITIVE REGULATION OF JAK-STAT CASCADE%GO%GO:0046427		30	0.453055	1.55323	0.0393701	0.131322	1	4740	tags=57%, list=30%, signal=81%
RAS GTPASE ACTIVATOR ACTIVITY%GO%GO:0005099	RAS GTPASE ACTIVATOR ACTIVITY%GO%GO:0005099		57	0.389842	1.55304	0.0150659	0.131194	1	2881	tags=39%, list=18%, signal=47%
MONONUCLEAR CELL PROLIFERATION%GO%GO:0032943	MONONUCLEAR CELL PROLIFERATION%GO%GO:0032943		22	0.483099	1.55237	0.0323887	0.131577	1	4809	tags=59%, list=31%, signal=85%
LYSOSOMAL TRANSPORT%GO%GO:0007041	LYSOSOMAL TRANSPORT%GO%GO:0007041		32	0.44283	1.55204	0.0287356	0.131557	1	2858	tags=50%, list=18%, signal=61%
LOCOMOTORY BEHAVIOR%GO%GO:0007626	LOCOMOTORY BEHAVIOR%GO%GO:0007626		17	0.522931	1.55173	0.0300601	0.131559	1	3101	tags=47%, list=20%, signal=59%
CELLULAR RESPONSE TO NITROGEN COMPOUND%GO%GO:1901699	CELLULAR RESPONSE TO NITROGEN COMPOUND%GO%GO:1901699		241	0.306791	1.55167	0	0.13129	1	2550	tags=27%, list=16%, signal=32%
CELL MORPHOGENESIS INVOLVED IN DIFFERENTIATION%GO%GO:0000904	CELL MORPHOGENESIS INVOLVED IN DIFFERENTIATION%GO%GO:0000904		376	0.289494	1.5515	0	0.131142	1	3237	tags=30%, list=21%, signal=36%
REGULATION OF TRANSMEMBRANE TRANSPORT%GO%GO:0034762	REGULATION OF TRANSMEMBRANE TRANSPORT%GO%GO:0034762		81	0.359166	1.54997	0.00383142	0.13239	1	4163	tags=40%, list=26%, signal=53%
T CELL COSTIMULATION%GO%GO:0031295	T CELL COSTIMULATION%GO%GO:0031295		58	0.385893	1.54995	0.00986193	0.132113	1	4875	tags=55%, list=31%, signal=80%
VOLTAGE-GATED CHANNEL ACTIVITY%GO%GO:0022832	VOLTAGE-GATED CHANNEL ACTIVITY%GO%GO:0022832		69	0.368968	1.54967	0.0135135	0.13205	1	4163	tags=36%, list=26%, signal=49%
AXONOGENESIS%GO%GO:0007409	AXONOGENESIS%GO%GO:0007409		305	0.297438	1.54928	0	0.13217	1	3201	tags=30%, list=20%, signal=38%
BLOOD CIRCULATION%GO%GO:0008015	BLOOD CIRCULATION%GO%GO:0008015		127	0.333256	1.54899	0.00395257	0.132196	1	3297	tags=29%, list=21%, signal=37%
CELLULAR RESPONSE TO DRUG%GO%GO:0035690	CELLULAR RESPONSE TO DRUG%GO%GO:0035690		18	0.505179	1.54866	0.0238095	0.132283	1	4775	tags=50%, list=30%, signal=72%
SIG_IL4RECEPTOR_IN_B_LYPHOCYTES%MSIGDB_C2%SIG_IL4RECEPTOR_IN_B_LYPHOCYTES	SIG_IL4RECEPTOR_IN_B_LYPHOCYTES%MSIGDB_C2%SIG_IL4RECEPTOR_IN_B_LYPHOCYTES		27	0.457525	1.54828	0.0209524	0.132375	1	632	tags=26%, list=4%, signal=27%
PLATELET ACTIVATION, SIGNALING AND AGGREGATION%REACTOME%REACT_798.4	PLATELET ACTIVATION, SIGNALING AND AGGREGATION%REACTOME%REACT_798.4		174	0.318725	1.54798	0.0019802	0.132412	1	4735	tags=45%, list=30%, signal=63%
NEGATIVE REGULATION OF CANONICAL WNT RECEPTOR SIGNALING PATHWAY%GO%GO:0090090	NEGATIVE REGULATION OF CANONICAL WNT RECEPTOR SIGNALING PATHWAY%GO%GO:0090090		63	0.379467	1.54798	0.0101215	0.132115	1	3140	tags=33%, list=20%, signal=41%
LEUKOCYTE ACTIVATION%GO%GO:0045321	LEUKOCYTE ACTIVATION%GO%GO:0045321		170	0.319321	1.54759	0	0.132195	1	5997	tags=56%, list=38%, signal=89%
GTPASE REGULATOR ACTIVITY%GO%GO:0030695	GTPASE REGULATOR ACTIVITY%GO%GO:0030695		222	0.309323	1.54757	0	0.131917	1	3310	tags=33%, list=21%, signal=42%
DNA DUPLEX UNWINDING%GO%GO:0032508	DNA DUPLEX UNWINDING%GO%GO:0032508		23	0.47426	1.54712	0.0403226	0.132048	1	1948	tags=39%, list=12%, signal=45%
PROTEIN DEPHOSPHORYLATION%GO%GO:0006470	PROTEIN DEPHOSPHORYLATION%GO%GO:0006470		106	0.344365	1.54712	0	0.131755	1	3751	tags=39%, list=24%, signal=50%
CATION CHANNEL ACTIVITY%GO%GO:0005261	CATION CHANNEL ACTIVITY%GO%GO:0005261		129	0.333269	1.54617	0.00184502	0.132337	1	4163	tags=33%, list=26%, signal=44%
OSTEOCLAST DIFFERENTIATION%KEGG%HSA04380	OSTEOCLAST DIFFERENTIATION%KEGG%HSA04380		123	0.334781	1.54578	0.00591716	0.132419	1	4287	tags=44%, list=27%, signal=60%
GTPASE ACTIVATOR ACTIVITY%GO%GO:0005096	GTPASE ACTIVATOR ACTIVITY%GO%GO:0005096		104	0.341964	1.54576	0.00961539	0.132127	1	3273	tags=38%, list=21%, signal=47%
CIRCULATORY SYSTEM PROCESS%GO%GO:0003013	CIRCULATORY SYSTEM PROCESS%GO%GO:0003013		127	0.333256	1.54551	0.00192308	0.132133	1	3297	tags=29%, list=21%, signal=37%
CTLA4 INHIBITORY SIGNALING%REACTOME%REACT_19405.1	CTLA4 INHIBITORY SIGNALING%REACTOME%REACT_19405.1		21	0.488761	1.54549	0.027451	0.13186	1	3252	tags=52%, list=21%, signal=66%
SISTER CHROMATID COHESION%GO%GO:0007062	SISTER CHROMATID COHESION%GO%GO:0007062		19	0.506883	1.54465	0.0465549	0.132356	1	2195	tags=37%, list=14%, signal=43%
FEMALE GONAD DEVELOPMENT%GO%GO:0008585	FEMALE GONAD DEVELOPMENT%GO%GO:0008585		22	0.476644	1.54412	0.0392927	0.132587	1	2793	tags=41%, list=18%, signal=50%
REGULATION OF RELEASE OF SEQUESTERED CALCIUM ION INTO CYTOSOL%GO%GO:0051279	REGULATION OF RELEASE OF SEQUESTERED CALCIUM ION INTO CYTOSOL%GO%GO:0051279		27	0.454214	1.54408	0.0346154	0.132346	1	2233	tags=30%, list=14%, signal=34%
LYMPHOCYTE COSTIMULATION%GO%GO:0031294	LYMPHOCYTE COSTIMULATION%GO%GO:0031294		58	0.385893	1.54357	0.0194175	0.132603	1	4875	tags=55%, list=31%, signal=80%
SIGNALING BY EGFR IN CANCER%REACTOME%REACT_115871.4	SIGNALING BY EGFR IN CANCER%REACTOME%REACT_115871.4		145	0.326905	1.54299	0.00954198	0.132855	1	3815	tags=42%, list=24%, signal=55%
CARBOXYPEPTIDASE ACTIVITY%GO%GO:0004180	CARBOXYPEPTIDASE ACTIVITY%GO%GO:0004180		17	0.508114	1.54197	0.0425532	0.133529	1	5573	tags=59%, list=35%, signal=91%
BIOCARTA_GCR_PATHWAY%MSIGDB_C2%BIOCARTA_GCR_PATHWAY	BIOCARTA_GCR_PATHWAY%MSIGDB_C2%BIOCARTA_GCR_PATHWAY		17	0.521313	1.54173	0.0336634	0.133474	1	2830	tags=41%, list=18%, signal=50%
SIGNALING BY NGF%REACTOME%REACT_11061.7	SIGNALING BY NGF%REACTOME%REACT_11061.7		244	0.305572	1.54136	0	0.133616	1	3756	tags=36%, list=24%, signal=46%
RENAL CELL CARCINOMA%KEGG%HSA05211	RENAL CELL CARCINOMA%KEGG%HSA05211		68	0.365162	1.54017	0.00764818	0.134595	1	3210	tags=40%, list=20%, signal=50%
GOLGI APPARATUS PART%GO%GO:0044431	GOLGI APPARATUS PART%GO%GO:0044431		330	0.292904	1.53933	0	0.135128	1	3094	tags=29%, list=20%, signal=35%
EXOCYTOSIS%GO%GO:0006887	EXOCYTOSIS%GO%GO:0006887		124	0.330248	1.53864	0.00559702	0.135528	1	4635	tags=45%, list=29%, signal=63%
REGULATION OF ACTION POTENTIAL IN NEURON%GO%GO:0019228	REGULATION OF ACTION POTENTIAL IN NEURON%GO%GO:0019228		34	0.432062	1.53848	0.0325671	0.13537	1	1141	tags=24%, list=7%, signal=25%
STEROL TRANSPORT%GO%GO:0015918	STEROL TRANSPORT%GO%GO:0015918		33	0.433415	1.5375	0.0215686	0.136087	1	1591	tags=21%, list=10%, signal=24%
ECM-RECEPTOR INTERACTION%KEGG%HSA04512	ECM-RECEPTOR INTERACTION%KEGG%HSA04512		78	0.356728	1.5371	0.0056391	0.136235	1	4735	tags=42%, list=30%, signal=60%
REGULATION OF LIPID METABOLISM BY PEROXISOME PROLIFERATOR-ACTIVATED RECEPTOR ALPHA (PPARALPHA)%REACTOME%REACT_19241.2	REGULATION OF LIPID METABOLISM BY PEROXISOME PROLIFERATOR-ACTIVATED RECEPTOR ALPHA (PPARALPHA)%REACTOME%REACT_19241.2		101	0.340363	1.5366	0.00766283	0.136474	1	3490	tags=36%, list=22%, signal=45%
LYMPHOCYTE PROLIFERATION%GO%GO:0046651	LYMPHOCYTE PROLIFERATION%GO%GO:0046651		21	0.487567	1.53484	0.0243902	0.137969	1	4809	tags=62%, list=31%, signal=89%
PHOSPHOLIPID TRANSPORT%GO%GO:0015914	PHOSPHOLIPID TRANSPORT%GO%GO:0015914		24	0.472889	1.53483	0.0288462	0.137685	1	3846	tags=38%, list=24%, signal=50%
TGF_BETA_RECEPTOR%IOB%TGF_BETA_RECEPTOR	TGF_BETA_RECEPTOR%IOB%TGF_BETA_RECEPTOR		188	0.312898	1.53444	0.00199203	0.13779	1	3237	tags=32%, list=21%, signal=40%
CELLULAR RESPONSE TO IONIZING RADIATION%GO%GO:0071479	CELLULAR RESPONSE TO IONIZING RADIATION%GO%GO:0071479		23	0.468289	1.53378	0.0383877	0.138127	1	4763	tags=57%, list=30%, signal=81%
PHOSPHOPROTEIN PHOSPHATASE ACTIVITY%GO%GO:0004721	PHOSPHOPROTEIN PHOSPHATASE ACTIVITY%GO%GO:0004721		111	0.335578	1.53318	0.00723327	0.138469	1	3749	tags=37%, list=24%, signal=48%
3-PHOSPHOINOSITIDE BIOSYNTHESIS%HUMANCYC%PWY-6352	3-PHOSPHOINOSITIDE BIOSYNTHESIS%HUMANCYC%PWY-6352		26	0.453094	1.53261	0.0330882	0.138692	1	1423	tags=31%, list=9%, signal=34%
REGULATION OF CARDIAC MUSCLE CELL ACTION POTENTIAL%GO%GO:0086001	REGULATION OF CARDIAC MUSCLE CELL ACTION POTENTIAL%GO%GO:0086001		20	0.490988	1.53256	0.0131332	0.138448	1	4622	tags=60%, list=29%, signal=85%
CELLULAR RESPONSE TO GROWTH FACTOR STIMULUS%GO%GO:0071363	CELLULAR RESPONSE TO GROWTH FACTOR STIMULUS%GO%GO:0071363		386	0.287182	1.5321	0	0.138648	1	3369	tags=31%, list=21%, signal=39%
PHOSPHOLIPID TRANSPORTER ACTIVITY%GO%GO:0005548	PHOSPHOLIPID TRANSPORTER ACTIVITY%GO%GO:0005548		18	0.503583	1.53189	0.042471	0.138583	1	3846	tags=50%, list=24%, signal=66%
SIG_INSULIN_RECEPTOR_PATHWAY_IN_CARDIAC_MYOCYTES%MSIGDB_C2%SIG_INSULIN_RECEPTOR_PATHWAY_IN_CARDIAC_MYOCYTES	SIG_INSULIN_RECEPTOR_PATHWAY_IN_CARDIAC_MYOCYTES%MSIGDB_C2%SIG_INSULIN_RECEPTOR_PATHWAY_IN_CARDIAC_MYOCYTES		47	0.394634	1.53119	0.0175781	0.138954	1	2259	tags=30%, list=14%, signal=35%
NEGATIVE REGULATION OF CELL ACTIVATION%GO%GO:0050866	NEGATIVE REGULATION OF CELL ACTIVATION%GO%GO:0050866		49	0.392385	1.53056	0.025641	0.139289	1	4176	tags=41%, list=27%, signal=55%
CALCIUM SIGNALING PATHWAY%KEGG%HSA04020	CALCIUM SIGNALING PATHWAY%KEGG%HSA04020		137	0.318752	1.52999	0.00393701	0.139642	1	3422	tags=30%, list=22%, signal=38%
POSITIVE REGULATION OF MRNA PROCESSING%GO%GO:0050685	POSITIVE REGULATION OF MRNA PROCESSING%GO%GO:0050685		17	0.516607	1.52991	0.0513834	0.139418	1	5787	tags=76%, list=37%, signal=121%
INTRACELLULAR STEROID HORMONE RECEPTOR SIGNALING PATHWAY%GO%GO:0030518	INTRACELLULAR STEROID HORMONE RECEPTOR SIGNALING PATHWAY%GO%GO:0030518		53	0.380799	1.52987	0.0142566	0.139168	1	2195	tags=32%, list=14%, signal=37%
ACTIVATING TRANSCRIPTION FACTOR BINDING%GO%GO:0033613	ACTIVATING TRANSCRIPTION FACTOR BINDING%GO%GO:0033613		41	0.404703	1.52969	0.0326296	0.139049	1	4077	tags=46%, list=26%, signal=62%
PPARA ACTIVATES GENE EXPRESSION%REACTOME%REACT_116145.1	PPARA ACTIVATES GENE EXPRESSION%REACTOME%REACT_116145.1		99	0.34472	1.52927	0.00766283	0.139124	1	3490	tags=35%, list=22%, signal=45%
SALIVARY SECRETION%KEGG%HSA04970	SALIVARY SECRETION%KEGG%HSA04970		64	0.373031	1.5282	0.00922509	0.139991	1	6261	tags=59%, list=40%, signal=98%
CELLULAR RESPONSE TO FIBROBLAST GROWTH FACTOR STIMULUS%GO%GO:0044344	CELLULAR RESPONSE TO FIBROBLAST GROWTH FACTOR STIMULUS%GO%GO:0044344		113	0.336146	1.52811	0.00744879	0.139801	1	2524	tags=32%, list=16%, signal=38%
EXTRACELLULAR MATRIX%GO%GO:0031012	EXTRACELLULAR MATRIX%GO%GO:0031012		175	0.314358	1.52801	0.00185185	0.13959	1	5144	tags=44%, list=33%, signal=65%
CELLULAR RESPONSE TO PEPTIDE%GO%GO:1901653	CELLULAR RESPONSE TO PEPTIDE%GO%GO:1901653		182	0.309828	1.52786	0.0019685	0.139449	1	2550	tags=28%, list=16%, signal=33%
NEURON PROJECTION MORPHOGENESIS%GO%GO:0048812	NEURON PROJECTION MORPHOGENESIS%GO%GO:0048812		325	0.293697	1.52752	0	0.139556	1	3201	tags=30%, list=20%, signal=37%
CREB PHOSPHORYLATION THROUGH THE ACTIVATION OF RAS%REACTOME%REACT_20568.4	CREB PHOSPHORYLATION THROUGH THE ACTIVATION OF RAS%REACTOME%REACT_20568.4		26	0.455611	1.52719	0.0193424	0.139584	1	2494	tags=38%, list=16%, signal=46%
NUCLEOSIDE-TRIPHOSPHATASE REGULATOR ACTIVITY%GO%GO:0060589	NUCLEOSIDE-TRIPHOSPHATASE REGULATOR ACTIVITY%GO%GO:0060589		228	0.30094	1.52715	0	0.13934	1	3310	tags=33%, list=21%, signal=41%
SIGNALING BY INTERLEUKINS%REACTOME%REACT_22232.2	SIGNALING BY INTERLEUKINS%REACTOME%REACT_22232.2		102	0.345443	1.52674	0.00391389	0.1395	1	4873	tags=49%, list=31%, signal=71%
GLYCOPROTEIN BIOSYNTHETIC PROCESS%GO%GO:0009101	GLYCOPROTEIN BIOSYNTHETIC PROCESS%GO%GO:0009101		210	0.309808	1.52658	0	0.139367	1	3134	tags=27%, list=20%, signal=33%
NEGATIVE REGULATION OF STRESS-ACTIVATED PROTEIN KINASE SIGNALING CASCADE%GO%GO:0070303	NEGATIVE REGULATION OF STRESS-ACTIVATED PROTEIN KINASE SIGNALING CASCADE%GO%GO:0070303		22	0.468655	1.52643	0.0460922	0.139194	1	3677	tags=50%, list=23%, signal=65%
VASCULAR PROCESS IN CIRCULATORY SYSTEM%GO%GO:0003018	VASCULAR PROCESS IN CIRCULATORY SYSTEM%GO%GO:0003018		35	0.425248	1.52629	0.0449219	0.139056	1	3279	tags=34%, list=21%, signal=43%
EXTRACELLULAR MATRIX PART%GO%GO:0044420	EXTRACELLULAR MATRIX PART%GO%GO:0044420		57	0.387892	1.52626	0.0056926	0.138808	1	4687	tags=46%, list=30%, signal=65%
CELLULAR RESPONSE TO ORGANIC NITROGEN%GO%GO:0071417	CELLULAR RESPONSE TO ORGANIC NITROGEN%GO%GO:0071417		225	0.303923	1.52612	0	0.138648	1	3924	tags=37%, list=25%, signal=48%
POSITIVE REGULATION OF TYROSINE PHOSPHORYLATION OF STAT3 PROTEIN%GO%GO:0042517	POSITIVE REGULATION OF TYROSINE PHOSPHORYLATION OF STAT3 PROTEIN%GO%GO:0042517		16	0.522146	1.52584	0.0447761	0.138674	1	1745	tags=38%, list=11%, signal=42%
NEUROTRANSMITTER RECEPTOR BINDING AND DOWNSTREAM TRANSMISSION IN THE POSTSYNAPTIC CELL%REACTOME%REACT_15370.2	NEUROTRANSMITTER RECEPTOR BINDING AND DOWNSTREAM TRANSMISSION IN THE POSTSYNAPTIC CELL%REACTOME%REACT_15370.2		92	0.348814	1.52485	0.0095057	0.139329	1	5446	tags=55%, list=35%, signal=84%
ALK1 SIGNALING EVENTS%PATHWAY INTERACTION DATABASE NCI-NATURE CURATED DATA%ALK1 SIGNALING EVENTS	ALK1 SIGNALING EVENTS%PATHWAY INTERACTION DATABASE NCI-NATURE CURATED DATA%ALK1 SIGNALING EVENTS		24	0.454961	1.52452	0.0416667	0.139386	1	3237	tags=54%, list=21%, signal=68%
CHOLESTEROL TRANSPORT%GO%GO:0030301	CHOLESTEROL TRANSPORT%GO%GO:0030301		33	0.433415	1.52399	0.0335968	0.13961	1	1591	tags=21%, list=10%, signal=24%
CHEMOTAXIS%GO%GO:0006935	CHEMOTAXIS%GO%GO:0006935		367	0.285097	1.52373	0	0.139669	1	5104	tags=44%, list=32%, signal=64%
PROTEIN GLYCOSYLATION%GO%GO:0006486	PROTEIN GLYCOSYLATION%GO%GO:0006486		172	0.313953	1.52371	0	0.139415	1	2364	tags=23%, list=15%, signal=26%
PROTEIN MODIFICATION BY SMALL PROTEIN REMOVAL%GO%GO:0070646	PROTEIN MODIFICATION BY SMALL PROTEIN REMOVAL%GO%GO:0070646		71	0.361777	1.52314	0.0138614	0.139745	1	2414	tags=34%, list=15%, signal=40%
INTRACELLULAR LIPID TRANSPORT%GO%GO:0032365	INTRACELLULAR LIPID TRANSPORT%GO%GO:0032365		17	0.514781	1.52251	0.0538302	0.140063	1	3386	tags=47%, list=21%, signal=60%
BIOCARTA_BAD_PATHWAY%MSIGDB_C2%BIOCARTA_BAD_PATHWAY	BIOCARTA_BAD_PATHWAY%MSIGDB_C2%BIOCARTA_BAD_PATHWAY		24	0.467433	1.5218	0.0364683	0.140506	1	2961	tags=50%, list=19%, signal=61%
RESPONSE TO GROWTH FACTOR STIMULUS%GO%GO:0070848	RESPONSE TO GROWTH FACTOR STIMULUS%GO%GO:0070848		393	0.284774	1.52126	0	0.140782	1	3369	tags=31%, list=21%, signal=38%
BIOCARTA_PTEN_PATHWAY%MSIGDB_C2%BIOCARTA_PTEN_PATHWAY	BIOCARTA_PTEN_PATHWAY%MSIGDB_C2%BIOCARTA_PTEN_PATHWAY		18	0.500726	1.52114	0.0521415	0.140632	1	1743	tags=39%, list=11%, signal=44%
PEPTIDYL-AMINO ACID MODIFICATION%GO%GO:0018193	PEPTIDYL-AMINO ACID MODIFICATION%GO%GO:0018193		358	0.28746	1.52111	0	0.14039	1	3460	tags=31%, list=22%, signal=39%
PD-1 SIGNALING%REACTOME%REACT_19324.1	PD-1 SIGNALING%REACTOME%REACT_19324.1		18	0.500949	1.52024	0.0541586	0.141014	1	5279	tags=67%, list=34%, signal=100%
FCGAMMA RECEPTOR (FCGR) DEPENDENT PHAGOCYTOSIS%REACTOME%REACT_160123.1	FCGAMMA RECEPTOR (FCGR) DEPENDENT PHAGOCYTOSIS%REACTOME%REACT_160123.1		75	0.358521	1.51999	0.0145985	0.140986	1	4534	tags=47%, list=29%, signal=65%
POSITIVE REGULATION OF PHOSPHATE METABOLIC PROCESS%GO%GO:0045937	POSITIVE REGULATION OF PHOSPHATE METABOLIC PROCESS%GO%GO:0045937		462	0.278635	1.51929	0	0.141499	1	3982	tags=34%, list=25%, signal=44%
CILIUM MORPHOGENESIS%GO%GO:0060271	CILIUM MORPHOGENESIS%GO%GO:0060271		78	0.357882	1.51926	0.0134615	0.141257	1	4021	tags=40%, list=26%, signal=53%
HEPARIN BINDING%GO%GO:0008201	HEPARIN BINDING%GO%GO:0008201		46	0.392769	1.51908	0.0196078	0.141169	1	3623	tags=37%, list=23%, signal=48%
REGULATION OF HOMEOSTATIC PROCESS%GO%GO:0032844	REGULATION OF HOMEOSTATIC PROCESS%GO%GO:0032844		158	0.315058	1.51732	0	0.142728	1	4515	tags=40%, list=29%, signal=55%
POTASSIUM ION TRANSMEMBRANE TRANSPORTER ACTIVITY%GO%GO:0015079	POTASSIUM ION TRANSMEMBRANE TRANSPORTER ACTIVITY%GO%GO:0015079		54	0.383639	1.51712	0.00967118	0.142677	1	4548	tags=41%, list=29%, signal=57%
LEUKOCYTE MIGRATION%GO%GO:0050900	LEUKOCYTE MIGRATION%GO%GO:0050900		156	0.311516	1.51707	0.00387597	0.142442	1	4883	tags=39%, list=31%, signal=56%
EYE DEVELOPMENT%GO%GO:0001654	EYE DEVELOPMENT%GO%GO:0001654		91	0.341763	1.51684	0.00739372	0.142378	1	4127	tags=38%, list=26%, signal=52%
RESPONSE TO TRANSFORMING GROWTH FACTOR BETA STIMULUS%GO%GO:0071559	RESPONSE TO TRANSFORMING GROWTH FACTOR BETA STIMULUS%GO%GO:0071559		121	0.325626	1.51647	0.00785855	0.142484	1	3369	tags=33%, list=21%, signal=42%
RESPONSE TO FIBROBLAST GROWTH FACTOR STIMULUS%GO%GO:0071774	RESPONSE TO FIBROBLAST GROWTH FACTOR STIMULUS%GO%GO:0071774		113	0.336146	1.51532	0.0018797	0.143475	1	2524	tags=32%, list=16%, signal=38%
ASPARAGINE N-LINKED GLYCOSYLATION%REACTOME%REACT_22426.3	ASPARAGINE N-LINKED GLYCOSYLATION%REACTOME%REACT_22426.3		82	0.349868	1.51531	0.0195312	0.143208	1	3592	tags=34%, list=23%, signal=44%
IL-7%NETPATH%IL-7	IL-7%NETPATH%IL-7		28	0.441723	1.51515	0.0337972	0.143105	1	2747	tags=46%, list=17%, signal=56%
FOXA1 TRANSCRIPTION FACTOR NETWORK%PATHWAY INTERACTION DATABASE NCI-NATURE CURATED DATA%FOXA1 TRANSCRIPTION FACTOR NETWORK	FOXA1 TRANSCRIPTION FACTOR NETWORK%PATHWAY INTERACTION DATABASE NCI-NATURE CURATED DATA%FOXA1 TRANSCRIPTION FACTOR NETWORK		40	0.406704	1.51489	0.0324427	0.143084	1	2893	tags=28%, list=18%, signal=34%
PROTEIN PROCESSING IN ENDOPLASMIC RETICULUM%KEGG%HSA04141	PROTEIN PROCESSING IN ENDOPLASMIC RETICULUM%KEGG%HSA04141		156	0.316676	1.51471	0.00377358	0.14305	1	3761	tags=37%, list=24%, signal=48%
UROKINASE-TYPE PLASMINOGEN ACTIVATOR (UPA) AND UPAR-MEDIATED SIGNALING%PATHWAY INTERACTION DATABASE NCI-NATURE CURATED DATA%UROKINASE-TYPE PLASMINOGEN ACTIVATOR (UPA) AND UPAR-MEDIATED SIGNALING	UROKINASE-TYPE PLASMINOGEN ACTIVATOR (UPA) AND UPAR-MEDIATED SIGNALING%PATHWAY INTERACTION DATABASE NCI-NATURE CURATED DATA%UROKINASE-TYPE PLASMINOGEN ACTIVATOR (UPA) AND UPAR-MEDIATED SIGNALING		36	0.407855	1.51451	0.0271318	0.142977	1	4288	tags=47%, list=27%, signal=65%
G-PROTEIN COUPLED RECEPTOR SIGNALING PATHWAY, COUPLED TO CYCLIC NUCLEOTIDE SECOND MESSENGER%GO%GO:0007187	G-PROTEIN COUPLED RECEPTOR SIGNALING PATHWAY, COUPLED TO CYCLIC NUCLEOTIDE SECOND MESSENGER%GO%GO:0007187		67	0.361045	1.51392	0.0130112	0.143261	1	6187	tags=66%, list=39%, signal=108%
CELLULAR RESPONSE TO PEPTIDE HORMONE STIMULUS%GO%GO:0071375	CELLULAR RESPONSE TO PEPTIDE HORMONE STIMULUS%GO%GO:0071375		182	0.309828	1.51364	0	0.143265	1	2550	tags=28%, list=16%, signal=33%
TRANSMEMBRANE RECEPTOR PROTEIN TYROSINE KINASE SIGNALING PATHWAY%GO%GO:0007169	TRANSMEMBRANE RECEPTOR PROTEIN TYROSINE KINASE SIGNALING PATHWAY%GO%GO:0007169		438	0.281797	1.51353	0	0.143111	1	3841	tags=34%, list=24%, signal=44%
AQUAPORIN-MEDIATED TRANSPORT%REACTOME%REACT_23887.1	AQUAPORIN-MEDIATED TRANSPORT%REACTOME%REACT_23887.1		39	0.412448	1.51318	0.0227704	0.143241	1	4366	tags=49%, list=28%, signal=67%
BIOCARTA_EDG1_PATHWAY%MSIGDB_C2%BIOCARTA_EDG1_PATHWAY	BIOCARTA_EDG1_PATHWAY%MSIGDB_C2%BIOCARTA_EDG1_PATHWAY		25	0.460512	1.5131	0.0331384	0.143043	1	1264	tags=32%, list=8%, signal=35%
POSITIVE REGULATION OF CANONICAL WNT RECEPTOR SIGNALING PATHWAY%GO%GO:0090263	POSITIVE REGULATION OF CANONICAL WNT RECEPTOR SIGNALING PATHWAY%GO%GO:0090263		35	0.416227	1.51177	0.028	0.144201	1	3466	tags=46%, list=22%, signal=58%
BIOCARTA_CCR5_PATHWAY%MSIGDB_C2%BIOCARTA_CCR5_PATHWAY	BIOCARTA_CCR5_PATHWAY%MSIGDB_C2%BIOCARTA_CCR5_PATHWAY		17	0.510873	1.5116	0.0534351	0.144142	1	5475	tags=59%, list=35%, signal=90%
PHOSPHORIC DIESTER HYDROLASE ACTIVITY%GO%GO:0008081	PHOSPHORIC DIESTER HYDROLASE ACTIVITY%GO%GO:0008081		47	0.397575	1.51156	0.0275049	0.143909	1	3324	tags=36%, list=21%, signal=46%
IMMUNE RESPONSE-ACTIVATING CELL SURFACE RECEPTOR SIGNALING PATHWAY%GO%GO:0002429	IMMUNE RESPONSE-ACTIVATING CELL SURFACE RECEPTOR SIGNALING PATHWAY%GO%GO:0002429		96	0.345662	1.51082	0.00957854	0.144436	1	5511	tags=57%, list=35%, signal=88%
HYDROLASE ACTIVITY, ACTING ON ESTER BONDS%GO%GO:0016788	HYDROLASE ACTIVITY, ACTING ON ESTER BONDS%GO%GO:0016788		390	0.284031	1.5108	0	0.144177	1	3820	tags=33%, list=24%, signal=43%
VASCULATURE DEVELOPMENT%GO%GO:0001944	VASCULATURE DEVELOPMENT%GO%GO:0001944		185	0.305086	1.51066	0	0.144035	1	5064	tags=42%, list=32%, signal=61%
NONMOTILE PRIMARY CILIUM%GO%GO:0031513	NONMOTILE PRIMARY CILIUM%GO%GO:0031513		36	0.405083	1.50924	0.0189753	0.145224	1	4021	tags=44%, list=26%, signal=60%
CHEMOKINE SIGNALING PATHWAY%KEGG%HSA04062	CHEMOKINE SIGNALING PATHWAY%KEGG%HSA04062		166	0.310965	1.50921	0.00381679	0.144984	1	3047	tags=29%, list=19%, signal=35%
TAXIS%GO%GO:0042330	TAXIS%GO%GO:0042330		367	0.285097	1.50897	0	0.144968	1	5104	tags=44%, list=32%, signal=64%
CALCIUM ION TRANSPORT%GO%GO:0006816	CALCIUM ION TRANSPORT%GO%GO:0006816		79	0.349434	1.50871	0.00601202	0.14498	1	3297	tags=29%, list=21%, signal=37%
CALCIUM ION TRANSMEMBRANE TRANSPORTER ACTIVITY%GO%GO:0015085	CALCIUM ION TRANSMEMBRANE TRANSPORTER ACTIVITY%GO%GO:0015085		59	0.375557	1.50834	0.00601202	0.145099	1	3297	tags=32%, list=21%, signal=41%
HEMOPOIESIS%GO%GO:0030097	HEMOPOIESIS%GO%GO:0030097		176	0.310919	1.50824	0.00196078	0.144955	1	4604	tags=39%, list=29%, signal=55%
AMINO ACID BINDING%GO%GO:0016597	AMINO ACID BINDING%GO%GO:0016597		47	0.39595	1.50774	0.0175781	0.145205	1	1855	tags=26%, list=12%, signal=29%
NUCLEAR-TRANSCRIBED MRNA POLY(A) TAIL SHORTENING%GO%GO:0000289	NUCLEAR-TRANSCRIBED MRNA POLY(A) TAIL SHORTENING%GO%GO:0000289		22	0.469452	1.50733	0.0334573	0.145397	1	2860	tags=36%, list=18%, signal=44%
POSITIVE REGULATION OF PHOSPHORUS METABOLIC PROCESS%GO%GO:0010562	POSITIVE REGULATION OF PHOSPHORUS METABOLIC PROCESS%GO%GO:0010562		462	0.278635	1.50712	0	0.145356	1	3982	tags=34%, list=25%, signal=44%
POSITIVE REGULATION OF CHEMOKINE PRODUCTION%GO%GO:0032722	POSITIVE REGULATION OF CHEMOKINE PRODUCTION%GO%GO:0032722		20	0.480714	1.50667	0.0365385	0.145551	1	3283	tags=50%, list=21%, signal=63%
PROTEIN DEUBIQUITINATION%GO%GO:0016579	PROTEIN DEUBIQUITINATION%GO%GO:0016579		58	0.369597	1.50633	0.0235081	0.145651	1	2414	tags=33%, list=15%, signal=39%
ANDROGENRECEPTOR%IOB%ANDROGENRECEPTOR	ANDROGENRECEPTOR%IOB%ANDROGENRECEPTOR		131	0.319515	1.50599	0.00828157	0.145697	1	2902	tags=30%, list=18%, signal=36%
PLATELET ACTIVATION%GO%GO:0030168	PLATELET ACTIVATION%GO%GO:0030168		178	0.306963	1.50551	0.0019305	0.145968	1	4763	tags=43%, list=30%, signal=61%
GLYCOSAMINOGLYCAN BINDING%GO%GO:0005539	GLYCOSAMINOGLYCAN BINDING%GO%GO:0005539		64	0.363513	1.50431	0.0152964	0.146806	1	3623	tags=34%, list=23%, signal=44%
RESPONSE TO ELEVATED PLATELET CYTOSOLIC CA2+%REACTOME%REACT_1280.3	RESPONSE TO ELEVATED PLATELET CYTOSOLIC CA2+%REACTOME%REACT_1280.3		68	0.361828	1.50392	0.00392927	0.146933	1	3639	tags=37%, list=23%, signal=48%
REGULATION OF SODIUM ION TRANSPORT%GO%GO:0002028	REGULATION OF SODIUM ION TRANSPORT%GO%GO:0002028		26	0.444199	1.50221	0.0211132	0.148562	1	1385	tags=27%, list=9%, signal=29%
DEADENYLATION OF MRNA%REACTOME%REACT_20514.1	DEADENYLATION OF MRNA%REACTOME%REACT_20514.1		22	0.469452	1.50167	0.0439122	0.148937	1	2860	tags=36%, list=18%, signal=44%
POSITIVE REGULATION OF PHOSPHORYLATION%GO%GO:0042327	POSITIVE REGULATION OF PHOSPHORYLATION%GO%GO:0042327		414	0.279918	1.50119	0	0.149215	1	3982	tags=35%, list=25%, signal=46%
REGULATION OF CALCIUM ION TRANSPORT INTO CYTOSOL%GO%GO:0010522	REGULATION OF CALCIUM ION TRANSPORT INTO CYTOSOL%GO%GO:0010522		32	0.430196	1.5005	0.0316574	0.149696	1	2233	tags=28%, list=14%, signal=33%
CELLULAR RESPONSE TO TRANSFORMING GROWTH FACTOR BETA STIMULUS%GO%GO:0071560	CELLULAR RESPONSE TO TRANSFORMING GROWTH FACTOR BETA STIMULUS%GO%GO:0071560		121	0.325626	1.50035	0.00959693	0.149591	1	3369	tags=33%, list=21%, signal=42%
MYOGENESIS%REACTOME%REACT_21303.3	MYOGENESIS%REACTOME%REACT_21303.3		21	0.470255	1.50035	0.0403846	0.149324	1	5094	tags=62%, list=32%, signal=91%
MACROMOLECULE GLYCOSYLATION%GO%GO:0043413	MACROMOLECULE GLYCOSYLATION%GO%GO:0043413		173	0.310241	1.50032	0	0.149071	1	2364	tags=23%, list=15%, signal=26%
EXTERNAL SIDE OF PLASMA MEMBRANE%GO%GO:0009897	EXTERNAL SIDE OF PLASMA MEMBRANE%GO%GO:0009897		73	0.357398	1.5003	0.014553	0.148831	1	5450	tags=48%, list=35%, signal=73%
REGULATION OF ACTIN FILAMENT-BASED PROCESS%GO%GO:0032970	REGULATION OF ACTIN FILAMENT-BASED PROCESS%GO%GO:0032970		132	0.321326	1.50025	0.00552486	0.148608	1	4015	tags=40%, list=25%, signal=53%
REGULATION OF VESICLE-MEDIATED TRANSPORT%GO%GO:0060627	REGULATION OF VESICLE-MEDIATED TRANSPORT%GO%GO:0060627		127	0.322134	1.50018	0.00190114	0.148407	1	4542	tags=46%, list=29%, signal=64%
RESPONSE TO GLUCAGON STIMULUS%GO%GO:0033762	RESPONSE TO GLUCAGON STIMULUS%GO%GO:0033762		27	0.437876	1.49942	0.026694	0.148996	1	3924	tags=52%, list=25%, signal=69%
PROTEIN UBIQUITINATION%GO%GO:0016567	PROTEIN UBIQUITINATION%GO%GO:0016567		302	0.286601	1.49886	0	0.14926	1	3157	tags=32%, list=20%, signal=39%
PROTEIN K48-LINKED UBIQUITINATION%GO%GO:0070936	PROTEIN K48-LINKED UBIQUITINATION%GO%GO:0070936		35	0.410185	1.49824	0.0195312	0.149616	1	3082	tags=46%, list=20%, signal=57%
REGULATION OF TUBE SIZE%GO%GO:0035150	REGULATION OF TUBE SIZE%GO%GO:0035150		19	0.483015	1.49799	0.0490566	0.149623	1	1824	tags=26%, list=12%, signal=30%
COMPLEMENT CASCADE%REACTOME%REACT_6932.5	COMPLEMENT CASCADE%REACTOME%REACT_6932.5		22	0.468348	1.49793	0.0518234	0.149428	1	6216	tags=64%, list=39%, signal=105%
METALLOEXOPEPTIDASE ACTIVITY%GO%GO:0008235	METALLOEXOPEPTIDASE ACTIVITY%GO%GO:0008235		18	0.499984	1.49787	0.0609524	0.149219	1	2240	tags=33%, list=14%, signal=39%
REGULATION OF CHEMOTAXIS%GO%GO:0050920	REGULATION OF CHEMOTAXIS%GO%GO:0050920		71	0.356385	1.49779	0.0152964	0.149016	1	5988	tags=61%, list=38%, signal=97%
PLASMA MEMBRANE ESTROGEN RECEPTOR SIGNALING%PATHWAY INTERACTION DATABASE NCI-NATURE CURATED DATA%PLASMA MEMBRANE ESTROGEN RECEPTOR SIGNALING	PLASMA MEMBRANE ESTROGEN RECEPTOR SIGNALING%PATHWAY INTERACTION DATABASE NCI-NATURE CURATED DATA%PLASMA MEMBRANE ESTROGEN RECEPTOR SIGNALING		39	0.401448	1.4968	0.0250965	0.149902	1	4022	tags=46%, list=26%, signal=62%
GLUCAGON SIGNALING IN METABOLIC REGULATION%REACTOME%REACT_1665.4	GLUCAGON SIGNALING IN METABOLIC REGULATION%REACTOME%REACT_1665.4		27	0.437876	1.49678	0.0439122	0.149667	1	3924	tags=52%, list=25%, signal=69%
WNT SIGNALING PATHWAY%KEGG%HSA04310	WNT SIGNALING PATHWAY%KEGG%HSA04310		134	0.319571	1.49609	0.00915751	0.150106	1	3422	tags=29%, list=22%, signal=37%
LATE ENDOSOME%GO%GO:0005770	LATE ENDOSOME%GO%GO:0005770		66	0.36064	1.49607	0.0150376	0.149858	1	2267	tags=30%, list=14%, signal=35%
PROPANOATE METABOLISM%KEGG%HSA00640	PROPANOATE METABOLISM%KEGG%HSA00640		30	0.428797	1.49582	0.023301	0.149859	1	4974	tags=47%, list=32%, signal=68%
LIGASE ACTIVITY%GO%GO:0016874	LIGASE ACTIVITY%GO%GO:0016874		292	0.2874	1.49562	0	0.149815	1	3159	tags=30%, list=20%, signal=37%
REGULATION OF RELEASE OF SEQUESTERED CALCIUM ION INTO CYTOSOL BY SARCOPLASMIC RETICULUM%GO%GO:0010880	REGULATION OF RELEASE OF SEQUESTERED CALCIUM ION INTO CYTOSOL BY SARCOPLASMIC RETICULUM%GO%GO:0010880		17	0.508891	1.49535	0.0526316	0.149807	1	2233	tags=35%, list=14%, signal=41%
RESPONSE TO STEROID HORMONE STIMULUS%GO%GO:0048545	RESPONSE TO STEROID HORMONE STIMULUS%GO%GO:0048545		59	0.364428	1.49525	0.0176125	0.149636	1	4491	tags=44%, list=29%, signal=61%
CYSTEINE-TYPE ENDOPEPTIDASE ACTIVITY%GO%GO:0004197	CYSTEINE-TYPE ENDOPEPTIDASE ACTIVITY%GO%GO:0004197		40	0.402089	1.49507	0.0356473	0.149549	1	3095	tags=38%, list=20%, signal=47%
POSITIVE REGULATION OF CYTOKINE BIOSYNTHETIC PROCESS%GO%GO:0042108	POSITIVE REGULATION OF CYTOKINE BIOSYNTHETIC PROCESS%GO%GO:0042108		32	0.425322	1.49481	0.0320641	0.149534	1	3543	tags=44%, list=22%, signal=56%
VESICLE LOCALIZATION%GO%GO:0051648	VESICLE LOCALIZATION%GO%GO:0051648		59	0.37145	1.49391	0.0227704	0.150237	1	3094	tags=39%, list=20%, signal=48%
CELL SURFACE%GO%GO:0009986	CELL SURFACE%GO%GO:0009986		255	0.294929	1.49345	0	0.150497	1	4084	tags=33%, list=26%, signal=44%
CELLULAR RESPONSE TO GLUCAGON STIMULUS%GO%GO:0071377	CELLULAR RESPONSE TO GLUCAGON STIMULUS%GO%GO:0071377		27	0.437876	1.49271	0.0422265	0.151077	1	3924	tags=52%, list=25%, signal=69%
NEGATIVE REGULATION OF STRESS-ACTIVATED MAPK CASCADE%GO%GO:0032873	NEGATIVE REGULATION OF STRESS-ACTIVATED MAPK CASCADE%GO%GO:0032873		22	0.468655	1.49262	0.0553506	0.150917	1	3677	tags=50%, list=23%, signal=65%
BIOCARTA_IL6_PATHWAY%MSIGDB_C2%BIOCARTA_IL6_PATHWAY	BIOCARTA_IL6_PATHWAY%MSIGDB_C2%BIOCARTA_IL6_PATHWAY		22	0.457553	1.49255	0.0614203	0.150752	1	1745	tags=32%, list=11%, signal=36%
BASAL PART OF CELL%GO%GO:0045178	BASAL PART OF CELL%GO%GO:0045178		17	0.493179	1.49159	0.0656371	0.151499	1	3904	tags=53%, list=25%, signal=70%
RESPONSE TO PEPTIDE HORMONE STIMULUS%GO%GO:0043434	RESPONSE TO PEPTIDE HORMONE STIMULUS%GO%GO:0043434		194	0.299782	1.49156	0.00554529	0.151281	1	3924	tags=37%, list=25%, signal=48%
POSITIVE REGULATION OF ENDOTHELIAL CELL PROLIFERATION%GO%GO:0001938	POSITIVE REGULATION OF ENDOTHELIAL CELL PROLIFERATION%GO%GO:0001938		37	0.401641	1.49094	0.0310078	0.151712	1	4604	tags=49%, list=29%, signal=69%
BIOCARTA_TPO_PATHWAY%MSIGDB_C2%BIOCARTA_TPO_PATHWAY	BIOCARTA_TPO_PATHWAY%MSIGDB_C2%BIOCARTA_TPO_PATHWAY		24	0.458634	1.49021	0.0416667	0.15226	1	1616	tags=29%, list=10%, signal=32%
SIGNALING EVENTS MEDIATED BY VEGFR1 AND VEGFR2%PATHWAY INTERACTION DATABASE NCI-NATURE CURATED DATA%SIGNALING EVENTS MEDIATED BY VEGFR1 AND VEGFR2	SIGNALING EVENTS MEDIATED BY VEGFR1 AND VEGFR2%PATHWAY INTERACTION DATABASE NCI-NATURE CURATED DATA%SIGNALING EVENTS MEDIATED BY VEGFR1 AND VEGFR2		68	0.359993	1.4886	0.012	0.15381	1	2611	tags=29%, list=17%, signal=35%
TCR SIGNALING IN NAÔøΩVE CD4+ T CELLS%PATHWAY INTERACTION DATABASE NCI-NATURE CURATED DATA%TCR SIGNALING IN NAÔøΩVE CD4+ T CELLS	TCR SIGNALING IN NAÔøΩVE CD4+ T CELLS%PATHWAY INTERACTION DATABASE NCI-NATURE CURATED DATA%TCR SIGNALING IN NAÔøΩVE CD4+ T CELLS		65	0.362311	1.48851	0.0171103	0.15363	1	3197	tags=37%, list=20%, signal=46%
REGULATION OF GTP CATABOLIC PROCESS%GO%GO:0033124	REGULATION OF GTP CATABOLIC PROCESS%GO%GO:0033124		169	0.304932	1.48793	0.00787402	0.154024	1	3343	tags=33%, list=21%, signal=41%
VACUOLAR TRANSPORT%GO%GO:0007034	VACUOLAR TRANSPORT%GO%GO:0007034		34	0.4172	1.48735	0.0425926	0.15444	1	2858	tags=47%, list=18%, signal=57%
SECRETORY GRANULE LUMEN%GO%GO:0034774	SECRETORY GRANULE LUMEN%GO%GO:0034774		35	0.409357	1.48704	0.0255906	0.154525	1	3210	tags=37%, list=20%, signal=47%
ADAPTIVE IMMUNE RESPONSE BASED ON SOMATIC RECOMBINATION OF IMMUNE RECEPTORS BUILT FROM IMMUNOGLOBULIN SUPERFAMILY DOMAINS%GO%GO:0002460	ADAPTIVE IMMUNE RESPONSE BASED ON SOMATIC RECOMBINATION OF IMMUNE RECEPTORS BUILT FROM IMMUNOGLOBULIN SUPERFAMILY DOMAINS%GO%GO:0002460		42	0.397605	1.48701	0.0289017	0.154298	1	4600	tags=52%, list=29%, signal=74%
REGULATION OF OSTEOCLAST DIFFERENTIATION%GO%GO:0045670	REGULATION OF OSTEOCLAST DIFFERENTIATION%GO%GO:0045670		20	0.462951	1.48692	0.040856	0.154125	1	4729	tags=60%, list=30%, signal=86%
CELL ADHESION%GO%GO:0007155	CELL ADHESION%GO%GO:0007155		355	0.280518	1.48659	0	0.154289	1	5605	tags=47%, list=36%, signal=71%
BIOLOGICAL ADHESION%GO%GO:0022610	BIOLOGICAL ADHESION%GO%GO:0022610		358	0.280138	1.48641	0	0.154209	1	5605	tags=47%, list=36%, signal=71%
REGULATION OF NUCLEOSIDE METABOLIC PROCESS%GO%GO:0009118	REGULATION OF NUCLEOSIDE METABOLIC PROCESS%GO%GO:0009118		189	0.302774	1.48635	0.00384615	0.154013	1	3407	tags=32%, list=22%, signal=40%
GAP JUNCTION%KEGG%HSA04540	GAP JUNCTION%KEGG%HSA04540		75	0.35049	1.48612	0.00754717	0.154014	1	3224	tags=35%, list=20%, signal=43%
REGULATION OF GTPASE ACTIVITY%GO%GO:0043087	REGULATION OF GTPASE ACTIVITY%GO%GO:0043087		167	0.307806	1.48603	0.00943396	0.153873	1	3343	tags=33%, list=21%, signal=41%
RESPONSE TO FATTY ACID%GO%GO:0070542	RESPONSE TO FATTY ACID%GO%GO:0070542		17	0.500138	1.48594	0.0514851	0.153709	1	4016	tags=47%, list=26%, signal=63%
ENDOSOME%GO%GO:0005768	ENDOSOME%GO%GO:0005768		318	0.282681	1.48589	0	0.153493	1	2742	tags=26%, list=17%, signal=31%
PROTEIN MODIFICATION BY SMALL PROTEIN CONJUGATION%GO%GO:0032446	PROTEIN MODIFICATION BY SMALL PROTEIN CONJUGATION%GO%GO:0032446		324	0.284735	1.48501	0	0.154183	1	3108	tags=31%, list=20%, signal=37%
PROTEIN KINASE A BINDING%GO%GO:0051018	PROTEIN KINASE A BINDING%GO%GO:0051018		18	0.487982	1.48486	0.0546559	0.15407	1	3297	tags=50%, list=21%, signal=63%
MALARIA%KEGG%HSA05144	MALARIA%KEGG%HSA05144		42	0.393195	1.48475	0.0373134	0.15393	1	4985	tags=50%, list=32%, signal=73%
BETA1 INTEGRIN CELL SURFACE INTERACTIONS%PATHWAY INTERACTION DATABASE NCI-NATURE CURATED DATA%BETA1 INTEGRIN CELL SURFACE INTERACTIONS	BETA1 INTEGRIN CELL SURFACE INTERACTIONS%PATHWAY INTERACTION DATABASE NCI-NATURE CURATED DATA%BETA1 INTEGRIN CELL SURFACE INTERACTIONS		63	0.357649	1.48437	0.0191205	0.154138	1	3120	tags=30%, list=20%, signal=37%
VOLTAGE-GATED POTASSIUM CHANNEL ACTIVITY%GO%GO:0005249	VOLTAGE-GATED POTASSIUM CHANNEL ACTIVITY%GO%GO:0005249		33	0.421903	1.48374	0.0440613	0.154528	1	4163	tags=42%, list=26%, signal=58%
CDO IN MYOGENESIS%REACTOME%REACT_21402.2	CDO IN MYOGENESIS%REACTOME%REACT_21402.2		21	0.470255	1.48351	0.054326	0.154519	1	5094	tags=62%, list=32%, signal=91%
REGULATION OF CANONICAL WNT RECEPTOR SIGNALING PATHWAY%GO%GO:0060828	REGULATION OF CANONICAL WNT RECEPTOR SIGNALING PATHWAY%GO%GO:0060828		99	0.33034	1.48316	0.0038835	0.154635	1	3223	tags=33%, list=20%, signal=42%
PHAGOSOME%KEGG%HSA04145	PHAGOSOME%KEGG%HSA04145		135	0.315913	1.483	0.0039604	0.154584	1	4222	tags=41%, list=27%, signal=56%
REGULATION OF BLOOD VESSEL SIZE%GO%GO:0050880	REGULATION OF BLOOD VESSEL SIZE%GO%GO:0050880		19	0.483015	1.48259	0.0587084	0.154742	1	1824	tags=26%, list=12%, signal=30%
POSITIVE REGULATION OF PROTEIN PHOSPHORYLATION%GO%GO:0001934	POSITIVE REGULATION OF PROTEIN PHOSPHORYLATION%GO%GO:0001934		405	0.275003	1.48199	0	0.155178	1	3982	tags=35%, list=25%, signal=45%
L1CAM INTERACTIONS%REACTOME%REACT_22205.1	L1CAM INTERACTIONS%REACTOME%REACT_22205.1		82	0.343663	1.4815	0.0197239	0.155455	1	5104	tags=56%, list=32%, signal=83%
CELL PROJECTION%GO%GO:0042995	CELL PROJECTION%GO%GO:0042995		458	0.271263	1.48087	0	0.155851	1	5173	tags=43%, list=33%, signal=63%
BCR SIGNALING PATHWAY%PATHWAY INTERACTION DATABASE NCI-NATURE CURATED DATA%BCR SIGNALING PATHWAY	BCR SIGNALING PATHWAY%PATHWAY INTERACTION DATABASE NCI-NATURE CURATED DATA%BCR SIGNALING PATHWAY		66	0.358542	1.48058	0.0213592	0.155936	1	2830	tags=30%, list=18%, signal=37%
DIGESTIVE TRACT MORPHOGENESIS%GO%GO:0048546	DIGESTIVE TRACT MORPHOGENESIS%GO%GO:0048546		21	0.473271	1.48009	0.0538033	0.156218	1	4733	tags=52%, list=30%, signal=75%
PLATELET ALPHA GRANULE LUMEN%GO%GO:0031093	PLATELET ALPHA GRANULE LUMEN%GO%GO:0031093		35	0.409357	1.47877	0.0450281	0.157366	1	3210	tags=37%, list=20%, signal=47%
HISTONE MODIFICATION%GO%GO:0016570	HISTONE MODIFICATION%GO%GO:0016570		183	0.300703	1.47857	0	0.157352	1	2002	tags=22%, list=13%, signal=25%
REGULATION OF PURINE NUCLEOTIDE CATABOLIC PROCESS%GO%GO:0033121	REGULATION OF PURINE NUCLEOTIDE CATABOLIC PROCESS%GO%GO:0033121		186	0.299909	1.47845	0.0018622	0.157213	1	3407	tags=32%, list=22%, signal=40%
CIRCULATORY SYSTEM DEVELOPMENT%GO%GO:0072359	CIRCULATORY SYSTEM DEVELOPMENT%GO%GO:0072359		302	0.2838	1.47727	0	0.158257	1	5088	tags=39%, list=32%, signal=57%
HEMATOPOIETIC OR LYMPHOID ORGAN DEVELOPMENT%GO%GO:0048534	HEMATOPOIETIC OR LYMPHOID ORGAN DEVELOPMENT%GO%GO:0048534		190	0.297641	1.47716	0.00554529	0.158122	1	4604	tags=38%, list=29%, signal=54%
CARDIOVASCULAR SYSTEM DEVELOPMENT%GO%GO:0072358	CARDIOVASCULAR SYSTEM DEVELOPMENT%GO%GO:0072358		302	0.2838	1.47708	0	0.157946	1	5088	tags=39%, list=32%, signal=57%
AMOEBIASIS%KEGG%HSA05146	AMOEBIASIS%KEGG%HSA05146		87	0.337463	1.47671	0.0114723	0.158105	1	6081	tags=60%, list=39%, signal=97%
VESICLE LUMEN%GO%GO:0031983	VESICLE LUMEN%GO%GO:0031983		36	0.405591	1.47645	0.0289575	0.15811	1	3210	tags=36%, list=20%, signal=45%
MOTOR ACTIVITY%GO%GO:0003774	MOTOR ACTIVITY%GO%GO:0003774		53	0.37219	1.47639	0.0273438	0.157899	1	1526	tags=25%, list=10%, signal=27%
REGULATION OF GLUCOSE TRANSPORT%GO%GO:0010827	REGULATION OF GLUCOSE TRANSPORT%GO%GO:0010827		59	0.364804	1.47638	0.0299625	0.157655	1	4097	tags=37%, list=26%, signal=50%
CD40 CD40L SIGNALING%PATHWAY INTERACTION DATABASE NCI-NATURE CURATED DATA%CD40 CD40L SIGNALING	CD40 CD40L SIGNALING%PATHWAY INTERACTION DATABASE NCI-NATURE CURATED DATA%CD40 CD40L SIGNALING		34	0.410971	1.47574	0.0362173	0.158176	1	4515	tags=47%, list=29%, signal=66%
CARBOHYDRATE DERIVATIVE BINDING%GO%GO:0097367	CARBOHYDRATE DERIVATIVE BINDING%GO%GO:0097367		75	0.349393	1.47534	0.0246212	0.158317	1	3623	tags=33%, list=23%, signal=43%
REGULATION OF WNT RECEPTOR SIGNALING PATHWAY%GO%GO:0030111	REGULATION OF WNT RECEPTOR SIGNALING PATHWAY%GO%GO:0030111		142	0.308352	1.47521	0.00924214	0.158191	1	3977	tags=37%, list=25%, signal=49%
MICROTUBULE BASAL BODY%GO%GO:0005932	MICROTUBULE BASAL BODY%GO%GO:0005932		34	0.408589	1.47422	0.0381679	0.15904	1	3499	tags=38%, list=22%, signal=49%
CHEMOKINE RECEPTORS BIND CHEMOKINES%REACTOME%REACT_15344.1	CHEMOKINE RECEPTORS BIND CHEMOKINES%REACTOME%REACT_15344.1		42	0.390184	1.47378	0.0347648	0.159166	1	6103	tags=52%, list=39%, signal=85%
CALCIUM CHANNEL ACTIVITY%GO%GO:0005262	CALCIUM CHANNEL ACTIVITY%GO%GO:0005262		51	0.377048	1.47372	0.027027	0.158998	1	3297	tags=31%, list=21%, signal=40%
POSITIVE REGULATION OF TRANSCRIPTION FROM RNA POLYMERASE II PROMOTER%GO%GO:0045944	POSITIVE REGULATION OF TRANSCRIPTION FROM RNA POLYMERASE II PROMOTER%GO%GO:0045944		412	0.276728	1.47322	0.00191571	0.159294	1	4021	tags=32%, list=26%, signal=42%
REGULATION OF LEUKOCYTE CHEMOTAXIS%GO%GO:0002688	REGULATION OF LEUKOCYTE CHEMOTAXIS%GO%GO:0002688		49	0.381003	1.47275	0.0351562	0.159541	1	5638	tags=57%, list=36%, signal=89%
COLLAGEN BINDING%GO%GO:0005518	COLLAGEN BINDING%GO%GO:0005518		28	0.433232	1.47227	0.0359168	0.159802	1	3139	tags=36%, list=20%, signal=45%
IL1%NETPATH%IL1	IL1%NETPATH%IL1		69	0.356063	1.4722	0.0244898	0.159636	1	2370	tags=32%, list=15%, signal=37%
ANTIGEN RECEPTOR-MEDIATED SIGNALING PATHWAY%GO%GO:0050851	ANTIGEN RECEPTOR-MEDIATED SIGNALING PATHWAY%GO%GO:0050851		92	0.335184	1.47195	0.0153551	0.159691	1	5767	tags=60%, list=37%, signal=94%
SECRETION BY CELL%GO%GO:0032940	SECRETION BY CELL%GO%GO:0032940		193	0.297724	1.4716	0	0.159789	1	4863	tags=44%, list=31%, signal=63%
BIOCARTA_TOB1_PATHWAY%MSIGDB_C2%BIOCARTA_TOB1_PATHWAY	BIOCARTA_TOB1_PATHWAY%MSIGDB_C2%BIOCARTA_TOB1_PATHWAY		16	0.505514	1.47085	0.0683112	0.160342	1	3543	tags=50%, list=22%, signal=64%
THIOLESTER HYDROLASE ACTIVITY%GO%GO:0016790	THIOLESTER HYDROLASE ACTIVITY%GO%GO:0016790		45	0.38576	1.47042	0.0283019	0.160632	1	4550	tags=47%, list=29%, signal=65%
RETINOIC ACID RECEPTORS-MEDIATED SIGNALING%PATHWAY INTERACTION DATABASE NCI-NATURE CURATED DATA%RETINOIC ACID RECEPTORS-MEDIATED SIGNALING	RETINOIC ACID RECEPTORS-MEDIATED SIGNALING%PATHWAY INTERACTION DATABASE NCI-NATURE CURATED DATA%RETINOIC ACID RECEPTORS-MEDIATED SIGNALING		28	0.428449	1.46928	0.0441459	0.161682	1	1542	tags=29%, list=10%, signal=32%
SIGNALING EVENTS MEDIATED BY HEPATOCYTE GROWTH FACTOR RECEPTOR (C-MET)%PATHWAY INTERACTION DATABASE NCI-NATURE CURATED DATA%SIGNALING EVENTS MEDIATED BY HEPATOCYTE GROWTH FACTOR RECEPTOR (C-MET)	SIGNALING EVENTS MEDIATED BY HEPATOCYTE GROWTH FACTOR RECEPTOR (C-MET)%PATHWAY INTERACTION DATABASE NCI-NATURE CURATED DATA%SIGNALING EVENTS MEDIATED BY HEPATOCYTE GROWTH FACTOR RECEPTOR (C-MET)		78	0.341037	1.46877	0.0191205	0.162031	1	2611	tags=33%, list=17%, signal=40%
PHOSPHATIDYLINOSITOL-3,4,5-TRISPHOSPHATE BINDING%GO%GO:0005547	PHOSPHATIDYLINOSITOL-3,4,5-TRISPHOSPHATE BINDING%GO%GO:0005547		18	0.486794	1.46872	0.0641283	0.161834	1	1239	tags=33%, list=8%, signal=36%
MICROTUBULE ORGANIZING CENTER%GO%GO:0005815	MICROTUBULE ORGANIZING CENTER%GO%GO:0005815		348	0.277645	1.46763	0	0.162779	1	3171	tags=29%, list=20%, signal=35%
BIOCARTA_BCELLSURVIVAL_PATHWAY%MSIGDB_C2%BIOCARTA_BCELLSURVIVAL_PATHWAY	BIOCARTA_BCELLSURVIVAL_PATHWAY%MSIGDB_C2%BIOCARTA_BCELLSURVIVAL_PATHWAY		16	0.494149	1.46751	0.0557769	0.16269	1	2846	tags=44%, list=18%, signal=53%
PROTEIN MONOUBIQUITINATION%GO%GO:0006513	PROTEIN MONOUBIQUITINATION%GO%GO:0006513		35	0.41099	1.46683	0.0426716	0.163182	1	2311	tags=34%, list=15%, signal=40%
REGULATION OF CELLULAR COMPONENT BIOGENESIS%GO%GO:0044087	REGULATION OF CELLULAR COMPONENT BIOGENESIS%GO%GO:0044087		236	0.286534	1.46673	0.00185185	0.163027	1	3653	tags=33%, list=23%, signal=42%
COLORECTAL CANCER%KEGG%HSA05210	COLORECTAL CANCER%KEGG%HSA05210		61	0.361634	1.4667	0.0326296	0.162806	1	3450	tags=36%, list=22%, signal=46%
COVALENT CHROMATIN MODIFICATION%GO%GO:0016569	COVALENT CHROMATIN MODIFICATION%GO%GO:0016569		184	0.299821	1.46651	0.0037594	0.162809	1	2002	tags=22%, list=13%, signal=25%
MULTICELLULAR ORGANISMAL SIGNALING%GO%GO:0035637	MULTICELLULAR ORGANISMAL SIGNALING%GO%GO:0035637		363	0.275376	1.46636	0	0.162728	1	4117	tags=35%, list=26%, signal=46%
CELLULAR COMPONENT ASSEMBLY INVOLVED IN MORPHOGENESIS%GO%GO:0010927	CELLULAR COMPONENT ASSEMBLY INVOLVED IN MORPHOGENESIS%GO%GO:0010927		84	0.338041	1.4662	0.0267686	0.162657	1	4021	tags=37%, list=26%, signal=49%
PROTEINACEOUS EXTRACELLULAR MATRIX%GO%GO:0005578	PROTEINACEOUS EXTRACELLULAR MATRIX%GO%GO:0005578		97	0.327511	1.46609	0.0113208	0.162506	1	4687	tags=41%, list=30%, signal=58%
BIOCARTA_CDC42RAC_PATHWAY%MSIGDB_C2%BIOCARTA_CDC42RAC_PATHWAY	BIOCARTA_CDC42RAC_PATHWAY%MSIGDB_C2%BIOCARTA_CDC42RAC_PATHWAY		16	0.495512	1.4656	0.0412758	0.162786	1	2611	tags=38%, list=17%, signal=45%
EXTRACELLULAR STRUCTURE ORGANIZATION%GO%GO:0043062	EXTRACELLULAR STRUCTURE ORGANIZATION%GO%GO:0043062		109	0.324322	1.46495	0.0113852	0.163225	1	4803	tags=39%, list=30%, signal=56%
ST_G_ALPHA_I_PATHWAY%MSIGDB_C2%ST_G_ALPHA_I_PATHWAY	ST_G_ALPHA_I_PATHWAY%MSIGDB_C2%ST_G_ALPHA_I_PATHWAY		32	0.409438	1.46489	0.0386179	0.16302	1	1583	tags=28%, list=10%, signal=31%
REGULATION OF NUCLEAR SMAD2 3 SIGNALING%PATHWAY INTERACTION DATABASE NCI-NATURE CURATED DATA%REGULATION OF NUCLEAR SMAD2 3 SIGNALING	REGULATION OF NUCLEAR SMAD2 3 SIGNALING%PATHWAY INTERACTION DATABASE NCI-NATURE CURATED DATA%REGULATION OF NUCLEAR SMAD2 3 SIGNALING		74	0.347447	1.46488	0.0151229	0.162779	1	1743	tags=24%, list=11%, signal=27%
PALATE DEVELOPMENT%GO%GO:0060021	PALATE DEVELOPMENT%GO%GO:0060021		27	0.431036	1.46435	0.0466926	0.163131	1	3237	tags=37%, list=21%, signal=47%
HUMORAL IMMUNE RESPONSE%GO%GO:0006959	HUMORAL IMMUNE RESPONSE%GO%GO:0006959		51	0.375268	1.46431	0.0350553	0.162932	1	5648	tags=59%, list=36%, signal=91%
RESPONSE TO ORGANIC NITROGEN%GO%GO:0010243	RESPONSE TO ORGANIC NITROGEN%GO%GO:0010243		263	0.285853	1.46349	0.00385356	0.163616	1	3814	tags=33%, list=24%, signal=43%
ATP-DEPENDENT DNA HELICASE ACTIVITY%GO%GO:0004003	ATP-DEPENDENT DNA HELICASE ACTIVITY%GO%GO:0004003		23	0.454226	1.46342	0.0437262	0.163448	1	2262	tags=39%, list=14%, signal=46%
GOLGI-ASSOCIATED VESICLE%GO%GO:0005798	GOLGI-ASSOCIATED VESICLE%GO%GO:0005798		44	0.383894	1.46338	0.034749	0.16326	1	3224	tags=48%, list=20%, signal=60%
ARTERY DEVELOPMENT%GO%GO:0060840	ARTERY DEVELOPMENT%GO%GO:0060840		32	0.417457	1.46307	0.0473373	0.163383	1	3476	tags=34%, list=22%, signal=44%
NETRIN-MEDIATED SIGNALING EVENTS%PATHWAY INTERACTION DATABASE NCI-NATURE CURATED DATA%NETRIN-MEDIATED SIGNALING EVENTS	NETRIN-MEDIATED SIGNALING EVENTS%PATHWAY INTERACTION DATABASE NCI-NATURE CURATED DATA%NETRIN-MEDIATED SIGNALING EVENTS		31	0.418094	1.46151	0.045082	0.164904	1	3192	tags=42%, list=20%, signal=52%
MEMBRANE TRAFFICKING%REACTOME%REACT_11123.4	MEMBRANE TRAFFICKING%REACTOME%REACT_11123.4		167	0.302924	1.46135	0.011215	0.164817	1	3055	tags=33%, list=19%, signal=40%
RESPONSE TO NITROGEN COMPOUND%GO%GO:1901698	RESPONSE TO NITROGEN COMPOUND%GO%GO:1901698		283	0.28266	1.46123	0	0.164692	1	3814	tags=33%, list=24%, signal=43%
FAT CELL DIFFERENTIATION%GO%GO:0045444	FAT CELL DIFFERENTIATION%GO%GO:0045444		33	0.416708	1.46091	0.0412758	0.16479	1	2688	tags=33%, list=17%, signal=40%
FOXO FAMILY SIGNALING%PATHWAY INTERACTION DATABASE NCI-NATURE CURATED DATA%FOXO FAMILY SIGNALING	FOXO FAMILY SIGNALING%PATHWAY INTERACTION DATABASE NCI-NATURE CURATED DATA%FOXO FAMILY SIGNALING		48	0.374767	1.46065	0.0267686	0.164864	1	4106	tags=48%, list=26%, signal=65%
EPIDERMAL GROWTH FACTOR RECEPTOR SIGNALING PATHWAY%GO%GO:0007173	EPIDERMAL GROWTH FACTOR RECEPTOR SIGNALING PATHWAY%GO%GO:0007173		120	0.313911	1.45919	0.00571429	0.166276	1	2759	tags=33%, list=18%, signal=40%
POSITIVE REGULATION OF CELL-MATRIX ADHESION%GO%GO:0001954	POSITIVE REGULATION OF CELL-MATRIX ADHESION%GO%GO:0001954		19	0.473783	1.45847	0.0729367	0.166858	1	4790	tags=53%, list=30%, signal=76%
BIOCARTA_NTHI_PATHWAY%MSIGDB_C2%BIOCARTA_NTHI_PATHWAY	BIOCARTA_NTHI_PATHWAY%MSIGDB_C2%BIOCARTA_NTHI_PATHWAY		23	0.450045	1.45826	0.0350195	0.16688	1	3237	tags=39%, list=21%, signal=49%
BIOCARTA_RARRXR_PATHWAY%MSIGDB_C2%BIOCARTA_RARRXR_PATHWAY	BIOCARTA_RARRXR_PATHWAY%MSIGDB_C2%BIOCARTA_RARRXR_PATHWAY		15	0.509309	1.45777	0.0639854	0.167171	1	1542	tags=33%, list=10%, signal=37%
ENDOMETRIAL CANCER%KEGG%HSA05213	ENDOMETRIAL CANCER%KEGG%HSA05213		50	0.373819	1.45751	0.0305344	0.167183	1	1847	tags=28%, list=12%, signal=32%
RESPONSE TO ESTRADIOL STIMULUS%GO%GO:0032355	RESPONSE TO ESTRADIOL STIMULUS%GO%GO:0032355		15	0.508257	1.45719	0.0654762	0.167334	1	3095	tags=53%, list=20%, signal=66%
REGULATION OF EPIDERMAL CELL DIFFERENTIATION%GO%GO:0045604	REGULATION OF EPIDERMAL CELL DIFFERENTIATION%GO%GO:0045604		15	0.507109	1.4569	0.0708812	0.167458	1	2341	tags=40%, list=15%, signal=47%
RECEPTOR TYROSINE KINASE BINDING%GO%GO:0030971	RECEPTOR TYROSINE KINASE BINDING%GO%GO:0030971		24	0.444657	1.45676	0.0552486	0.167398	1	3328	tags=38%, list=21%, signal=47%
INTERNALIZATION OF ERBB1%PATHWAY INTERACTION DATABASE NCI-NATURE CURATED DATA%INTERNALIZATION OF ERBB1	INTERNALIZATION OF ERBB1%PATHWAY INTERACTION DATABASE NCI-NATURE CURATED DATA%INTERNALIZATION OF ERBB1		37	0.406364	1.45663	0.0417457	0.167301	1	3082	tags=43%, list=20%, signal=54%
GOLGI ASSOCIATED VESICLE BIOGENESIS%REACTOME%REACT_19400.2	GOLGI ASSOCIATED VESICLE BIOGENESIS%REACTOME%REACT_19400.2		49	0.374037	1.4566	0.0431373	0.167095	1	3025	tags=41%, list=19%, signal=50%
RESPONSE TO PEPTIDE%GO%GO:1901652	RESPONSE TO PEPTIDE%GO%GO:1901652		197	0.29648	1.45647	0.00378072	0.16698	1	3924	tags=36%, list=25%, signal=47%
LIPID BINDING%GO%GO:0008289	LIPID BINDING%GO%GO:0008289		252	0.285391	1.45622	0.0038835	0.167021	1	4468	tags=37%, list=28%, signal=51%
NEURON PROJECTION DEVELOPMENT%GO%GO:0031175	NEURON PROJECTION DEVELOPMENT%GO%GO:0031175		355	0.274136	1.4562	0.00194175	0.16679	1	3201	tags=28%, list=20%, signal=35%
INORGANIC CATION TRANSMEMBRANE TRANSPORTER ACTIVITY%GO%GO:0022890	INORGANIC CATION TRANSMEMBRANE TRANSPORTER ACTIVITY%GO%GO:0022890		180	0.295729	1.45589	0.00576923	0.166887	1	4192	tags=33%, list=27%, signal=45%
REGULATION OF NUCLEOTIDE CATABOLIC PROCESS%GO%GO:0030811	REGULATION OF NUCLEOTIDE CATABOLIC PROCESS%GO%GO:0030811		187	0.299197	1.45559	0.003861	0.16698	1	3407	tags=32%, list=22%, signal=40%
PHOSPHATASE ACTIVITY%GO%GO:0016791	PHOSPHATASE ACTIVITY%GO%GO:0016791		147	0.303279	1.4544	0.0131332	0.168081	1	3618	tags=33%, list=23%, signal=42%
NUCLEAR IMPORT%GO%GO:0051170	NUCLEAR IMPORT%GO%GO:0051170		56	0.36612	1.45401	0.0415842	0.168263	1	3222	tags=36%, list=20%, signal=45%
REGULATION OF NERVOUS SYSTEM DEVELOPMENT%GO%GO:0051960	REGULATION OF NERVOUS SYSTEM DEVELOPMENT%GO%GO:0051960		194	0.296157	1.45392	0	0.168109	1	4101	tags=36%, list=26%, signal=48%
CYTOPLASMIC MEMBRANE-BOUNDED VESICLE LUMEN%GO%GO:0060205	CYTOPLASMIC MEMBRANE-BOUNDED VESICLE LUMEN%GO%GO:0060205		36	0.405591	1.45354	0.0485075	0.168338	1	3210	tags=36%, list=20%, signal=45%
GMCSF-MEDIATED SIGNALING EVENTS%PATHWAY INTERACTION DATABASE NCI-NATURE CURATED DATA%GMCSF-MEDIATED SIGNALING EVENTS	GMCSF-MEDIATED SIGNALING EVENTS%PATHWAY INTERACTION DATABASE NCI-NATURE CURATED DATA%GMCSF-MEDIATED SIGNALING EVENTS		35	0.406823	1.45339	0.0407767	0.168272	1	1774	tags=29%, list=11%, signal=32%
PRIMARY CILIUM%GO%GO:0072372	PRIMARY CILIUM%GO%GO:0072372		51	0.366725	1.45321	0.0419847	0.168206	1	5391	tags=55%, list=34%, signal=83%
POSITIVE REGULATION OF DEVELOPMENTAL PROCESS%GO%GO:0051094	POSITIVE REGULATION OF DEVELOPMENTAL PROCESS%GO%GO:0051094		378	0.27391	1.45238	0	0.168963	1	4604	tags=38%, list=29%, signal=52%
TRANSMEMBRANE RECEPTOR PROTEIN TYROSINE KINASE ACTIVITY%GO%GO:0004714	TRANSMEMBRANE RECEPTOR PROTEIN TYROSINE KINASE ACTIVITY%GO%GO:0004714		46	0.381059	1.45209	0.0482375	0.169075	1	1237	tags=24%, list=8%, signal=26%
CHROMATIN MODIFICATION%GO%GO:0016568	CHROMATIN MODIFICATION%GO%GO:0016568		258	0.284826	1.45128	0	0.169782	1	3000	tags=26%, list=19%, signal=31%
B CELL RECEPTOR SIGNALING PATHWAY%GO%GO:0050853	B CELL RECEPTOR SIGNALING PATHWAY%GO%GO:0050853		20	0.454594	1.45081	0.0578842	0.170006	1	5939	tags=75%, list=38%, signal=120%
NEGATIVE REGULATION OF IMMUNE RESPONSE%GO%GO:0050777	NEGATIVE REGULATION OF IMMUNE RESPONSE%GO%GO:0050777		26	0.434294	1.44994	0.0385356	0.170731	1	5638	tags=65%, list=36%, signal=102%
REGULATION OF NEURON PROJECTION DEVELOPMENT%GO%GO:0010975	REGULATION OF NEURON PROJECTION DEVELOPMENT%GO%GO:0010975		111	0.320317	1.44975	0.0116054	0.1707	1	3965	tags=38%, list=25%, signal=50%
TRANSPORT VESICLE%GO%GO:0030133	TRANSPORT VESICLE%GO%GO:0030133		83	0.337594	1.44966	0.0258964	0.170562	1	3699	tags=39%, list=23%, signal=50%
LIPID TRANSPORTER ACTIVITY%GO%GO:0005319	LIPID TRANSPORTER ACTIVITY%GO%GO:0005319		35	0.406903	1.44944	0.040367	0.170563	1	4178	tags=43%, list=27%, signal=58%
SEX DIFFERENTIATION%GO%GO:0007548	SEX DIFFERENTIATION%GO%GO:0007548		82	0.341987	1.44918	0.0185529	0.170636	1	3095	tags=28%, list=20%, signal=35%
EXTRACELLULAR SPACE%GO%GO:0005615	EXTRACELLULAR SPACE%GO%GO:0005615		352	0.275512	1.44912	0	0.170451	1	4803	tags=36%, list=30%, signal=50%
CYTOKINE-CYTOKINE RECEPTOR INTERACTION%KEGG%HSA04060	CYTOKINE-CYTOKINE RECEPTOR INTERACTION%KEGG%HSA04060		191	0.293938	1.44902	0.00566038	0.170336	1	5928	tags=49%, list=38%, signal=77%
CENTROSOME%GO%GO:0005813	CENTROSOME%GO%GO:0005813		325	0.277695	1.44821	0.00359066	0.170976	1	3171	tags=29%, list=20%, signal=35%
BLOOD VESSEL DEVELOPMENT%GO%GO:0001568	BLOOD VESSEL DEVELOPMENT%GO%GO:0001568		168	0.299456	1.44821	0.00965251	0.170742	1	5064	tags=40%, list=32%, signal=59%
MELANOMA%KEGG%HSA05218	MELANOMA%KEGG%HSA05218		57	0.358011	1.44735	0.0284091	0.171499	1	3756	tags=42%, list=24%, signal=55%
IMMUNE SYSTEM DEVELOPMENT%GO%GO:0002520	IMMUNE SYSTEM DEVELOPMENT%GO%GO:0002520		210	0.289175	1.44717	0	0.171475	1	4604	tags=38%, list=29%, signal=53%
NOTCH%NETPATH%NOTCH	NOTCH%NETPATH%NOTCH		72	0.35004	1.44694	0.018797	0.17153	1	2830	tags=33%, list=18%, signal=40%
ENDOCYTOSIS%GO%GO:0006897	ENDOCYTOSIS%GO%GO:0006897		147	0.304852	1.44677	0.010989	0.171458	1	4488	tags=44%, list=28%, signal=61%
NECTIN ADHESION PATHWAY%PATHWAY INTERACTION DATABASE NCI-NATURE CURATED DATA%NECTIN ADHESION PATHWAY	NECTIN ADHESION PATHWAY%PATHWAY INTERACTION DATABASE NCI-NATURE CURATED DATA%NECTIN ADHESION PATHWAY		30	0.404679	1.44659	0.0707457	0.171441	1	4077	tags=43%, list=26%, signal=58%
LEISHMANIASIS%KEGG%HSA05140	LEISHMANIASIS%KEGG%HSA05140		67	0.349334	1.44642	0.0235294	0.171391	1	4985	tags=52%, list=32%, signal=76%
[truncated: 2,369 more rows]
