# Supplementary material for: Integrative landscape of dysregulated signaling pathways of clinically distinct pancreatic cancer subtypes
Source: Oncotarget. 2018 Jun 26;9(49):29123–39. doi: 10.18632/oncotarget.25632 (PMC6044387; doi:10.18632/oncotarget.25632)
Supplement: Supplementary file 4 [file oncotarget-09-29123-s004.xlsx]

## Sheet: Enriched in Classical
NAME	GS<br> follow link to MSigDB	GS DETAILS	SIZE	ES	NES	NOM p-val	FDR q-val	FWER p-val	RANK AT MAX	LEADING EDGE
STABILIZATION AND EXPANSION OF THE E-CADHERIN ADHERENS JUNCTION%PATHWAY INTERACTION DATABASE NCI-NATURE CURATED DATA%STABILIZATION AND EXPANSION OF THE E-CADHERIN ADHERENS JUNCTION	STABILIZATION AND EXPANSION OF THE E-CADHERIN ADHERENS JUNCTION%PATHWAY INTERACTION DATABASE NCI-NATURE CURATED DATA%STABILIZATION AND EXPANSION OF THE E-CADHERIN ADHERENS JUNCTION	Details ...	39	0.654196	2.65758	0	0	0	2752	tags=59%, list=17%, signal=71%
SISTER CHROMATID SEGREGATION%GO%GO:0000819	SISTER CHROMATID SEGREGATION%GO%GO:0000819	Details ...	42	0.637357	2.63697	0	0	0	3589	tags=57%, list=23%, signal=74%
MITOTIC SISTER CHROMATID SEGREGATION%GO%GO:0000070	MITOTIC SISTER CHROMATID SEGREGATION%GO%GO:0000070	Details ...	39	0.640088	2.60994	0	0	0	3589	tags=56%, list=23%, signal=73%
CELL JUNCTION ORGANIZATION%REACTOME%REACT_20676.1	CELL JUNCTION ORGANIZATION%REACTOME%REACT_20676.1	Details ...	68	0.553951	2.58974	0	0	0	1650	tags=41%, list=10%, signal=46%
EPIDERMIS DEVELOPMENT%GO%GO:0008544	EPIDERMIS DEVELOPMENT%GO%GO:0008544	Details ...	89	0.516038	2.58618	0	0	0	3574	tags=49%, list=23%, signal=64%
EGFR1%NETPATH%EGFR1	EGFR1%NETPATH%EGFR1	Details ...	458	0.412084	2.55178	0	0.00025112	0.001	2792	tags=36%, list=18%, signal=42%
DNA CONFORMATION CHANGE%GO%GO:0071103	DNA CONFORMATION CHANGE%GO%GO:0071103	Details ...	100	0.502684	2.51932	0	0.000215246	0.001	3899	tags=49%, list=25%, signal=65%
EGFR1%IOB%EGFR1	EGFR1%IOB%EGFR1	Details ...	446	0.409773	2.5193	0	0.00018834	0.001	2792	tags=36%, list=18%, signal=42%
CELL-CELL COMMUNICATION%REACTOME%REACT_111155.1	CELL-CELL COMMUNICATION%REACTOME%REACT_111155.1	Details ...	104	0.498801	2.51255	0	0.000167413	0.001	1961	tags=41%, list=12%, signal=47%
VALIDATED TRANSCRIPTIONAL TARGETS OF DELTANP63 ISOFORMS%PATHWAY INTERACTION DATABASE NCI-NATURE CURATED DATA%VALIDATED TRANSCRIPTIONAL TARGETS OF DELTANP63 ISOFORMS	VALIDATED TRANSCRIPTIONAL TARGETS OF DELTANP63 ISOFORMS%PATHWAY INTERACTION DATABASE NCI-NATURE CURATED DATA%VALIDATED TRANSCRIPTIONAL TARGETS OF DELTANP63 ISOFORMS	Details ...	45	0.588093	2.49834	0	0.000150672	0.001	2727	tags=49%, list=17%, signal=59%
TRAIL%IOB%TRAIL	TRAIL%IOB%TRAIL	Details ...	55	0.566087	2.48194	0	0.000136975	0.001	3546	tags=53%, list=23%, signal=68%
DNA PACKAGING%GO%GO:0006323	DNA PACKAGING%GO%GO:0006323	Details ...	72	0.523802	2.46284	0	0.00012556	0.001	3827	tags=51%, list=24%, signal=68%
VALIDATED TRANSCRIPTIONAL TARGETS OF TAP63 ISOFORMS%PATHWAY INTERACTION DATABASE NCI-NATURE CURATED DATA%VALIDATED TRANSCRIPTIONAL TARGETS OF TAP63 ISOFORMS	VALIDATED TRANSCRIPTIONAL TARGETS OF TAP63 ISOFORMS%PATHWAY INTERACTION DATABASE NCI-NATURE CURATED DATA%VALIDATED TRANSCRIPTIONAL TARGETS OF TAP63 ISOFORMS	Details ...	53	0.555424	2.45047	0	0.000115902	0.001	4023	tags=62%, list=26%, signal=83%
NUCLEOSOME ASSEMBLY%REACTOME%REACT_22344.1	NUCLEOSOME ASSEMBLY%REACTOME%REACT_22344.1	Details ...	36	0.603092	2.44435	0	0.000107623	0.001	3827	tags=64%, list=24%, signal=84%
ALPHA6BETA4INTEGRIN%IOB%ALPHA6BETA4INTEGRIN	ALPHA6BETA4INTEGRIN%IOB%ALPHA6BETA4INTEGRIN	Details ...	65	0.540944	2.44174	0	0.000200255	0.002	1887	tags=43%, list=12%, signal=49%
PLK1 SIGNALING EVENTS%PATHWAY INTERACTION DATABASE NCI-NATURE CURATED DATA%PLK1 SIGNALING EVENTS	PLK1 SIGNALING EVENTS%PATHWAY INTERACTION DATABASE NCI-NATURE CURATED DATA%PLK1 SIGNALING EVENTS	Details ...	44	0.577249	2.4262	0	0.000383544	0.004	4100	tags=61%, list=26%, signal=83%
ALPHA6BETA4INTEGRIN%NETPATH%ALPHA6BETA4INTEGRIN	ALPHA6BETA4INTEGRIN%NETPATH%ALPHA6BETA4INTEGRIN	Details ...	71	0.523059	2.41883	0	0.000452556	0.005	1887	tags=39%, list=12%, signal=45%
CHROMOSOME SEGREGATION%GO%GO:0007059	CHROMOSOME SEGREGATION%GO%GO:0007059	Details ...	95	0.477716	2.38275	0	0.000771261	0.009	3639	tags=48%, list=23%, signal=63%
FAS%IOB%FAS	FAS%IOB%FAS	Details ...	114	0.459193	2.37893	0	0.000730668	0.009	3546	tags=46%, list=23%, signal=60%
DEPOSITION OF NEW CENPA-CONTAINING NUCLEOSOMES AT THE CENTROMERE%REACTOME%REACT_22186.2	DEPOSITION OF NEW CENPA-CONTAINING NUCLEOSOMES AT THE CENTROMERE%REACTOME%REACT_22186.2	Details ...	36	0.603092	2.37047	0	0.000845945	0.011	3827	tags=64%, list=24%, signal=84%
MITOSIS%GO%GO:0007067	MITOSIS%GO%GO:0007067		163	0.430318	2.36648	0	0.000805662	0.011	3755	tags=47%, list=24%, signal=61%
E-CADHERIN SIGNALING IN THE NASCENT ADHERENS JUNCTION%PATHWAY INTERACTION DATABASE NCI-NATURE CURATED DATA%E-CADHERIN SIGNALING IN THE NASCENT ADHERENS JUNCTION	E-CADHERIN SIGNALING IN THE NASCENT ADHERENS JUNCTION%PATHWAY INTERACTION DATABASE NCI-NATURE CURATED DATA%E-CADHERIN SIGNALING IN THE NASCENT ADHERENS JUNCTION		36	0.585336	2.36211	0	0.000769041	0.011	1226	tags=42%, list=8%, signal=45%
REGULATION OF CHROMOSOME SEGREGATION%GO%GO:0051983	REGULATION OF CHROMOSOME SEGREGATION%GO%GO:0051983		22	0.655541	2.35991	0	0.000735604	0.011	3753	tags=68%, list=24%, signal=89%
RNA POLYMERASE I CHAIN ELONGATION%REACTOME%REACT_2204.1	RNA POLYMERASE I CHAIN ELONGATION%REACTOME%REACT_2204.1		41	0.556347	2.34311	0	0.00109842	0.017	4021	tags=66%, list=26%, signal=88%
M PHASE OF MITOTIC CELL CYCLE%GO%GO:0000087	M PHASE OF MITOTIC CELL CYCLE%GO%GO:0000087		93	0.464529	2.33351	0	0.00105448	0.017	3753	tags=52%, list=24%, signal=67%
APICAL JUNCTION COMPLEX%GO%GO:0043296	APICAL JUNCTION COMPLEX%GO%GO:0043296		59	0.523491	2.32584	0	0.00142712	0.024	1961	tags=39%, list=12%, signal=44%
MITOTIC PROMETAPHASE%REACTOME%REACT_682.3	MITOTIC PROMETAPHASE%REACTOME%REACT_682.3		99	0.467488	2.31848	0	0.00143103	0.025	3753	tags=49%, list=24%, signal=65%
CELL-CELL JUNCTION ORGANIZATION%REACTOME%REACT_19331.2	CELL-CELL JUNCTION ORGANIZATION%REACTOME%REACT_19331.2		43	0.549556	2.3056	0	0.00176382	0.032	1961	tags=42%, list=12%, signal=48%
NUCLEAR DIVISION%GO%GO:0000280	NUCLEAR DIVISION%GO%GO:0000280		163	0.430318	2.29805	0	0.00186274	0.035	3755	tags=47%, list=24%, signal=61%
FOXM1 TRANSCRIPTION FACTOR NETWORK%PATHWAY INTERACTION DATABASE NCI-NATURE CURATED DATA%FOXM1 TRANSCRIPTION FACTOR NETWORK	FOXM1 TRANSCRIPTION FACTOR NETWORK%PATHWAY INTERACTION DATABASE NCI-NATURE CURATED DATA%FOXM1 TRANSCRIPTION FACTOR NETWORK		39	0.548331	2.28866	0	0.00200633	0.039	3601	tags=51%, list=23%, signal=66%
ERBB1 DOWNSTREAM SIGNALING%PATHWAY INTERACTION DATABASE NCI-NATURE CURATED DATA%ERBB1 DOWNSTREAM SIGNALING	ERBB1 DOWNSTREAM SIGNALING%PATHWAY INTERACTION DATABASE NCI-NATURE CURATED DATA%ERBB1 DOWNSTREAM SIGNALING		103	0.454601	2.28445	0	0.00214131	0.043	2156	tags=35%, list=14%, signal=40%
A6B1 AND A6B4 INTEGRIN SIGNALING%PATHWAY INTERACTION DATABASE NCI-NATURE CURATED DATA%A6B1 AND A6B4 INTEGRIN SIGNALING	A6B1 AND A6B4 INTEGRIN SIGNALING%PATHWAY INTERACTION DATABASE NCI-NATURE CURATED DATA%A6B1 AND A6B4 INTEGRIN SIGNALING		43	0.548414	2.28348	0	0.00212388	0.044	2629	tags=49%, list=17%, signal=58%
E-CADHERIN SIGNALING IN KERATINOCYTES%PATHWAY INTERACTION DATABASE NCI-NATURE CURATED DATA%E-CADHERIN SIGNALING IN KERATINOCYTES	E-CADHERIN SIGNALING IN KERATINOCYTES%PATHWAY INTERACTION DATABASE NCI-NATURE CURATED DATA%E-CADHERIN SIGNALING IN KERATINOCYTES		20	0.65751	2.27679	0	0.00215266	0.046	1694	tags=55%, list=11%, signal=62%
EPHB FORWARD SIGNALING%PATHWAY INTERACTION DATABASE NCI-NATURE CURATED DATA%EPHB FORWARD SIGNALING	EPHB FORWARD SIGNALING%PATHWAY INTERACTION DATABASE NCI-NATURE CURATED DATA%EPHB FORWARD SIGNALING		39	0.550771	2.27146	0	0.00227105	0.05	2247	tags=46%, list=14%, signal=54%
CDC42 SIGNALING EVENTS%PATHWAY INTERACTION DATABASE NCI-NATURE CURATED DATA%CDC42 SIGNALING EVENTS	CDC42 SIGNALING EVENTS%PATHWAY INTERACTION DATABASE NCI-NATURE CURATED DATA%CDC42 SIGNALING EVENTS		67	0.478976	2.25101	0	0.00294704	0.066	2414	tags=40%, list=15%, signal=47%
DNA-DEPENDENT ATPASE ACTIVITY%GO%GO:0008094	DNA-DEPENDENT ATPASE ACTIVITY%GO%GO:0008094		54	0.511008	2.24512	0	0.00303863	0.07	5285	tags=74%, list=34%, signal=111%
ORGANELLE FISSION%GO%GO:0048285	ORGANELLE FISSION%GO%GO:0048285		180	0.404914	2.23892	0	0.0032084	0.076	3755	tags=45%, list=24%, signal=58%
WW DOMAIN BINDING%GO%GO:0050699	WW DOMAIN BINDING%GO%GO:0050699		17	0.679464	2.2384	0	0.00312397	0.076	2353	tags=47%, list=15%, signal=55%
RESOLUTION OF SISTER CHROMATID COHESION%REACTOME%REACT_150425.2	RESOLUTION OF SISTER CHROMATID COHESION%REACTOME%REACT_150425.2		91	0.456656	2.23177	0	0.00331975	0.083	3753	tags=49%, list=24%, signal=65%
DNA HELICASE ACTIVITY%GO%GO:0003678	DNA HELICASE ACTIVITY%GO%GO:0003678		39	0.544536	2.22374	0	0.00350732	0.09	5285	tags=72%, list=34%, signal=108%
CELL JUNCTION ORGANIZATION%GO%GO:0034330	CELL JUNCTION ORGANIZATION%GO%GO:0034330		130	0.426088	2.21831	0	0.00368622	0.094	2058	tags=34%, list=13%, signal=39%
KINETOCHORE%GO%GO:0000776	KINETOCHORE%GO%GO:0000776		70	0.478013	2.21155	0	0.00396327	0.101	3753	tags=50%, list=24%, signal=65%
MITOTIC PROMETAPHASE%GO%GO:0000236	MITOTIC PROMETAPHASE%GO%GO:0000236		79	0.463305	2.20929	0	0.0040853	0.105	3753	tags=52%, list=24%, signal=68%
CHROMATIN ASSEMBLY%GO%GO:0031497	CHROMATIN ASSEMBLY%GO%GO:0031497		51	0.503206	2.19263	0	0.00476228	0.127	3827	tags=51%, list=24%, signal=67%
OCCLUDING JUNCTION%GO%GO:0070160	OCCLUDING JUNCTION%GO%GO:0070160		45	0.512269	2.18972	0	0.00479414	0.13	1888	tags=38%, list=12%, signal=43%
TIGHT JUNCTION%GO%GO:0005923	TIGHT JUNCTION%GO%GO:0005923		45	0.512269	2.18893	0	0.00472424	0.131	1888	tags=38%, list=12%, signal=43%
MITOTIC M-M G1 PHASES%REACTOME%REACT_21300.3	MITOTIC M-M G1 PHASES%REACTOME%REACT_21300.3		222	0.387204	2.18792	0	0.00469005	0.132	4109	tags=44%, list=26%, signal=59%
RAC1 SIGNALING PATHWAY%PATHWAY INTERACTION DATABASE NCI-NATURE CURATED DATA%RAC1 SIGNALING PATHWAY	RAC1 SIGNALING PATHWAY%PATHWAY INTERACTION DATABASE NCI-NATURE CURATED DATA%RAC1 SIGNALING PATHWAY		54	0.489956	2.17478	0	0.00504091	0.144	3546	tags=50%, list=23%, signal=64%
M PHASE%GO%GO:0000279	M PHASE%GO%GO:0000279		110	0.435452	2.17432	0	0.00496891	0.145	3753	tags=49%, list=24%, signal=64%
RNA POLYMERASE I PROMOTER CLEARANCE%REACTOME%REACT_1974.2	RNA POLYMERASE I PROMOTER CLEARANCE%REACTOME%REACT_1974.2		47	0.511442	2.17033	0	0.00505468	0.15	4734	tags=70%, list=30%, signal=100%
RNA POLYMERASE I TRANSCRIPTION%REACTOME%REACT_1309.1	RNA POLYMERASE I TRANSCRIPTION%REACTOME%REACT_1309.1		49	0.495499	2.16218	0	0.00531745	0.161	4734	tags=69%, list=30%, signal=99%
CELL CYCLE PHASE%GO%GO:0022403	CELL CYCLE PHASE%GO%GO:0022403		298	0.368858	2.16059	0	0.0052743	0.163	3753	tags=42%, list=24%, signal=54%
CELL CYCLE%REACTOME%REACT_115566.3	CELL CYCLE%REACTOME%REACT_115566.3		419	0.352551	2.15924	0	0.00532215	0.167	4109	tags=44%, list=26%, signal=58%
CHROMOSOME, CENTROMERIC REGION%GO%GO:0000775	CHROMOSOME, CENTROMERIC REGION%GO%GO:0000775		85	0.446565	2.15789	0	0.00525197	0.168	3753	tags=48%, list=24%, signal=63%
ATP-DEPENDENT DNA HELICASE ACTIVITY%GO%GO:0004003	ATP-DEPENDENT DNA HELICASE ACTIVITY%GO%GO:0004003		23	0.610964	2.15482	0.00258398	0.0052399	0.169	5285	tags=78%, list=34%, signal=118%
NECTIN ADHESION PATHWAY%PATHWAY INTERACTION DATABASE NCI-NATURE CURATED DATA%NECTIN ADHESION PATHWAY	NECTIN ADHESION PATHWAY%PATHWAY INTERACTION DATABASE NCI-NATURE CURATED DATA%NECTIN ADHESION PATHWAY		30	0.550315	2.14979	0	0.00544921	0.179	2414	tags=47%, list=15%, signal=55%
CELL-SUBSTRATE JUNCTION ASSEMBLY%GO%GO:0007044	CELL-SUBSTRATE JUNCTION ASSEMBLY%GO%GO:0007044		23	0.607759	2.14731	0	0.00554453	0.185	1848	tags=52%, list=12%, signal=59%
PROTEIN PHOSPHATASE 2A BINDING%GO%GO:0051721	PROTEIN PHOSPHATASE 2A BINDING%GO%GO:0051721		16	0.678187	2.14492	0	0.00555489	0.188	2432	tags=56%, list=15%, signal=66%
CELL JUNCTION ASSEMBLY%GO%GO:0034329	CELL JUNCTION ASSEMBLY%GO%GO:0034329		113	0.434226	2.14314	0	0.00561886	0.194	2058	tags=35%, list=13%, signal=40%
APOPTOTIC EXECUTION PHASE%REACTOME%REACT_995.7	APOPTOTIC EXECUTION PHASE%REACTOME%REACT_995.7		42	0.507626	2.13905	0	0.00580943	0.202	3843	tags=60%, list=24%, signal=79%
ALCOHOL BIOSYNTHETIC PROCESS%GO%GO:0046165	ALCOHOL BIOSYNTHETIC PROCESS%GO%GO:0046165		64	0.46748	2.13798	0	0.00573999	0.203	4296	tags=56%, list=27%, signal=77%
RNA POLYMERASE I PROMOTER OPENING%REACTOME%REACT_2232.2	RNA POLYMERASE I PROMOTER OPENING%REACTOME%REACT_2232.2		24	0.592361	2.12919	0	0.00602173	0.217	3938	tags=79%, list=25%, signal=105%
CELL CYCLE, MITOTIC%REACTOME%REACT_152.6	CELL CYCLE, MITOTIC%REACTOME%REACT_152.6		358	0.34916	2.12379	0	0.00634267	0.23	4319	tags=45%, list=27%, signal=61%
BIOCARTA_RHO_PATHWAY%MSIGDB_C2%BIOCARTA_RHO_PATHWAY	BIOCARTA_RHO_PATHWAY%MSIGDB_C2%BIOCARTA_RHO_PATHWAY		31	0.558366	2.12248	0	0.00633862	0.234	3847	tags=52%, list=24%, signal=68%
CELL JUNCTION%GO%GO:0030054	CELL JUNCTION%GO%GO:0030054		271	0.361022	2.11828	0	0.00650376	0.241	2058	tags=30%, list=13%, signal=34%
RNA POLYMERASE II CORE PROMOTER PROXIMAL REGION SEQUENCE-SPECIFIC DNA BINDING TRANSCRIPTION FACTOR ACTIVITY INVOLVED IN NEGATIVE REGULATION OF TRANSCRIPTION%GO%GO:0001078	RNA POLYMERASE II CORE PROMOTER PROXIMAL REGION SEQUENCE-SPECIFIC DNA BINDING TRANSCRIPTION FACTOR ACTIVITY INVOLVED IN NEGATIVE REGULATION OF TRANSCRIPTION%GO%GO:0001078		20	0.616273	2.11815	0	0.00642843	0.242	1831	tags=50%, list=12%, signal=57%
DIRECT P53 EFFECTORS%PATHWAY INTERACTION DATABASE NCI-NATURE CURATED DATA%DIRECT P53 EFFECTORS	DIRECT P53 EFFECTORS%PATHWAY INTERACTION DATABASE NCI-NATURE CURATED DATA%DIRECT P53 EFFECTORS		133	0.397135	2.1159	0	0.00647045	0.246	2971	tags=35%, list=19%, signal=43%
NIK/NF-KAPPAB CASCADE%GO%GO:0038061	NIK/NF-KAPPAB CASCADE%GO%GO:0038061		19	0.620841	2.09582	0	0.0078911	0.299	3897	tags=68%, list=25%, signal=91%
M PHASE%REACTOME%REACT_910.3	M PHASE%REACTOME%REACT_910.3		190	0.376974	2.08269	0	0.00889537	0.335	4109	tags=44%, list=26%, signal=58%
CORE PROMOTER BINDING%GO%GO:0001047	CORE PROMOTER BINDING%GO%GO:0001047		34	0.533473	2.0821	0	0.00885685	0.338	3527	tags=56%, list=22%, signal=72%
SMALL CELL LUNG CANCER%KEGG%HSA05222	SMALL CELL LUNG CANCER%KEGG%HSA05222		82	0.427743	2.0767	0	0.00916737	0.355	2400	tags=33%, list=15%, signal=39%
CELL CYCLE CHECKPOINT%GO%GO:0000075	CELL CYCLE CHECKPOINT%GO%GO:0000075		210	0.367881	2.07607	0	0.00908385	0.356	3670	tags=40%, list=23%, signal=51%
THYROID CANCER%KEGG%HSA05216	THYROID CANCER%KEGG%HSA05216		28	0.548978	2.07315	0	0.009281	0.366	3417	tags=54%, list=22%, signal=68%
TRAIL SIGNALING PATHWAY%PATHWAY INTERACTION DATABASE NCI-NATURE CURATED DATA%TRAIL SIGNALING PATHWAY	TRAIL SIGNALING PATHWAY%PATHWAY INTERACTION DATABASE NCI-NATURE CURATED DATA%TRAIL SIGNALING PATHWAY		25	0.56823	2.07196	0	0.00921907	0.369	2187	tags=52%, list=14%, signal=60%
CELL CYCLE%KEGG%HSA04110	CELL CYCLE%KEGG%HSA04110		121	0.40036	2.07031	0	0.00928237	0.376	3455	tags=40%, list=22%, signal=51%
RNA POLYMERASE II TRANSCRIPTION REGULATORY REGION SEQUENCE-SPECIFIC DNA BINDING TRANSCRIPTION FACTOR ACTIVITY INVOLVED IN NEGATIVE REGULATION OF TRANSCRIPTION%GO%GO:0001227	RNA POLYMERASE II TRANSCRIPTION REGULATORY REGION SEQUENCE-SPECIFIC DNA BINDING TRANSCRIPTION FACTOR ACTIVITY INVOLVED IN NEGATIVE REGULATION OF TRANSCRIPTION%GO%GO:0001227		22	0.596605	2.06732	0	0.00960569	0.389	1831	tags=45%, list=12%, signal=51%
APICAL JUNCTION ASSEMBLY%GO%GO:0043297	APICAL JUNCTION ASSEMBLY%GO%GO:0043297		30	0.534889	2.0623	0	0.00998126	0.403	2058	tags=47%, list=13%, signal=54%
CHOLESTEROL BIOSYNTHESIS%REACTOME%REACT_9405.3	CHOLESTEROL BIOSYNTHESIS%REACTOME%REACT_9405.3		20	0.602472	2.05728	0.00255754	0.0104678	0.422	3248	tags=60%, list=21%, signal=75%
BIOCARTA_FAS_PATHWAY%MSIGDB_C2%BIOCARTA_FAS_PATHWAY	BIOCARTA_FAS_PATHWAY%MSIGDB_C2%BIOCARTA_FAS_PATHWAY		30	0.533542	2.05486	0	0.0106287	0.429	3693	tags=60%, list=23%, signal=78%
CHROMATIN REMODELING AT CENTROMERE%GO%GO:0031055	CHROMATIN REMODELING AT CENTROMERE%GO%GO:0031055		27	0.558907	2.05336	0	0.0106886	0.434	3733	tags=52%, list=24%, signal=68%
CELL-CELL JUNCTION%GO%GO:0005911	CELL-CELL JUNCTION%GO%GO:0005911		155	0.383905	2.05225	0	0.010633	0.438	2058	tags=32%, list=13%, signal=36%
MRNA EXPORT FROM NUCLEUS%GO%GO:0006406	MRNA EXPORT FROM NUCLEUS%GO%GO:0006406		57	0.46174	2.04927	0	0.0107488	0.447	3713	tags=47%, list=24%, signal=62%
P53 SIGNALING PATHWAY%KEGG%HSA04115	P53 SIGNALING PATHWAY%KEGG%HSA04115		64	0.452391	2.04905	0	0.0106382	0.448	2775	tags=42%, list=18%, signal=51%
CHOLESTEROL BIOSYNTHETIC PROCESS%GO%GO:0006695	CHOLESTEROL BIOSYNTHETIC PROCESS%GO%GO:0006695		25	0.565957	2.04844	0.00248756	0.010568	0.449	4563	tags=72%, list=29%, signal=101%
CYTOSOLIC SENSORS OF PATHOGEN-ASSOCIATED DNA%REACTOME%REACT_118823.2	CYTOSOLIC SENSORS OF PATHOGEN-ASSOCIATED DNA%REACTOME%REACT_118823.2		26	0.554896	2.04385	0	0.0109718	0.468	2439	tags=38%, list=15%, signal=45%
REGULATION OF PROTEIN TYROSINE KINASE ACTIVITY%GO%GO:0061097	REGULATION OF PROTEIN TYROSINE KINASE ACTIVITY%GO%GO:0061097		37	0.507313	2.04339	0	0.0108986	0.471	2206	tags=41%, list=14%, signal=47%
RUFFLE%GO%GO:0001726	RUFFLE%GO%GO:0001726		74	0.429182	2.03936	0	0.0112499	0.489	1517	tags=30%, list=10%, signal=33%
BIOCARTA_AGR_PATHWAY%MSIGDB_C2%BIOCARTA_AGR_PATHWAY	BIOCARTA_AGR_PATHWAY%MSIGDB_C2%BIOCARTA_AGR_PATHWAY		30	0.525335	2.03843	0	0.0112268	0.493	2545	tags=47%, list=16%, signal=56%
TIGHT JUNCTION INTERACTIONS%REACTOME%REACT_19373.1	TIGHT JUNCTION INTERACTIONS%REACTOME%REACT_19373.1		24	0.564196	2.03751	0.00263852	0.0112048	0.497	1650	tags=42%, list=10%, signal=46%
MITOTIC CELL CYCLE%GO%GO:0000278	MITOTIC CELL CYCLE%GO%GO:0000278		422	0.334005	2.03478	0	0.0112339	0.502	3670	tags=38%, list=23%, signal=48%
CHROMOSOME LOCALIZATION%GO%GO:0050000	CHROMOSOME LOCALIZATION%GO%GO:0050000		17	0.613322	2.02909	0	0.0118567	0.523	3398	tags=59%, list=22%, signal=75%
ESTABLISHMENT OF CHROMOSOME LOCALIZATION%GO%GO:0051303	ESTABLISHMENT OF CHROMOSOME LOCALIZATION%GO%GO:0051303		17	0.613322	2.0191	0	0.0128358	0.551	3398	tags=59%, list=22%, signal=75%
CYCLIN A B1 ASSOCIATED EVENTS DURING G2 M TRANSITION%REACTOME%REACT_1857.4	CYCLIN A B1 ASSOCIATED EVENTS DURING G2 M TRANSITION%REACTOME%REACT_1857.4		15	0.635834	2.01622	0.00235294	0.0131494	0.561	3026	tags=67%, list=19%, signal=82%
CENTROMERE COMPLEX ASSEMBLY%GO%GO:0034508	CENTROMERE COMPLEX ASSEMBLY%GO%GO:0034508		31	0.523099	2.00672	0.00261097	0.0143884	0.595	3733	tags=52%, list=24%, signal=68%
RNA LOCALIZATION%GO%GO:0006403	RNA LOCALIZATION%GO%GO:0006403		74	0.428084	2.00626	0	0.0142693	0.596	3528	tags=42%, list=22%, signal=54%
DNA DUPLEX UNWINDING%GO%GO:0032508	DNA DUPLEX UNWINDING%GO%GO:0032508		23	0.56295	2.00529	0	0.0142157	0.599	3899	tags=52%, list=25%, signal=69%
MONOSACCHARIDE CATABOLIC PROCESS%GO%GO:0046365	MONOSACCHARIDE CATABOLIC PROCESS%GO%GO:0046365		51	0.459569	2.00436	0	0.0141964	0.605	4009	tags=51%, list=25%, signal=68%
BIOCARTA_HIVNEF_PATHWAY%MSIGDB_C2%BIOCARTA_HIVNEF_PATHWAY	BIOCARTA_HIVNEF_PATHWAY%MSIGDB_C2%BIOCARTA_HIVNEF_PATHWAY		57	0.460011	2.00241	0	0.0143042	0.609	3404	tags=49%, list=22%, signal=62%
NUCLEOSOME ASSEMBLY%GO%GO:0006334	NUCLEOSOME ASSEMBLY%GO%GO:0006334		43	0.470701	2.00108	0	0.0143926	0.613	3827	tags=49%, list=24%, signal=64%
HELICASE ACTIVITY%GO%GO:0004386	HELICASE ACTIVITY%GO%GO:0004386		64	0.436798	1.99831	0	0.0145269	0.622	3899	tags=45%, list=25%, signal=60%
GLUCOSE CATABOLIC PROCESS%GO%GO:0006007	GLUCOSE CATABOLIC PROCESS%GO%GO:0006007		36	0.49627	1.99616	0.00259067	0.0146723	0.628	4009	tags=50%, list=25%, signal=67%
ESTABLISHMENT OF RNA LOCALIZATION%GO%GO:0051236	ESTABLISHMENT OF RNA LOCALIZATION%GO%GO:0051236		70	0.421861	1.99257	0	0.0150882	0.642	3528	tags=41%, list=22%, signal=53%
RNA 3'-END PROCESSING%GO%GO:0031123	RNA 3'-END PROCESSING%GO%GO:0031123		80	0.417646	1.99112	0	0.015181	0.651	3504	tags=40%, list=22%, signal=51%
CHROMOSOME MAINTENANCE%REACTOME%REACT_22172.2	CHROMOSOME MAINTENANCE%REACTOME%REACT_22172.2		87	0.404073	1.98929	0.00308642	0.0153172	0.658	3895	tags=48%, list=25%, signal=64%
MITOTIC SPINDLE%GO%GO:0072686	MITOTIC SPINDLE%GO%GO:0072686		15	0.62618	1.98615	0	0.0157609	0.673	2086	tags=47%, list=13%, signal=54%
MRNA TRANSPORT%GO%GO:0051028	MRNA TRANSPORT%GO%GO:0051028		58	0.44017	1.9857	0	0.015714	0.675	3713	tags=47%, list=24%, signal=61%
BIOCARTA_G2_PATHWAY%MSIGDB_C2%BIOCARTA_G2_PATHWAY	BIOCARTA_G2_PATHWAY%MSIGDB_C2%BIOCARTA_G2_PATHWAY		23	0.557433	1.9843	0	0.0157543	0.68	3560	tags=48%, list=23%, signal=62%
CHROMOSOME%GO%GO:0005694	CHROMOSOME%GO%GO:0005694		388	0.322194	1.98415	0	0.0156084	0.68	3702	tags=37%, list=24%, signal=47%
NUCLEIC ACID TRANSPORT%GO%GO:0050657	NUCLEIC ACID TRANSPORT%GO%GO:0050657		70	0.421861	1.98374	0	0.015551	0.683	3528	tags=41%, list=22%, signal=53%
RNA EXPORT FROM NUCLEUS%GO%GO:0006405	RNA EXPORT FROM NUCLEUS%GO%GO:0006405		63	0.429484	1.98348	0	0.0154096	0.683	3713	tags=43%, list=24%, signal=56%
DNA REPLICATION-INDEPENDENT NUCLEOSOME ORGANIZATION%GO%GO:0034724	DNA REPLICATION-INDEPENDENT NUCLEOSOME ORGANIZATION%GO%GO:0034724		25	0.54169	1.9825	0	0.0154237	0.689	3733	tags=52%, list=24%, signal=68%
REGULATION OF NUCLEAR DIVISION%GO%GO:0051783	REGULATION OF NUCLEAR DIVISION%GO%GO:0051783		75	0.416784	1.97795	0	0.0159469	0.705	4100	tags=49%, list=26%, signal=66%
CONDENSED CHROMOSOME%GO%GO:0000793	CONDENSED CHROMOSOME%GO%GO:0000793		73	0.417561	1.97491	0	0.0162433	0.719	3793	tags=45%, list=24%, signal=59%
REGULATION OF TOLL-LIKE RECEPTOR SIGNALING PATHWAY%GO%GO:0034121	REGULATION OF TOLL-LIKE RECEPTOR SIGNALING PATHWAY%GO%GO:0034121		20	0.572772	1.97461	0	0.0161549	0.719	4360	tags=60%, list=28%, signal=83%
CELL LEADING EDGE%GO%GO:0031252	CELL LEADING EDGE%GO%GO:0031252		138	0.369219	1.97354	0	0.0161096	0.72	2414	tags=33%, list=15%, signal=39%
RNA TRANSPORT%GO%GO:0050658	RNA TRANSPORT%GO%GO:0050658		70	0.421861	1.97236	0	0.0161698	0.725	3528	tags=41%, list=22%, signal=53%
REGULATION OF MITOSIS%GO%GO:0007088	REGULATION OF MITOSIS%GO%GO:0007088		75	0.416784	1.96916	0	0.0165453	0.732	4100	tags=49%, list=26%, signal=66%
DNA REPLICATION-INDEPENDENT NUCLEOSOME ASSEMBLY%GO%GO:0006336	DNA REPLICATION-INDEPENDENT NUCLEOSOME ASSEMBLY%GO%GO:0006336		25	0.54169	1.96598	0	0.0168985	0.744	3733	tags=52%, list=24%, signal=68%
EPIDERMAL CELL DIFFERENTIATION%GO%GO:0009913	EPIDERMAL CELL DIFFERENTIATION%GO%GO:0009913		31	0.518377	1.96511	0	0.0169396	0.746	3574	tags=52%, list=23%, signal=67%
DNA GEOMETRIC CHANGE%GO%GO:0032392	DNA GEOMETRIC CHANGE%GO%GO:0032392		24	0.543299	1.96319	0	0.0170932	0.756	3899	tags=50%, list=25%, signal=66%
STEROL BIOSYNTHETIC PROCESS%GO%GO:0016126	STEROL BIOSYNTHETIC PROCESS%GO%GO:0016126		26	0.534011	1.96239	0.00235849	0.017054	0.758	4563	tags=69%, list=29%, signal=97%
CHROMOSOME CONDENSATION%GO%GO:0030261	CHROMOSOME CONDENSATION%GO%GO:0030261		15	0.617818	1.96039	0.00724638	0.0170919	0.762	3589	tags=60%, list=23%, signal=78%
BIOCARTA_CASPASE_PATHWAY%MSIGDB_C2%BIOCARTA_CASPASE_PATHWAY	BIOCARTA_CASPASE_PATHWAY%MSIGDB_C2%BIOCARTA_CASPASE_PATHWAY		23	0.547369	1.96005	0.0025	0.0169903	0.762	3693	tags=61%, list=23%, signal=79%
MRNA 3'-END PROCESSING%GO%GO:0031124	MRNA 3'-END PROCESSING%GO%GO:0031124		71	0.416317	1.95741	0	0.0173277	0.769	3504	tags=39%, list=22%, signal=50%
SUPERPATHWAY OF CHOLESTEROL BIOSYNTHESIS%HUMANCYC%PWY66-5	SUPERPATHWAY OF CHOLESTEROL BIOSYNTHESIS%HUMANCYC%PWY66-5		25	0.53032	1.95541	0	0.0175587	0.777	4205	tags=68%, list=27%, signal=93%
POSTTRANSLATIONAL REGULATION OF ADHERENS JUNCTION STABILITY AND DISSASSEMBLY%PATHWAY INTERACTION DATABASE NCI-NATURE CURATED DATA%POSTTRANSLATIONAL REGULATION OF ADHERENS JUNCTION STABILITY AND DISSASSEMBLY	POSTTRANSLATIONAL REGULATION OF ADHERENS JUNCTION STABILITY AND DISSASSEMBLY%PATHWAY INTERACTION DATABASE NCI-NATURE CURATED DATA%POSTTRANSLATIONAL REGULATION OF ADHERENS JUNCTION STABILITY AND DISSASSEMBLY		45	0.458212	1.95353	0	0.0178591	0.783	1295	tags=29%, list=8%, signal=31%
BIOCARTA_MCM_PATHWAY%MSIGDB_C2%BIOCARTA_MCM_PATHWAY	BIOCARTA_MCM_PATHWAY%MSIGDB_C2%BIOCARTA_MCM_PATHWAY		18	0.589206	1.95119	0.00247525	0.0180461	0.785	3455	tags=61%, list=22%, signal=78%
CENP-A CONTAINING NUCLEOSOME ASSEMBLY AT CENTROMERE%GO%GO:0034080	CENP-A CONTAINING NUCLEOSOME ASSEMBLY AT CENTROMERE%GO%GO:0034080		25	0.54169	1.94867	0	0.0182784	0.79	3733	tags=52%, list=24%, signal=68%
MITOTIC ANAPHASE%REACTOME%REACT_1275.2	MITOTIC ANAPHASE%REACTOME%REACT_1275.2		158	0.360853	1.94654	0	0.0185796	0.794	3670	tags=39%, list=23%, signal=51%
NUCLEAR PORE%GO%GO:0005643	NUCLEAR PORE%GO%GO:0005643		36	0.485062	1.94149	0	0.0194215	0.811	3802	tags=47%, list=24%, signal=62%
CYTOKINESIS%GO%GO:0000910	CYTOKINESIS%GO%GO:0000910		72	0.412075	1.94126	0	0.0193309	0.811	3923	tags=54%, list=25%, signal=72%
CHROMOSOMAL PART%GO%GO:0044427	CHROMOSOMAL PART%GO%GO:0044427		352	0.324029	1.94119	0	0.0191963	0.811	3702	tags=38%, list=24%, signal=48%
MEIOTIC RECOMBINATION%REACTOME%REACT_27271.1	MEIOTIC RECOMBINATION%REACTOME%REACT_27271.1		43	0.469269	1.93997	0	0.0192843	0.816	4027	tags=67%, list=26%, signal=90%
EGF RECEPTOR (ERBB1) SIGNALING PATHWAY%PATHWAY INTERACTION DATABASE NCI-NATURE CURATED DATA%EGF RECEPTOR (ERBB1) SIGNALING PATHWAY	EGF RECEPTOR (ERBB1) SIGNALING PATHWAY%PATHWAY INTERACTION DATABASE NCI-NATURE CURATED DATA%EGF RECEPTOR (ERBB1) SIGNALING PATHWAY		31	0.502731	1.93774	0.00737101	0.0194952	0.822	2668	tags=48%, list=17%, signal=58%
HEXOSE CATABOLIC PROCESS%GO%GO:0019320	HEXOSE CATABOLIC PROCESS%GO%GO:0019320		49	0.445155	1.93774	0	0.0193508	0.822	4009	tags=49%, list=25%, signal=66%
NUCLEAR ENVELOPE%GO%GO:0005635	NUCLEAR ENVELOPE%GO%GO:0005635		175	0.347111	1.93607	0	0.0194571	0.828	3538	tags=38%, list=22%, signal=49%
BIOCARTA_DEATH_PATHWAY%MSIGDB_C2%BIOCARTA_DEATH_PATHWAY	BIOCARTA_DEATH_PATHWAY%MSIGDB_C2%BIOCARTA_DEATH_PATHWAY		33	0.488367	1.93567	0.002457	0.0193495	0.829	3381	tags=52%, list=21%, signal=65%
KERATINOCYTE DIFFERENTIATION%GO%GO:0030216	KERATINOCYTE DIFFERENTIATION%GO%GO:0030216		23	0.549806	1.93494	0	0.0193767	0.833	3574	tags=57%, list=23%, signal=73%
GOLGI TO PLASMA MEMBRANE TRANSPORT%GO%GO:0006893	GOLGI TO PLASMA MEMBRANE TRANSPORT%GO%GO:0006893		21	0.550297	1.93485	0	0.01927	0.833	1544	tags=29%, list=10%, signal=32%
BARD1 SIGNALING EVENTS%PATHWAY INTERACTION DATABASE NCI-NATURE CURATED DATA%BARD1 SIGNALING EVENTS	BARD1 SIGNALING EVENTS%PATHWAY INTERACTION DATABASE NCI-NATURE CURATED DATA%BARD1 SIGNALING EVENTS		29	0.506011	1.9306	0	0.0198916	0.849	1889	tags=38%, list=12%, signal=43%
NUCLEAR MEMBRANE%GO%GO:0031965	NUCLEAR MEMBRANE%GO%GO:0031965		103	0.387932	1.92794	0	0.0202669	0.858	2337	tags=32%, list=15%, signal=37%
MITOTIC METAPHASE AND ANAPHASE%REACTOME%REACT_150314.1	MITOTIC METAPHASE AND ANAPHASE%REACTOME%REACT_150314.1		159	0.357228	1.92638	0	0.020514	0.864	3670	tags=39%, list=23%, signal=50%
CELL-CELL JUNCTION ORGANIZATION%GO%GO:0045216	CELL-CELL JUNCTION ORGANIZATION%GO%GO:0045216		103	0.382988	1.92532	0	0.0204897	0.865	2058	tags=30%, list=13%, signal=34%
CELL-SUBSTRATE JUNCTION%GO%GO:0030055	CELL-SUBSTRATE JUNCTION%GO%GO:0030055		83	0.395388	1.92467	0	0.0204331	0.865	2414	tags=35%, list=15%, signal=41%
CONDENSED CHROMOSOME, CENTROMERIC REGION%GO%GO:0000779	CONDENSED CHROMOSOME, CENTROMERIC REGION%GO%GO:0000779		23	0.536401	1.92365	0	0.0205166	0.865	3601	tags=57%, list=23%, signal=73%
CELL-CELL JUNCTION ASSEMBLY%GO%GO:0007043	CELL-CELL JUNCTION ASSEMBLY%GO%GO:0007043		51	0.433428	1.92232	0	0.0205563	0.866	532	tags=25%, list=3%, signal=26%
ARF6 SIGNALING EVENTS%PATHWAY INTERACTION DATABASE NCI-NATURE CURATED DATA%ARF6 SIGNALING EVENTS	ARF6 SIGNALING EVENTS%PATHWAY INTERACTION DATABASE NCI-NATURE CURATED DATA%ARF6 SIGNALING EVENTS		30	0.497759	1.9221	0	0.0204793	0.866	2132	tags=47%, list=14%, signal=54%
POSITIVE REGULATION OF CYTOKINESIS%GO%GO:0032467	POSITIVE REGULATION OF CYTOKINESIS%GO%GO:0032467		15	0.609601	1.92006	0.00923787	0.0207866	0.871	2986	tags=53%, list=19%, signal=66%
DAI MEDIATED INDUCTION OF TYPE I IFNS%REACTOME%REACT_118764.2	DAI MEDIATED INDUCTION OF TYPE I IFNS%REACTOME%REACT_118764.2		20	0.557441	1.91524	0.00255754	0.0216171	0.886	2054	tags=35%, list=13%, signal=40%
COREGULATION OF ANDROGEN RECEPTOR ACTIVITY%PATHWAY INTERACTION DATABASE NCI-NATURE CURATED DATA%COREGULATION OF ANDROGEN RECEPTOR ACTIVITY	COREGULATION OF ANDROGEN RECEPTOR ACTIVITY%PATHWAY INTERACTION DATABASE NCI-NATURE CURATED DATA%COREGULATION OF ANDROGEN RECEPTOR ACTIVITY		58	0.423071	1.91243	0	0.0220195	0.895	4072	tags=47%, list=26%, signal=63%
NEGATIVE REGULATION OF RESPONSE TO DNA DAMAGE STIMULUS%GO%GO:2001021	NEGATIVE REGULATION OF RESPONSE TO DNA DAMAGE STIMULUS%GO%GO:2001021		17	0.566202	1.91224	0	0.0219142	0.895	1933	tags=35%, list=12%, signal=40%
TIGHT JUNCTION%KEGG%HSA04530	TIGHT JUNCTION%KEGG%HSA04530		109	0.375658	1.91086	0	0.0220142	0.895	1986	tags=28%, list=13%, signal=31%
ADHERENS JUNCTIONS INTERACTIONS%REACTOME%REACT_19195.1	ADHERENS JUNCTIONS INTERACTIONS%REACTOME%REACT_19195.1		19	0.567614	1.90909	0.00241546	0.0221728	0.899	305	tags=32%, list=2%, signal=32%
TRK RECEPTOR SIGNALING MEDIATED BY PI3K AND PLC-GAMMA%PATHWAY INTERACTION DATABASE NCI-NATURE CURATED DATA%TRK RECEPTOR SIGNALING MEDIATED BY PI3K AND PLC-GAMMA	TRK RECEPTOR SIGNALING MEDIATED BY PI3K AND PLC-GAMMA%PATHWAY INTERACTION DATABASE NCI-NATURE CURATED DATA%TRK RECEPTOR SIGNALING MEDIATED BY PI3K AND PLC-GAMMA		35	0.486826	1.90392	0	0.0230304	0.91	2445	tags=40%, list=16%, signal=47%
G2 M CHECKPOINTS%REACTOME%REACT_828.2	G2 M CHECKPOINTS%REACTOME%REACT_828.2		42	0.454528	1.90319	0	0.0230501	0.91	3455	tags=50%, list=22%, signal=64%
G0 AND EARLY G1%REACTOME%REACT_111214.1	G0 AND EARLY G1%REACTOME%REACT_111214.1		25	0.513644	1.90312	0	0.0229118	0.91	2694	tags=40%, list=17%, signal=48%
RIP-MEDIATED NFKB ACTIVATION VIA DAI%REACTOME%REACT_118563.2	RIP-MEDIATED NFKB ACTIVATION VIA DAI%REACTOME%REACT_118563.2		18	0.576526	1.90157	0	0.0230808	0.913	1491	tags=33%, list=9%, signal=37%
HISTONE EXCHANGE%GO%GO:0043486	HISTONE EXCHANGE%GO%GO:0043486		27	0.508041	1.90036	0.00249377	0.0231688	0.916	3733	tags=48%, list=24%, signal=63%
PURINE NUCLEOSIDE MONOPHOSPHATE METABOLIC PROCESS%GO%GO:0009126	PURINE NUCLEOSIDE MONOPHOSPHATE METABOLIC PROCESS%GO%GO:0009126		17	0.588188	1.8986	0.00486618	0.0233909	0.919	1368	tags=35%, list=9%, signal=39%
ID%IOB%ID	ID%IOB%ID		21	0.549129	1.895	0.00251256	0.024181	0.923	3417	tags=57%, list=22%, signal=73%
APOPTOTIC CLEAVAGE OF CELLULAR PROTEINS%REACTOME%REACT_107.4	APOPTOTIC CLEAVAGE OF CELLULAR PROTEINS%REACTOME%REACT_107.4		32	0.483653	1.89304	0.00260417	0.0244451	0.928	3843	tags=59%, list=24%, signal=78%
GLYCOLYSIS%GO%GO:0006096	GLYCOLYSIS%GO%GO:0006096		27	0.504063	1.88841	0.00531915	0.0252636	0.931	2611	tags=37%, list=17%, signal=44%
BIOCARTA_CDC42RAC_PATHWAY%MSIGDB_C2%BIOCARTA_CDC42RAC_PATHWAY	BIOCARTA_CDC42RAC_PATHWAY%MSIGDB_C2%BIOCARTA_CDC42RAC_PATHWAY		16	0.568831	1.88772	0	0.0252589	0.931	2156	tags=44%, list=14%, signal=51%
PDGFR-BETA SIGNALING PATHWAY%PATHWAY INTERACTION DATABASE NCI-NATURE CURATED DATA%PDGFR-BETA SIGNALING PATHWAY	PDGFR-BETA SIGNALING PATHWAY%PATHWAY INTERACTION DATABASE NCI-NATURE CURATED DATA%PDGFR-BETA SIGNALING PATHWAY		124	0.362908	1.8875	0	0.0251333	0.931	2156	tags=29%, list=14%, signal=33%
RESPONSE TO TYPE I INTERFERON%GO%GO:0034340	RESPONSE TO TYPE I INTERFERON%GO%GO:0034340		53	0.43039	1.88322	0	0.0257863	0.939	4611	tags=47%, list=29%, signal=66%
TIGHT JUNCTION ASSEMBLY%GO%GO:0070830	TIGHT JUNCTION ASSEMBLY%GO%GO:0070830		24	0.527284	1.88228	0.00475059	0.0258542	0.94	1090	tags=38%, list=7%, signal=40%
REGULATION OF CHOLESTEROL BIOSYNTHESIS BY SREBP (SREBF)%REACTOME%REACT_147797.2	REGULATION OF CHOLESTEROL BIOSYNTHESIS BY SREBP (SREBF)%REACTOME%REACT_147797.2		49	0.426162	1.88157	0	0.0258474	0.942	3873	tags=51%, list=25%, signal=67%
APOPTOSIS%REACTOME%REACT_578.6	APOPTOSIS%REACTOME%REACT_578.6		143	0.351215	1.88071	0	0.0258947	0.945	3751	tags=40%, list=24%, signal=52%
TRAF6 MEDIATED IRF7 ACTIVATION%REACTOME%REACT_24938.1	TRAF6 MEDIATED IRF7 ACTIVATION%REACTOME%REACT_24938.1		19	0.557721	1.87795	0.00980392	0.026326	0.948	5478	tags=79%, list=35%, signal=121%
PATHWAYS IN CANCER%KEGG%HSA05200	PATHWAYS IN CANCER%KEGG%HSA05200		297	0.319223	1.87387	0	0.0272881	0.951	3441	tags=34%, list=22%, signal=43%
AXON GUIDANCE%KEGG%HSA04360	AXON GUIDANCE%KEGG%HSA04360		118	0.36762	1.87036	0	0.0281123	0.957	2743	tags=36%, list=17%, signal=44%
PURINE RIBONUCLEOSIDE MONOPHOSPHATE METABOLIC PROCESS%GO%GO:0009167	PURINE RIBONUCLEOSIDE MONOPHOSPHATE METABOLIC PROCESS%GO%GO:0009167		17	0.588188	1.86763	0.004662	0.0284781	0.959	1368	tags=35%, list=9%, signal=39%
PROTEIN KINASE BINDING%GO%GO:0019901	PROTEIN KINASE BINDING%GO%GO:0019901		241	0.319872	1.86684	0	0.0284381	0.961	3229	tags=37%, list=21%, signal=46%
SIG_PIP3_SIGNALING_IN_CARDIAC_MYOCTES%MSIGDB_C2%SIG_PIP3_SIGNALING_IN_CARDIAC_MYOCTES	SIG_PIP3_SIGNALING_IN_CARDIAC_MYOCTES%MSIGDB_C2%SIG_PIP3_SIGNALING_IN_CARDIAC_MYOCTES		61	0.41486	1.86609	0	0.0284424	0.961	2848	tags=36%, list=18%, signal=44%
SOLUTE:CATION SYMPORTER ACTIVITY%GO%GO:0015294	SOLUTE:CATION SYMPORTER ACTIVITY%GO%GO:0015294		25	0.519572	1.86358	0.00511509	0.0288953	0.962	3814	tags=56%, list=24%, signal=74%
KINASE BINDING%GO%GO:0019900	KINASE BINDING%GO%GO:0019900		266	0.323655	1.86319	0	0.0288621	0.964	3229	tags=37%, list=21%, signal=46%
TNF RECEPTOR SIGNALING PATHWAY%PATHWAY INTERACTION DATABASE NCI-NATURE CURATED DATA%TNF RECEPTOR SIGNALING PATHWAY	TNF RECEPTOR SIGNALING PATHWAY%PATHWAY INTERACTION DATABASE NCI-NATURE CURATED DATA%TNF RECEPTOR SIGNALING PATHWAY		46	0.438015	1.86203	0	0.029106	0.966	2991	tags=39%, list=19%, signal=48%
PROTEIN SERINE/THREONINE KINASE ACTIVITY%GO%GO:0004674	PROTEIN SERINE/THREONINE KINASE ACTIVITY%GO%GO:0004674		264	0.317453	1.86174	0	0.0290116	0.966	2813	tags=30%, list=18%, signal=36%
BETA-CATENIN BINDING%GO%GO:0008013	BETA-CATENIN BINDING%GO%GO:0008013		49	0.423544	1.85868	0	0.0297812	0.972	2058	tags=31%, list=13%, signal=35%
RIBONUCLEOSIDE MONOPHOSPHATE METABOLIC PROCESS%GO%GO:0009161	RIBONUCLEOSIDE MONOPHOSPHATE METABOLIC PROCESS%GO%GO:0009161		20	0.53937	1.85799	0.007109	0.0298645	0.973	2504	tags=40%, list=16%, signal=48%
P73 TRANSCRIPTION FACTOR NETWORK%PATHWAY INTERACTION DATABASE NCI-NATURE CURATED DATA%P73 TRANSCRIPTION FACTOR NETWORK	P73 TRANSCRIPTION FACTOR NETWORK%PATHWAY INTERACTION DATABASE NCI-NATURE CURATED DATA%P73 TRANSCRIPTION FACTOR NETWORK		74	0.394617	1.85574	0	0.0302696	0.974	3546	tags=47%, list=23%, signal=61%
HAIR CYCLE%GO%GO:0042633	HAIR CYCLE%GO%GO:0042633		15	0.571851	1.85319	0.00238095	0.0307246	0.974	2452	tags=47%, list=16%, signal=55%
CANONICAL WNT RECEPTOR SIGNALING PATHWAY%GO%GO:0060070	CANONICAL WNT RECEPTOR SIGNALING PATHWAY%GO%GO:0060070		52	0.421296	1.8517	0	0.0308923	0.976	1551	tags=29%, list=10%, signal=32%
TRNA BINDING%GO%GO:0000049	TRNA BINDING%GO%GO:0000049		17	0.573344	1.85164	0.00242718	0.0307244	0.976	1524	tags=35%, list=10%, signal=39%
ACTIVATION OF THE PRE-REPLICATIVE COMPLEX%REACTOME%REACT_1095.3	ACTIVATION OF THE PRE-REPLICATIVE COMPLEX%REACTOME%REACT_1095.3		28	0.493768	1.85161	0	0.0305752	0.976	3455	tags=50%, list=22%, signal=64%
ATP-DEPENDENT HELICASE ACTIVITY%GO%GO:0008026	ATP-DEPENDENT HELICASE ACTIVITY%GO%GO:0008026		39	0.446393	1.8508	0.00249377	0.0306848	0.976	3899	tags=49%, list=25%, signal=65%
EXECUTION PHASE OF APOPTOSIS%GO%GO:0097194	EXECUTION PHASE OF APOPTOSIS%GO%GO:0097194		65	0.399278	1.84972	0	0.030769	0.977	3843	tags=51%, list=24%, signal=67%
SYMPORTER ACTIVITY%GO%GO:0015293	SYMPORTER ACTIVITY%GO%GO:0015293		26	0.497343	1.84806	0.00268097	0.0310059	0.978	3814	tags=54%, list=24%, signal=71%
NUCLEUS ORGANIZATION%GO%GO:0006997	NUCLEUS ORGANIZATION%GO%GO:0006997		30	0.496204	1.84731	0.0023753	0.0310793	0.978	2507	tags=43%, list=16%, signal=51%
S PHASE%REACTOME%REACT_899.6	S PHASE%REACTOME%REACT_899.6		119	0.361526	1.84715	0	0.0309398	0.978	4310	tags=46%, list=27%, signal=63%
ID%NETPATH%ID	ID%NETPATH%ID		30	0.494153	1.84632	0	0.0309718	0.978	3417	tags=53%, list=22%, signal=68%
ADHERENS JUNCTION%GO%GO:0005912	ADHERENS JUNCTION%GO%GO:0005912		107	0.36249	1.84463	0.00302115	0.0312303	0.978	2058	tags=30%, list=13%, signal=34%
CELLULAR RESPONSE TO TYPE I INTERFERON%GO%GO:0071357	CELLULAR RESPONSE TO TYPE I INTERFERON%GO%GO:0071357		52	0.419107	1.84324	0.00271003	0.0314436	0.98	4611	tags=46%, list=29%, signal=65%
NUCLEAR EXPORT%GO%GO:0051168	NUCLEAR EXPORT%GO%GO:0051168		82	0.383836	1.84263	0	0.0314009	0.981	3528	tags=39%, list=22%, signal=50%
SIGNALING BY TGF-BETA RECEPTOR COMPLEX%REACTOME%REACT_6844.9	SIGNALING BY TGF-BETA RECEPTOR COMPLEX%REACTOME%REACT_6844.9		67	0.400331	1.84151	0	0.0315802	0.982	2819	tags=34%, list=18%, signal=42%
INTERPHASE%GO%GO:0051325	INTERPHASE%GO%GO:0051325		191	0.328845	1.84017	0	0.0318122	0.982	4693	tags=48%, list=30%, signal=68%
SEPARATION OF SISTER CHROMATIDS%REACTOME%REACT_150471.2	SEPARATION OF SISTER CHROMATIDS%REACTOME%REACT_150471.2		150	0.352623	1.83993	0	0.0317138	0.982	3753	tags=40%, list=24%, signal=52%
STRUCTURAL CONSTITUENT OF CYTOSKELETON%GO%GO:0005200	STRUCTURAL CONSTITUENT OF CYTOSKELETON%GO%GO:0005200		54	0.413125	1.83901	0	0.0318356	0.982	2156	tags=35%, list=14%, signal=41%
MEIOSIS%REACTOME%REACT_111183.1	MEIOSIS%REACTOME%REACT_111183.1		67	0.394942	1.83738	0.00289855	0.0320943	0.984	4027	tags=57%, list=26%, signal=76%
RIBONUCLEOPROTEIN GRANULE%GO%GO:0035770	RIBONUCLEOPROTEIN GRANULE%GO%GO:0035770		58	0.413334	1.83588	0	0.0323201	0.985	3111	tags=31%, list=20%, signal=39%
NUCLEOSIDE MONOPHOSPHATE METABOLIC PROCESS%GO%GO:0009123	NUCLEOSIDE MONOPHOSPHATE METABOLIC PROCESS%GO%GO:0009123		22	0.52662	1.83582	0.0074813	0.0321668	0.985	2699	tags=41%, list=17%, signal=49%
PURINE NTP-DEPENDENT HELICASE ACTIVITY%GO%GO:0070035	PURINE NTP-DEPENDENT HELICASE ACTIVITY%GO%GO:0070035		39	0.446393	1.83485	0.00255754	0.0323058	0.986	3899	tags=49%, list=25%, signal=65%
NUCLEOBASE-CONTAINING COMPOUND TRANSPORT%GO%GO:0015931	NUCLEOBASE-CONTAINING COMPOUND TRANSPORT%GO%GO:0015931		83	0.376545	1.83266	0	0.0327909	0.987	3528	tags=40%, list=22%, signal=51%
ACTIVATION OF GENE EXPRESSION BY SREBP (SREBF)%REACTOME%REACT_147904.2	ACTIVATION OF GENE EXPRESSION BY SREBP (SREBF)%REACTOME%REACT_147904.2		36	0.446433	1.82978	0	0.0333776	0.987	3479	tags=53%, list=22%, signal=68%
INTERPHASE OF MITOTIC CELL CYCLE%GO%GO:0051329	INTERPHASE OF MITOTIC CELL CYCLE%GO%GO:0051329		186	0.323852	1.82915	0	0.033395	0.987	4693	tags=47%, list=30%, signal=67%
STEROID HORMONE BIOSYNTHESIS%KEGG%HSA00140	STEROID HORMONE BIOSYNTHESIS%KEGG%HSA00140		31	0.473465	1.82718	0	0.0336889	0.987	4996	tags=58%, list=32%, signal=85%
SINGLE-STRANDED RNA BINDING%GO%GO:0003727	SINGLE-STRANDED RNA BINDING%GO%GO:0003727		28	0.475269	1.82463	0.00244499	0.0342361	0.989	2973	tags=32%, list=19%, signal=40%
NUCLEOSOME ORGANIZATION%GO%GO:0034728	NUCLEOSOME ORGANIZATION%GO%GO:0034728		61	0.391531	1.82426	0	0.0342052	0.989	3827	tags=44%, list=24%, signal=58%
CELL DIVISION%GO%GO:0051301	CELL DIVISION%GO%GO:0051301		101	0.361148	1.823	0	0.0344326	0.989	3927	tags=50%, list=25%, signal=66%
CHROMATIN ASSEMBLY OR DISASSEMBLY%GO%GO:0006333	CHROMATIN ASSEMBLY OR DISASSEMBLY%GO%GO:0006333		69	0.39678	1.82205	0	0.0345408	0.989	3827	tags=45%, list=24%, signal=59%
SPINDLE%GO%GO:0005819	SPINDLE%GO%GO:0005819		129	0.343499	1.82166	0	0.0344279	0.989	2986	tags=33%, list=19%, signal=40%
MEMBRANE PROTEIN ECTODOMAIN PROTEOLYSIS%GO%GO:0006509	MEMBRANE PROTEIN ECTODOMAIN PROTEOLYSIS%GO%GO:0006509		16	0.563472	1.82142	0.00485437	0.0343455	0.989	579	tags=31%, list=4%, signal=32%
ORGANIC HYDROXY COMPOUND BIOSYNTHETIC PROCESS%GO%GO:1901617	ORGANIC HYDROXY COMPOUND BIOSYNTHETIC PROCESS%GO%GO:1901617		78	0.377769	1.82006	0	0.0345952	0.99	4296	tags=51%, list=27%, signal=70%
TSLP%NETPATH%TSLP	TSLP%NETPATH%TSLP		157	0.341767	1.81545	0	0.0358129	0.991	2293	tags=28%, list=15%, signal=32%
RNA POLYADENYLATION%GO%GO:0043631	RNA POLYADENYLATION%GO%GO:0043631		22	0.519583	1.81476	0.00240385	0.0358684	0.991	3504	tags=55%, list=22%, signal=70%
ANCHORING JUNCTION%GO%GO:0070161	ANCHORING JUNCTION%GO%GO:0070161		114	0.359889	1.81133	0	0.0368004	0.994	2058	tags=30%, list=13%, signal=34%
GOLGI TO PLASMA MEMBRANE PROTEIN TRANSPORT%GO%GO:0043001	GOLGI TO PLASMA MEMBRANE PROTEIN TRANSPORT%GO%GO:0043001		15	0.594172	1.81129	0.00714286	0.0366445	0.994	1544	tags=33%, list=10%, signal=37%
CELLULAR COMPONENT DISASSEMBLY INVOLVED IN EXECUTION PHASE OF APOPTOSIS%GO%GO:0006921	CELLULAR COMPONENT DISASSEMBLY INVOLVED IN EXECUTION PHASE OF APOPTOSIS%GO%GO:0006921		64	0.393073	1.80868	0	0.0372559	0.994	3843	tags=50%, list=24%, signal=66%
METAL ION SLC TRANSPORTERS%REACTOME%REACT_20547.1	METAL ION SLC TRANSPORTERS%REACTOME%REACT_20547.1		23	0.498722	1.80748	0.00737101	0.0375287	0.995	962	tags=30%, list=6%, signal=32%
SIGNALING EVENTS MEDIATED BY FOCAL ADHESION KINASE%PATHWAY INTERACTION DATABASE NCI-NATURE CURATED DATA%SIGNALING EVENTS MEDIATED BY FOCAL ADHESION KINASE	SIGNALING EVENTS MEDIATED BY FOCAL ADHESION KINASE%PATHWAY INTERACTION DATABASE NCI-NATURE CURATED DATA%SIGNALING EVENTS MEDIATED BY FOCAL ADHESION KINASE		56	0.405197	1.80479	0	0.0383242	0.995	3517	tags=48%, list=22%, signal=62%
EMBRYONIC EYE MORPHOGENESIS%GO%GO:0048048	EMBRYONIC EYE MORPHOGENESIS%GO%GO:0048048		15	0.571348	1.80464	0.00705882	0.038213	0.996	2048	tags=33%, list=13%, signal=38%
DRUG METABOLISM - OTHER ENZYMES%KEGG%HSA00983	DRUG METABOLISM - OTHER ENZYMES%KEGG%HSA00983		33	0.451052	1.8045	0.0025	0.0380618	0.996	4040	tags=48%, list=26%, signal=65%
TYPE I INTERFERON-MEDIATED SIGNALING PATHWAY%GO%GO:0060337	TYPE I INTERFERON-MEDIATED SIGNALING PATHWAY%GO%GO:0060337		52	0.419107	1.80387	0	0.0380777	0.997	4611	tags=46%, list=29%, signal=65%
HIPPO SIGNALING CASCADE%GO%GO:0035329	HIPPO SIGNALING CASCADE%GO%GO:0035329		24	0.497274	1.80241	0.00519481	0.0383957	0.997	2732	tags=46%, list=17%, signal=55%
ADHERENS JUNCTION%KEGG%HSA04520	ADHERENS JUNCTION%KEGG%HSA04520		70	0.391456	1.80158	0	0.0385202	0.997	1226	tags=26%, list=8%, signal=28%
MOLTING CYCLE PROCESS%GO%GO:0022404	MOLTING CYCLE PROCESS%GO%GO:0022404		15	0.571851	1.79921	0.0162413	0.0389979	0.997	2452	tags=47%, list=16%, signal=55%
HEPATITIS C%KEGG%HSA05160	HEPATITIS C%KEGG%HSA05160		110	0.351204	1.7981	0	0.0391983	0.997	3727	tags=39%, list=24%, signal=51%
PROTEIN-DNA COMPLEX ASSEMBLY%GO%GO:0065004	PROTEIN-DNA COMPLEX ASSEMBLY%GO%GO:0065004		58	0.405635	1.79781	0	0.0391409	0.997	3827	tags=45%, list=24%, signal=59%
POSITIVE REGULATION OF CELL CYCLE PROCESS%GO%GO:0090068	POSITIVE REGULATION OF CELL CYCLE PROCESS%GO%GO:0090068		141	0.341156	1.79722	0	0.0392199	0.997	3885	tags=40%, list=25%, signal=52%
G2 DNA DAMAGE CHECKPOINT%GO%GO:0031572	G2 DNA DAMAGE CHECKPOINT%GO%GO:0031572		27	0.476816	1.79445	0	0.0399462	0.997	3899	tags=52%, list=25%, signal=69%
NUCLEOSIDE MONOPHOSPHATE BIOSYNTHETIC PROCESS%GO%GO:0009124	NUCLEOSIDE MONOPHOSPHATE BIOSYNTHETIC PROCESS%GO%GO:0009124		17	0.535003	1.7941	0.00744417	0.0398861	0.997	2504	tags=41%, list=16%, signal=49%
TAK1 ACTIVATES NFKB BY PHOSPHORYLATION AND ACTIVATION OF IKKS COMPLEX%REACTOME%REACT_21281.5	TAK1 ACTIVATES NFKB BY PHOSPHORYLATION AND ACTIVATION OF IKKS COMPLEX%REACTOME%REACT_21281.5		23	0.507412	1.79243	0.00742574	0.0402994	0.997	1662	tags=30%, list=11%, signal=34%
EPHRIN RECEPTOR SIGNALING PATHWAY%GO%GO:0048013	EPHRIN RECEPTOR SIGNALING PATHWAY%GO%GO:0048013		20	0.518875	1.79137	0.0102041	0.0404827	0.997	2247	tags=45%, list=14%, signal=52%
EPHA2 FORWARD SIGNALING%PATHWAY INTERACTION DATABASE NCI-NATURE CURATED DATA%EPHA2 FORWARD SIGNALING	EPHA2 FORWARD SIGNALING%PATHWAY INTERACTION DATABASE NCI-NATURE CURATED DATA%EPHA2 FORWARD SIGNALING		19	0.537648	1.79029	0.0146341	0.0406906	0.997	2141	tags=53%, list=14%, signal=61%
BIOCARTA_RACCYCD_PATHWAY%MSIGDB_C2%BIOCARTA_RACCYCD_PATHWAY	BIOCARTA_RACCYCD_PATHWAY%MSIGDB_C2%BIOCARTA_RACCYCD_PATHWAY		26	0.486812	1.78792	0.00761421	0.0413003	0.997	3387	tags=42%, list=22%, signal=54%
MEMBRANE PROTEIN PROTEOLYSIS%GO%GO:0033619	MEMBRANE PROTEIN PROTEOLYSIS%GO%GO:0033619		25	0.492529	1.78767	0.00475059	0.0412233	0.997	1266	tags=32%, list=8%, signal=35%
REGULATION OF EPIDERMAL GROWTH FACTOR-ACTIVATED RECEPTOR ACTIVITY%GO%GO:0007176	REGULATION OF EPIDERMAL GROWTH FACTOR-ACTIVATED RECEPTOR ACTIVITY%GO%GO:0007176		17	0.543996	1.7873	0.0100756	0.0411741	0.997	3229	tags=47%, list=21%, signal=59%
E2F TRANSCRIPTION FACTOR NETWORK%PATHWAY INTERACTION DATABASE NCI-NATURE CURATED DATA%E2F TRANSCRIPTION FACTOR NETWORK	E2F TRANSCRIPTION FACTOR NETWORK%PATHWAY INTERACTION DATABASE NCI-NATURE CURATED DATA%E2F TRANSCRIPTION FACTOR NETWORK		71	0.380903	1.78713	0.00524934	0.0410401	0.997	3560	tags=42%, list=23%, signal=54%
OXIDOREDUCTASE ACTIVITY, ACTING ON THE CH-CH GROUP OF DONORS, NAD OR NADP AS ACCEPTOR%GO%GO:0016628	OXIDOREDUCTASE ACTIVITY, ACTING ON THE CH-CH GROUP OF DONORS, NAD OR NADP AS ACCEPTOR%GO%GO:0016628		15	0.576547	1.78414	0.0125945	0.0418394	0.997	4761	tags=67%, list=30%, signal=95%
ARF6 TRAFFICKING EVENTS%PATHWAY INTERACTION DATABASE NCI-NATURE CURATED DATA%ARF6 TRAFFICKING EVENTS	ARF6 TRAFFICKING EVENTS%PATHWAY INTERACTION DATABASE NCI-NATURE CURATED DATA%ARF6 TRAFFICKING EVENTS		45	0.430249	1.78379	0.00257732	0.041762	0.997	795	tags=22%, list=5%, signal=23%
PORE COMPLEX%GO%GO:0046930	PORE COMPLEX%GO%GO:0046930		41	0.422866	1.77898	0	0.0432796	0.998	3802	tags=46%, list=24%, signal=61%
MEIOTIC SYNAPSIS%REACTOME%REACT_75792.1	MEIOTIC SYNAPSIS%REACTOME%REACT_75792.1		41	0.428956	1.77782	0.005291	0.043469	0.998	3827	tags=56%, list=24%, signal=74%
RIBONUCLEOSIDE MONOPHOSPHATE BIOSYNTHETIC PROCESS%GO%GO:0009156	RIBONUCLEOSIDE MONOPHOSPHATE BIOSYNTHETIC PROCESS%GO%GO:0009156		16	0.551756	1.77721	0.0119332	0.0434483	0.998	2504	tags=44%, list=16%, signal=52%
MORPHOGENESIS OF EMBRYONIC EPITHELIUM%GO%GO:0016331	MORPHOGENESIS OF EMBRYONIC EPITHELIUM%GO%GO:0016331		38	0.435394	1.77259	0.00536193	0.0448723	0.999	3527	tags=45%, list=22%, signal=58%
CASPASE CASCADE IN APOPTOSIS%PATHWAY INTERACTION DATABASE NCI-NATURE CURATED DATA%CASPASE CASCADE IN APOPTOSIS	CASPASE CASCADE IN APOPTOSIS%PATHWAY INTERACTION DATABASE NCI-NATURE CURATED DATA%CASPASE CASCADE IN APOPTOSIS		49	0.404683	1.77002	0	0.0456506	0.999	3381	tags=47%, list=21%, signal=60%
HAIR CYCLE PROCESS%GO%GO:0022405	HAIR CYCLE PROCESS%GO%GO:0022405		15	0.571851	1.76687	0.00771208	0.0467763	1	2452	tags=47%, list=16%, signal=55%
REGULATION OF ERBB SIGNALING PATHWAY%GO%GO:1901184	REGULATION OF ERBB SIGNALING PATHWAY%GO%GO:1901184		52	0.396761	1.76681	0	0.0465931	1	3386	tags=40%, list=21%, signal=51%
SIGNALING EVENTS REGULATED BY RET TYROSINE KINASE%PATHWAY INTERACTION DATABASE NCI-NATURE CURATED DATA%SIGNALING EVENTS REGULATED BY RET TYROSINE KINASE	SIGNALING EVENTS REGULATED BY RET TYROSINE KINASE%PATHWAY INTERACTION DATABASE NCI-NATURE CURATED DATA%SIGNALING EVENTS REGULATED BY RET TYROSINE KINASE		37	0.440557	1.76577	0.0027027	0.0467152	1	2152	tags=38%, list=14%, signal=44%
CONDENSED NUCLEAR CHROMOSOME%GO%GO:0000794	CONDENSED NUCLEAR CHROMOSOME%GO%GO:0000794		32	0.453129	1.76167	0.00244499	0.0481435	1	3793	tags=50%, list=24%, signal=66%
WNT RECEPTOR SIGNALING PATHWAY%GO%GO:0016055	WNT RECEPTOR SIGNALING PATHWAY%GO%GO:0016055		66	0.383375	1.76122	0.00278552	0.0481062	1	1551	tags=26%, list=10%, signal=28%
REGULATION OF EPIDERMAL GROWTH FACTOR RECEPTOR SIGNALING PATHWAY%GO%GO:0042058	REGULATION OF EPIDERMAL GROWTH FACTOR RECEPTOR SIGNALING PATHWAY%GO%GO:0042058		51	0.408287	1.75979	0	0.0483829	1	3386	tags=41%, list=21%, signal=52%
RNA POLYMERASE II TRANSCRIPTION FACTOR BINDING TRANSCRIPTION FACTOR ACTIVITY INVOLVED IN NEGATIVE REGULATION OF TRANSCRIPTION%GO%GO:0001191	RNA POLYMERASE II TRANSCRIPTION FACTOR BINDING TRANSCRIPTION FACTOR ACTIVITY INVOLVED IN NEGATIVE REGULATION OF TRANSCRIPTION%GO%GO:0001191		17	0.532386	1.75673	0.0115473	0.0494957	1	2452	tags=47%, list=16%, signal=56%
STEROID BIOSYNTHESIS%KEGG%HSA00100	STEROID BIOSYNTHESIS%KEGG%HSA00100		15	0.554559	1.75535	0.0135135	0.0498363	1	4169	tags=60%, list=26%, signal=82%
TGF_BETA_RECEPTOR%NETPATH%TGF_BETA_RECEPTOR	TGF_BETA_RECEPTOR%NETPATH%TGF_BETA_RECEPTOR		217	0.312518	1.75427	0	0.0500711	1	3560	tags=36%, list=23%, signal=46%
NOTCH SIGNALING PATHWAY%KEGG%HSA04330	NOTCH SIGNALING PATHWAY%KEGG%HSA04330		43	0.416175	1.75392	0	0.0500253	1	1490	tags=28%, list=9%, signal=31%
MOLTING CYCLE%GO%GO:0042303	MOLTING CYCLE%GO%GO:0042303		15	0.571851	1.75325	0.0133333	0.0500823	1	2452	tags=47%, list=16%, signal=55%
SPINDLE ORGANIZATION%GO%GO:0007051	SPINDLE ORGANIZATION%GO%GO:0007051		56	0.401227	1.75137	0	0.0506124	1	3891	tags=41%, list=25%, signal=54%
CHROMOSOME ORGANIZATION%GO%GO:0051276	CHROMOSOME ORGANIZATION%GO%GO:0051276		412	0.290751	1.75131	0	0.0504636	1	4112	tags=37%, list=26%, signal=49%
CONDENSED CHROMOSOME KINETOCHORE%GO%GO:0000777	CONDENSED CHROMOSOME KINETOCHORE%GO%GO:0000777		20	0.51133	1.74906	0.0209424	0.0511563	1	3601	tags=55%, list=23%, signal=71%
MESODERM MORPHOGENESIS%GO%GO:0048332	MESODERM MORPHOGENESIS%GO%GO:0048332		15	0.55372	1.74801	0.0175	0.0515106	1	3264	tags=60%, list=21%, signal=76%
MITOTIC PROPHASE%REACTOME%REACT_765.2	MITOTIC PROPHASE%REACTOME%REACT_765.2		30	0.459843	1.74502	0.00485437	0.0524591	1	4276	tags=43%, list=27%, signal=59%
SIGNALING EVENTS MEDIATED BY HEPATOCYTE GROWTH FACTOR RECEPTOR (C-MET)%PATHWAY INTERACTION DATABASE NCI-NATURE CURATED DATA%SIGNALING EVENTS MEDIATED BY HEPATOCYTE GROWTH FACTOR RECEPTOR (C-MET)	SIGNALING EVENTS MEDIATED BY HEPATOCYTE GROWTH FACTOR RECEPTOR (C-MET)%PATHWAY INTERACTION DATABASE NCI-NATURE CURATED DATA%SIGNALING EVENTS MEDIATED BY HEPATOCYTE GROWTH FACTOR RECEPTOR (C-MET)		78	0.371857	1.74338	0	0.0528632	1	2152	tags=28%, list=14%, signal=33%
G1/S TRANSITION OF MITOTIC CELL CYCLE%GO%GO:0000082	G1/S TRANSITION OF MITOTIC CELL CYCLE%GO%GO:0000082		137	0.332601	1.74321	0	0.05275	1	3739	tags=38%, list=24%, signal=49%
BIOCARTA_ACTINY_PATHWAY%MSIGDB_C2%BIOCARTA_ACTINY_PATHWAY	BIOCARTA_ACTINY_PATHWAY%MSIGDB_C2%BIOCARTA_ACTINY_PATHWAY		19	0.514066	1.7432	0.0117647	0.0525617	1	2156	tags=37%, list=14%, signal=43%
REGULATION OF MITOTIC CELL CYCLE%GO%GO:0007346	REGULATION OF MITOTIC CELL CYCLE%GO%GO:0007346		231	0.301753	1.74271	0	0.0525911	1	3670	tags=35%, list=23%, signal=44%
POSITIVE REGULATION OF PROTEIN TYROSINE KINASE ACTIVITY%GO%GO:0061098	POSITIVE REGULATION OF PROTEIN TYROSINE KINASE ACTIVITY%GO%GO:0061098		19	0.510814	1.74135	0.0078125	0.0529252	1	1512	tags=37%, list=10%, signal=41%
POSITIVE REGULATION OF NUCLEAR DIVISION%GO%GO:0051785	POSITIVE REGULATION OF NUCLEAR DIVISION%GO%GO:0051785		25	0.479827	1.73792	0.00959233	0.0542085	1	4100	tags=56%, list=26%, signal=76%
SIGNALING BY HIPPO%REACTOME%REACT_118607.3	SIGNALING BY HIPPO%REACTOME%REACT_118607.3		19	0.515789	1.73614	0.00731707	0.0548364	1	2732	tags=53%, list=17%, signal=64%
INTEGRINS IN ANGIOGENESIS%PATHWAY INTERACTION DATABASE NCI-NATURE CURATED DATA%INTEGRINS IN ANGIOGENESIS	INTEGRINS IN ANGIOGENESIS%PATHWAY INTERACTION DATABASE NCI-NATURE CURATED DATA%INTEGRINS IN ANGIOGENESIS		59	0.38295	1.73492	0	0.0552001	1	2268	tags=25%, list=14%, signal=30%
FORMATION OF PRIMARY GERM LAYER%GO%GO:0001704	FORMATION OF PRIMARY GERM LAYER%GO%GO:0001704		30	0.453281	1.73013	0.00507614	0.0571045	1	3264	tags=50%, list=21%, signal=63%
NON-RECOMBINATIONAL REPAIR%GO%GO:0000726	NON-RECOMBINATIONAL REPAIR%GO%GO:0000726		16	0.54965	1.72978	0.0140845	0.0571101	1	2540	tags=44%, list=16%, signal=52%
MITOTIC G1-G1 S PHASES%REACTOME%REACT_21267.3	MITOTIC G1-G1 S PHASES%REACTOME%REACT_21267.3		133	0.326934	1.7282	0	0.0575432	1	3739	tags=36%, list=24%, signal=47%
BACTERIAL INVASION OF EPITHELIAL CELLS%KEGG%HSA05100	BACTERIAL INVASION OF EPITHELIAL CELLS%KEGG%HSA05100		66	0.372786	1.72754	0.00527705	0.0575814	1	2754	tags=36%, list=17%, signal=44%
MRNA POLYADENYLATION%GO%GO:0006378	MRNA POLYADENYLATION%GO%GO:0006378		21	0.507864	1.72646	0.00985222	0.0578711	1	3504	tags=52%, list=22%, signal=67%
NOD1 2 SIGNALING PATHWAY%REACTOME%REACT_75776.1	NOD1 2 SIGNALING PATHWAY%REACTOME%REACT_75776.1		31	0.447363	1.72621	0.0181818	0.0577897	1	2400	tags=39%, list=15%, signal=46%
POSITIVE REGULATION OF NUCLEOCYTOPLASMIC TRANSPORT%GO%GO:0046824	POSITIVE REGULATION OF NUCLEOCYTOPLASMIC TRANSPORT%GO%GO:0046824		54	0.383485	1.72592	0	0.0577429	1	1314	tags=24%, list=8%, signal=26%
BIOCARTA_HCMV_PATHWAY%MSIGDB_C2%BIOCARTA_HCMV_PATHWAY	BIOCARTA_HCMV_PATHWAY%MSIGDB_C2%BIOCARTA_HCMV_PATHWAY		17	0.522506	1.72378	0.0153846	0.0583977	1	3546	tags=53%, list=23%, signal=68%
SHC1 EVENTS IN ERBB2 SIGNALING%REACTOME%REACT_115993.1	SHC1 EVENTS IN ERBB2 SIGNALING%REACTOME%REACT_115993.1		26	0.457845	1.72207	0.0168675	0.0589886	1	3387	tags=50%, list=22%, signal=64%
POSITIVE REGULATION OF MITOSIS%GO%GO:0045840	POSITIVE REGULATION OF MITOSIS%GO%GO:0045840		25	0.479827	1.71802	0.0107239	0.0605522	1	4100	tags=56%, list=26%, signal=76%
PROTEIN-DNA COMPLEX SUBUNIT ORGANIZATION%GO%GO:0071824	PROTEIN-DNA COMPLEX SUBUNIT ORGANIZATION%GO%GO:0071824		76	0.360709	1.71752	0.00289855	0.0605133	1	3827	tags=42%, list=24%, signal=55%
MICROTUBULE CYTOSKELETON ORGANIZATION%GO%GO:0000226	MICROTUBULE CYTOSKELETON ORGANIZATION%GO%GO:0000226		161	0.317557	1.71673	0	0.0606663	1	3601	tags=38%, list=23%, signal=49%
NEGATIVE REGULATION OF MITOTIC CELL CYCLE%GO%GO:0045930	NEGATIVE REGULATION OF MITOTIC CELL CYCLE%GO%GO:0045930		27	0.460551	1.71318	0.0101266	0.0620901	1	1343	tags=30%, list=9%, signal=32%
INTERNALIZATION OF ERBB1%PATHWAY INTERACTION DATABASE NCI-NATURE CURATED DATA%INTERNALIZATION OF ERBB1	INTERNALIZATION OF ERBB1%PATHWAY INTERACTION DATABASE NCI-NATURE CURATED DATA%INTERNALIZATION OF ERBB1		37	0.42289	1.71267	0.00505051	0.0620504	1	2152	tags=38%, list=14%, signal=44%
REGULATION OF DNA METABOLIC PROCESS%GO%GO:0051052	REGULATION OF DNA METABOLIC PROCESS%GO%GO:0051052		137	0.323841	1.71202	0	0.0621367	1	2119	tags=26%, list=13%, signal=29%
NUCLEAR TRANSPORT%GO%GO:0051169	NUCLEAR TRANSPORT%GO%GO:0051169		150	0.318258	1.71131	0	0.0623578	1	3103	tags=32%, list=20%, signal=39%
MRNA 3'-END PROCESSING%REACTOME%REACT_1849.3	MRNA 3'-END PROCESSING%REACTOME%REACT_1849.3		32	0.440265	1.71089	0.0107239	0.0623676	1	3713	tags=44%, list=24%, signal=57%
TRANSPORT OF GLUCOSE AND OTHER SUGARS, BILE SALTS AND ORGANIC ACIDS, METAL IONS AND AMINE COMPOUNDS%REACTOME%REACT_19305.2	TRANSPORT OF GLUCOSE AND OTHER SUGARS, BILE SALTS AND ORGANIC ACIDS, METAL IONS AND AMINE COMPOUNDS%REACTOME%REACT_19305.2		64	0.373137	1.71078	0	0.0622046	1	2941	tags=33%, list=19%, signal=40%
NUCLEOTIDE-BINDING DOMAIN, LEUCINE RICH REPEAT CONTAINING RECEPTOR (NLR) SIGNALING PATHWAYS%REACTOME%REACT_75913.2	NUCLEOTIDE-BINDING DOMAIN, LEUCINE RICH REPEAT CONTAINING RECEPTOR (NLR) SIGNALING PATHWAYS%REACTOME%REACT_75913.2		49	0.388474	1.70885	0.00808625	0.0630314	1	2400	tags=33%, list=15%, signal=38%
STARCH AND SUCROSE METABOLISM%KEGG%HSA00500	STARCH AND SUCROSE METABOLISM%KEGG%HSA00500		36	0.437151	1.70653	0.00824176	0.063883	1	2895	tags=39%, list=18%, signal=48%
CANONICAL NF-KAPPAB PATHWAY%PATHWAY INTERACTION DATABASE NCI-NATURE CURATED DATA%CANONICAL NF-KAPPAB PATHWAY	CANONICAL NF-KAPPAB PATHWAY%PATHWAY INTERACTION DATABASE NCI-NATURE CURATED DATA%CANONICAL NF-KAPPAB PATHWAY		24	0.472096	1.70629	0.0102041	0.0637575	1	1662	tags=33%, list=11%, signal=37%
UBIQUITIN-SPECIFIC PROTEASE ACTIVITY%GO%GO:0004843	UBIQUITIN-SPECIFIC PROTEASE ACTIVITY%GO%GO:0004843		43	0.410952	1.7047	0.00262467	0.0643173	1	2339	tags=30%, list=15%, signal=35%
CYTOPLASMIC STRESS GRANULE%GO%GO:0010494	CYTOPLASMIC STRESS GRANULE%GO%GO:0010494		22	0.485468	1.70164	0.00699301	0.0654116	1	1617	tags=32%, list=10%, signal=35%
INTRACELLULAR RECEPTOR MEDIATED SIGNALING PATHWAY%GO%GO:0030522	INTRACELLULAR RECEPTOR MEDIATED SIGNALING PATHWAY%GO%GO:0030522		129	0.324252	1.7016	0	0.065199	1	3897	tags=37%, list=25%, signal=49%
BIOCARTA_TEL_PATHWAY%MSIGDB_C2%BIOCARTA_TEL_PATHWAY	BIOCARTA_TEL_PATHWAY%MSIGDB_C2%BIOCARTA_TEL_PATHWAY		18	0.516722	1.6992	0.00945627	0.0662005	1	4037	tags=44%, list=26%, signal=60%
REGULATION OF ACTIN CYTOSKELETON%KEGG%HSA04810	REGULATION OF ACTIN CYTOSKELETON%KEGG%HSA04810		177	0.313856	1.69832	0	0.0664566	1	2295	tags=25%, list=15%, signal=29%
SIGNALING MEDIATED BY P38-ALPHA AND P38-BETA%PATHWAY INTERACTION DATABASE NCI-NATURE CURATED DATA%SIGNALING MEDIATED BY P38-ALPHA AND P38-BETA	SIGNALING MEDIATED BY P38-ALPHA AND P38-BETA%PATHWAY INTERACTION DATABASE NCI-NATURE CURATED DATA%SIGNALING MEDIATED BY P38-ALPHA AND P38-BETA		35	0.423715	1.69825	0	0.0662945	1	1987	tags=29%, list=13%, signal=33%
DNA REPLICATION%REACTOME%REACT_383.6	DNA REPLICATION%REACTOME%REACT_383.6		100	0.340961	1.69723	0	0.0666116	1	3895	tags=40%, list=25%, signal=53%
PHOSPHOTRANSFERASE ACTIVITY, ALCOHOL GROUP AS ACCEPTOR%GO%GO:0016773	PHOSPHOTRANSFERASE ACTIVITY, ALCOHOL GROUP AS ACCEPTOR%GO%GO:0016773		478	0.272876	1.69611	0	0.0668035	1	2926	tags=28%, list=19%, signal=34%
REGULATION OF GLIOGENESIS%GO%GO:0014013	REGULATION OF GLIOGENESIS%GO%GO:0014013		17	0.511483	1.69476	0.0294118	0.0672889	1	2028	tags=35%, list=13%, signal=40%
ANTIGEN PRESENTATION: FOLDING, ASSEMBLY AND PEPTIDE LOADING OF CLASS I MHC%REACTOME%REACT_75795.1	ANTIGEN PRESENTATION: FOLDING, ASSEMBLY AND PEPTIDE LOADING OF CLASS I MHC%REACTOME%REACT_75795.1		24	0.475469	1.69277	0.0123153	0.0680198	1	5562	tags=67%, list=35%, signal=103%
POST-ELONGATION PROCESSING OF INTRON-CONTAINING PRE-MRNA%REACTOME%REACT_397.2	POST-ELONGATION PROCESSING OF INTRON-CONTAINING PRE-MRNA%REACTOME%REACT_397.2		32	0.440265	1.6911	0.00253165	0.0686354	1	3713	tags=44%, list=24%, signal=57%
NUCLEOCYTOPLASMIC TRANSPORT%GO%GO:0006913	NUCLEOCYTOPLASMIC TRANSPORT%GO%GO:0006913		147	0.315873	1.6896	0	0.0693014	1	3103	tags=32%, list=20%, signal=39%
NUCLEAR PERIPHERY%GO%GO:0034399	NUCLEAR PERIPHERY%GO%GO:0034399		53	0.374904	1.68761	0	0.0700408	1	2807	tags=32%, list=18%, signal=39%
UBIQUITIN BINDING%GO%GO:0043130	UBIQUITIN BINDING%GO%GO:0043130		56	0.377585	1.68723	0.00547945	0.070013	1	4304	tags=45%, list=27%, signal=61%
REPLICATION FORK%GO%GO:0005657	REPLICATION FORK%GO%GO:0005657		36	0.421247	1.68485	0.00507614	0.0711228	1	4272	tags=50%, list=27%, signal=68%
BIOCARTA_ATM_PATHWAY%MSIGDB_C2%BIOCARTA_ATM_PATHWAY	BIOCARTA_ATM_PATHWAY%MSIGDB_C2%BIOCARTA_ATM_PATHWAY		20	0.501428	1.68363	0.0169903	0.0715443	1	3899	tags=50%, list=25%, signal=66%
TNFALPHA%NETPATH%TNFALPHA	TNFALPHA%NETPATH%TNFALPHA		267	0.291817	1.68357	0	0.071342	1	3843	tags=36%, list=24%, signal=47%
SINGLE-ORGANISM CARBOHYDRATE CATABOLIC PROCESS%GO%GO:0044724	SINGLE-ORGANISM CARBOHYDRATE CATABOLIC PROCESS%GO%GO:0044724		71	0.356648	1.68018	0	0.0729377	1	4132	tags=46%, list=26%, signal=63%
RESPONSE TO IONIZING RADIATION%GO%GO:0010212	RESPONSE TO IONIZING RADIATION%GO%GO:0010212		57	0.374705	1.67786	0.0078329	0.0738693	1	4109	tags=42%, list=26%, signal=57%
NGF%IOB%NGF	NGF%IOB%NGF		21	0.485494	1.67758	0.0123153	0.0738396	1	4245	tags=52%, list=27%, signal=72%
APOPTOSIS%KEGG%HSA04210	APOPTOSIS%KEGG%HSA04210		80	0.346617	1.67661	0.00318471	0.0740885	1	2678	tags=33%, list=17%, signal=39%
RIBOSOME BIOGENESIS IN EUKARYOTES%KEGG%HSA03008	RIBOSOME BIOGENESIS IN EUKARYOTES%KEGG%HSA03008		68	0.359776	1.67635	0	0.0740086	1	5102	tags=47%, list=32%, signal=69%
NF-KAPPAB BINDING%GO%GO:0051059	NF-KAPPAB BINDING%GO%GO:0051059		20	0.495447	1.67605	0.0214286	0.0739404	1	2380	tags=30%, list=15%, signal=35%
REGULATION OF CELL CYCLE PROCESS%GO%GO:0010564	REGULATION OF CELL CYCLE PROCESS%GO%GO:0010564		267	0.286573	1.676	0	0.0737342	1	3670	tags=33%, list=23%, signal=43%
HISTONE MONOUBIQUITINATION%GO%GO:0010390	HISTONE MONOUBIQUITINATION%GO%GO:0010390		19	0.493173	1.67569	0.0229592	0.0736368	1	1465	tags=32%, list=9%, signal=35%
CELL FATE COMMITMENT INVOLVED IN FORMATION OF PRIMARY GERM LAYER%GO%GO:0060795	CELL FATE COMMITMENT INVOLVED IN FORMATION OF PRIMARY GERM LAYER%GO%GO:0060795		15	0.538683	1.67524	0.0119904	0.0736485	1	3264	tags=60%, list=21%, signal=76%
POSITIVE REGULATION OF INTRACELLULAR PROTEIN TRANSPORT%GO%GO:0090316	POSITIVE REGULATION OF INTRACELLULAR PROTEIN TRANSPORT%GO%GO:0090316		60	0.368948	1.67506	0.00263158	0.0734843	1	2140	tags=28%, list=14%, signal=33%
CELLULAR RESPONSE TO UV%GO%GO:0034644	CELLULAR RESPONSE TO UV%GO%GO:0034644		29	0.441337	1.67496	0.0119332	0.073307	1	4074	tags=45%, list=26%, signal=60%
AMINE COMPOUND SLC TRANSPORTERS%REACTOME%REACT_20679.1	AMINE COMPOUND SLC TRANSPORTERS%REACTOME%REACT_20679.1		15	0.533651	1.67382	0.0248756	0.0736788	1	5070	tags=73%, list=32%, signal=108%
GLYCOSPHINGOLIPID BIOSYNTHESIS - LACTO AND NEOLACTO SERIES%KEGG%HSA00601	GLYCOSPHINGOLIPID BIOSYNTHESIS - LACTO AND NEOLACTO SERIES%KEGG%HSA00601		23	0.462389	1.67361	0.0113895	0.0735595	1	3543	tags=57%, list=22%, signal=73%
REGULATION OF RAS GTPASE ACTIVITY%GO%GO:0032318	REGULATION OF RAS GTPASE ACTIVITY%GO%GO:0032318		114	0.318338	1.67295	0	0.0736804	1	2926	tags=34%, list=19%, signal=42%
CARBOHYDRATE CATABOLIC PROCESS%GO%GO:0016052	CARBOHYDRATE CATABOLIC PROCESS%GO%GO:0016052		74	0.36112	1.6723	0.0027248	0.073764	1	4132	tags=46%, list=26%, signal=62%
REGULATION OF RAS PROTEIN SIGNAL TRANSDUCTION%GO%GO:0046578	REGULATION OF RAS PROTEIN SIGNAL TRANSDUCTION%GO%GO:0046578		145	0.306688	1.67058	0	0.0745713	1	2926	tags=33%, list=19%, signal=40%
ACTIVATION OF ATR IN RESPONSE TO REPLICATION STRESS%REACTOME%REACT_6769.1	ACTIVATION OF ATR IN RESPONSE TO REPLICATION STRESS%REACTOME%REACT_6769.1		37	0.41859	1.6678	0.00824176	0.075808	1	3455	tags=46%, list=22%, signal=59%
DNA REPLICATION%GO%GO:0006260	DNA REPLICATION%GO%GO:0006260		135	0.319173	1.66714	0	0.0759506	1	3895	tags=39%, list=25%, signal=52%
PANCREATIC CANCER%KEGG%HSA05212	PANCREATIC CANCER%KEGG%HSA05212		68	0.360584	1.66654	0.00265957	0.0760486	1	3404	tags=41%, list=22%, signal=52%
FOCAL ADHESION%GO%GO:0005925	FOCAL ADHESION%GO%GO:0005925		77	0.348559	1.66627	0.00277778	0.0759478	1	2264	tags=31%, list=14%, signal=36%
CHROMATIN REMODELING%GO%GO:0006338	CHROMATIN REMODELING%GO%GO:0006338		82	0.350778	1.66563	0.00271739	0.0760924	1	3998	tags=43%, list=25%, signal=57%
POSITIVE REGULATION OF RAS GTPASE ACTIVITY%GO%GO:0032320	POSITIVE REGULATION OF RAS GTPASE ACTIVITY%GO%GO:0032320		91	0.333099	1.66188	0	0.0780265	1	2926	tags=35%, list=19%, signal=43%
INTERFERON ALPHA BETA SIGNALING%REACTOME%REACT_25162.1	INTERFERON ALPHA BETA SIGNALING%REACTOME%REACT_25162.1		49	0.385212	1.65787	0.00531915	0.0798661	1	5522	tags=55%, list=35%, signal=85%
ACTIN CYTOSKELETON REORGANIZATION%GO%GO:0031532	ACTIN CYTOSKELETON REORGANIZATION%GO%GO:0031532		31	0.431306	1.65644	0.0122249	0.0804123	1	1836	tags=35%, list=12%, signal=40%
DNA STRAND ELONGATION%REACTOME%REACT_932.6	DNA STRAND ELONGATION%REACTOME%REACT_932.6		30	0.432647	1.6536	0.0152284	0.0817755	1	4272	tags=53%, list=27%, signal=73%
TUBE FORMATION%GO%GO:0035148	TUBE FORMATION%GO%GO:0035148		37	0.413862	1.65216	0.013089	0.0822891	1	3617	tags=49%, list=23%, signal=63%
BASE EXCISION REPAIR%KEGG%HSA03410	BASE EXCISION REPAIR%KEGG%HSA03410		33	0.418403	1.65208	0.0101523	0.0820981	1	5265	tags=48%, list=33%, signal=73%
SYNTHESIS OF DNA%REACTOME%REACT_2014.3	SYNTHESIS OF DNA%REACTOME%REACT_2014.3		93	0.334209	1.65165	0	0.0821028	1	3895	tags=41%, list=25%, signal=54%
TGF-BETA RECEPTOR SIGNALING%PATHWAY INTERACTION DATABASE NCI-NATURE CURATED DATA%TGF-BETA RECEPTOR SIGNALING	TGF-BETA RECEPTOR SIGNALING%PATHWAY INTERACTION DATABASE NCI-NATURE CURATED DATA%TGF-BETA RECEPTOR SIGNALING		50	0.385018	1.64815	0.00775194	0.0839282	1	2414	tags=36%, list=15%, signal=42%
E2F MEDIATED REGULATION OF DNA REPLICATION%REACTOME%REACT_471.3	E2F MEDIATED REGULATION OF DNA REPLICATION%REACTOME%REACT_471.3		32	0.418595	1.64741	0.0178117	0.0840682	1	4896	tags=56%, list=31%, signal=81%
BIOCARTA_TNFR1_PATHWAY%MSIGDB_C2%BIOCARTA_TNFR1_PATHWAY	BIOCARTA_TNFR1_PATHWAY%MSIGDB_C2%BIOCARTA_TNFR1_PATHWAY		29	0.440476	1.64701	0.00961539	0.0840658	1	3693	tags=55%, list=23%, signal=72%
ASSEMBLY OF COLLAGEN FIBRILS AND OTHER MULTIMERIC STRUCTURES%REACTOME%REACT_150180.2	ASSEMBLY OF COLLAGEN FIBRILS AND OTHER MULTIMERIC STRUCTURES%REACTOME%REACT_150180.2		49	0.381635	1.64655	0.0106383	0.0841137	1	608	tags=12%, list=4%, signal=13%
PROTEIN KINASE ACTIVITY%GO%GO:0004672	PROTEIN KINASE ACTIVITY%GO%GO:0004672		421	0.272434	1.64523	0	0.0846252	1	2838	tags=28%, list=18%, signal=33%
FOXO FAMILY SIGNALING%PATHWAY INTERACTION DATABASE NCI-NATURE CURATED DATA%FOXO FAMILY SIGNALING	FOXO FAMILY SIGNALING%PATHWAY INTERACTION DATABASE NCI-NATURE CURATED DATA%FOXO FAMILY SIGNALING		48	0.383076	1.645	0.00265252	0.0844988	1	3404	tags=38%, list=22%, signal=48%
REGULATION OF DNA REPAIR%GO%GO:0006282	REGULATION OF DNA REPAIR%GO%GO:0006282		42	0.39878	1.64411	0.00277778	0.0847697	1	2283	tags=31%, list=14%, signal=36%
MITOTIC CELL CYCLE CHECKPOINT%GO%GO:0007093	MITOTIC CELL CYCLE CHECKPOINT%GO%GO:0007093		121	0.314267	1.64334	0	0.0849717	1	3670	tags=36%, list=23%, signal=47%
PROTEIN-DNA COMPLEX%GO%GO:0032993	PROTEIN-DNA COMPLEX%GO%GO:0032993		50	0.375821	1.6431	0.00250627	0.0848547	1	3827	tags=48%, list=24%, signal=63%
EXTRINSIC APOPTOTIC SIGNALING PATHWAY%GO%GO:0097191	EXTRINSIC APOPTOTIC SIGNALING PATHWAY%GO%GO:0097191		15	0.528923	1.63948	0.0316623	0.0869045	1	2187	tags=40%, list=14%, signal=46%
C-MYC PATHWAY%PATHWAY INTERACTION DATABASE NCI-NATURE CURATED DATA%C-MYC PATHWAY	C-MYC PATHWAY%PATHWAY INTERACTION DATABASE NCI-NATURE CURATED DATA%C-MYC PATHWAY		25	0.452851	1.63877	0.0119617	0.0870317	1	2388	tags=32%, list=15%, signal=38%
PROTEIN O-LINKED GLYCOSYLATION%GO%GO:0006493	PROTEIN O-LINKED GLYCOSYLATION%GO%GO:0006493		57	0.360968	1.6382	0.00527705	0.0871855	1	2224	tags=30%, list=14%, signal=35%
SYNDECAN-2-MEDIATED SIGNALING EVENTS%PATHWAY INTERACTION DATABASE NCI-NATURE CURATED DATA%SYNDECAN-2-MEDIATED SIGNALING EVENTS	SYNDECAN-2-MEDIATED SIGNALING EVENTS%PATHWAY INTERACTION DATABASE NCI-NATURE CURATED DATA%SYNDECAN-2-MEDIATED SIGNALING EVENTS		32	0.415716	1.63695	0.0152672	0.0877191	1	4047	tags=50%, list=26%, signal=67%
CHRONIC MYELOID LEUKEMIA%KEGG%HSA05220	CHRONIC MYELOID LEUKEMIA%KEGG%HSA05220		72	0.34777	1.63558	0.0028169	0.0883648	1	2452	tags=31%, list=16%, signal=36%
REGULATION OF TRANSCRIPTION INVOLVED IN G1/S PHASE OF MITOTIC CELL CYCLE%GO%GO:0000083	REGULATION OF TRANSCRIPTION INVOLVED IN G1/S PHASE OF MITOTIC CELL CYCLE%GO%GO:0000083		21	0.484266	1.63525	0.0257009	0.0882981	1	4896	tags=67%, list=31%, signal=97%
DNA-DEPENDENT DNA REPLICATION%GO%GO:0006261	DNA-DEPENDENT DNA REPLICATION%GO%GO:0006261		68	0.355917	1.63492	0	0.0882225	1	4368	tags=49%, list=28%, signal=67%
NEPHRIN INTERACTIONS%REACTOME%REACT_23832.2	NEPHRIN INTERACTIONS%REACTOME%REACT_23832.2		18	0.488627	1.63266	0.0168269	0.0894056	1	1873	tags=44%, list=12%, signal=50%
FANCONI ANEMIA PATHWAY%PATHWAY INTERACTION DATABASE NCI-NATURE CURATED DATA%FANCONI ANEMIA PATHWAY	FANCONI ANEMIA PATHWAY%PATHWAY INTERACTION DATABASE NCI-NATURE CURATED DATA%FANCONI ANEMIA PATHWAY		45	0.380946	1.63259	0.00527705	0.0892136	1	3990	tags=51%, list=25%, signal=68%
CELL CYCLE CHECKPOINTS%REACTOME%REACT_1538.1	CELL CYCLE CHECKPOINTS%REACTOME%REACT_1538.1		114	0.319004	1.63193	0	0.0893322	1	3670	tags=37%, list=23%, signal=48%
ATR SIGNALING PATHWAY%PATHWAY INTERACTION DATABASE NCI-NATURE CURATED DATA%ATR SIGNALING PATHWAY	ATR SIGNALING PATHWAY%PATHWAY INTERACTION DATABASE NCI-NATURE CURATED DATA%ATR SIGNALING PATHWAY		39	0.407687	1.63189	0.0129534	0.089085	1	3034	tags=44%, list=19%, signal=54%
EPITHELIAL CELL DIFFERENTIATION%GO%GO:0030855	EPITHELIAL CELL DIFFERENTIATION%GO%GO:0030855		96	0.329185	1.63154	0.00328947	0.0890383	1	3574	tags=41%, list=23%, signal=52%
BIOCARTA_CHEMICAL_PATHWAY%MSIGDB_C2%BIOCARTA_CHEMICAL_PATHWAY	BIOCARTA_CHEMICAL_PATHWAY%MSIGDB_C2%BIOCARTA_CHEMICAL_PATHWAY		22	0.462434	1.6299	0.0173697	0.0898654	1	3381	tags=45%, list=21%, signal=58%
NUCLEOTIDE METABOLISM%REACTOME%REACT_1698.12	NUCLEOTIDE METABOLISM%REACTOME%REACT_1698.12		68	0.349116	1.62976	0.00558659	0.0897181	1	4131	tags=46%, list=26%, signal=62%
INTRINSIC APOPTOTIC SIGNALING PATHWAY IN RESPONSE TO DNA DAMAGE BY P53 CLASS MEDIATOR%GO%GO:0042771	INTRINSIC APOPTOTIC SIGNALING PATHWAY IN RESPONSE TO DNA DAMAGE BY P53 CLASS MEDIATOR%GO%GO:0042771		21	0.47039	1.6276	0.0176768	0.0907912	1	4552	tags=62%, list=29%, signal=87%
POSITIVE REGULATION OF I-KAPPAB KINASE/NF-KAPPAB CASCADE%GO%GO:0043123	POSITIVE REGULATION OF I-KAPPAB KINASE/NF-KAPPAB CASCADE%GO%GO:0043123		125	0.315222	1.6264	0.00333333	0.0913367	1	2475	tags=27%, list=16%, signal=32%
REGULATION OF DOUBLE-STRAND BREAK REPAIR%GO%GO:2000779	REGULATION OF DOUBLE-STRAND BREAK REPAIR%GO%GO:2000779		17	0.504963	1.62621	0.0262467	0.0912509	1	2780	tags=59%, list=18%, signal=71%
DEADENYLATION OF MRNA%REACTOME%REACT_20514.1	DEADENYLATION OF MRNA%REACTOME%REACT_20514.1		22	0.454423	1.62559	0.0144578	0.0913908	1	3202	tags=41%, list=20%, signal=51%
SMALL CONJUGATING PROTEIN BINDING%GO%GO:0032182	SMALL CONJUGATING PROTEIN BINDING%GO%GO:0032182		64	0.353032	1.62498	0.00271003	0.0915411	1	4304	tags=44%, list=27%, signal=60%
PATTERN RECOGNITION RECEPTOR SIGNALING PATHWAY%GO%GO:0002221	PATTERN RECOGNITION RECEPTOR SIGNALING PATHWAY%GO%GO:0002221		101	0.323057	1.62305	0.00872093	0.0924777	1	2472	tags=29%, list=16%, signal=34%
PURINE METABOLISM%REACTOME%REACT_522.6	PURINE METABOLISM%REACTOME%REACT_522.6		31	0.420958	1.62269	0.0100756	0.0925039	1	1368	tags=26%, list=9%, signal=28%
SIGNAL TRANSDUCTION BY L1%REACTOME%REACT_22272.1	SIGNAL TRANSDUCTION BY L1%REACTOME%REACT_22272.1		31	0.422617	1.62173	0.0175	0.0929583	1	3387	tags=39%, list=22%, signal=49%
GOLGI ORGANIZATION%GO%GO:0007030	GOLGI ORGANIZATION%GO%GO:0007030		33	0.407891	1.62109	0.0101266	0.0931928	1	1775	tags=30%, list=11%, signal=34%
CELL-SUBSTRATE ADHERENS JUNCTION%GO%GO:0005924	CELL-SUBSTRATE ADHERENS JUNCTION%GO%GO:0005924		78	0.345687	1.62042	0.00806452	0.0933997	1	2414	tags=32%, list=15%, signal=38%
RNA POLYMERASE I PROMOTER ESCAPE%REACTOME%REACT_1913.2	RNA POLYMERASE I PROMOTER ESCAPE%REACTOME%REACT_1913.2		20	0.473492	1.61871	0.0300231	0.0942321	1	5093	tags=70%, list=32%, signal=103%
REGULATION OF RHO GTPASE ACTIVITY%GO%GO:0032319	REGULATION OF RHO GTPASE ACTIVITY%GO%GO:0032319		81	0.329663	1.61809	0.00302115	0.0944201	1	2319	tags=31%, list=15%, signal=36%
CELL-CELL ADHERENS JUNCTION%GO%GO:0005913	CELL-CELL ADHERENS JUNCTION%GO%GO:0005913		20	0.468341	1.61622	0.0190476	0.0955039	1	2414	tags=35%, list=15%, signal=41%
BASOLATERAL PLASMA MEMBRANE%GO%GO:0016323	BASOLATERAL PLASMA MEMBRANE%GO%GO:0016323		65	0.350857	1.6162	0.0138122	0.0952764	1	1344	tags=25%, list=9%, signal=27%
REGULATION OF CYTOKINESIS%GO%GO:0032465	REGULATION OF CYTOKINESIS%GO%GO:0032465		28	0.429499	1.6148	0.0151515	0.095981	1	2318	tags=43%, list=15%, signal=50%
GRB2 EVENTS IN ERBB2 SIGNALING%REACTOME%REACT_115854.1	GRB2 EVENTS IN ERBB2 SIGNALING%REACTOME%REACT_115854.1		25	0.439171	1.61477	0.0194647	0.0957452	1	3387	tags=48%, list=22%, signal=61%
REGULATION OF DNA REPLICATION%REACTOME%REACT_829.4	REGULATION OF DNA REPLICATION%REACTOME%REACT_829.4		73	0.342395	1.61462	0.00566572	0.0956101	1	3670	tags=38%, list=23%, signal=50%
MAINTENANCE OF LOCATION IN CELL%GO%GO:0051651	MAINTENANCE OF LOCATION IN CELL%GO%GO:0051651		71	0.345307	1.61398	0.00564972	0.095738	1	2971	tags=31%, list=19%, signal=38%
NUCLEOBASE-CONTAINING COMPOUND KINASE ACTIVITY%GO%GO:0019205	NUCLEOBASE-CONTAINING COMPOUND KINASE ACTIVITY%GO%GO:0019205		36	0.399334	1.61391	0.0166667	0.0955336	1	2699	tags=39%, list=17%, signal=47%
PROTEIN PHOSPHATASE BINDING%GO%GO:0019903	PROTEIN PHOSPHATASE BINDING%GO%GO:0019903		53	0.366508	1.61387	0.0107239	0.095322	1	2432	tags=32%, list=15%, signal=38%
INTEGRIN-LINKED KINASE SIGNALING%PATHWAY INTERACTION DATABASE NCI-NATURE CURATED DATA%INTEGRIN-LINKED KINASE SIGNALING	INTEGRIN-LINKED KINASE SIGNALING%PATHWAY INTERACTION DATABASE NCI-NATURE CURATED DATA%INTEGRIN-LINKED KINASE SIGNALING		45	0.372322	1.61292	0.00560224	0.0956725	1	2668	tags=33%, list=17%, signal=40%
ECM-RECEPTOR INTERACTION%KEGG%HSA04512	ECM-RECEPTOR INTERACTION%KEGG%HSA04512		78	0.33417	1.61205	0.00564972	0.0960298	1	2264	tags=23%, list=14%, signal=27%
S PHASE%GO%GO:0051320	S PHASE%GO%GO:0051320		115	0.315829	1.61012	0.00310559	0.0970515	1	4326	tags=45%, list=27%, signal=62%
SA_B_CELL_RECEPTOR_COMPLEXES%MSIGDB_C2%SA_B_CELL_RECEPTOR_COMPLEXES	SA_B_CELL_RECEPTOR_COMPLEXES%MSIGDB_C2%SA_B_CELL_RECEPTOR_COMPLEXES		24	0.439679	1.60977	0.0293399	0.0970266	1	3387	tags=38%, list=22%, signal=48%
OSTEOPONTIN-MEDIATED EVENTS%PATHWAY INTERACTION DATABASE NCI-NATURE CURATED DATA%OSTEOPONTIN-MEDIATED EVENTS	OSTEOPONTIN-MEDIATED EVENTS%PATHWAY INTERACTION DATABASE NCI-NATURE CURATED DATA%OSTEOPONTIN-MEDIATED EVENTS		31	0.422943	1.60742	0.0227273	0.0984335	1	3404	tags=39%, list=22%, signal=49%
MICROTUBULE ANCHORING%GO%GO:0034453	MICROTUBULE ANCHORING%GO%GO:0034453		21	0.458395	1.60729	0.0235849	0.0982699	1	2971	tags=38%, list=19%, signal=47%
FANCONI ANEMIA PATHWAY%REACTOME%REACT_18410.1	FANCONI ANEMIA PATHWAY%REACTOME%REACT_18410.1		22	0.456294	1.60724	0.0191847	0.0980625	1	3990	tags=55%, list=25%, signal=73%
VALIDATED TARGETS OF C-MYC TRANSCRIPTIONAL ACTIVATION%PATHWAY INTERACTION DATABASE NCI-NATURE CURATED DATA%VALIDATED TARGETS OF C-MYC TRANSCRIPTIONAL ACTIVATION	VALIDATED TARGETS OF C-MYC TRANSCRIPTIONAL ACTIVATION%PATHWAY INTERACTION DATABASE NCI-NATURE CURATED DATA%VALIDATED TARGETS OF C-MYC TRANSCRIPTIONAL ACTIVATION		78	0.339968	1.60657	0.00268817	0.0983685	1	4052	tags=41%, list=26%, signal=55%
SPINDLE CHECKPOINT%GO%GO:0031577	SPINDLE CHECKPOINT%GO%GO:0031577		33	0.408691	1.60569	0.0248139	0.0987093	1	3651	tags=42%, list=23%, signal=55%
REGULATION OF RHO PROTEIN SIGNAL TRANSDUCTION%GO%GO:0035023	REGULATION OF RHO PROTEIN SIGNAL TRANSDUCTION%GO%GO:0035023		98	0.325428	1.6056	0	0.0985342	1	2319	tags=31%, list=15%, signal=36%
INTRINSIC PATHWAY FOR APOPTOSIS%REACTOME%REACT_964.2	INTRINSIC PATHWAY FOR APOPTOSIS%REACTOME%REACT_964.2		38	0.398132	1.60513	0.0125	0.0985793	1	3404	tags=42%, list=22%, signal=54%
DNA INTEGRITY CHECKPOINT%GO%GO:0031570	DNA INTEGRITY CHECKPOINT%GO%GO:0031570		121	0.306596	1.60425	0.00857143	0.0989881	1	3968	tags=40%, list=25%, signal=53%
ACTIVATION OF INNATE IMMUNE RESPONSE%GO%GO:0002218	ACTIVATION OF INNATE IMMUNE RESPONSE%GO%GO:0002218		110	0.315662	1.60371	0	0.0991494	1	2472	tags=28%, list=16%, signal=33%
GASTRULATION%GO%GO:0007369	GASTRULATION%GO%GO:0007369		41	0.392193	1.60331	0.0194444	0.0991826	1	3771	tags=49%, list=24%, signal=64%
NUCLEOSOME%GO%GO:0000786	NUCLEOSOME%GO%GO:0000786		16	0.505612	1.60289	0.030445	0.0992002	1	3827	tags=63%, list=24%, signal=82%
MAMMARY GLAND EPITHELIUM DEVELOPMENT%GO%GO:0061180	MAMMARY GLAND EPITHELIUM DEVELOPMENT%GO%GO:0061180		18	0.480995	1.6018	0.0317848	0.0997382	1	1551	tags=28%, list=10%, signal=31%
CHROMATIN%GO%GO:0000785	CHROMATIN%GO%GO:0000785		182	0.289656	1.59916	0	0.101456	1	3693	tags=36%, list=23%, signal=46%
PROTEIN DOMAIN SPECIFIC BINDING%GO%GO:0019904	PROTEIN DOMAIN SPECIFIC BINDING%GO%GO:0019904		289	0.26816	1.59851	0	0.101741	1	2353	tags=26%, list=15%, signal=30%
MITOTIC CELL CYCLE PHASE TRANSITION%GO%GO:0044772	MITOTIC CELL CYCLE PHASE TRANSITION%GO%GO:0044772		244	0.278006	1.59844	0	0.101566	1	3486	tags=34%, list=22%, signal=43%
PROTEIN PHOSPHATASE TYPE 2A COMPLEX%GO%GO:0000159	PROTEIN PHOSPHATASE TYPE 2A COMPLEX%GO%GO:0000159		16	0.50587	1.59836	0.0346535	0.101369	1	3043	tags=38%, list=19%, signal=46%
BIOCARTA_G1_PATHWAY%MSIGDB_C2%BIOCARTA_G1_PATHWAY	BIOCARTA_G1_PATHWAY%MSIGDB_C2%BIOCARTA_G1_PATHWAY		28	0.433123	1.59752	0.0174564	0.101747	1	3222	tags=46%, list=20%, signal=58%
POSITIVE REGULATION OF CELL CYCLE PHASE TRANSITION%GO%GO:1901989	POSITIVE REGULATION OF CELL CYCLE PHASE TRANSITION%GO%GO:1901989		17	0.475236	1.59553	0.0268949	0.10296	1	1679	tags=41%, list=11%, signal=46%
MUCIN TYPE O-GLYCAN BIOSYNTHESIS%KEGG%HSA00512	MUCIN TYPE O-GLYCAN BIOSYNTHESIS%KEGG%HSA00512		23	0.450344	1.59364	0.0204604	0.104116	1	3632	tags=52%, list=23%, signal=68%
REMOVAL OF LICENSING FACTORS FROM ORIGINS%REACTOME%REACT_207.3	REMOVAL OF LICENSING FACTORS FROM ORIGINS%REACTOME%REACT_207.3		70	0.339016	1.59264	0.00271003	0.104567	1	3670	tags=39%, list=23%, signal=50%
ZINC TRANSPORTERS%REACTOME%REACT_20530.1	ZINC TRANSPORTERS%REACTOME%REACT_20530.1		15	0.506239	1.59196	0.0273632	0.104809	1	732	tags=33%, list=5%, signal=35%
SMALL CONJUGATING PROTEIN-SPECIFIC PROTEASE ACTIVITY%GO%GO:0019783	SMALL CONJUGATING PROTEIN-SPECIFIC PROTEASE ACTIVITY%GO%GO:0019783		48	0.365885	1.59193	0.0103093	0.104573	1	2339	tags=27%, list=15%, signal=32%
NUCLEAR-TRANSCRIBED MRNA POLY(A) TAIL SHORTENING%GO%GO:0000289	NUCLEAR-TRANSCRIBED MRNA POLY(A) TAIL SHORTENING%GO%GO:0000289		22	0.454423	1.59124	0.0149254	0.104736	1	3202	tags=41%, list=20%, signal=51%
CELL CYCLE PHASE TRANSITION%GO%GO:0044770	CELL CYCLE PHASE TRANSITION%GO%GO:0044770		244	0.278006	1.59123	0	0.104482	1	3486	tags=34%, list=22%, signal=43%
REGULATORY REGION DNA BINDING%GO%GO:0000975	REGULATORY REGION DNA BINDING%GO%GO:0000975		214	0.282578	1.59057	0	0.104688	1	3572	tags=34%, list=23%, signal=43%
POSITIVE REGULATION OF CELL DIVISION%GO%GO:0051781	POSITIVE REGULATION OF CELL DIVISION%GO%GO:0051781		21	0.463927	1.58973	0.0303797	0.105074	1	3847	tags=52%, list=24%, signal=69%
POSITIVE REGULATION OF PROTEIN IMPORT INTO NUCLEUS%GO%GO:0042307	POSITIVE REGULATION OF PROTEIN IMPORT INTO NUCLEUS%GO%GO:0042307		46	0.372101	1.58965	0.0103359	0.104897	1	1314	tags=24%, list=8%, signal=26%
ANDROGEN RECEPTOR SIGNALING PATHWAY%GO%GO:0030521	ANDROGEN RECEPTOR SIGNALING PATHWAY%GO%GO:0030521		36	0.394383	1.58958	0.0178571	0.104686	1	4472	tags=50%, list=28%, signal=70%
TRAF6 MEDIATED NF-KB ACTIVATION%REACTOME%REACT_24969.1	TRAF6 MEDIATED NF-KB ACTIVATION%REACTOME%REACT_24969.1		21	0.452253	1.5888	0.0297767	0.105021	1	3293	tags=33%, list=21%, signal=42%
MITOTIC SPINDLE ORGANIZATION%GO%GO:0007052	MITOTIC SPINDLE ORGANIZATION%GO%GO:0007052		28	0.42816	1.58864	0.0233645	0.104928	1	3847	tags=39%, list=24%, signal=52%
SIGNALING EVENTS MEDIATED BY TCPTP%PATHWAY INTERACTION DATABASE NCI-NATURE CURATED DATA%SIGNALING EVENTS MEDIATED BY TCPTP	SIGNALING EVENTS MEDIATED BY TCPTP%PATHWAY INTERACTION DATABASE NCI-NATURE CURATED DATA%SIGNALING EVENTS MEDIATED BY TCPTP		38	0.39647	1.58863	0.0181347	0.104677	1	3192	tags=39%, list=20%, signal=49%
DOWNREGULATION OF TGF-BETA RECEPTOR SIGNALING%REACTOME%REACT_120727.3	DOWNREGULATION OF TGF-BETA RECEPTOR SIGNALING%REACTOME%REACT_120727.3		25	0.442055	1.58842	0.0254453	0.104615	1	2096	tags=36%, list=13%, signal=41%
REGULATION OF INTRACELLULAR PROTEIN TRANSPORT%GO%GO:0033157	REGULATION OF INTRACELLULAR PROTEIN TRANSPORT%GO%GO:0033157		113	0.312898	1.58781	0.00574713	0.10478	1	2439	tags=26%, list=15%, signal=30%
CELL CYCLE CYTOKINESIS%GO%GO:0033205	CELL CYCLE CYTOKINESIS%GO%GO:0033205		22	0.451207	1.58673	0.0426065	0.105391	1	3820	tags=59%, list=24%, signal=78%
DOUBLE-STRAND BREAK REPAIR%GO%GO:0006302	DOUBLE-STRAND BREAK REPAIR%GO%GO:0006302		81	0.322962	1.58654	0	0.105257	1	1637	tags=22%, list=10%, signal=25%
NOTCH SIGNALING PATHWAY%PATHWAY INTERACTION DATABASE NCI-NATURE CURATED DATA%NOTCH SIGNALING PATHWAY	NOTCH SIGNALING PATHWAY%PATHWAY INTERACTION DATABASE NCI-NATURE CURATED DATA%NOTCH SIGNALING PATHWAY		52	0.36384	1.58628	0.0106952	0.105272	1	2851	tags=33%, list=18%, signal=40%
REGULATION OF CYSTEINE-TYPE ENDOPEPTIDASE ACTIVITY%GO%GO:2000116	REGULATION OF CYSTEINE-TYPE ENDOPEPTIDASE ACTIVITY%GO%GO:2000116		142	0.294076	1.58594	0	0.105275	1	3108	tags=27%, list=20%, signal=34%
ACTIVATION OF RHO GTPASE ACTIVITY%GO%GO:0032862	ACTIVATION OF RHO GTPASE ACTIVITY%GO%GO:0032862		18	0.485968	1.58557	0.0286396	0.105367	1	1061	tags=33%, list=7%, signal=36%
REGULATORY REGION NUCLEIC ACID BINDING%GO%GO:0001067	REGULATORY REGION NUCLEIC ACID BINDING%GO%GO:0001067		214	0.282578	1.58389	0	0.106323	1	3572	tags=34%, list=23%, signal=43%
INNATE IMMUNE RESPONSE-ACTIVATING SIGNAL TRANSDUCTION%GO%GO:0002758	INNATE IMMUNE RESPONSE-ACTIVATING SIGNAL TRANSDUCTION%GO%GO:0002758		102	0.317457	1.58384	0	0.106126	1	2472	tags=28%, list=16%, signal=34%
CELLULAR RESPONSE TO ABIOTIC STIMULUS%GO%GO:0071214	CELLULAR RESPONSE TO ABIOTIC STIMULUS%GO%GO:0071214		100	0.319156	1.58328	0.00287356	0.106344	1	3750	tags=39%, list=24%, signal=51%
SHC1 EVENTS IN EGFR SIGNALING%REACTOME%REACT_12579.2	SHC1 EVENTS IN EGFR SIGNALING%REACTOME%REACT_12579.2		19	0.476081	1.58324	0.0292683	0.10613	1	3387	tags=47%, list=22%, signal=60%
HEART VALVE MORPHOGENESIS%GO%GO:0003179	HEART VALVE MORPHOGENESIS%GO%GO:0003179		18	0.474545	1.58296	0.0425532	0.106059	1	2007	tags=44%, list=13%, signal=51%
TNFALPHA%IOB%TNFALPHA	TNFALPHA%IOB%TNFALPHA		211	0.281766	1.58279	0	0.105901	1	3889	tags=36%, list=25%, signal=47%
MITOTIC RECOMBINATION%GO%GO:0006312	MITOTIC RECOMBINATION%GO%GO:0006312		31	0.413794	1.58231	0.0214286	0.106062	1	3895	tags=45%, list=25%, signal=60%
ENDOCYTOSIS%KEGG%HSA04144	ENDOCYTOSIS%KEGG%HSA04144		189	0.285534	1.58194	0	0.106103	1	3402	tags=32%, list=22%, signal=41%
REGULATION OF RESPONSE TO DNA DAMAGE STIMULUS%GO%GO:2001020	REGULATION OF RESPONSE TO DNA DAMAGE STIMULUS%GO%GO:2001020		76	0.332068	1.5816	0.00561798	0.106125	1	3283	tags=34%, list=21%, signal=43%
CELL CORTEX%GO%GO:0005938	CELL CORTEX%GO%GO:0005938		75	0.328614	1.58157	0.00791557	0.1059	1	1572	tags=25%, list=10%, signal=28%
O-GLYCAN PROCESSING%GO%GO:0016266	O-GLYCAN PROCESSING%GO%GO:0016266		44	0.369574	1.58153	0.0134048	0.105668	1	3632	tags=43%, list=23%, signal=56%
NEGATIVE REGULATION OF TRANSFORMING GROWTH FACTOR BETA RECEPTOR SIGNALING PATHWAY%GO%GO:0030512	NEGATIVE REGULATION OF TRANSFORMING GROWTH FACTOR BETA RECEPTOR SIGNALING PATHWAY%GO%GO:0030512		51	0.360197	1.5813	0.0207254	0.105583	1	2096	tags=27%, list=13%, signal=32%
HETEROCHROMATIN%GO%GO:0000792	HETEROCHROMATIN%GO%GO:0000792		30	0.417893	1.57842	0.019656	0.107488	1	1593	tags=30%, list=10%, signal=33%
ACTIVATION OF MAPKK ACTIVITY%GO%GO:0000186	ACTIVATION OF MAPKK ACTIVITY%GO%GO:0000186		36	0.398303	1.57671	0.0255102	0.108459	1	2133	tags=33%, list=14%, signal=38%
ARF6 DOWNSTREAM PATHWAY%PATHWAY INTERACTION DATABASE NCI-NATURE CURATED DATA%ARF6 DOWNSTREAM PATHWAY	ARF6 DOWNSTREAM PATHWAY%PATHWAY INTERACTION DATABASE NCI-NATURE CURATED DATA%ARF6 DOWNSTREAM PATHWAY		15	0.498997	1.57491	0.0334928	0.109684	1	4318	tags=73%, list=27%, signal=101%
HIF-1-ALPHA TRANSCRIPTION FACTOR NETWORK%PATHWAY INTERACTION DATABASE NCI-NATURE CURATED DATA%HIF-1-ALPHA TRANSCRIPTION FACTOR NETWORK	HIF-1-ALPHA TRANSCRIPTION FACTOR NETWORK%PATHWAY INTERACTION DATABASE NCI-NATURE CURATED DATA%HIF-1-ALPHA TRANSCRIPTION FACTOR NETWORK		63	0.34695	1.57261	0.011236	0.111254	1	3695	tags=44%, list=23%, signal=58%
REGULATION OF I-KAPPAB KINASE/NF-KAPPAB CASCADE%GO%GO:0043122	REGULATION OF I-KAPPAB KINASE/NF-KAPPAB CASCADE%GO%GO:0043122		167	0.287486	1.57233	0	0.111187	1	2475	tags=25%, list=16%, signal=29%
PROTEIN AUTOPHOSPHORYLATION%GO%GO:0046777	PROTEIN AUTOPHOSPHORYLATION%GO%GO:0046777		119	0.299891	1.57108	0.00292398	0.111794	1	1582	tags=20%, list=10%, signal=22%
RESPONSE TO UV%GO%GO:0009411	RESPONSE TO UV%GO%GO:0009411		70	0.337423	1.57055	0	0.111965	1	4074	tags=39%, list=26%, signal=52%
CADHERIN BINDING%GO%GO:0045296	CADHERIN BINDING%GO%GO:0045296		18	0.484076	1.56996	0.0329412	0.112232	1	2929	tags=44%, list=19%, signal=55%
PACKAGING OF TELOMERE ENDS%REACTOME%REACT_7963.3	PACKAGING OF TELOMERE ENDS%REACTOME%REACT_7963.3		22	0.448703	1.56666	0.0469136	0.114484	1	3827	tags=59%, list=24%, signal=78%
CORE PROMOTER SEQUENCE-SPECIFIC DNA BINDING%GO%GO:0001046	CORE PROMOTER SEQUENCE-SPECIFIC DNA BINDING%GO%GO:0001046		17	0.48276	1.56506	0.0436893	0.115562	1	2066	tags=35%, list=13%, signal=41%
NOTCH%NETPATH%NOTCH	NOTCH%NETPATH%NOTCH		72	0.334003	1.56376	0.008	0.116352	1	1652	tags=22%, list=10%, signal=25%
TRANSCRIPTION REGULATORY REGION DNA BINDING%GO%GO:0044212	TRANSCRIPTION REGULATORY REGION DNA BINDING%GO%GO:0044212		213	0.280401	1.56258	0	0.117116	1	3572	tags=33%, list=23%, signal=43%
TGF_BETA_RECEPTOR%IOB%TGF_BETA_RECEPTOR	TGF_BETA_RECEPTOR%IOB%TGF_BETA_RECEPTOR		188	0.279436	1.5599	0	0.11915	1	3560	tags=34%, list=23%, signal=43%
CYTOSKELETON ORGANIZATION%GO%GO:0007010	CYTOSKELETON ORGANIZATION%GO%GO:0007010		430	0.252548	1.55956	0	0.11911	1	2414	tags=24%, list=15%, signal=27%
G1 S-SPECIFIC TRANSCRIPTION%REACTOME%REACT_683.3	G1 S-SPECIFIC TRANSCRIPTION%REACTOME%REACT_683.3		17	0.467363	1.55897	0.0623441	0.119351	1	5147	tags=71%, list=33%, signal=105%
CHROMATIN MODIFICATION%GO%GO:0016568	CHROMATIN MODIFICATION%GO%GO:0016568		258	0.268	1.55861	0.00378788	0.119357	1	4052	tags=33%, list=26%, signal=44%
BIOCARTA_ECM_PATHWAY%MSIGDB_C2%BIOCARTA_ECM_PATHWAY	BIOCARTA_ECM_PATHWAY%MSIGDB_C2%BIOCARTA_ECM_PATHWAY		23	0.431561	1.55794	0.0390625	0.119678	1	3847	tags=52%, list=24%, signal=69%
HEART VALVE DEVELOPMENT%GO%GO:0003170	HEART VALVE DEVELOPMENT%GO%GO:0003170		18	0.474545	1.556	0.0289474	0.121031	1	2007	tags=44%, list=13%, signal=51%
BIOCARTA_IL1R_PATHWAY%MSIGDB_C2%BIOCARTA_IL1R_PATHWAY	BIOCARTA_IL1R_PATHWAY%MSIGDB_C2%BIOCARTA_IL1R_PATHWAY		31	0.388091	1.55502	0.0207792	0.121431	1	2441	tags=32%, list=15%, signal=38%
SYNDECAN-3-MEDIATED SIGNALING EVENTS%PATHWAY INTERACTION DATABASE NCI-NATURE CURATED DATA%SYNDECAN-3-MEDIATED SIGNALING EVENTS	SYNDECAN-3-MEDIATED SIGNALING EVENTS%PATHWAY INTERACTION DATABASE NCI-NATURE CURATED DATA%SYNDECAN-3-MEDIATED SIGNALING EVENTS		16	0.49838	1.55236	0.0509259	0.123343	1	856	tags=31%, list=5%, signal=33%
1-PHOSPHATIDYLINOSITOL BINDING%GO%GO:0005545	1-PHOSPHATIDYLINOSITOL BINDING%GO%GO:0005545		18	0.467829	1.55227	0.0548926	0.123139	1	1438	tags=22%, list=9%, signal=24%
ADHERENS JUNCTION ORGANIZATION%GO%GO:0034332	ADHERENS JUNCTION ORGANIZATION%GO%GO:0034332		42	0.368187	1.55187	0.0136612	0.123177	1	2058	tags=31%, list=13%, signal=36%
INTEGRIN CELL SURFACE INTERACTIONS%REACTOME%REACT_13552.2	INTEGRIN CELL SURFACE INTERACTIONS%REACTOME%REACT_13552.2		74	0.328021	1.55145	0.00777202	0.123283	1	2264	tags=23%, list=14%, signal=27%
CIRCADIAN RHYTHM PATHWAY%PATHWAY INTERACTION DATABASE NCI-NATURE CURATED DATA%CIRCADIAN RHYTHM PATHWAY	CIRCADIAN RHYTHM PATHWAY%PATHWAY INTERACTION DATABASE NCI-NATURE CURATED DATA%CIRCADIAN RHYTHM PATHWAY		15	0.497191	1.54724	0.0294118	0.126479	1	2969	tags=47%, list=19%, signal=57%
NUCLEOTIDE-BINDING OLIGOMERIZATION DOMAIN CONTAINING SIGNALING PATHWAY%GO%GO:0070423	NUCLEOTIDE-BINDING OLIGOMERIZATION DOMAIN CONTAINING SIGNALING PATHWAY%GO%GO:0070423		26	0.419304	1.54694	0.0306122	0.126486	1	1662	tags=31%, list=11%, signal=34%
POLYUBIQUITIN BINDING%GO%GO:0031593	POLYUBIQUITIN BINDING%GO%GO:0031593		23	0.432508	1.546	0.0272277	0.127003	1	2387	tags=30%, list=15%, signal=36%
ARRHYTHMOGENIC RIGHT VENTRICULAR CARDIOMYOPATHY (ARVC)%KEGG%HSA05412	ARRHYTHMOGENIC RIGHT VENTRICULAR CARDIOMYOPATHY (ARVC)%KEGG%HSA05412		61	0.340928	1.54567	0.00808625	0.127036	1	2704	tags=33%, list=17%, signal=39%
FOCAL ADHESION%KEGG%HSA04510	FOCAL ADHESION%KEGG%HSA04510		182	0.27612	1.54505	0	0.127243	1	3544	tags=31%, list=23%, signal=40%
REGULATION OF CELL CYCLE%GO%GO:0051726	REGULATION OF CELL CYCLE%GO%GO:0051726		471	0.251121	1.54504	0	0.12697	1	3670	tags=31%, list=23%, signal=39%
ENDODERM FORMATION%GO%GO:0001706	ENDODERM FORMATION%GO%GO:0001706		15	0.497871	1.5446	0.0463415	0.127059	1	2593	tags=47%, list=16%, signal=56%
BIOCARTA_MITOCHONDRIA_PATHWAY%MSIGDB_C2%BIOCARTA_MITOCHONDRIA_PATHWAY	BIOCARTA_MITOCHONDRIA_PATHWAY%MSIGDB_C2%BIOCARTA_MITOCHONDRIA_PATHWAY		21	0.43933	1.54455	0.0455636	0.126827	1	3693	tags=57%, list=23%, signal=75%
METABOLISM OF XENOBIOTICS BY CYTOCHROME P450%KEGG%HSA00980	METABOLISM OF XENOBIOTICS BY CYTOCHROME P450%KEGG%HSA00980		47	0.36225	1.54427	0.0133333	0.126753	1	2503	tags=30%, list=16%, signal=35%
TOLL-LIKE RECEPTOR SIGNALING PATHWAY%GO%GO:0002224	TOLL-LIKE RECEPTOR SIGNALING PATHWAY%GO%GO:0002224		89	0.317724	1.54047	0.010929	0.129656	1	2387	tags=28%, list=15%, signal=33%
NUCLEAR HORMONE RECEPTOR BINDING%GO%GO:0035257	NUCLEAR HORMONE RECEPTOR BINDING%GO%GO:0035257		89	0.317036	1.54046	0.0147493	0.129385	1	3664	tags=35%, list=23%, signal=45%
CYTOPLASMIC MRNA PROCESSING BODY%GO%GO:0000932	CYTOPLASMIC MRNA PROCESSING BODY%GO%GO:0000932		31	0.409264	1.53917	0.0153846	0.13025	1	3111	tags=26%, list=20%, signal=32%
ST_TUMOR_NECROSIS_FACTOR_PATHWAY%MSIGDB_C2%ST_TUMOR_NECROSIS_FACTOR_PATHWAY	ST_TUMOR_NECROSIS_FACTOR_PATHWAY%MSIGDB_C2%ST_TUMOR_NECROSIS_FACTOR_PATHWAY		28	0.4074	1.53851	0.0368272	0.130524	1	2400	tags=32%, list=15%, signal=38%
NUCLEAR CHROMOSOME%GO%GO:0000228	NUCLEAR CHROMOSOME%GO%GO:0000228		204	0.274688	1.53799	0	0.130657	1	3702	tags=33%, list=24%, signal=42%
ORC1 REMOVAL FROM CHROMATIN%REACTOME%REACT_1156.2	ORC1 REMOVAL FROM CHROMATIN%REACTOME%REACT_1156.2		68	0.330424	1.53786	0.0184615	0.130494	1	3670	tags=38%, list=23%, signal=50%
G1 S TRANSITION%REACTOME%REACT_1783.2	G1 S TRANSITION%REACTOME%REACT_1783.2		107	0.306719	1.5376	0.00598802	0.130449	1	3739	tags=36%, list=24%, signal=46%
RNA POLYMERASE II TRANSCRIPTION FACTOR BINDING%GO%GO:0001085	RNA POLYMERASE II TRANSCRIPTION FACTOR BINDING%GO%GO:0001085		55	0.344442	1.53441	0.0153453	0.133006	1	1843	tags=27%, list=12%, signal=31%
REGULATION OF ESTABLISHMENT OF PROTEIN LOCALIZATION%GO%GO:0070201	REGULATION OF ESTABLISHMENT OF PROTEIN LOCALIZATION%GO%GO:0070201		207	0.272434	1.53399	0	0.13308	1	2441	tags=24%, list=15%, signal=28%
RESPONSE TO DNA DAMAGE STIMULUS%GO%GO:0006974	RESPONSE TO DNA DAMAGE STIMULUS%GO%GO:0006974		436	0.253107	1.53314	0	0.133495	1	4112	tags=36%, list=26%, signal=48%
EPITHELIAL TUBE FORMATION%GO%GO:0072175	EPITHELIAL TUBE FORMATION%GO%GO:0072175		34	0.390614	1.53314	0.0272953	0.133218	1	3527	tags=44%, list=22%, signal=57%
SIGNALING EVENTS MEDIATED BY VEGFR1 AND VEGFR2%PATHWAY INTERACTION DATABASE NCI-NATURE CURATED DATA%SIGNALING EVENTS MEDIATED BY VEGFR1 AND VEGFR2	SIGNALING EVENTS MEDIATED BY VEGFR1 AND VEGFR2%PATHWAY INTERACTION DATABASE NCI-NATURE CURATED DATA%SIGNALING EVENTS MEDIATED BY VEGFR1 AND VEGFR2		68	0.326991	1.53297	0.0160858	0.133057	1	4074	tags=49%, list=26%, signal=65%
INFLUENZA A%KEGG%HSA05164	INFLUENZA A%KEGG%HSA05164		148	0.288602	1.5319	0.003125	0.133684	1	3404	tags=33%, list=22%, signal=42%
REGULATION OF JUN KINASE ACTIVITY%GO%GO:0043506	REGULATION OF JUN KINASE ACTIVITY%GO%GO:0043506		45	0.357679	1.52962	0.0268817	0.135396	1	3441	tags=40%, list=22%, signal=51%
DNA REPLICATION PRE-INITIATION%REACTOME%REACT_734.3	DNA REPLICATION PRE-INITIATION%REACTOME%REACT_734.3		78	0.316213	1.52857	0.00309598	0.136028	1	3670	tags=36%, list=23%, signal=47%
INTEGRIN FAMILY CELL SURFACE INTERACTIONS%PATHWAY INTERACTION DATABASE NCI-NATURE CURATED DATA%INTEGRIN FAMILY CELL SURFACE INTERACTIONS	INTEGRIN FAMILY CELL SURFACE INTERACTIONS%PATHWAY INTERACTION DATABASE NCI-NATURE CURATED DATA%INTEGRIN FAMILY CELL SURFACE INTERACTIONS		24	0.428068	1.52856	0.0476191	0.135754	1	1601	tags=29%, list=10%, signal=32%
TRANSCRIPTION ELONGATION FROM RNA POLYMERASE I PROMOTER%GO%GO:0006362	TRANSCRIPTION ELONGATION FROM RNA POLYMERASE I PROMOTER%GO%GO:0006362		19	0.458272	1.52785	0.029484	0.136094	1	5093	tags=68%, list=32%, signal=101%
MAINTENANCE OF PROTEIN LOCATION IN CELL%GO%GO:0032507	MAINTENANCE OF PROTEIN LOCATION IN CELL%GO%GO:0032507		66	0.331916	1.52769	0.0131579	0.135964	1	2732	tags=29%, list=17%, signal=35%
NUCLEOTIDE KINASE ACTIVITY%GO%GO:0019201	NUCLEOTIDE KINASE ACTIVITY%GO%GO:0019201		19	0.459639	1.52697	0.0509709	0.136323	1	2699	tags=53%, list=17%, signal=63%
SWITCHING OF ORIGINS TO A POST-REPLICATIVE STATE%REACTOME%REACT_2148.2	SWITCHING OF ORIGINS TO A POST-REPLICATIVE STATE%REACTOME%REACT_2148.2		68	0.330424	1.52682	0.00831025	0.136198	1	3670	tags=38%, list=23%, signal=50%
GDNF%IOB%GDNF	GDNF%IOB%GDNF		36	0.381707	1.52639	0.044665	0.136312	1	2141	tags=31%, list=14%, signal=35%
NEGATIVE REGULATION OF PROGRAMMED CELL DEATH%GO%GO:0043069	NEGATIVE REGULATION OF PROGRAMMED CELL DEATH%GO%GO:0043069		349	0.254455	1.52638	0	0.136044	1	1729	tags=19%, list=11%, signal=21%
REGULATION OF NUCLEOCYTOPLASMIC TRANSPORT%GO%GO:0046822	REGULATION OF NUCLEOCYTOPLASMIC TRANSPORT%GO%GO:0046822		108	0.29938	1.52575	0	0.136333	1	2439	tags=24%, list=15%, signal=28%
CELL DIVISION SITE%GO%GO:0032153	CELL DIVISION SITE%GO%GO:0032153		21	0.430777	1.52516	0.039604	0.13664	1	2394	tags=43%, list=15%, signal=50%
FAS (CD95) SIGNALING PATHWAY%PATHWAY INTERACTION DATABASE NCI-NATURE CURATED DATA%FAS (CD95) SIGNALING PATHWAY	FAS (CD95) SIGNALING PATHWAY%PATHWAY INTERACTION DATABASE NCI-NATURE CURATED DATA%FAS (CD95) SIGNALING PATHWAY		35	0.386571	1.52494	0.0441558	0.136512	1	2400	tags=34%, list=15%, signal=40%
S PHASE OF MITOTIC CELL CYCLE%GO%GO:0000084	S PHASE OF MITOTIC CELL CYCLE%GO%GO:0000084		111	0.298117	1.52473	0.00675676	0.136445	1	4314	tags=43%, list=27%, signal=59%
POSITIVE REGULATION OF NF-KAPPAB TRANSCRIPTION FACTOR ACTIVITY%GO%GO:0051092	POSITIVE REGULATION OF NF-KAPPAB TRANSCRIPTION FACTOR ACTIVITY%GO%GO:0051092		88	0.309139	1.5243	0	0.136589	1	1926	tags=22%, list=12%, signal=24%
PROTEIN MONOUBIQUITINATION%GO%GO:0006513	PROTEIN MONOUBIQUITINATION%GO%GO:0006513		35	0.388247	1.52417	0.029484	0.136422	1	3650	tags=46%, list=23%, signal=59%
POSITIVE REGULATION OF MITOTIC CELL CYCLE PHASE TRANSITION%GO%GO:1901992	POSITIVE REGULATION OF MITOTIC CELL CYCLE PHASE TRANSITION%GO%GO:1901992		17	0.475236	1.52334	0.0522388	0.1368	1	1679	tags=41%, list=11%, signal=46%
ENDOSOMAL TRANSPORT%GO%GO:0016197	ENDOSOMAL TRANSPORT%GO%GO:0016197		118	0.299071	1.52216	0.00304878	0.137635	1	3262	tags=31%, list=21%, signal=39%
REGULATION OF CELL DIVISION%GO%GO:0051302	REGULATION OF CELL DIVISION%GO%GO:0051302		41	0.368503	1.52183	0.021164	0.137703	1	2318	tags=34%, list=15%, signal=40%
REGULATION OF NUCLEAR SMAD2 3 SIGNALING%PATHWAY INTERACTION DATABASE NCI-NATURE CURATED DATA%REGULATION OF NUCLEAR SMAD2 3 SIGNALING	REGULATION OF NUCLEAR SMAD2 3 SIGNALING%PATHWAY INTERACTION DATABASE NCI-NATURE CURATED DATA%REGULATION OF NUCLEAR SMAD2 3 SIGNALING		74	0.318235	1.5213	0.0170455	0.137986	1	3771	tags=35%, list=24%, signal=46%
PENTOSE PHOSPHATE PATHWAY%KEGG%HSA00030	PENTOSE PHOSPHATE PATHWAY%KEGG%HSA00030		23	0.422171	1.52063	0.0366492	0.138307	1	4009	tags=52%, list=25%, signal=70%
BASE-EXCISION REPAIR%GO%GO:0006284	BASE-EXCISION REPAIR%GO%GO:0006284		35	0.375471	1.52028	0.0282776	0.13829	1	5561	tags=60%, list=35%, signal=93%
TELOMERE MAINTENANCE%REACTOME%REACT_7970.4	TELOMERE MAINTENANCE%REACTOME%REACT_7970.4		49	0.353119	1.51987	0.0298507	0.138384	1	4037	tags=49%, list=26%, signal=66%
CENTROSOME CYCLE%GO%GO:0007098	CENTROSOME CYCLE%GO%GO:0007098		26	0.407846	1.51943	0.0373134	0.138499	1	2414	tags=42%, list=15%, signal=50%
RNA POLYMERASE II CORE PROMOTER PROXIMAL REGION SEQUENCE-SPECIFIC DNA BINDING TRANSCRIPTION FACTOR ACTIVITY%GO%GO:0000982	RNA POLYMERASE II CORE PROMOTER PROXIMAL REGION SEQUENCE-SPECIFIC DNA BINDING TRANSCRIPTION FACTOR ACTIVITY%GO%GO:0000982		48	0.352808	1.5185	0.0170455	0.139096	1	1831	tags=27%, list=12%, signal=31%
BIOCARTA_MAPK_PATHWAY%MSIGDB_C2%BIOCARTA_MAPK_PATHWAY	BIOCARTA_MAPK_PATHWAY%MSIGDB_C2%BIOCARTA_MAPK_PATHWAY		87	0.306536	1.51728	0.00607903	0.139967	1	2488	tags=28%, list=16%, signal=33%
PATHOGENIC ESCHERICHIA COLI INFECTION%KEGG%HSA05130	PATHOGENIC ESCHERICHIA COLI INFECTION%KEGG%HSA05130		49	0.353463	1.51726	0.0238727	0.139695	1	3927	tags=49%, list=25%, signal=65%
CDP-DIACYLGLYCEROL BIOSYNTHESIS I%HUMANCYC%PWY-5667	CDP-DIACYLGLYCEROL BIOSYNTHESIS I%HUMANCYC%PWY-5667		16	0.473008	1.51721	0.0552632	0.139476	1	1088	tags=25%, list=7%, signal=27%
REGULATION OF SMALL GTPASE MEDIATED SIGNAL TRANSDUCTION%GO%GO:0051056	REGULATION OF SMALL GTPASE MEDIATED SIGNAL TRANSDUCTION%GO%GO:0051056		238	0.261993	1.51666	0	0.139748	1	2966	tags=29%, list=19%, signal=35%
REGULATION OF CDC42 GTPASE ACTIVITY%GO%GO:0043088	REGULATION OF CDC42 GTPASE ACTIVITY%GO%GO:0043088		16	0.476511	1.51447	0.0387244	0.141526	1	1830	tags=38%, list=12%, signal=42%
REGULATION OF CYTOKINE-MEDIATED SIGNALING PATHWAY%GO%GO:0001959	REGULATION OF CYTOKINE-MEDIATED SIGNALING PATHWAY%GO%GO:0001959		59	0.334067	1.51425	0.0166205	0.141506	1	4552	tags=42%, list=29%, signal=59%
GRB2 EVENTS IN EGFR SIGNALING%REACTOME%REACT_12606.2	GRB2 EVENTS IN EGFR SIGNALING%REACTOME%REACT_12606.2		18	0.451474	1.51357	0.0455696	0.14181	1	3387	tags=44%, list=22%, signal=57%
PROTEIN SERINE/THREONINE PHOSPHATASE COMPLEX%GO%GO:0008287	PROTEIN SERINE/THREONINE PHOSPHATASE COMPLEX%GO%GO:0008287		31	0.38803	1.51223	0.0204604	0.142774	1	2311	tags=35%, list=15%, signal=42%
MEMBRANE TRAFFICKING%REACTOME%REACT_11123.4	MEMBRANE TRAFFICKING%REACTOME%REACT_11123.4		167	0.279883	1.51153	0.00338983	0.143128	1	3172	tags=35%, list=20%, signal=43%
CLASS I PI3K SIGNALING EVENTS%PATHWAY INTERACTION DATABASE NCI-NATURE CURATED DATA%CLASS I PI3K SIGNALING EVENTS	CLASS I PI3K SIGNALING EVENTS%PATHWAY INTERACTION DATABASE NCI-NATURE CURATED DATA%CLASS I PI3K SIGNALING EVENTS		43	0.370698	1.51061	0.0351351	0.143644	1	2132	tags=30%, list=14%, signal=35%
RNA POLYMERASE I TRANSCRIPTION INITIATION%REACTOME%REACT_953.1	RNA POLYMERASE I TRANSCRIPTION INITIATION%REACTOME%REACT_953.1		24	0.420996	1.51018	0.0374065	0.143744	1	5093	tags=67%, list=32%, signal=98%
DOUBLE-STRAND BREAK REPAIR VIA HOMOLOGOUS RECOMBINATION%GO%GO:0000724	DOUBLE-STRAND BREAK REPAIR VIA HOMOLOGOUS RECOMBINATION%GO%GO:0000724		39	0.366514	1.51015	0.0307692	0.143485	1	4195	tags=51%, list=27%, signal=70%
REGULATION OF MRNA STABILITY BY PROTEINS THAT BIND AU-RICH ELEMENTS%REACTOME%REACT_24994.2	REGULATION OF MRNA STABILITY BY PROTEINS THAT BIND AU-RICH ELEMENTS%REACTOME%REACT_24994.2		83	0.318338	1.50999	0.0140845	0.143338	1	3843	tags=37%, list=24%, signal=49%
ACYL CHAIN REMODELLING OF PE%REACTOME%REACT_121369.2	ACYL CHAIN REMODELLING OF PE%REACTOME%REACT_121369.2		17	0.455323	1.50933	0.0519481	0.143678	1	1485	tags=35%, list=9%, signal=39%
ATP-DEPENDENT CHROMATIN REMODELING%GO%GO:0043044	ATP-DEPENDENT CHROMATIN REMODELING%GO%GO:0043044		33	0.38314	1.50794	0.0372208	0.144774	1	3733	tags=39%, list=24%, signal=52%
REGULATION OF CYSTEINE-TYPE ENDOPEPTIDASE ACTIVITY INVOLVED IN APOPTOTIC PROCESS%GO%GO:0043281	REGULATION OF CYSTEINE-TYPE ENDOPEPTIDASE ACTIVITY INVOLVED IN APOPTOTIC PROCESS%GO%GO:0043281		131	0.284693	1.50763	0.00852273	0.14475	1	3108	tags=26%, list=20%, signal=32%
CHROMATIN ORGANIZATION%GO%GO:0006325	CHROMATIN ORGANIZATION%GO%GO:0006325		299	0.254744	1.50742	0	0.14467	1	4077	tags=34%, list=26%, signal=45%
M G1 TRANSITION%REACTOME%REACT_1725.3	M G1 TRANSITION%REACTOME%REACT_1725.3		78	0.316213	1.50716	0.0084507	0.144647	1	3670	tags=36%, list=23%, signal=47%
DEADENYLATION-DEPENDENT MRNA DECAY%REACTOME%REACT_20639.2	DEADENYLATION-DEPENDENT MRNA DECAY%REACTOME%REACT_20639.2		47	0.34864	1.50577	0.0163488	0.145676	1	1617	tags=19%, list=10%, signal=21%
NUCLEAR-TRANSCRIBED MRNA CATABOLIC PROCESS, DEADENYLATION-DEPENDENT DECAY%GO%GO:0000288	NUCLEAR-TRANSCRIBED MRNA CATABOLIC PROCESS, DEADENYLATION-DEPENDENT DECAY%GO%GO:0000288		47	0.34864	1.50459	0.0163488	0.14654	1	1617	tags=19%, list=10%, signal=21%
P75 NTR RECEPTOR-MEDIATED SIGNALLING%REACTOME%REACT_13776.1	P75 NTR RECEPTOR-MEDIATED SIGNALLING%REACTOME%REACT_13776.1		79	0.317793	1.50394	0.0142045	0.146896	1	3897	tags=42%, list=25%, signal=55%
MICROTUBULE-BASED PROCESS%GO%GO:0007017	MICROTUBULE-BASED PROCESS%GO%GO:0007017		230	0.265461	1.50386	0	0.146719	1	3601	tags=33%, list=23%, signal=43%
EMBRYONIC EPITHELIAL TUBE FORMATION%GO%GO:0001838	EMBRYONIC EPITHELIAL TUBE FORMATION%GO%GO:0001838		33	0.38169	1.5035	0.0279188	0.146807	1	3527	tags=42%, list=22%, signal=55%
STEM CELL MAINTENANCE%GO%GO:0019827	STEM CELL MAINTENANCE%GO%GO:0019827		26	0.409465	1.50029	0.0451128	0.149755	1	1193	tags=23%, list=8%, signal=25%
REGULATION OF PROTEIN LOCALIZATION%GO%GO:0032880	REGULATION OF PROTEIN LOCALIZATION%GO%GO:0032880		243	0.263979	1.49924	0.00359712	0.150575	1	2441	tags=24%, list=15%, signal=28%
MAINTENANCE OF PROTEIN LOCATION%GO%GO:0045185	MAINTENANCE OF PROTEIN LOCATION%GO%GO:0045185		73	0.321689	1.49867	0.0166667	0.150904	1	2971	tags=30%, list=19%, signal=37%
CELL DIVISION SITE PART%GO%GO:0032155	CELL DIVISION SITE PART%GO%GO:0032155		21	0.430777	1.49855	0.0509383	0.150721	1	2394	tags=43%, list=15%, signal=50%
VALIDATED TARGETS OF C-MYC TRANSCRIPTIONAL REPRESSION%PATHWAY INTERACTION DATABASE NCI-NATURE CURATED DATA%VALIDATED TARGETS OF C-MYC TRANSCRIPTIONAL REPRESSION	VALIDATED TARGETS OF C-MYC TRANSCRIPTIONAL REPRESSION%PATHWAY INTERACTION DATABASE NCI-NATURE CURATED DATA%VALIDATED TARGETS OF C-MYC TRANSCRIPTIONAL REPRESSION		60	0.331053	1.49853	0.0106101	0.150439	1	1112	tags=18%, list=7%, signal=20%
POSITIVE REGULATION OF RAC GTPASE ACTIVITY%GO%GO:0032855	POSITIVE REGULATION OF RAC GTPASE ACTIVITY%GO%GO:0032855		26	0.410216	1.4973	0.037037	0.151288	1	2319	tags=38%, list=15%, signal=45%
DNA REPAIR%GO%GO:0006281	DNA REPAIR%GO%GO:0006281		253	0.257534	1.49681	0	0.151507	1	4052	tags=36%, list=26%, signal=47%
DNA DAMAGE CHECKPOINT%GO%GO:0000077	DNA DAMAGE CHECKPOINT%GO%GO:0000077		116	0.29104	1.49547	0.00584795	0.152477	1	3968	tags=39%, list=25%, signal=51%
TRANSFORMING GROWTH FACTOR BETA RECEPTOR SIGNALING PATHWAY%GO%GO:0007179	TRANSFORMING GROWTH FACTOR BETA RECEPTOR SIGNALING PATHWAY%GO%GO:0007179		102	0.297464	1.49501	0.00882353	0.152668	1	2819	tags=28%, list=18%, signal=34%
AGING%GO%GO:0007568	AGING%GO%GO:0007568		53	0.341168	1.49443	0.0318302	0.153012	1	1963	tags=23%, list=12%, signal=26%
CELLULAR RESPONSE TO RADIATION%GO%GO:0071478	CELLULAR RESPONSE TO RADIATION%GO%GO:0071478		51	0.341792	1.49396	0.0367232	0.153178	1	4452	tags=45%, list=28%, signal=63%
BIOCARTA_MCALPAIN_PATHWAY%MSIGDB_C2%BIOCARTA_MCALPAIN_PATHWAY	BIOCARTA_MCALPAIN_PATHWAY%MSIGDB_C2%BIOCARTA_MCALPAIN_PATHWAY		20	0.43747	1.49394	0.054321	0.152901	1	2264	tags=35%, list=14%, signal=41%
TCR%NETPATH%TCR	TCR%NETPATH%TCR		255	0.256655	1.49357	0	0.152994	1	2167	tags=23%, list=14%, signal=26%
ESTABLISHMENT OR MAINTENANCE OF CELL POLARITY%GO%GO:0007163	ESTABLISHMENT OR MAINTENANCE OF CELL POLARITY%GO%GO:0007163		58	0.335763	1.4924	0.019337	0.153831	1	1887	tags=26%, list=12%, signal=29%
BIOCARTA_ARAP_PATHWAY%MSIGDB_C2%BIOCARTA_ARAP_PATHWAY	BIOCARTA_ARAP_PATHWAY%MSIGDB_C2%BIOCARTA_ARAP_PATHWAY		17	0.461343	1.4904	0.0603675	0.155662	1	2754	tags=35%, list=17%, signal=43%
PHOSPHATIDYLETHANOLAMINE ACYL-CHAIN REMODELING%GO%GO:0036152	PHOSPHATIDYLETHANOLAMINE ACYL-CHAIN REMODELING%GO%GO:0036152		17	0.455323	1.49024	0.0487805	0.155565	1	1485	tags=35%, list=9%, signal=39%
POSITIVE REGULATION OF RHO GTPASE ACTIVITY%GO%GO:0032321	POSITIVE REGULATION OF RHO GTPASE ACTIVITY%GO%GO:0032321		60	0.330867	1.48984	0.0248619	0.155694	1	1181	tags=23%, list=7%, signal=25%
ENDODERM DEVELOPMENT%GO%GO:0007492	ENDODERM DEVELOPMENT%GO%GO:0007492		23	0.413307	1.48756	0.0589744	0.157676	1	2748	tags=43%, list=17%, signal=53%
PHOSPHATASE BINDING%GO%GO:0019902	PHOSPHATASE BINDING%GO%GO:0019902		86	0.306297	1.48538	0.0114613	0.159636	1	2729	tags=29%, list=17%, signal=35%
BIOCARTA_ALK_PATHWAY%MSIGDB_C2%BIOCARTA_ALK_PATHWAY	BIOCARTA_ALK_PATHWAY%MSIGDB_C2%BIOCARTA_ALK_PATHWAY		31	0.371805	1.48503	0.0395062	0.159713	1	2441	tags=39%, list=15%, signal=46%
CYTOPLASMIC PATTERN RECOGNITION RECEPTOR SIGNALING PATHWAY%GO%GO:0002753	CYTOPLASMIC PATTERN RECOGNITION RECEPTOR SIGNALING PATHWAY%GO%GO:0002753		30	0.387423	1.48478	0.0395062	0.159689	1	2973	tags=37%, list=19%, signal=45%
MIDBODY%GO%GO:0030496	MIDBODY%GO%GO:0030496		68	0.314571	1.48317	0.0215633	0.161077	1	2147	tags=28%, list=14%, signal=32%
NUCLEAR CHROMOSOME PART%GO%GO:0044454	NUCLEAR CHROMOSOME PART%GO%GO:0044454		175	0.267504	1.48291	0.00344828	0.161036	1	3702	tags=34%, list=24%, signal=44%
ST_PHOSPHOINOSITIDE_3_KINASE_PATHWAY%MSIGDB_C2%ST_PHOSPHOINOSITIDE_3_KINASE_PATHWAY	ST_PHOSPHOINOSITIDE_3_KINASE_PATHWAY%MSIGDB_C2%ST_PHOSPHOINOSITIDE_3_KINASE_PATHWAY		33	0.385522	1.48266	0.0284974	0.160967	1	2848	tags=39%, list=18%, signal=48%
EPITHELIUM DEVELOPMENT%GO%GO:0060429	EPITHELIUM DEVELOPMENT%GO%GO:0060429		204	0.268597	1.48114	0	0.162186	1	3618	tags=36%, list=23%, signal=46%
RNA HELICASE ACTIVITY%GO%GO:0003724	RNA HELICASE ACTIVITY%GO%GO:0003724		27	0.401323	1.48103	0.0458015	0.162009	1	3253	tags=41%, list=21%, signal=51%
SKIN DEVELOPMENT%GO%GO:0043588	SKIN DEVELOPMENT%GO%GO:0043588		18	0.445526	1.4806	0.0484694	0.16214	1	1997	tags=28%, list=13%, signal=32%
TISSUE DEVELOPMENT%GO%GO:0009888	TISSUE DEVELOPMENT%GO%GO:0009888		440	0.240747	1.48057	0	0.161891	1	3574	tags=31%, list=23%, signal=39%
BIOCARTA_CELLCYCLE_PATHWAY%MSIGDB_C2%BIOCARTA_CELLCYCLE_PATHWAY	BIOCARTA_CELLCYCLE_PATHWAY%MSIGDB_C2%BIOCARTA_CELLCYCLE_PATHWAY		23	0.415468	1.48021	0.062212	0.162006	1	3222	tags=43%, list=20%, signal=55%
METALLOPEPTIDASE ACTIVITY%GO%GO:0008237	METALLOPEPTIDASE ACTIVITY%GO%GO:0008237		64	0.323286	1.48017	0.0251397	0.161747	1	1188	tags=17%, list=8%, signal=19%
POSITIVE REGULATION OF MYELOID LEUKOCYTE DIFFERENTIATION%GO%GO:0002763	POSITIVE REGULATION OF MYELOID LEUKOCYTE DIFFERENTIATION%GO%GO:0002763		18	0.448205	1.47996	0.0568182	0.161645	1	3036	tags=44%, list=19%, signal=55%
PENTOSE AND GLUCURONATE INTERCONVERSIONS%KEGG%HSA00040	PENTOSE AND GLUCURONATE INTERCONVERSIONS%KEGG%HSA00040		20	0.438129	1.47988	0.0613636	0.16144	1	2895	tags=40%, list=18%, signal=49%
TRANSPORT OF MATURE TRANSCRIPT TO CYTOPLASM%REACTOME%REACT_1281.4	TRANSPORT OF MATURE TRANSCRIPT TO CYTOPLASM%REACTOME%REACT_1281.4		50	0.338628	1.47791	0.0138504	0.163243	1	3713	tags=38%, list=24%, signal=50%
REGULATION OF MITOTIC METAPHASE/ANAPHASE TRANSITION%GO%GO:0030071	REGULATION OF MITOTIC METAPHASE/ANAPHASE TRANSITION%GO%GO:0030071		37	0.366349	1.47778	0.0497512	0.163125	1	3776	tags=41%, list=24%, signal=53%
PPARA ACTIVATES GENE EXPRESSION%REACTOME%REACT_116145.1	PPARA ACTIVATES GENE EXPRESSION%REACTOME%REACT_116145.1		99	0.291117	1.47682	0.0147493	0.163868	1	3479	tags=36%, list=22%, signal=46%
CENTROSOME DUPLICATION%GO%GO:0051298	CENTROSOME DUPLICATION%GO%GO:0051298		18	0.439762	1.47671	0.0612745	0.163677	1	2220	tags=44%, list=14%, signal=52%
MITOTIC G2-G2 M PHASES%REACTOME%REACT_21391.3	MITOTIC G2-G2 M PHASES%REACTOME%REACT_21391.3		88	0.306556	1.47654	0.0165746	0.163572	1	3060	tags=36%, list=19%, signal=45%
NEGATIVE REGULATION OF APOPTOTIC PROCESS%GO%GO:0043066	NEGATIVE REGULATION OF APOPTOTIC PROCESS%GO%GO:0043066		342	0.246348	1.47585	0	0.164017	1	1729	tags=19%, list=11%, signal=21%
PHOSPHATIDYLCHOLINE METABOLIC PROCESS%GO%GO:0046470	PHOSPHATIDYLCHOLINE METABOLIC PROCESS%GO%GO:0046470		45	0.349228	1.47577	0.040107	0.163841	1	2649	tags=36%, list=17%, signal=43%
COVALENT CHROMATIN MODIFICATION%GO%GO:0016569	COVALENT CHROMATIN MODIFICATION%GO%GO:0016569		184	0.26539	1.47564	0.00653595	0.163718	1	3343	tags=27%, list=21%, signal=34%
ASSEMBLY OF THE PRE-REPLICATIVE COMPLEX%REACTOME%REACT_2243.4	ASSEMBLY OF THE PRE-REPLICATIVE COMPLEX%REACTOME%REACT_2243.4		65	0.321539	1.4754	0.032345	0.16372	1	3670	tags=37%, list=23%, signal=48%
N-CADHERIN SIGNALING EVENTS%PATHWAY INTERACTION DATABASE NCI-NATURE CURATED DATA%N-CADHERIN SIGNALING EVENTS	N-CADHERIN SIGNALING EVENTS%PATHWAY INTERACTION DATABASE NCI-NATURE CURATED DATA%N-CADHERIN SIGNALING EVENTS		34	0.366124	1.47329	0.0422164	0.165669	1	2414	tags=29%, list=15%, signal=35%
GLYCOLYSIS / GLUCONEOGENESIS%KEGG%HSA00010	GLYCOLYSIS / GLUCONEOGENESIS%KEGG%HSA00010		53	0.338458	1.47327	0.0463768	0.165393	1	2712	tags=28%, list=17%, signal=34%
RNA POLYMERASE II CARBOXY-TERMINAL DOMAIN KINASE ACTIVITY%GO%GO:0008353	RNA POLYMERASE II CARBOXY-TERMINAL DOMAIN KINASE ACTIVITY%GO%GO:0008353		15	0.475023	1.47321	0.0627907	0.165172	1	5414	tags=80%, list=34%, signal=122%
ST_ERK1_ERK2_MAPK_PATHWAY%MSIGDB_C2%ST_ERK1_ERK2_MAPK_PATHWAY	ST_ERK1_ERK2_MAPK_PATHWAY%MSIGDB_C2%ST_ERK1_ERK2_MAPK_PATHWAY		27	0.394296	1.47307	0.0386598	0.164991	1	3590	tags=41%, list=23%, signal=53%
P75(NTR)-MEDIATED SIGNALING%PATHWAY INTERACTION DATABASE NCI-NATURE CURATED DATA%P75(NTR)-MEDIATED SIGNALING	P75(NTR)-MEDIATED SIGNALING%PATHWAY INTERACTION DATABASE NCI-NATURE CURATED DATA%P75(NTR)-MEDIATED SIGNALING		64	0.319331	1.47263	0.0212202	0.16517	1	2702	tags=33%, list=17%, signal=39%
SA_CASPASE_CASCADE%MSIGDB_C2%SA_CASPASE_CASCADE	SA_CASPASE_CASCADE%MSIGDB_C2%SA_CASPASE_CASCADE		15	0.469462	1.47204	0.0480769	0.165544	1	3693	tags=53%, list=23%, signal=70%
ENDOGENOUS TLR SIGNALING%PATHWAY INTERACTION DATABASE NCI-NATURE CURATED DATA%ENDOGENOUS TLR SIGNALING	ENDOGENOUS TLR SIGNALING%PATHWAY INTERACTION DATABASE NCI-NATURE CURATED DATA%ENDOGENOUS TLR SIGNALING		25	0.397974	1.47149	0.0522193	0.165813	1	1729	tags=24%, list=11%, signal=27%
PROTEIN PHOSPHATASE TYPE 2A REGULATOR ACTIVITY%GO%GO:0008601	PROTEIN PHOSPHATASE TYPE 2A REGULATOR ACTIVITY%GO%GO:0008601		15	0.473072	1.47054	0.0747663	0.166557	1	3812	tags=40%, list=24%, signal=53%
REGULATION OF LIPID METABOLISM BY PEROXISOME PROLIFERATOR-ACTIVATED RECEPTOR ALPHA (PPARALPHA)%REACTOME%REACT_19241.2	REGULATION OF LIPID METABOLISM BY PEROXISOME PROLIFERATOR-ACTIVATED RECEPTOR ALPHA (PPARALPHA)%REACTOME%REACT_19241.2		101	0.28889	1.46951	0	0.167406	1	3479	tags=36%, list=22%, signal=45%
TELOMERE MAINTENANCE VIA RECOMBINATION%GO%GO:0000722	TELOMERE MAINTENANCE VIA RECOMBINATION%GO%GO:0000722		25	0.407565	1.46928	0.0556962	0.16734	1	4533	tags=52%, list=29%, signal=73%
NEURAL PRECURSOR CELL PROLIFERATION%GO%GO:0061351	NEURAL PRECURSOR CELL PROLIFERATION%GO%GO:0061351		19	0.439089	1.4691	0.0733496	0.167266	1	3618	tags=53%, list=23%, signal=68%
ENDOMETRIAL CANCER%KEGG%HSA05213	ENDOMETRIAL CANCER%KEGG%HSA05213		50	0.337396	1.46892	0.0220994	0.167196	1	2414	tags=28%, list=15%, signal=33%
DOUBLE-STRAND BREAK REPAIR%REACTOME%REACT_2054.4	DOUBLE-STRAND BREAK REPAIR%REACTOME%REACT_2054.4		22	0.414576	1.46797	0.0492958	0.16789	1	3899	tags=50%, list=25%, signal=66%
RESPONSE TO GAMMA RADIATION%GO%GO:0010332	RESPONSE TO GAMMA RADIATION%GO%GO:0010332		15	0.468281	1.46683	0.0673317	0.16885	1	1889	tags=27%, list=12%, signal=30%
NEGATIVE REGULATION OF CELL DEATH%GO%GO:0060548	NEGATIVE REGULATION OF CELL DEATH%GO%GO:0060548		357	0.24556	1.46681	0	0.168577	1	1729	tags=19%, list=11%, signal=21%
RECOMBINATIONAL REPAIR%GO%GO:0000725	RECOMBINATIONAL REPAIR%GO%GO:0000725		39	0.366514	1.46539	0.0421836	0.169802	1	4195	tags=51%, list=27%, signal=70%
TRANSFERASE ACTIVITY, TRANSFERRING HEXOSYL GROUPS%GO%GO:0016758	TRANSFERASE ACTIVITY, TRANSFERRING HEXOSYL GROUPS%GO%GO:0016758		91	0.299642	1.46492	0.0112676	0.170031	1	2622	tags=31%, list=17%, signal=37%
SHC1 EVENTS IN ERBB4 SIGNALING%REACTOME%REACT_116005.2	SHC1 EVENTS IN ERBB4 SIGNALING%REACTOME%REACT_116005.2		24	0.416841	1.46487	0.0455696	0.169781	1	3387	tags=46%, list=22%, signal=58%
RHO GTPASE BINDING%GO%GO:0017048	RHO GTPASE BINDING%GO%GO:0017048		29	0.386146	1.46406	0.0425532	0.170418	1	3329	tags=45%, list=21%, signal=57%
SPINDLE MICROTUBULE%GO%GO:0005876	SPINDLE MICROTUBULE%GO%GO:0005876		40	0.34945	1.46349	0.0359897	0.170773	1	3410	tags=40%, list=22%, signal=51%
ODONTOGENESIS%GO%GO:0042476	ODONTOGENESIS%GO%GO:0042476		36	0.366489	1.46171	0.0397878	0.172437	1	2800	tags=33%, list=18%, signal=40%
REGULATION OF ENDOPEPTIDASE ACTIVITY%GO%GO:0052548	REGULATION OF ENDOPEPTIDASE ACTIVITY%GO%GO:0052548		188	0.263943	1.46123	0.00680272	0.172617	1	2904	tags=26%, list=18%, signal=31%
RORA ACTIVATES CIRCADIAN EXPRESSION%REACTOME%REACT_118659.2	RORA ACTIVATES CIRCADIAN EXPRESSION%REACTOME%REACT_118659.2		24	0.404753	1.46081	0.0471698	0.172715	1	3479	tags=42%, list=22%, signal=53%
REGULATION OF DENDRITIC SPINE MORPHOGENESIS%GO%GO:0061001	REGULATION OF DENDRITIC SPINE MORPHOGENESIS%GO%GO:0061001		15	0.459846	1.46028	0.0767327	0.172968	1	2114	tags=47%, list=13%, signal=54%
PROSTATE CANCER%KEGG%HSA05215	PROSTATE CANCER%KEGG%HSA05215		85	0.297969	1.45956	0.0200573	0.1735	1	3387	tags=32%, list=22%, signal=40%
SIGNALING BY RHO GTPASES%REACTOME%REACT_11044.2	SIGNALING BY RHO GTPASES%REACTOME%REACT_11044.2		116	0.280743	1.45899	0.011396	0.173824	1	2520	tags=27%, list=16%, signal=32%
APPENDAGE DEVELOPMENT%GO%GO:0048736	APPENDAGE DEVELOPMENT%GO%GO:0048736		45	0.340364	1.45694	0.0222222	0.175827	1	1551	tags=20%, list=10%, signal=22%
POSITIVE REGULATION OF INTRACELLULAR TRANSPORT%GO%GO:0032388	POSITIVE REGULATION OF INTRACELLULAR TRANSPORT%GO%GO:0032388		77	0.302151	1.4566	0.0167598	0.175946	1	2140	tags=23%, list=14%, signal=27%
REGULATION OF DNA REPLICATION%GO%GO:0006275	REGULATION OF DNA REPLICATION%GO%GO:0006275		69	0.307696	1.45621	0.0118694	0.17611	1	2119	tags=26%, list=13%, signal=30%
DNA STRAND ELONGATION%GO%GO:0022616	DNA STRAND ELONGATION%GO%GO:0022616		35	0.358975	1.45506	0.0437018	0.177123	1	4272	tags=49%, list=27%, signal=67%
WNT%NETPATH%WNT	WNT%NETPATH%WNT		110	0.286639	1.45459	0.0151976	0.177359	1	2438	tags=27%, list=15%, signal=32%
ENDOSOME TO LYSOSOME TRANSPORT%GO%GO:0008333	ENDOSOME TO LYSOSOME TRANSPORT%GO%GO:0008333		21	0.415812	1.45446	0.0833333	0.177193	1	3698	tags=38%, list=23%, signal=50%
REGULATION OF PEPTIDASE ACTIVITY%GO%GO:0052547	REGULATION OF PEPTIDASE ACTIVITY%GO%GO:0052547		195	0.260045	1.45405	0	0.177353	1	2904	tags=25%, list=18%, signal=30%
SMALL GTPASE MEDIATED SIGNAL TRANSDUCTION%GO%GO:0007264	SMALL GTPASE MEDIATED SIGNAL TRANSDUCTION%GO%GO:0007264		224	0.25606	1.45285	0	0.178461	1	2380	tags=24%, list=15%, signal=28%
CHROMATIN BINDING%GO%GO:0003682	CHROMATIN BINDING%GO%GO:0003682		124	0.275151	1.4522	0.0123839	0.178852	1	1920	tags=21%, list=12%, signal=24%
FGF SIGNALING PATHWAY%PATHWAY INTERACTION DATABASE NCI-NATURE CURATED DATA%FGF SIGNALING PATHWAY	FGF SIGNALING PATHWAY%PATHWAY INTERACTION DATABASE NCI-NATURE CURATED DATA%FGF SIGNALING PATHWAY		44	0.341376	1.45106	0.0291777	0.179838	1	2152	tags=25%, list=14%, signal=29%
CELLULAR RESPONSE TO OXIDATIVE STRESS%GO%GO:0034599	CELLULAR RESPONSE TO OXIDATIVE STRESS%GO%GO:0034599		66	0.312525	1.45062	0.0161725	0.180036	1	1590	tags=23%, list=10%, signal=25%
EPHA FORWARD SIGNALING%PATHWAY INTERACTION DATABASE NCI-NATURE CURATED DATA%EPHA FORWARD SIGNALING	EPHA FORWARD SIGNALING%PATHWAY INTERACTION DATABASE NCI-NATURE CURATED DATA%EPHA FORWARD SIGNALING		29	0.380427	1.45028	0.0636132	0.180129	1	1220	tags=28%, list=8%, signal=30%
CELL PROLIFERATION%GO%GO:0008283	CELL PROLIFERATION%GO%GO:0008283		335	0.243731	1.4497	0	0.180486	1	3277	tags=27%, list=21%, signal=34%
NEGATIVE REGULATION OF CYTOKINE-MEDIATED SIGNALING PATHWAY%GO%GO:0001960	NEGATIVE REGULATION OF CYTOKINE-MEDIATED SIGNALING PATHWAY%GO%GO:0001960		21	0.41145	1.44955	0.0690476	0.180354	1	660	tags=19%, list=4%, signal=20%
SIG_INSULIN_RECEPTOR_PATHWAY_IN_CARDIAC_MYOCYTES%MSIGDB_C2%SIG_INSULIN_RECEPTOR_PATHWAY_IN_CARDIAC_MYOCYTES	SIG_INSULIN_RECEPTOR_PATHWAY_IN_CARDIAC_MYOCYTES%MSIGDB_C2%SIG_INSULIN_RECEPTOR_PATHWAY_IN_CARDIAC_MYOCYTES		47	0.339927	1.44939	0.0432432	0.180222	1	3551	tags=38%, list=23%, signal=49%
MAINTENANCE OF LOCATION%GO%GO:0051235	MAINTENANCE OF LOCATION%GO%GO:0051235		88	0.30079	1.44924	0.0308989	0.180072	1	2971	tags=27%, list=19%, signal=33%
LAMELLIPODIUM%GO%GO:0030027	LAMELLIPODIUM%GO%GO:0030027		66	0.309944	1.44652	0.0268817	0.182871	1	2414	tags=30%, list=15%, signal=36%
INTRACELLULAR PROTEIN KINASE CASCADE%GO%GO:0007243	INTRACELLULAR PROTEIN KINASE CASCADE%GO%GO:0007243		266	0.244696	1.44562	0	0.183629	1	2125	tags=23%, list=13%, signal=26%
DNA METHYLATION%GO%GO:0006306	DNA METHYLATION%GO%GO:0006306		26	0.389959	1.44473	0.0503778	0.184295	1	3399	tags=38%, list=22%, signal=49%
AURORA B SIGNALING%PATHWAY INTERACTION DATABASE NCI-NATURE CURATED DATA%AURORA B SIGNALING	AURORA B SIGNALING%PATHWAY INTERACTION DATABASE NCI-NATURE CURATED DATA%AURORA B SIGNALING		38	0.353146	1.44462	0.0343008	0.18413	1	4100	tags=47%, list=26%, signal=64%
PHOSPHOTRANSFERASE ACTIVITY, PHOSPHATE GROUP AS ACCEPTOR%GO%GO:0016776	PHOSPHOTRANSFERASE ACTIVITY, PHOSPHATE GROUP AS ACCEPTOR%GO%GO:0016776		27	0.3928	1.44377	0.0507246	0.184804	1	2699	tags=33%, list=17%, signal=40%
REGULATION OF GTPASE ACTIVITY%GO%GO:0043087	REGULATION OF GTPASE ACTIVITY%GO%GO:0043087		167	0.267989	1.44299	0.0194175	0.185368	1	2926	tags=29%, list=19%, signal=36%
MRNA BINDING%GO%GO:0003729	MRNA BINDING%GO%GO:0003729		69	0.307395	1.44284	0.0356164	0.185247	1	1617	tags=20%, list=10%, signal=23%
WNT%IOB%WNT	WNT%IOB%WNT		109	0.288193	1.44259	0.0179641	0.185262	1	2438	tags=28%, list=15%, signal=32%
REGULATION OF CELLULAR RESPONSE TO STRESS%GO%GO:0080135	REGULATION OF CELLULAR RESPONSE TO STRESS%GO%GO:0080135		221	0.255841	1.44222	0.00645161	0.185432	1	3441	tags=31%, list=22%, signal=39%
REGULATION OF CATENIN IMPORT INTO NUCLEUS%GO%GO:0035412	REGULATION OF CATENIN IMPORT INTO NUCLEUS%GO%GO:0035412		18	0.432432	1.44199	0.0763547	0.185417	1	3303	tags=44%, list=21%, signal=56%
RAS PROTEIN SIGNAL TRANSDUCTION%GO%GO:0007265	RAS PROTEIN SIGNAL TRANSDUCTION%GO%GO:0007265		97	0.29134	1.44136	0.0221519	0.185865	1	3730	tags=37%, list=24%, signal=48%
M/G1 TRANSITION OF MITOTIC CELL CYCLE%GO%GO:0000216	M/G1 TRANSITION OF MITOTIC CELL CYCLE%GO%GO:0000216		75	0.311888	1.44105	0.034384	0.185943	1	3670	tags=36%, list=23%, signal=47%
NEGATIVE REGULATION OF CYSTEINE-TYPE ENDOPEPTIDASE ACTIVITY INVOLVED IN APOPTOTIC PROCESS%GO%GO:0043154	NEGATIVE REGULATION OF CYSTEINE-TYPE ENDOPEPTIDASE ACTIVITY INVOLVED IN APOPTOTIC PROCESS%GO%GO:0043154		42	0.341254	1.44052	0.0368272	0.186199	1	2204	tags=24%, list=14%, signal=28%
FACTORS INVOLVED IN MEGAKARYOCYTE DEVELOPMENT AND PLATELET PRODUCTION%REACTOME%REACT_24970.1	FACTORS INVOLVED IN MEGAKARYOCYTE DEVELOPMENT AND PLATELET PRODUCTION%REACTOME%REACT_24970.1		105	0.28339	1.44029	0.0110193	0.18618	1	4340	tags=48%, list=28%, signal=65%
RHO GTPASE CYCLE%REACTOME%REACT_11051.1	RHO GTPASE CYCLE%REACTOME%REACT_11051.1		116	0.280743	1.44017	0	0.186045	1	2520	tags=27%, list=16%, signal=32%
TELOMERE MAINTENANCE%GO%GO:0000723	TELOMERE MAINTENANCE%GO%GO:0000723		52	0.324239	1.43895	0.0357143	0.187189	1	4368	tags=48%, list=28%, signal=66%
LIGAND-ACTIVATED SEQUENCE-SPECIFIC DNA BINDING RNA POLYMERASE II TRANSCRIPTION FACTOR ACTIVITY%GO%GO:0004879	LIGAND-ACTIVATED SEQUENCE-SPECIFIC DNA BINDING RNA POLYMERASE II TRANSCRIPTION FACTOR ACTIVITY%GO%GO:0004879		26	0.391697	1.4389	0.0465686	0.186938	1	3296	tags=38%, list=21%, signal=49%
DESTABILIZATION OF MRNA BY BUTYRATE RESPONSE FACTOR 1 (BRF1)%REACTOME%REACT_24915.1	DESTABILIZATION OF MRNA BY BUTYRATE RESPONSE FACTOR 1 (BRF1)%REACTOME%REACT_24915.1		16	0.444621	1.43834	0.0839695	0.187255	1	1764	tags=25%, list=11%, signal=28%
REGULATION OF PROTEIN TRANSPORT%GO%GO:0051223	REGULATION OF PROTEIN TRANSPORT%GO%GO:0051223		183	0.262154	1.43814	0.00341297	0.187229	1	2441	tags=23%, list=15%, signal=27%
POSITIVE REGULATION OF INNATE IMMUNE RESPONSE%GO%GO:0045089	POSITIVE REGULATION OF INNATE IMMUNE RESPONSE%GO%GO:0045089		129	0.27275	1.43669	0.0157729	0.188577	1	2603	tags=26%, list=17%, signal=31%
ACTIN BINDING%GO%GO:0003779	ACTIN BINDING%GO%GO:0003779		127	0.276274	1.43477	0.00914634	0.190552	1	2838	tags=30%, list=18%, signal=36%
BIOCARTA_ATRBRCA_PATHWAY%MSIGDB_C2%BIOCARTA_ATRBRCA_PATHWAY	BIOCARTA_ATRBRCA_PATHWAY%MSIGDB_C2%BIOCARTA_ATRBRCA_PATHWAY		21	0.416528	1.43311	0.0714286	0.192108	1	3990	tags=52%, list=25%, signal=70%
BIOCARTA_NFKB_PATHWAY%MSIGDB_C2%BIOCARTA_NFKB_PATHWAY	BIOCARTA_NFKB_PATHWAY%MSIGDB_C2%BIOCARTA_NFKB_PATHWAY		23	0.411699	1.43254	0.0663507	0.192465	1	2285	tags=35%, list=15%, signal=41%
CELL ADHESION MOLECULE BINDING%GO%GO:0050839	CELL ADHESION MOLECULE BINDING%GO%GO:0050839		41	0.342596	1.43221	0.0459459	0.192559	1	330	tags=17%, list=2%, signal=17%
REGULATION OF TELOMERASE%PATHWAY INTERACTION DATABASE NCI-NATURE CURATED DATA%REGULATION OF TELOMERASE	REGULATION OF TELOMERASE%PATHWAY INTERACTION DATABASE NCI-NATURE CURATED DATA%REGULATION OF TELOMERASE		64	0.317237	1.43166	0.0174419	0.192908	1	1765	tags=19%, list=11%, signal=21%
NEURAL TUBE FORMATION%GO%GO:0001841	NEURAL TUBE FORMATION%GO%GO:0001841		26	0.389664	1.43133	0.0757576	0.192999	1	2242	tags=31%, list=14%, signal=36%
ODONTOGENESIS OF DENTIN-CONTAINING TOOTH%GO%GO:0042475	ODONTOGENESIS OF DENTIN-CONTAINING TOOTH%GO%GO:0042475		15	0.4527	1.43046	0.0897756	0.19379	1	4507	tags=53%, list=29%, signal=75%
ACTIVATION OF RAS GTPASE ACTIVITY%GO%GO:0032856	ACTIVATION OF RAS GTPASE ACTIVITY%GO%GO:0032856		25	0.384613	1.43045	0.0714286	0.193509	1	1372	tags=28%, list=9%, signal=31%
MONOSACCHARIDE METABOLIC PROCESS%GO%GO:0005996	MONOSACCHARIDE METABOLIC PROCESS%GO%GO:0005996		119	0.276178	1.42983	0.0154799	0.193981	1	4132	tags=41%, list=26%, signal=55%
LIMB DEVELOPMENT%GO%GO:0060173	LIMB DEVELOPMENT%GO%GO:0060173		45	0.340364	1.42981	0.043257	0.193701	1	1551	tags=20%, list=10%, signal=22%
CANONICAL WNT SIGNALING PATHWAY%PATHWAY INTERACTION DATABASE NCI-NATURE CURATED DATA%CANONICAL WNT SIGNALING PATHWAY	CANONICAL WNT SIGNALING PATHWAY%PATHWAY INTERACTION DATABASE NCI-NATURE CURATED DATA%CANONICAL WNT SIGNALING PATHWAY		19	0.41623	1.42923	0.0821918	0.194063	1	3441	tags=47%, list=22%, signal=61%
CELL AGING%GO%GO:0007569	CELL AGING%GO%GO:0007569		43	0.347716	1.42906	0.0435897	0.193962	1	2380	tags=26%, list=15%, signal=30%
PRESENILIN ACTION IN NOTCH AND WNT SIGNALING%PATHWAY INTERACTION DATABASE NCI-NATURE CURATED DATA%PRESENILIN ACTION IN NOTCH AND WNT SIGNALING	PRESENILIN ACTION IN NOTCH AND WNT SIGNALING%PATHWAY INTERACTION DATABASE NCI-NATURE CURATED DATA%PRESENILIN ACTION IN NOTCH AND WNT SIGNALING		44	0.340865	1.42884	0.0385604	0.193895	1	2533	tags=30%, list=16%, signal=35%
REGULATION OF EPITHELIAL CELL DIFFERENTIATION%GO%GO:0030856	REGULATION OF EPITHELIAL CELL DIFFERENTIATION%GO%GO:0030856		32	0.373579	1.42806	0.0445545	0.194542	1	3838	tags=50%, list=24%, signal=66%
REGULATION OF CENTROSOME CYCLE%GO%GO:0046605	REGULATION OF CENTROSOME CYCLE%GO%GO:0046605		15	0.457818	1.42758	0.0745192	0.194829	1	5338	tags=73%, list=34%, signal=111%
NRAGE SIGNALS DEATH THROUGH JNK%REACTOME%REACT_13638.1	NRAGE SIGNALS DEATH THROUGH JNK%REACTOME%REACT_13638.1		45	0.336334	1.42704	0.0414508	0.195174	1	2520	tags=31%, list=16%, signal=37%
REGULATION OF GTP CATABOLIC PROCESS%GO%GO:0033124	REGULATION OF GTP CATABOLIC PROCESS%GO%GO:0033124		169	0.265677	1.42701	0.00332226	0.194904	1	2926	tags=29%, list=19%, signal=35%
RAS GTPASE ACTIVATOR ACTIVITY%GO%GO:0005099	RAS GTPASE ACTIVATOR ACTIVITY%GO%GO:0005099		57	0.317111	1.42606	0.0396825	0.195672	1	2919	tags=33%, list=19%, signal=41%
NEGATIVE REGULATION OF FIBROBLAST PROLIFERATION%GO%GO:0048147	NEGATIVE REGULATION OF FIBROBLAST PROLIFERATION%GO%GO:0048147		16	0.445155	1.42604	0.0675	0.1954	1	2432	tags=31%, list=15%, signal=37%
PURINE NUCLEOBASE METABOLIC PROCESS%GO%GO:0006144	PURINE NUCLEOBASE METABOLIC PROCESS%GO%GO:0006144		36	0.361799	1.42593	0.0472441	0.195227	1	1368	tags=22%, list=9%, signal=24%
PROTEIN TYROSINE KINASE ACTIVITY%GO%GO:0004713	PROTEIN TYROSINE KINASE ACTIVITY%GO%GO:0004713		93	0.292021	1.42558	0.0179104	0.1953	1	3026	tags=30%, list=19%, signal=37%
N-GLYCAN ANTENNAE ELONGATION IN THE MEDIAL TRANS-GOLGI%REACTOME%REACT_25208.1	N-GLYCAN ANTENNAE ELONGATION IN THE MEDIAL TRANS-GOLGI%REACTOME%REACT_25208.1		18	0.42027	1.42514	0.0825243	0.195526	1	3482	tags=50%, list=22%, signal=64%
TGF-BETA RECEPTOR SIGNALING ACTIVATES SMADS%REACTOME%REACT_120850.3	TGF-BETA RECEPTOR SIGNALING ACTIVATES SMADS%REACTOME%REACT_120850.3		28	0.383212	1.42475	0.0602094	0.195681	1	2096	tags=32%, list=13%, signal=37%
INTRACELLULAR STEROID HORMONE RECEPTOR SIGNALING PATHWAY%GO%GO:0030518	INTRACELLULAR STEROID HORMONE RECEPTOR SIGNALING PATHWAY%GO%GO:0030518		53	0.33209	1.42445	0.0522193	0.195733	1	4472	tags=43%, list=28%, signal=60%
BIOCARTA_RAS_PATHWAY%MSIGDB_C2%BIOCARTA_RAS_PATHWAY	BIOCARTA_RAS_PATHWAY%MSIGDB_C2%BIOCARTA_RAS_PATHWAY		23	0.40048	1.42439	0.0676328	0.19549	1	4878	tags=52%, list=31%, signal=75%
CELLULAR SENESCENCE%GO%GO:0090398	CELLULAR SENESCENCE%GO%GO:0090398		25	0.392302	1.42432	0.065	0.195267	1	4533	tags=48%, list=29%, signal=67%
AMYLOIDS%REACTOME%REACT_75925.1	AMYLOIDS%REACTOME%REACT_75925.1		37	0.349355	1.42357	0.0519126	0.19588	1	4082	tags=51%, list=26%, signal=69%
SEMA3A PAK DEPENDENT AXON REPULSION%REACTOME%REACT_19236.1	SEMA3A PAK DEPENDENT AXON REPULSION%REACTOME%REACT_19236.1		15	0.439897	1.42356	0.0833333	0.195607	1	3979	tags=60%, list=25%, signal=80%
BIOCARTA_GSK3_PATHWAY%MSIGDB_C2%BIOCARTA_GSK3_PATHWAY	BIOCARTA_GSK3_PATHWAY%MSIGDB_C2%BIOCARTA_GSK3_PATHWAY		25	0.392842	1.42341	0.0490196	0.195513	1	2414	tags=36%, list=15%, signal=42%
NUCLEAR IMPORT%GO%GO:0051170	NUCLEAR IMPORT%GO%GO:0051170		56	0.323311	1.42332	0.0302198	0.195299	1	2635	tags=30%, list=17%, signal=36%
REGULATION OF CELL PROJECTION ASSEMBLY%GO%GO:0060491	REGULATION OF CELL PROJECTION ASSEMBLY%GO%GO:0060491		43	0.338997	1.42098	0.028133	0.19785	1	1295	tags=26%, list=8%, signal=28%
NEGATIVE REGULATION OF DNA METABOLIC PROCESS%GO%GO:0051053	NEGATIVE REGULATION OF DNA METABOLIC PROCESS%GO%GO:0051053		44	0.345652	1.4206	0.0363636	0.19796	1	1933	tags=30%, list=12%, signal=34%
NEGATIVE REGULATION OF CELL CYCLE%GO%GO:0045786	NEGATIVE REGULATION OF CELL CYCLE%GO%GO:0045786		186	0.255433	1.4204	0.0102389	0.19785	1	2971	tags=26%, list=19%, signal=31%
INTRINSIC APOPTOTIC SIGNALING PATHWAY IN RESPONSE TO DNA DAMAGE%GO%GO:0008630	INTRINSIC APOPTOTIC SIGNALING PATHWAY IN RESPONSE TO DNA DAMAGE%GO%GO:0008630		34	0.358272	1.42028	0.0455696	0.19769	1	4783	tags=50%, list=30%, signal=72%
REGULATION OF CATABOLIC PROCESS%GO%GO:0009894	REGULATION OF CATABOLIC PROCESS%GO%GO:0009894		383	0.235723	1.41978	0	0.197995	1	2162	tags=21%, list=14%, signal=23%
POSITIVE REGULATION OF PEPTIDASE ACTIVITY%GO%GO:0010952	POSITIVE REGULATION OF PEPTIDASE ACTIVITY%GO%GO:0010952		104	0.276431	1.41975	0.0119403	0.197732	1	3108	tags=28%, list=20%, signal=35%
MAPK CASCADE%GO%GO:0000165	MAPK CASCADE%GO%GO:0000165		139	0.264295	1.41953	0.0153374	0.197701	1	2125	tags=25%, list=13%, signal=29%
NUCLEAR CHROMATIN%GO%GO:0000790	NUCLEAR CHROMATIN%GO%GO:0000790		105	0.286058	1.41937	0.0115942	0.197574	1	2452	tags=26%, list=16%, signal=30%
STEM CELL DEVELOPMENT%GO%GO:0048864	STEM CELL DEVELOPMENT%GO%GO:0048864		28	0.382154	1.41895	0.0817942	0.197817	1	1193	tags=21%, list=8%, signal=23%
UDP-GLYCOSYLTRANSFERASE ACTIVITY%GO%GO:0008194	UDP-GLYCOSYLTRANSFERASE ACTIVITY%GO%GO:0008194		50	0.3303	1.41856	0.0493151	0.198032	1	2591	tags=32%, list=16%, signal=38%
SPINDLE POLE%GO%GO:0000922	SPINDLE POLE%GO%GO:0000922		55	0.319021	1.41797	0.0576923	0.198415	1	2986	tags=35%, list=19%, signal=42%
SIGNALING EVENTS MEDIATED BY PRL%PATHWAY INTERACTION DATABASE NCI-NATURE CURATED DATA%SIGNALING EVENTS MEDIATED BY PRL	SIGNALING EVENTS MEDIATED BY PRL%PATHWAY INTERACTION DATABASE NCI-NATURE CURATED DATA%SIGNALING EVENTS MEDIATED BY PRL		23	0.399434	1.41695	0.0853659	0.199351	1	2264	tags=39%, list=14%, signal=46%
POSITIVE REGULATION OF PROTEIN TRANSPORT%GO%GO:0051222	POSITIVE REGULATION OF PROTEIN TRANSPORT%GO%GO:0051222		108	0.276842	1.41659	0.0264706	0.199466	1	2441	tags=24%, list=15%, signal=28%
RETINOIC ACID RECEPTORS-MEDIATED SIGNALING%PATHWAY INTERACTION DATABASE NCI-NATURE CURATED DATA%RETINOIC ACID RECEPTORS-MEDIATED SIGNALING	RETINOIC ACID RECEPTORS-MEDIATED SIGNALING%PATHWAY INTERACTION DATABASE NCI-NATURE CURATED DATA%RETINOIC ACID RECEPTORS-MEDIATED SIGNALING		28	0.373401	1.41635	0.0679612	0.199489	1	4021	tags=50%, list=26%, signal=67%
ENDOSOMAL SORTING COMPLEX REQUIRED FOR TRANSPORT (ESCRT)%REACTOME%REACT_27258.1	ENDOSOMAL SORTING COMPLEX REQUIRED FOR TRANSPORT (ESCRT)%REACTOME%REACT_27258.1		27	0.383456	1.41632	0.0745192	0.199233	1	2943	tags=44%, list=19%, signal=55%
NOTCH%IOB%NOTCH	NOTCH%IOB%NOTCH		74	0.296042	1.41594	0.0393258	0.199397	1	1652	tags=20%, list=10%, signal=23%
DNA ALKYLATION%GO%GO:0006305	DNA ALKYLATION%GO%GO:0006305		26	0.389959	1.4145	0.0822943	0.200832	1	3399	tags=38%, list=22%, signal=49%
POSITIVE REGULATION OF JUN KINASE ACTIVITY%GO%GO:0043507	POSITIVE REGULATION OF JUN KINASE ACTIVITY%GO%GO:0043507		38	0.346079	1.41429	0.0513513	0.200838	1	3441	tags=39%, list=22%, signal=50%
REGULATION OF CELL AGING%GO%GO:0090342	REGULATION OF CELL AGING%GO%GO:0090342		15	0.446932	1.41416	0.0849057	0.200712	1	2541	tags=40%, list=16%, signal=48%
BIOCARTA_INTEGRIN_PATHWAY%MSIGDB_C2%BIOCARTA_INTEGRIN_PATHWAY	BIOCARTA_INTEGRIN_PATHWAY%MSIGDB_C2%BIOCARTA_INTEGRIN_PATHWAY		34	0.35641	1.41336	0.0760095	0.201427	1	3466	tags=41%, list=22%, signal=53%
DEMETHYLATION%GO%GO:0070988	DEMETHYLATION%GO%GO:0070988		33	0.354485	1.41331	0.068421	0.201192	1	356	tags=12%, list=2%, signal=12%
SLC-MEDIATED TRANSMEMBRANE TRANSPORT%REACTOME%REACT_19118.1	SLC-MEDIATED TRANSMEMBRANE TRANSPORT%REACTOME%REACT_19118.1		184	0.253662	1.4129	0.00334448	0.201436	1	3538	tags=32%, list=22%, signal=41%
POSITIVE REGULATION OF TRANSCRIPTION FROM RNA POLYMERASE II PROMOTER%GO%GO:0045944	POSITIVE REGULATION OF TRANSCRIPTION FROM RNA POLYMERASE II PROMOTER%GO%GO:0045944		412	0.233682	1.41275	0	0.201315	1	3695	tags=31%, list=23%, signal=40%
HIV-1 NEF: NEGATIVE EFFECTOR OF FAS AND TNF-ALPHA%PATHWAY INTERACTION DATABASE NCI-NATURE CURATED DATA%HIV-1 NEF: NEGATIVE EFFECTOR OF FAS AND TNF-ALPHA	HIV-1 NEF: NEGATIVE EFFECTOR OF FAS AND TNF-ALPHA%PATHWAY INTERACTION DATABASE NCI-NATURE CURATED DATA%HIV-1 NEF: NEGATIVE EFFECTOR OF FAS AND TNF-ALPHA		33	0.359919	1.41252	0.0561224	0.201291	1	3404	tags=39%, list=22%, signal=50%
HISTONE MODIFICATION%GO%GO:0016570	HISTONE MODIFICATION%GO%GO:0016570		183	0.257054	1.41231	0.00346021	0.201271	1	3343	tags=27%, list=21%, signal=34%
CELLULAR RESPONSE TO MECHANICAL STIMULUS%GO%GO:0071260	CELLULAR RESPONSE TO MECHANICAL STIMULUS%GO%GO:0071260		41	0.336761	1.41129	0.0613333	0.202179	1	3404	tags=41%, list=22%, signal=53%
DNA STRAND ELONGATION INVOLVED IN DNA REPLICATION%GO%GO:0006271	DNA STRAND ELONGATION INVOLVED IN DNA REPLICATION%GO%GO:0006271		33	0.358776	1.41115	0.0582011	0.202066	1	3895	tags=45%, list=25%, signal=60%
PROTEIN PHOSPHORYLATION%GO%GO:0006468	PROTEIN PHOSPHORYLATION%GO%GO:0006468		476	0.229156	1.41058	0	0.20255	1	2831	tags=24%, list=18%, signal=29%
NEUROTROPHIN TRK RECEPTOR SIGNALING PATHWAY%GO%GO:0048011	NEUROTROPHIN TRK RECEPTOR SIGNALING PATHWAY%GO%GO:0048011		207	0.250807	1.41011	0.003367	0.202857	1	2152	tags=23%, list=14%, signal=26%
BIOCARTA_RELA_PATHWAY%MSIGDB_C2%BIOCARTA_RELA_PATHWAY	BIOCARTA_RELA_PATHWAY%MSIGDB_C2%BIOCARTA_RELA_PATHWAY		16	0.439423	1.40831	0.105128	0.204754	1	2187	tags=31%, list=14%, signal=36%
TOLL-LIKE RECEPTOR 4 SIGNALING PATHWAY%GO%GO:0034142	TOLL-LIKE RECEPTOR 4 SIGNALING PATHWAY%GO%GO:0034142		81	0.296142	1.40825	0.0335366	0.204523	1	2133	tags=25%, list=14%, signal=28%
METALLOENDOPEPTIDASE ACTIVITY%GO%GO:0004222	METALLOENDOPEPTIDASE ACTIVITY%GO%GO:0004222		21	0.403832	1.40689	0.0730479	0.205903	1	579	tags=19%, list=4%, signal=20%
RECYCLING PATHWAY OF L1%REACTOME%REACT_22365.1	RECYCLING PATHWAY OF L1%REACTOME%REACT_22365.1		24	0.390457	1.40673	0.0740741	0.205798	1	2110	tags=25%, list=13%, signal=29%
REMOVAL OF DNA PATCH CONTAINING ABASIC RESIDUE%REACTOME%REACT_2192.3	REMOVAL OF DNA PATCH CONTAINING ABASIC RESIDUE%REACTOME%REACT_2192.3		17	0.426871	1.40617	0.0969267	0.206239	1	5131	tags=53%, list=33%, signal=78%
PHOSPHATIDYLGLYCEROL BIOSYNTHESIS II (NON-PLASTIDIC)%HUMANCYC%PWY4FS-8	PHOSPHATIDYLGLYCEROL BIOSYNTHESIS II (NON-PLASTIDIC)%HUMANCYC%PWY4FS-8		17	0.438661	1.40597	0.0960591	0.206162	1	1088	tags=24%, list=7%, signal=25%
BIOCARTA_TFF_PATHWAY%MSIGDB_C2%BIOCARTA_TFF_PATHWAY	BIOCARTA_TFF_PATHWAY%MSIGDB_C2%BIOCARTA_TFF_PATHWAY		20	0.402742	1.40579	0.0726817	0.206051	1	3847	tags=50%, list=24%, signal=66%
REGULATION OF CDC42 PROTEIN SIGNAL TRANSDUCTION%GO%GO:0032489	REGULATION OF CDC42 PROTEIN SIGNAL TRANSDUCTION%GO%GO:0032489		19	0.419963	1.40523	0.0959233	0.206531	1	1830	tags=32%, list=12%, signal=36%
MRNA SURVEILLANCE PATHWAY%KEGG%HSA03015	MRNA SURVEILLANCE PATHWAY%KEGG%HSA03015		74	0.302097	1.40417	0.038806	0.207515	1	3504	tags=34%, list=22%, signal=43%
REGULATION OF RECEPTOR BIOSYNTHETIC PROCESS%GO%GO:0010869	REGULATION OF RECEPTOR BIOSYNTHETIC PROCESS%GO%GO:0010869		16	0.435159	1.40214	0.0818414	0.20973	1	3304	tags=44%, list=21%, signal=55%
NADP METABOLIC PROCESS%GO%GO:0006739	NADP METABOLIC PROCESS%GO%GO:0006739		16	0.430005	1.40211	0.0938967	0.209465	1	3906	tags=44%, list=25%, signal=58%
TERMINATION OF RNA POLYMERASE II TRANSCRIPTION%GO%GO:0006369	TERMINATION OF RNA POLYMERASE II TRANSCRIPTION%GO%GO:0006369		43	0.333967	1.40201	0.0642674	0.209273	1	4377	tags=44%, list=28%, signal=61%
NUCLEOID%GO%GO:0009295	NUCLEOID%GO%GO:0009295		33	0.357442	1.40116	0.0676692	0.210099	1	3027	tags=27%, list=19%, signal=34%
REGULATION OF RHOA ACTIVITY%PATHWAY INTERACTION DATABASE NCI-NATURE CURATED DATA%REGULATION OF RHOA ACTIVITY	REGULATION OF RHOA ACTIVITY%PATHWAY INTERACTION DATABASE NCI-NATURE CURATED DATA%REGULATION OF RHOA ACTIVITY		45	0.328666	1.40109	0.0543478	0.209898	1	1517	tags=22%, list=10%, signal=25%
DRUG METABOLISM - CYTOCHROME P450%KEGG%HSA00982	DRUG METABOLISM - CYTOCHROME P450%KEGG%HSA00982		49	0.327012	1.40092	0.0458221	0.20988	1	2895	tags=31%, list=18%, signal=37%
EMBRYONIC CAMERA-TYPE EYE DEVELOPMENT%GO%GO:0031076	EMBRYONIC CAMERA-TYPE EYE DEVELOPMENT%GO%GO:0031076		15	0.436005	1.40054	0.0995146	0.210016	1	1551	tags=27%, list=10%, signal=30%
UBIQUITIN THIOLESTERASE ACTIVITY%GO%GO:0004221	UBIQUITIN THIOLESTERASE ACTIVITY%GO%GO:0004221		31	0.366326	1.40032	0.0761671	0.209968	1	3922	tags=45%, list=25%, signal=60%
REGULATION OF DNA RECOMBINATION%GO%GO:0000018	REGULATION OF DNA RECOMBINATION%GO%GO:0000018		23	0.394336	1.39868	0.0740741	0.211736	1	3392	tags=39%, list=22%, signal=50%
OXIDOREDUCTASE ACTIVITY, ACTING ON THE CH-CH GROUP OF DONORS%GO%GO:0016627	OXIDOREDUCTASE ACTIVITY, ACTING ON THE CH-CH GROUP OF DONORS%GO%GO:0016627		34	0.351359	1.39802	0.0699482	0.212266	1	4761	tags=50%, list=30%, signal=72%
PHOSPHATIDYLCHOLINE BIOSYNTHETIC PROCESS%GO%GO:0006656	PHOSPHATIDYLCHOLINE BIOSYNTHETIC PROCESS%GO%GO:0006656		21	0.414672	1.39788	0.100775	0.212148	1	3623	tags=48%, list=23%, signal=62%
PROTEIN TARGETING TO NUCLEUS%GO%GO:0044744	PROTEIN TARGETING TO NUCLEUS%GO%GO:0044744		53	0.315444	1.39751	0.046832	0.212294	1	2635	tags=30%, list=17%, signal=36%
REGULATION OF PEPTIDYL-TYROSINE PHOSPHORYLATION%GO%GO:0050730	REGULATION OF PEPTIDYL-TYROSINE PHOSPHORYLATION%GO%GO:0050730		102	0.281761	1.39669	0.0177515	0.213125	1	1512	tags=19%, list=10%, signal=20%
HOMOLOGOUS RECOMBINATION%KEGG%HSA03440	HOMOLOGOUS RECOMBINATION%KEGG%HSA03440		25	0.382097	1.39667	0.0891089	0.212842	1	4215	tags=56%, list=27%, signal=76%
NEUROTROPHIN SIGNALING PATHWAY%GO%GO:0038179	NEUROTROPHIN SIGNALING PATHWAY%GO%GO:0038179		208	0.24886	1.3966	0.00719425	0.212658	1	2152	tags=23%, list=14%, signal=26%
CELLULAR RESPONSE TO IONIZING RADIATION%GO%GO:0071479	CELLULAR RESPONSE TO IONIZING RADIATION%GO%GO:0071479		23	0.39561	1.39616	0.0670103	0.21297	1	4452	tags=52%, list=28%, signal=73%
POSITIVE REGULATION OF ESTABLISHMENT OF PROTEIN LOCALIZATION TO PLASMA MEMBRANE%GO%GO:0090004	POSITIVE REGULATION OF ESTABLISHMENT OF PROTEIN LOCALIZATION TO PLASMA MEMBRANE%GO%GO:0090004		16	0.422678	1.39412	0.116667	0.215284	1	1018	tags=31%, list=6%, signal=33%
NUCLEAR REPLICATION FORK%GO%GO:0043596	NUCLEAR REPLICATION FORK%GO%GO:0043596		26	0.381527	1.39378	0.0816832	0.215421	1	3625	tags=42%, list=23%, signal=55%
FATTY ACID, TRIACYLGLYCEROL, AND KETONE BODY METABOLISM%REACTOME%REACT_22279.2	FATTY ACID, TRIACYLGLYCEROL, AND KETONE BODY METABOLISM%REACTOME%REACT_22279.2		158	0.259647	1.39315	0.0120482	0.216007	1	3479	tags=33%, list=22%, signal=42%
POSITIVE REGULATION OF CELL CYCLE%GO%GO:0045787	POSITIVE REGULATION OF CELL CYCLE%GO%GO:0045787		74	0.301977	1.39309	0.0447368	0.215785	1	3885	tags=38%, list=25%, signal=50%
P75NTR SIGNALS VIA NF-KB%REACTOME%REACT_13537.1	P75NTR SIGNALS VIA NF-KB%REACTOME%REACT_13537.1		16	0.44463	1.39299	0.0934579	0.215591	1	2819	tags=50%, list=18%, signal=61%
NEGATIVE REGULATION OF ERBB SIGNALING PATHWAY%GO%GO:1901185	NEGATIVE REGULATION OF ERBB SIGNALING PATHWAY%GO%GO:1901185		35	0.349257	1.39234	0.052356	0.216145	1	4555	tags=51%, list=29%, signal=72%
RANKL%NETPATH%RANKL	RANKL%NETPATH%RANKL		83	0.287437	1.39232	0.039039	0.215879	1	4065	tags=36%, list=26%, signal=48%
REGULATION OF INNATE IMMUNE RESPONSE%GO%GO:0045088	REGULATION OF INNATE IMMUNE RESPONSE%GO%GO:0045088		176	0.252735	1.39187	0.010274	0.216183	1	2472	tags=24%, list=16%, signal=28%
POSITIVE REGULATION OF ENDOPEPTIDASE ACTIVITY%GO%GO:0010950	POSITIVE REGULATION OF ENDOPEPTIDASE ACTIVITY%GO%GO:0010950		100	0.278685	1.39186	0.0247678	0.215904	1	3108	tags=28%, list=20%, signal=35%
SOS-MEDIATED SIGNALLING%REACTOME%REACT_524.3	SOS-MEDIATED SIGNALLING%REACTOME%REACT_524.3		19	0.410098	1.39037	0.0939759	0.217588	1	3387	tags=42%, list=22%, signal=54%
REGULATION OF NUCLEAR BETA CATENIN SIGNALING AND TARGET GENE TRANSCRIPTION%PATHWAY INTERACTION DATABASE NCI-NATURE CURATED DATA%REGULATION OF NUCLEAR BETA CATENIN SIGNALING AND TARGET GENE TRANSCRIPTION	REGULATION OF NUCLEAR BETA CATENIN SIGNALING AND TARGET GENE TRANSCRIPTION%PATHWAY INTERACTION DATABASE NCI-NATURE CURATED DATA%REGULATION OF NUCLEAR BETA CATENIN SIGNALING AND TARGET GENE TRANSCRIPTION		68	0.299797	1.38973	0.0539773	0.218104	1	2452	tags=24%, list=16%, signal=28%
REGULATION OF CELLULAR CATABOLIC PROCESS%GO%GO:0031329	REGULATION OF CELLULAR CATABOLIC PROCESS%GO%GO:0031329		351	0.233228	1.38869	0.00436681	0.219202	1	2152	tags=21%, list=14%, signal=23%
CLASS I PI3K SIGNALING EVENTS MEDIATED BY AKT%PATHWAY INTERACTION DATABASE NCI-NATURE CURATED DATA%CLASS I PI3K SIGNALING EVENTS MEDIATED BY AKT	CLASS I PI3K SIGNALING EVENTS MEDIATED BY AKT%PATHWAY INTERACTION DATABASE NCI-NATURE CURATED DATA%CLASS I PI3K SIGNALING EVENTS MEDIATED BY AKT		35	0.345785	1.38836	0.0727273	0.219313	1	2445	tags=29%, list=16%, signal=34%
G2 M TRANSITION%REACTOME%REACT_2203.3	G2 M TRANSITION%REACTOME%REACT_2203.3		85	0.288621	1.38834	0.0271739	0.219024	1	3060	tags=35%, list=19%, signal=44%
NEGATIVE REGULATION OF EPIDERMAL GROWTH FACTOR RECEPTOR SIGNALING PATHWAY%GO%GO:0042059	NEGATIVE REGULATION OF EPIDERMAL GROWTH FACTOR RECEPTOR SIGNALING PATHWAY%GO%GO:0042059		35	0.349257	1.38757	0.0712531	0.219687	1	4555	tags=51%, list=29%, signal=72%
ACTIN FILAMENT-BASED PROCESS%GO%GO:0030029	ACTIN FILAMENT-BASED PROCESS%GO%GO:0030029		225	0.245843	1.38719	0.00666667	0.21983	1	2638	tags=26%, list=17%, signal=31%
SEMA4D IN SEMAPHORIN SIGNALING%REACTOME%REACT_19259.1	SEMA4D IN SEMAPHORIN SIGNALING%REACTOME%REACT_19259.1		29	0.363912	1.38685	0.0845771	0.219949	1	3852	tags=45%, list=24%, signal=59%
NEGATIVE REGULATION OF MUSCLE CELL DIFFERENTIATION%GO%GO:0051148	NEGATIVE REGULATION OF MUSCLE CELL DIFFERENTIATION%GO%GO:0051148		21	0.401072	1.38654	0.0904762	0.220056	1	3890	tags=48%, list=25%, signal=63%
INNER EAR MORPHOGENESIS%GO%GO:0042472	INNER EAR MORPHOGENESIS%GO%GO:0042472		23	0.39546	1.38637	0.0818859	0.219973	1	4481	tags=52%, list=28%, signal=73%
RNA POLYMERASE I TRANSCRIPTION TERMINATION%REACTOME%REACT_1074.1	RNA POLYMERASE I TRANSCRIPTION TERMINATION%REACTOME%REACT_1074.1		21	0.397608	1.38496	0.0696517	0.221542	1	5093	tags=62%, list=32%, signal=91%
RESOLUTION OF AP SITES VIA THE MULTIPLE-NUCLEOTIDE PATCH REPLACEMENT PATHWAY%REACTOME%REACT_1128.2	RESOLUTION OF AP SITES VIA THE MULTIPLE-NUCLEOTIDE PATCH REPLACEMENT PATHWAY%REACTOME%REACT_1128.2		17	0.426871	1.38406	0.10514	0.222387	1	5131	tags=53%, list=33%, signal=78%
BMAL1:CLOCK NPAS2 ACTIVATES CIRCADIAN EXPRESSION%REACTOME%REACT_111118.3	BMAL1:CLOCK NPAS2 ACTIVATES CIRCADIAN EXPRESSION%REACTOME%REACT_111118.3		34	0.354509	1.38393	0.0600522	0.222254	1	3479	tags=38%, list=22%, signal=49%
TIE2 SIGNALING%REACTOME%REACT_12621.4	TIE2 SIGNALING%REACTOME%REACT_12621.4		16	0.429103	1.38339	0.106218	0.222677	1	2152	tags=44%, list=14%, signal=51%
REGULATION OF PROTEIN SERINE/THREONINE KINASE ACTIVITY%GO%GO:0071900	REGULATION OF PROTEIN SERINE/THREONINE KINASE ACTIVITY%GO%GO:0071900		247	0.239799	1.38312	0.00361011	0.222711	1	3550	tags=31%, list=23%, signal=40%
BLADDER CANCER%KEGG%HSA05219	BLADDER CANCER%KEGG%HSA05219		39	0.336162	1.3829	0.0796703	0.222725	1	3387	tags=36%, list=22%, signal=46%
RESPONSE TO GROWTH FACTOR STIMULUS%GO%GO:0070848	RESPONSE TO GROWTH FACTOR STIMULUS%GO%GO:0070848		393	0.228729	1.3822	0	0.22339	1	2706	tags=24%, list=17%, signal=28%
BIOCARTA_SPRY_PATHWAY%MSIGDB_C2%BIOCARTA_SPRY_PATHWAY	BIOCARTA_SPRY_PATHWAY%MSIGDB_C2%BIOCARTA_SPRY_PATHWAY		17	0.42329	1.38206	0.0917647	0.223235	1	3387	tags=47%, list=22%, signal=60%
SPINDLE ASSEMBLY%GO%GO:0051225	SPINDLE ASSEMBLY%GO%GO:0051225		31	0.358378	1.37927	0.0812065	0.226669	1	3847	tags=42%, list=24%, signal=55%
ARF1 PATHWAY%PATHWAY INTERACTION DATABASE NCI-NATURE CURATED DATA%ARF1 PATHWAY	ARF1 PATHWAY%PATHWAY INTERACTION DATABASE NCI-NATURE CURATED DATA%ARF1 PATHWAY		19	0.40554	1.37918	0.0985222	0.226454	1	3227	tags=42%, list=20%, signal=53%
DNA REPLICATION%KEGG%HSA03030	DNA REPLICATION%KEGG%HSA03030		35	0.339197	1.37857	0.0818859	0.226966	1	3895	tags=43%, list=25%, signal=57%
RNA POLYMERASE II TRANSCRIPTION FACTOR BINDING TRANSCRIPTION FACTOR ACTIVITY%GO%GO:0001076	RNA POLYMERASE II TRANSCRIPTION FACTOR BINDING TRANSCRIPTION FACTOR ACTIVITY%GO%GO:0001076		58	0.307457	1.37825	0.0653951	0.227082	1	2526	tags=29%, list=16%, signal=35%
CIRCADIAN REPRESSION OF EXPRESSION BY REV-ERBA%REACTOME%REACT_118789.2	CIRCADIAN REPRESSION OF EXPRESSION BY REV-ERBA%REACTOME%REACT_118789.2		22	0.389159	1.37808	0.108374	0.227013	1	3479	tags=41%, list=22%, signal=52%
ENDODEOXYRIBONUCLEASE ACTIVITY%GO%GO:0004520	ENDODEOXYRIBONUCLEASE ACTIVITY%GO%GO:0004520		19	0.41319	1.37699	0.0857143	0.228178	1	4565	tags=58%, list=29%, signal=81%
IGF1 PATHWAY%PATHWAY INTERACTION DATABASE NCI-NATURE CURATED DATA%IGF1 PATHWAY	IGF1 PATHWAY%PATHWAY INTERACTION DATABASE NCI-NATURE CURATED DATA%IGF1 PATHWAY		29	0.359763	1.37647	0.0810811	0.228648	1	2668	tags=31%, list=17%, signal=37%
PROTEIN UBIQUITINATION INVOLVED IN UBIQUITIN-DEPENDENT PROTEIN CATABOLIC PROCESS%GO%GO:0042787	PROTEIN UBIQUITINATION INVOLVED IN UBIQUITIN-DEPENDENT PROTEIN CATABOLIC PROCESS%GO%GO:0042787		43	0.327603	1.37629	0.0558511	0.228581	1	2096	tags=28%, list=13%, signal=32%
ALPHA4 BETA1 INTEGRIN SIGNALING EVENTS%PATHWAY INTERACTION DATABASE NCI-NATURE CURATED DATA%ALPHA4 BETA1 INTEGRIN SIGNALING EVENTS	ALPHA4 BETA1 INTEGRIN SIGNALING EVENTS%PATHWAY INTERACTION DATABASE NCI-NATURE CURATED DATA%ALPHA4 BETA1 INTEGRIN SIGNALING EVENTS		31	0.357844	1.37618	0.0645161	0.228422	1	2440	tags=35%, list=15%, signal=42%
SIGNALLING TO P38 VIA RIT AND RIN%REACTOME%REACT_12077.2	SIGNALLING TO P38 VIA RIT AND RIN%REACTOME%REACT_12077.2		20	0.406823	1.37561	0.0884521	0.228847	1	1957	tags=30%, list=12%, signal=34%
RESPONSE TO OXIDATIVE STRESS%GO%GO:0006979	RESPONSE TO OXIDATIVE STRESS%GO%GO:0006979		127	0.26312	1.37503	0.0166205	0.229297	1	1590	tags=19%, list=10%, signal=21%
PML BODY%GO%GO:0016605	PML BODY%GO%GO:0016605		52	0.314492	1.37472	0.0589744	0.229401	1	4210	tags=44%, list=27%, signal=60%
ERBB SIGNALING PATHWAY%GO%GO:0038127	ERBB SIGNALING PATHWAY%GO%GO:0038127		121	0.265281	1.37449	0.0174419	0.229387	1	2152	tags=23%, list=14%, signal=27%
FRUCTOSE AND MANNOSE METABOLISM%KEGG%HSA00051	FRUCTOSE AND MANNOSE METABOLISM%KEGG%HSA00051		34	0.345782	1.37405	0.0789474	0.229682	1	2611	tags=35%, list=17%, signal=42%
PLACENTA DEVELOPMENT%GO%GO:0001890	PLACENTA DEVELOPMENT%GO%GO:0001890		30	0.353629	1.37402	0.0746988	0.229432	1	2808	tags=37%, list=18%, signal=45%
RNA POLYMERASE I, RNA POLYMERASE III, AND MITOCHONDRIAL TRANSCRIPTION%REACTOME%REACT_21352.3	RNA POLYMERASE I, RNA POLYMERASE III, AND MITOCHONDRIAL TRANSCRIPTION%REACTOME%REACT_21352.3		88	0.282664	1.37377	0.017192	0.229445	1	4021	tags=43%, list=26%, signal=58%
PHOSPHATIDYLCHOLINE ACYL-CHAIN REMODELING%GO%GO:0036151	PHOSPHATIDYLCHOLINE ACYL-CHAIN REMODELING%GO%GO:0036151		19	0.401743	1.37347	0.100228	0.229507	1	1485	tags=32%, list=9%, signal=35%
SH3/SH2 ADAPTOR ACTIVITY%GO%GO:0005070	SH3/SH2 ADAPTOR ACTIVITY%GO%GO:0005070		42	0.333368	1.37202	0.0687831	0.231113	1	1554	tags=26%, list=10%, signal=29%
RESOLUTION OF ABASIC SITES (AP SITES)%REACTOME%REACT_1893.3	RESOLUTION OF ABASIC SITES (AP SITES)%REACTOME%REACT_1893.3		19	0.405768	1.37196	0.102094	0.230903	1	5131	tags=47%, list=33%, signal=70%
HEME BINDING%GO%GO:0020037	HEME BINDING%GO%GO:0020037		31	0.352588	1.37182	0.0690537	0.230737	1	2760	tags=29%, list=18%, signal=35%
RECEPTOR SIGNALING PROTEIN SERINE/THREONINE KINASE ACTIVITY%GO%GO:0004702	RECEPTOR SIGNALING PROTEIN SERINE/THREONINE KINASE ACTIVITY%GO%GO:0004702		27	0.3789	1.37033	0.091358	0.232517	1	3897	tags=63%, list=25%, signal=84%
POSITIVE REGULATION OF CYSTEINE-TYPE ENDOPEPTIDASE ACTIVITY%GO%GO:2001056	POSITIVE REGULATION OF CYSTEINE-TYPE ENDOPEPTIDASE ACTIVITY%GO%GO:2001056		96	0.274853	1.37004	0.0247934	0.232636	1	3108	tags=27%, list=20%, signal=34%
BASE EXCISION REPAIR%REACTOME%REACT_1104.2	BASE EXCISION REPAIR%REACTOME%REACT_1104.2		19	0.405768	1.36957	0.0904762	0.232965	1	5131	tags=47%, list=33%, signal=70%
REGULATION OF NUCLEOTIDE CATABOLIC PROCESS%GO%GO:0030811	REGULATION OF NUCLEOTIDE CATABOLIC PROCESS%GO%GO:0030811		187	0.247026	1.36955	0.0104895	0.232682	1	2926	tags=27%, list=19%, signal=33%
SEMA4D INDUCED CELL MIGRATION AND GROWTH-CONE COLLAPSE%REACTOME%REACT_19277.2	SEMA4D INDUCED CELL MIGRATION AND GROWTH-CONE COLLAPSE%REACTOME%REACT_19277.2		24	0.381036	1.36938	0.0964467	0.232603	1	3852	tags=46%, list=24%, signal=61%
LEADING EDGE MEMBRANE%GO%GO:0031256	LEADING EDGE MEMBRANE%GO%GO:0031256		47	0.322835	1.36873	0.0761671	0.233178	1	2264	tags=30%, list=14%, signal=35%
G2/M TRANSITION OF MITOTIC CELL CYCLE%GO%GO:0000086	G2/M TRANSITION OF MITOTIC CELL CYCLE%GO%GO:0000086		112	0.26751	1.3686	0.0237389	0.233042	1	3060	tags=33%, list=19%, signal=41%
SOMATIC CELL DNA RECOMBINATION%GO%GO:0016444	SOMATIC CELL DNA RECOMBINATION%GO%GO:0016444		19	0.409418	1.36837	0.0872818	0.233049	1	4112	tags=42%, list=26%, signal=57%
NEGATIVE REGULATION OF KINASE ACTIVITY%GO%GO:0033673	NEGATIVE REGULATION OF KINASE ACTIVITY%GO%GO:0033673		127	0.259356	1.36761	0.0268657	0.233756	1	2743	tags=28%, list=17%, signal=34%
CELLULAR RESPONSE TO LIGHT STIMULUS%GO%GO:0071482	CELLULAR RESPONSE TO LIGHT STIMULUS%GO%GO:0071482		31	0.354288	1.3676	0.0782396	0.233455	1	4074	tags=42%, list=26%, signal=56%
HORMONE RECEPTOR BINDING%GO%GO:0051427	HORMONE RECEPTOR BINDING%GO%GO:0051427		96	0.278271	1.36757	0.0423729	0.233194	1	3664	tags=32%, list=23%, signal=42%
INSULIN-MEDIATED GLUCOSE TRANSPORT%PATHWAY INTERACTION DATABASE NCI-NATURE CURATED DATA%INSULIN-MEDIATED GLUCOSE TRANSPORT	INSULIN-MEDIATED GLUCOSE TRANSPORT%PATHWAY INTERACTION DATABASE NCI-NATURE CURATED DATA%INSULIN-MEDIATED GLUCOSE TRANSPORT		27	0.373024	1.36664	0.0796915	0.234144	1	3039	tags=37%, list=19%, signal=46%
PROTEIN IMPORT INTO NUCLEUS%GO%GO:0006606	PROTEIN IMPORT INTO NUCLEUS%GO%GO:0006606		53	0.315444	1.36639	0.0549451	0.234195	1	2635	tags=30%, list=17%, signal=36%
TOLL SIGNALING PATHWAY%GO%GO:0008063	TOLL SIGNALING PATHWAY%GO%GO:0008063		79	0.284094	1.36627	0.0348837	0.234037	1	2133	tags=24%, list=14%, signal=28%
PHASE II CONJUGATION%REACTOME%REACT_6959.4	PHASE II CONJUGATION%REACTOME%REACT_6959.4		51	0.317516	1.36606	0.0626703	0.234026	1	5279	tags=51%, list=34%, signal=76%
REGULATION OF PURINE NUCLEOTIDE CATABOLIC PROCESS%GO%GO:0033121	REGULATION OF PURINE NUCLEOTIDE CATABOLIC PROCESS%GO%GO:0033121		186	0.247878	1.36508	0.00346021	0.235014	1	2926	tags=27%, list=19%, signal=33%
REGULATION OF GENE SILENCING%GO%GO:0060968	REGULATION OF GENE SILENCING%GO%GO:0060968		17	0.424811	1.36483	0.110312	0.235008	1	2572	tags=35%, list=16%, signal=42%
HOMOLOGOUS RECOMBINATION REPAIR%REACTOME%REACT_1874.3	HOMOLOGOUS RECOMBINATION REPAIR%REACTOME%REACT_1874.3		16	0.421986	1.36443	0.100467	0.235228	1	3899	tags=56%, list=25%, signal=75%
PHOSPHATIDYLINOSITOL 3-KINASE CASCADE%GO%GO:0014065	PHOSPHATIDYLINOSITOL 3-KINASE CASCADE%GO%GO:0014065		18	0.413192	1.36413	0.0884354	0.235307	1	3789	tags=50%, list=24%, signal=66%
SOMATIC DIVERSIFICATION OF IMMUNE RECEPTORS VIA GERMLINE RECOMBINATION WITHIN A SINGLE LOCUS%GO%GO:0002562	SOMATIC DIVERSIFICATION OF IMMUNE RECEPTORS VIA GERMLINE RECOMBINATION WITHIN A SINGLE LOCUS%GO%GO:0002562		19	0.409418	1.36391	0.116223	0.235324	1	4112	tags=42%, list=26%, signal=57%
ACTIN FILAMENT BINDING%GO%GO:0051015	ACTIN FILAMENT BINDING%GO%GO:0051015		52	0.314567	1.36371	0.0598958	0.235307	1	1432	tags=23%, list=9%, signal=25%
REGULATION OF MRNA PROCESSING%GO%GO:0050684	REGULATION OF MRNA PROCESSING%GO%GO:0050684		44	0.324443	1.36354	0.0771277	0.235197	1	2539	tags=30%, list=16%, signal=35%
KINASE ACTIVATOR ACTIVITY%GO%GO:0019209	KINASE ACTIVATOR ACTIVITY%GO%GO:0019209		30	0.357497	1.36331	0.107143	0.235219	1	857	tags=23%, list=5%, signal=25%
LIGAND-DEPENDENT NUCLEAR RECEPTOR TRANSCRIPTION COACTIVATOR ACTIVITY%GO%GO:0030374	LIGAND-DEPENDENT NUCLEAR RECEPTOR TRANSCRIPTION COACTIVATOR ACTIVITY%GO%GO:0030374		36	0.334959	1.36266	0.0574413	0.235846	1	4143	tags=44%, list=26%, signal=60%
AP-1 TRANSCRIPTION FACTOR NETWORK%PATHWAY INTERACTION DATABASE NCI-NATURE CURATED DATA%AP-1 TRANSCRIPTION FACTOR NETWORK	AP-1 TRANSCRIPTION FACTOR NETWORK%PATHWAY INTERACTION DATABASE NCI-NATURE CURATED DATA%AP-1 TRANSCRIPTION FACTOR NETWORK		61	0.300047	1.36242	0.0680628	0.235892	1	3304	tags=30%, list=21%, signal=37%
TRANSPORT OF MATURE MRNA DERIVED FROM AN INTRON-CONTAINING TRANSCRIPT%REACTOME%REACT_1597.3	TRANSPORT OF MATURE MRNA DERIVED FROM AN INTRON-CONTAINING TRANSCRIPT%REACTOME%REACT_1597.3		46	0.326874	1.36228	0.083558	0.235777	1	3538	tags=35%, list=22%, signal=45%
SYNTHESIS AND INTERCONVERSION OF NUCLEOTIDE DI- AND TRIPHOSPHATES%REACTOME%REACT_21330.2	SYNTHESIS AND INTERCONVERSION OF NUCLEOTIDE DI- AND TRIPHOSPHATES%REACTOME%REACT_21330.2		18	0.406783	1.36194	0.102088	0.235965	1	3691	tags=50%, list=23%, signal=65%
APOPTOTIC MITOCHONDRIAL CHANGES%GO%GO:0008637	APOPTOTIC MITOCHONDRIAL CHANGES%GO%GO:0008637		22	0.386932	1.36042	0.100515	0.237903	1	3224	tags=36%, list=20%, signal=46%
HOMOLOGOUS RECOMBINATION REPAIR OF REPLICATION-INDEPENDENT DOUBLE-STRAND BREAKS%REACTOME%REACT_1587.3	HOMOLOGOUS RECOMBINATION REPAIR OF REPLICATION-INDEPENDENT DOUBLE-STRAND BREAKS%REACTOME%REACT_1587.3		16	0.421986	1.36012	0.12	0.23806	1	3899	tags=56%, list=25%, signal=75%
POSITIVE REGULATION OF PROTEIN SERINE/THREONINE KINASE ACTIVITY%GO%GO:0071902	POSITIVE REGULATION OF PROTEIN SERINE/THREONINE KINASE ACTIVITY%GO%GO:0071902		151	0.25493	1.35962	0.0179104	0.238452	1	3550	tags=32%, list=23%, signal=41%
POSITIVE REGULATION OF GTPASE ACTIVITY%GO%GO:0043547	POSITIVE REGULATION OF GTPASE ACTIVITY%GO%GO:0043547		137	0.255135	1.35924	0.0159236	0.238686	1	2926	tags=28%, list=19%, signal=35%
CLEAVAGE FURROW%GO%GO:0032154	CLEAVAGE FURROW%GO%GO:0032154		19	0.401028	1.35906	0.102041	0.238608	1	2394	tags=42%, list=15%, signal=50%
CLEAVAGE OF GROWING TRANSCRIPT IN THE TERMINATION REGION%REACTOME%REACT_387.3	CLEAVAGE OF GROWING TRANSCRIPT IN THE TERMINATION REGION%REACTOME%REACT_387.3		41	0.325814	1.35859	0.0850515	0.238989	1	4377	tags=44%, list=28%, signal=61%
TOLL-LIKE RECEPTOR 3 SIGNALING PATHWAY%GO%GO:0034138	TOLL-LIKE RECEPTOR 3 SIGNALING PATHWAY%GO%GO:0034138		69	0.291027	1.35761	0.0436047	0.2401	1	3897	tags=39%, list=25%, signal=52%
RESPONSE TO XENOBIOTIC STIMULUS%GO%GO:0009410	RESPONSE TO XENOBIOTIC STIMULUS%GO%GO:0009410		108	0.264992	1.3575	0.0339506	0.239972	1	3786	tags=32%, list=24%, signal=42%
TRANSCRIPTION FROM RNA POLYMERASE II PROMOTER%GO%GO:0006366	TRANSCRIPTION FROM RNA POLYMERASE II PROMOTER%GO%GO:0006366		413	0.220599	1.35694	0.00442478	0.24049	1	3540	tags=29%, list=22%, signal=36%
SPINDLE ASSEMBLY CHECKPOINT%GO%GO:0071173	SPINDLE ASSEMBLY CHECKPOINT%GO%GO:0071173		28	0.36435	1.35691	0.114286	0.240241	1	1472	tags=21%, list=9%, signal=24%
LATERAL PLASMA MEMBRANE%GO%GO:0016328	LATERAL PLASMA MEMBRANE%GO%GO:0016328		18	0.398021	1.3569	0.0926431	0.239959	1	2414	tags=39%, list=15%, signal=46%
POST-ELONGATION PROCESSING OF THE TRANSCRIPT%REACTOME%REACT_78.3	POST-ELONGATION PROCESSING OF THE TRANSCRIPT%REACTOME%REACT_78.3		41	0.325814	1.35621	0.0698324	0.240636	1	4377	tags=44%, list=28%, signal=61%
O-LINKED GLYCOSYLATION OF MUCINS%REACTOME%REACT_115606.1	O-LINKED GLYCOSYLATION OF MUCINS%REACTOME%REACT_115606.1		46	0.323963	1.3558	0.079096	0.240945	1	3632	tags=41%, list=23%, signal=54%
TRANS-GOLGI NETWORK VESICLE BUDDING%REACTOME%REACT_11235.3	TRANS-GOLGI NETWORK VESICLE BUDDING%REACTOME%REACT_11235.3		56	0.30847	1.35509	0.0723514	0.241605	1	2924	tags=36%, list=19%, signal=44%
TISSUE MORPHOGENESIS%GO%GO:0048729	TISSUE MORPHOGENESIS%GO%GO:0048729		173	0.244956	1.35503	0.0219436	0.241392	1	3618	tags=35%, list=23%, signal=45%
REGULATION OF ACTIN POLYMERIZATION OR DEPOLYMERIZATION%GO%GO:0008064	REGULATION OF ACTIN POLYMERIZATION OR DEPOLYMERIZATION%GO%GO:0008064		47	0.314995	1.35466	0.0688705	0.241664	1	2838	tags=36%, list=18%, signal=44%
SEQUENCE-SPECIFIC DNA BINDING RNA POLYMERASE II TRANSCRIPTION FACTOR ACTIVITY%GO%GO:0000981	SEQUENCE-SPECIFIC DNA BINDING RNA POLYMERASE II TRANSCRIPTION FACTOR ACTIVITY%GO%GO:0000981		168	0.249171	1.35455	0.0230263	0.241519	1	1439	tags=18%, list=9%, signal=19%
SH3 DOMAIN BINDING%GO%GO:0017124	SH3 DOMAIN BINDING%GO%GO:0017124		38	0.337168	1.35436	0.0603015	0.241471	1	3329	tags=45%, list=21%, signal=57%
BETA-CATENIN PHOSPHORYLATION CASCADE%REACTOME%REACT_11065.1	BETA-CATENIN PHOSPHORYLATION CASCADE%REACTOME%REACT_11065.1		15	0.422413	1.35354	0.139706	0.24237	1	2260	tags=33%, list=14%, signal=39%
NUCLEOLAR PART%GO%GO:0044452	NUCLEOLAR PART%GO%GO:0044452		19	0.398138	1.35273	0.112941	0.24324	1	1340	tags=26%, list=9%, signal=29%
SPLICEOSOME%KEGG%HSA03040	SPLICEOSOME%KEGG%HSA03040		124	0.26567	1.35253	0.0283019	0.243215	1	4208	tags=35%, list=27%, signal=48%
TRANSCRIPTION FACTOR BINDING%GO%GO:0008134	TRANSCRIPTION FACTOR BINDING%GO%GO:0008134		324	0.228455	1.35246	0.00440529	0.243003	1	3572	tags=29%, list=23%, signal=36%
SYNDECAN-4-MEDIATED SIGNALING EVENTS%PATHWAY INTERACTION DATABASE NCI-NATURE CURATED DATA%SYNDECAN-4-MEDIATED SIGNALING EVENTS	SYNDECAN-4-MEDIATED SIGNALING EVENTS%PATHWAY INTERACTION DATABASE NCI-NATURE CURATED DATA%SYNDECAN-4-MEDIATED SIGNALING EVENTS		28	0.348619	1.35182	0.0680101	0.243666	1	2629	tags=36%, list=17%, signal=43%
CELLULAR RESPONSE TO TRANSFORMING GROWTH FACTOR BETA STIMULUS%GO%GO:0071560	CELLULAR RESPONSE TO TRANSFORMING GROWTH FACTOR BETA STIMULUS%GO%GO:0071560		121	0.259213	1.35133	0.0299401	0.244084	1	2819	tags=27%, list=18%, signal=33%
HISTONE UBIQUITINATION%GO%GO:0016574	HISTONE UBIQUITINATION%GO%GO:0016574		26	0.370835	1.35127	0.08	0.243857	1	1972	tags=27%, list=13%, signal=31%
POSITIVE REGULATION OF IMMUNE EFFECTOR PROCESS%GO%GO:0002699	POSITIVE REGULATION OF IMMUNE EFFECTOR PROCESS%GO%GO:0002699		52	0.311944	1.35083	0.0852273	0.244219	1	1961	tags=21%, list=12%, signal=24%
NUCLEOTIDE-BINDING DOMAIN, LEUCINE RICH REPEAT CONTAINING RECEPTOR SIGNALING PATHWAY%GO%GO:0035872	NUCLEOTIDE-BINDING DOMAIN, LEUCINE RICH REPEAT CONTAINING RECEPTOR SIGNALING PATHWAY%GO%GO:0035872		42	0.325831	1.35068	0.0734908	0.244116	1	2214	tags=26%, list=14%, signal=30%
ACYL CHAIN REMODELLING OF PC%REACTOME%REACT_120829.2	ACYL CHAIN REMODELLING OF PC%REACTOME%REACT_120829.2		19	0.401743	1.35051	0.117225	0.244037	1	1485	tags=32%, list=9%, signal=35%
NEGATIVE REGULATION OF CELLULAR RESPONSE TO GROWTH FACTOR STIMULUS%GO%GO:0090288	NEGATIVE REGULATION OF CELLULAR RESPONSE TO GROWTH FACTOR STIMULUS%GO%GO:0090288		67	0.29308	1.34967	0.0616247	0.245033	1	2096	tags=24%, list=13%, signal=27%
CLATHRIN DERIVED VESICLE BUDDING%REACTOME%REACT_19187.1	CLATHRIN DERIVED VESICLE BUDDING%REACTOME%REACT_19187.1		56	0.30847	1.34928	0.0625	0.245259	1	2924	tags=36%, list=19%, signal=44%
MITOTIC SPINDLE CHECKPOINT%GO%GO:0071174	MITOTIC SPINDLE CHECKPOINT%GO%GO:0071174		30	0.350666	1.34741	0.0883055	0.247512	1	3651	tags=37%, list=23%, signal=48%
ERBB SIGNALING PATHWAY%KEGG%HSA04012	ERBB SIGNALING PATHWAY%KEGG%HSA04012		82	0.279861	1.34737	0.0625	0.247281	1	3404	tags=34%, list=22%, signal=43%
NUCLEOBASE-CONTAINING SMALL MOLECULE INTERCONVERSION%GO%GO:0015949	NUCLEOBASE-CONTAINING SMALL MOLECULE INTERCONVERSION%GO%GO:0015949		18	0.406783	1.34711	0.0997732	0.247369	1	3691	tags=50%, list=23%, signal=65%
TERMINATION OF RNA POLYMERASE I TRANSCRIPTION%GO%GO:0006363	TERMINATION OF RNA POLYMERASE I TRANSCRIPTION%GO%GO:0006363		21	0.397608	1.34652	0.105769	0.24791	1	5093	tags=62%, list=32%, signal=91%
NERVE DEVELOPMENT%GO%GO:0021675	NERVE DEVELOPMENT%GO%GO:0021675		17	0.412117	1.3459	0.119403	0.248505	1	1219	tags=18%, list=8%, signal=19%
NEGATIVE REGULATION OF TRANSFERASE ACTIVITY%GO%GO:0051348	NEGATIVE REGULATION OF TRANSFERASE ACTIVITY%GO%GO:0051348		137	0.259598	1.34554	0.03	0.24874	1	2743	tags=28%, list=17%, signal=33%
SHC-MEDIATED SIGNALLING%REACTOME%REACT_661.3	SHC-MEDIATED SIGNALLING%REACTOME%REACT_661.3		19	0.402374	1.34531	0.0904762	0.248762	1	3387	tags=42%, list=22%, signal=54%
TRANSCRIPTION FROM RNA POLYMERASE I PROMOTER%GO%GO:0006360	TRANSCRIPTION FROM RNA POLYMERASE I PROMOTER%GO%GO:0006360		24	0.376507	1.34507	0.100264	0.248819	1	5093	tags=63%, list=32%, signal=92%
RHOA SIGNALING PATHWAY%PATHWAY INTERACTION DATABASE NCI-NATURE CURATED DATA%RHOA SIGNALING PATHWAY	RHOA SIGNALING PATHWAY%PATHWAY INTERACTION DATABASE NCI-NATURE CURATED DATA%RHOA SIGNALING PATHWAY		42	0.324559	1.34489	0.0891892	0.248746	1	3847	tags=38%, list=24%, signal=50%
PROTEIN BINDING, BRIDGING%GO%GO:0030674	PROTEIN BINDING, BRIDGING%GO%GO:0030674		99	0.269323	1.34463	0.01983	0.24885	1	1260	tags=18%, list=8%, signal=20%
TRANSCRIPTION INITIATION FROM RNA POLYMERASE I PROMOTER%GO%GO:0006361	TRANSCRIPTION INITIATION FROM RNA POLYMERASE I PROMOTER%GO%GO:0006361		23	0.382396	1.34447	0.120393	0.248782	1	5093	tags=65%, list=32%, signal=96%
REGULATION OF INTRACELLULAR PROTEIN KINASE CASCADE%GO%GO:0010627	REGULATION OF INTRACELLULAR PROTEIN KINASE CASCADE%GO%GO:0010627		497	0.21883	1.34426	0.00515464	0.248783	1	2488	tags=22%, list=16%, signal=25%
RNA POLYMERASE II TRANSCRIPTION TERMINATION%REACTOME%REACT_894.2	RNA POLYMERASE II TRANSCRIPTION TERMINATION%REACTOME%REACT_894.2		41	0.325814	1.34387	0.0704961	0.249061	1	4377	tags=44%, list=28%, signal=61%
REGULATION OF TRANSFORMING GROWTH FACTOR BETA RECEPTOR SIGNALING PATHWAY%GO%GO:0017015	REGULATION OF TRANSFORMING GROWTH FACTOR BETA RECEPTOR SIGNALING PATHWAY%GO%GO:0017015		71	0.287161	1.34384	0.0495627	0.248805	1	1535	tags=20%, list=10%, signal=22%
CELLULAR RESPONSE TO XENOBIOTIC STIMULUS%GO%GO:0071466	CELLULAR RESPONSE TO XENOBIOTIC STIMULUS%GO%GO:0071466		108	0.264992	1.34234	0.0323625	0.250573	1	3786	tags=32%, list=24%, signal=42%
REGULATION OF PROTEIN KINASE ACTIVITY%GO%GO:0045859	REGULATION OF PROTEIN KINASE ACTIVITY%GO%GO:0045859		446	0.218819	1.34163	0	0.251344	1	2993	tags=25%, list=19%, signal=30%
ALPHA9 BETA1 INTEGRIN SIGNALING EVENTS%PATHWAY INTERACTION DATABASE NCI-NATURE CURATED DATA%ALPHA9 BETA1 INTEGRIN SIGNALING EVENTS	ALPHA9 BETA1 INTEGRIN SIGNALING EVENTS%PATHWAY INTERACTION DATABASE NCI-NATURE CURATED DATA%ALPHA9 BETA1 INTEGRIN SIGNALING EVENTS		22	0.38589	1.34152	0.0831099	0.251212	1	2901	tags=36%, list=18%, signal=45%
ESTABLISHMENT OF ORGANELLE LOCALIZATION%GO%GO:0051656	ESTABLISHMENT OF ORGANELLE LOCALIZATION%GO%GO:0051656		83	0.279915	1.34144	0.0676056	0.251022	1	3601	tags=34%, list=23%, signal=44%
REGULATION OF CELLULAR COMPONENT SIZE%GO%GO:0032535	REGULATION OF CELLULAR COMPONENT SIZE%GO%GO:0032535		75	0.281157	1.34067	0.0615836	0.251846	1	2838	tags=32%, list=18%, signal=39%
NEGATIVE REGULATION OF PROTEIN KINASE ACTIVITY%GO%GO:0006469	NEGATIVE REGULATION OF PROTEIN KINASE ACTIVITY%GO%GO:0006469		118	0.263824	1.34057	0.0308642	0.251677	1	2743	tags=29%, list=17%, signal=35%
REGULATION OF EXTRINSIC APOPTOTIC SIGNALING PATHWAY%GO%GO:2001236	REGULATION OF EXTRINSIC APOPTOTIC SIGNALING PATHWAY%GO%GO:2001236		25	0.361607	1.34029	0.100239	0.251754	1	1377	tags=24%, list=9%, signal=26%
POSITIVE REGULATION OF DNA METABOLIC PROCESS%GO%GO:0051054	POSITIVE REGULATION OF DNA METABOLIC PROCESS%GO%GO:0051054		63	0.296893	1.34027	0.0501393	0.251488	1	1676	tags=22%, list=11%, signal=25%
TELOMERE MAINTENANCE VIA TELOMERE LENGTHENING%GO%GO:0010833	TELOMERE MAINTENANCE VIA TELOMERE LENGTHENING%GO%GO:0010833		32	0.344538	1.3387	0.0963542	0.253448	1	4272	tags=47%, list=27%, signal=64%
XENOBIOTIC METABOLIC PROCESS%GO%GO:0006805	XENOBIOTIC METABOLIC PROCESS%GO%GO:0006805		107	0.266363	1.33835	0.0516717	0.253576	1	3786	tags=33%, list=24%, signal=43%
CELLULAR RESPONSE TO GROWTH FACTOR STIMULUS%GO%GO:0071363	CELLULAR RESPONSE TO GROWTH FACTOR STIMULUS%GO%GO:0071363		386	0.221422	1.33781	0.00462963	0.254093	1	2706	tags=24%, list=17%, signal=28%
PROTEIN LOCALIZATION TO NUCLEUS%GO%GO:0034504	PROTEIN LOCALIZATION TO NUCLEUS%GO%GO:0034504		78	0.284011	1.33762	0.0492754	0.254098	1	2635	tags=28%, list=17%, signal=34%
REGULATION OF PROTEIN CATABOLIC PROCESS%GO%GO:0042176	REGULATION OF PROTEIN CATABOLIC PROCESS%GO%GO:0042176		108	0.262277	1.33738	0.0392157	0.254121	1	2588	tags=24%, list=16%, signal=29%
NEGATIVE REGULATION OF PROTEIN UBIQUITINATION%GO%GO:0031397	NEGATIVE REGULATION OF PROTEIN UBIQUITINATION%GO%GO:0031397		89	0.274849	1.33684	0.0489914	0.254605	1	3670	tags=33%, list=23%, signal=42%
TRANSCRIPTION%REACTOME%REACT_1788.4	TRANSCRIPTION%REACTOME%REACT_1788.4		168	0.244803	1.33612	0.0219436	0.255283	1	4431	tags=42%, list=28%, signal=57%
REGULATION OF ACTIN FILAMENT LENGTH%GO%GO:0030832	REGULATION OF ACTIN FILAMENT LENGTH%GO%GO:0030832		48	0.310253	1.33599	0.0857909	0.255162	1	2838	tags=35%, list=18%, signal=43%
RETROGRADE TRANSPORT, ENDOSOME TO GOLGI%GO%GO:0042147	RETROGRADE TRANSPORT, ENDOSOME TO GOLGI%GO%GO:0042147		28	0.354745	1.33561	0.1	0.255373	1	1579	tags=21%, list=10%, signal=24%
TRANSCRIPTIONAL REPRESSOR COMPLEX%GO%GO:0017053	TRANSCRIPTIONAL REPRESSOR COMPLEX%GO%GO:0017053		49	0.306242	1.3353	0.0716113	0.255537	1	1752	tags=22%, list=11%, signal=25%
LEUKOCYTE TRANSENDOTHELIAL MIGRATION%KEGG%HSA04670	LEUKOCYTE TRANSENDOTHELIAL MIGRATION%KEGG%HSA04670		99	0.266277	1.33354	0.0446429	0.257761	1	2737	tags=29%, list=17%, signal=35%
ACTIN FILAMENT%GO%GO:0005884	ACTIN FILAMENT%GO%GO:0005884		32	0.342538	1.33266	0.0898058	0.258896	1	668	tags=19%, list=4%, signal=20%
SWI/SNF SUPERFAMILY-TYPE COMPLEX%GO%GO:0070603	SWI/SNF SUPERFAMILY-TYPE COMPLEX%GO%GO:0070603		54	0.301494	1.33178	0.0698925	0.259994	1	2452	tags=26%, list=16%, signal=31%
NOD-LIKE RECEPTOR SIGNALING PATHWAY%KEGG%HSA04621	NOD-LIKE RECEPTOR SIGNALING PATHWAY%KEGG%HSA04621		53	0.306113	1.33132	0.0696379	0.260374	1	3837	tags=38%, list=24%, signal=50%
POSITIVE REGULATION OF CATABOLIC PROCESS%GO%GO:0009896	POSITIVE REGULATION OF CATABOLIC PROCESS%GO%GO:0009896		112	0.261747	1.33126	0.0408805	0.260153	1	2438	tags=23%, list=15%, signal=27%
PYRUVATE METABOLISM%REACTOME%REACT_2071.5	PYRUVATE METABOLISM%REACTOME%REACT_2071.5		18	0.404819	1.33073	0.11658	0.260656	1	2020	tags=39%, list=13%, signal=45%
SPHINGOLIPID DE NOVO BIOSYNTHESIS%REACTOME%REACT_115810.1	SPHINGOLIPID DE NOVO BIOSYNTHESIS%REACTOME%REACT_115810.1		26	0.358245	1.33045	0.121447	0.260745	1	3377	tags=38%, list=21%, signal=49%
RAC GTPASE BINDING%GO%GO:0048365	RAC GTPASE BINDING%GO%GO:0048365		17	0.407466	1.32949	0.121212	0.261885	1	3329	tags=47%, list=21%, signal=60%
RESPONSE TO TRANSFORMING GROWTH FACTOR BETA STIMULUS%GO%GO:0071559	RESPONSE TO TRANSFORMING GROWTH FACTOR BETA STIMULUS%GO%GO:0071559		121	0.259213	1.32834	0.022293	0.263279	1	2819	tags=27%, list=18%, signal=33%
NUCLEAR MATRIX%GO%GO:0016363	NUCLEAR MATRIX%GO%GO:0016363		40	0.327797	1.32827	0.0756757	0.263079	1	1873	tags=20%, list=12%, signal=23%
ACTIVATION OF CYSTEINE-TYPE ENDOPEPTIDASE ACTIVITY%GO%GO:0097202	ACTIVATION OF CYSTEINE-TYPE ENDOPEPTIDASE ACTIVITY%GO%GO:0097202		81	0.276091	1.32777	0.0661157	0.263542	1	3108	tags=27%, list=20%, signal=34%
INTERACTIONS OF REV WITH HOST CELLULAR PROTEINS%REACTOME%REACT_6916.4	INTERACTIONS OF REV WITH HOST CELLULAR PROTEINS%REACTOME%REACT_6916.4		31	0.335663	1.32731	0.0878553	0.263981	1	3538	tags=35%, list=22%, signal=46%
POSITIVE REGULATION OF CELL MORPHOGENESIS INVOLVED IN DIFFERENTIATION%GO%GO:0010770	POSITIVE REGULATION OF CELL MORPHOGENESIS INVOLVED IN DIFFERENTIATION%GO%GO:0010770		27	0.355251	1.32677	0.0916031	0.264504	1	3480	tags=41%, list=22%, signal=52%
ONE CARBON POOL BY FOLATE%KEGG%HSA00670	ONE CARBON POOL BY FOLATE%KEGG%HSA00670		17	0.408998	1.32656	0.12178	0.264514	1	3748	tags=41%, list=24%, signal=54%
MYD88-INDEPENDENT CASCADE%REACTOME%REACT_6809.8	MYD88-INDEPENDENT CASCADE%REACTOME%REACT_6809.8		94	0.264772	1.32655	0.0240964	0.264212	1	2187	tags=22%, list=14%, signal=26%
GLYCEROPHOSPHOLIPID BIOSYNTHESIS%REACTOME%REACT_121401.2	GLYCEROPHOSPHOLIPID BIOSYNTHESIS%REACTOME%REACT_121401.2		77	0.288821	1.32648	0.0720721	0.264015	1	2649	tags=30%, list=17%, signal=36%
TRK RECEPTOR SIGNALING MEDIATED BY THE MAPK PATHWAY%PATHWAY INTERACTION DATABASE NCI-NATURE CURATED DATA%TRK RECEPTOR SIGNALING MEDIATED BY THE MAPK PATHWAY	TRK RECEPTOR SIGNALING MEDIATED BY THE MAPK PATHWAY%PATHWAY INTERACTION DATABASE NCI-NATURE CURATED DATA%TRK RECEPTOR SIGNALING MEDIATED BY THE MAPK PATHWAY		33	0.342276	1.32421	0.0964706	0.26702	1	3843	tags=39%, list=24%, signal=52%
INTEGRIN-MEDIATED SIGNALING PATHWAY%GO%GO:0007229	INTEGRIN-MEDIATED SIGNALING PATHWAY%GO%GO:0007229		32	0.343304	1.324	0.0906863	0.267005	1	2318	tags=31%, list=15%, signal=37%
REGULATION OF KINASE ACTIVITY%GO%GO:0043549	REGULATION OF KINASE ACTIVITY%GO%GO:0043549		468	0.215796	1.32362	0	0.267324	1	2993	tags=25%, list=19%, signal=30%
DNA RECOMBINATION%GO%GO:0006310	DNA RECOMBINATION%GO%GO:0006310		110	0.264497	1.32308	0.0384615	0.267888	1	4272	tags=43%, list=27%, signal=58%
POSITIVE REGULATION OF INTRACELLULAR PROTEIN KINASE CASCADE%GO%GO:0010740	POSITIVE REGULATION OF INTRACELLULAR PROTEIN KINASE CASCADE%GO%GO:0010740		336	0.221091	1.32305	0.00823045	0.267616	1	2488	tags=22%, list=16%, signal=25%
NUCLEIC ACID BINDING TRANSCRIPTION FACTOR ACTIVITY%GO%GO:0001071	NUCLEIC ACID BINDING TRANSCRIPTION FACTOR ACTIVITY%GO%GO:0001071		465	0.213557	1.32257	0.0103093	0.2681	1	3572	tags=28%, list=23%, signal=35%
ALDITOL PHOSPHATE METABOLIC PROCESS%GO%GO:0052646	ALDITOL PHOSPHATE METABOLIC PROCESS%GO%GO:0052646		20	0.391011	1.32162	0.128609	0.269247	1	2603	tags=40%, list=17%, signal=48%
ATPASE ACTIVITY, COUPLED%GO%GO:0042623	ATPASE ACTIVITY, COUPLED%GO%GO:0042623		134	0.252378	1.32127	0.0377359	0.269484	1	3899	tags=36%, list=25%, signal=47%
BASAL CELL CARCINOMA%KEGG%HSA05217	BASAL CELL CARCINOMA%KEGG%HSA05217		49	0.307483	1.32023	0.0786241	0.27072	1	2748	tags=29%, list=17%, signal=35%
REGULATION OF NUCLEOSIDE METABOLIC PROCESS%GO%GO:0009118	REGULATION OF NUCLEOSIDE METABOLIC PROCESS%GO%GO:0009118		189	0.240245	1.32017	0.0299003	0.270507	1	2926	tags=27%, list=19%, signal=33%
NON-SMALL CELL LUNG CANCER%KEGG%HSA05223	NON-SMALL CELL LUNG CANCER%KEGG%HSA05223		51	0.29885	1.31957	0.0700809	0.271127	1	3387	tags=33%, list=22%, signal=42%
STEM CELL DIFFERENTIATION%GO%GO:0048863	STEM CELL DIFFERENTIATION%GO%GO:0048863		44	0.313488	1.3195	0.095	0.270952	1	3618	tags=34%, list=23%, signal=44%
SIGNAL TRANSDUCTION BY P53 CLASS MEDIATOR%GO%GO:0072331	SIGNAL TRANSDUCTION BY P53 CLASS MEDIATOR%GO%GO:0072331		104	0.262228	1.31853	0.0366667	0.27208	1	4625	tags=43%, list=29%, signal=61%
DNA DAMAGE RESPONSE, SIGNAL TRANSDUCTION BY P53 CLASS MEDIATOR%GO%GO:0030330	DNA DAMAGE RESPONSE, SIGNAL TRANSDUCTION BY P53 CLASS MEDIATOR%GO%GO:0030330		80	0.27649	1.31829	0.0529248	0.272109	1	4234	tags=39%, list=27%, signal=53%
REGULATION OF MICROTUBULE-BASED PROCESS%GO%GO:0032886	REGULATION OF MICROTUBULE-BASED PROCESS%GO%GO:0032886		70	0.282711	1.31815	0.066092	0.272025	1	2414	tags=26%, list=15%, signal=30%
GLAND DEVELOPMENT%GO%GO:0048732	GLAND DEVELOPMENT%GO%GO:0048732		62	0.296879	1.31747	0.0601093	0.272748	1	3750	tags=37%, list=24%, signal=48%
BIOCARTA_IGF1_PATHWAY%MSIGDB_C2%BIOCARTA_IGF1_PATHWAY	BIOCARTA_IGF1_PATHWAY%MSIGDB_C2%BIOCARTA_IGF1_PATHWAY		21	0.378111	1.31705	0.123832	0.273106	1	3404	tags=43%, list=22%, signal=55%
ACTIN CYTOSKELETON ORGANIZATION%GO%GO:0030036	ACTIN CYTOSKELETON ORGANIZATION%GO%GO:0030036		196	0.238351	1.31676	0.0209059	0.273162	1	2394	tags=24%, list=15%, signal=28%
INTERFERON SIGNALING%REACTOME%REACT_25229.1	INTERFERON SIGNALING%REACTOME%REACT_25229.1		146	0.247399	1.31668	0.0176056	0.272968	1	5202	tags=47%, list=33%, signal=70%
LINOLEIC ACID METABOLISM%KEGG%HSA00591	LINOLEIC ACID METABOLISM%KEGG%HSA00591		19	0.395029	1.3162	0.126521	0.2734	1	4453	tags=53%, list=28%, signal=73%
REGULATION OF S PHASE OF MITOTIC CELL CYCLE%GO%GO:0007090	REGULATION OF S PHASE OF MITOTIC CELL CYCLE%GO%GO:0007090		16	0.409542	1.31608	0.125581	0.273284	1	1343	tags=25%, list=9%, signal=27%
GOLGI ASSOCIATED VESICLE BIOGENESIS%REACTOME%REACT_19400.2	GOLGI ASSOCIATED VESICLE BIOGENESIS%REACTOME%REACT_19400.2		49	0.31159	1.31603	0.0888325	0.273059	1	2924	tags=37%, list=19%, signal=45%
ACTIVATION OF BH3-ONLY PROTEINS%REACTOME%REACT_697.4	ACTIVATION OF BH3-ONLY PROTEINS%REACTOME%REACT_697.4		25	0.355988	1.31583	0.109415	0.273035	1	3404	tags=40%, list=22%, signal=51%
REGULATION OF RESPONSE TO CYTOKINE STIMULUS%GO%GO:0060759	REGULATION OF RESPONSE TO CYTOKINE STIMULUS%GO%GO:0060759		64	0.287369	1.31565	0.0699708	0.273023	1	4256	tags=38%, list=27%, signal=51%
CYTOKINE SIGNALING IN IMMUNE SYSTEM%REACTOME%REACT_75790.2	CYTOKINE SIGNALING IN IMMUNE SYSTEM%REACTOME%REACT_75790.2		247	0.226671	1.31482	0.0306513	0.27405	1	3387	tags=28%, list=22%, signal=35%
BIOCARTA_PTDINS_PATHWAY%MSIGDB_C2%BIOCARTA_PTDINS_PATHWAY	BIOCARTA_PTDINS_PATHWAY%MSIGDB_C2%BIOCARTA_PTDINS_PATHWAY		23	0.370724	1.3137	0.130137	0.27547	1	3227	tags=35%, list=20%, signal=44%
TRIF-MEDIATED TLR3 TLR4 SIGNALING%REACTOME%REACT_25281.4	TRIF-MEDIATED TLR3 TLR4 SIGNALING%REACTOME%REACT_25281.4		94	0.264772	1.31285	0.0559006	0.276451	1	2187	tags=22%, list=14%, signal=26%
REGULATION OF EXECUTION PHASE OF APOPTOSIS%GO%GO:1900117	REGULATION OF EXECUTION PHASE OF APOPTOSIS%GO%GO:1900117		119	0.251578	1.31221	0.0289855	0.277101	1	4002	tags=35%, list=25%, signal=47%
DNA POLYMERASE ACTIVITY%GO%GO:0034061	DNA POLYMERASE ACTIVITY%GO%GO:0034061		18	0.388306	1.3118	0.147727	0.277374	1	4243	tags=56%, list=27%, signal=76%
TRANSCRIPTION FACTOR COMPLEX%GO%GO:0005667	TRANSCRIPTION FACTOR COMPLEX%GO%GO:0005667		148	0.245488	1.31146	0.0282486	0.277654	1	1754	tags=18%, list=11%, signal=20%
RESPONSE TO RADIATION%GO%GO:0009314	RESPONSE TO RADIATION%GO%GO:0009314		155	0.242533	1.31083	0.0231788	0.278365	1	4109	tags=35%, list=26%, signal=48%
EPIDERMAL GROWTH FACTOR RECEPTOR SIGNALING PATHWAY%GO%GO:0007173	EPIDERMAL GROWTH FACTOR RECEPTOR SIGNALING PATHWAY%GO%GO:0007173		120	0.255305	1.31035	0.0487805	0.278702	1	2926	tags=28%, list=19%, signal=34%
SIGNALING BY CONSTITUTIVELY ACTIVE EGFR%REACTOME%REACT_115852.2	SIGNALING BY CONSTITUTIVELY ACTIVE EGFR%REACTOME%REACT_115852.2		17	0.394576	1.31029	0.133333	0.278486	1	2819	tags=47%, list=18%, signal=57%
NUCLEAR BODY%GO%GO:0016604	NUCLEAR BODY%GO%GO:0016604		144	0.244236	1.31002	0.03125	0.278627	1	3204	tags=28%, list=20%, signal=35%
NEGATIVE REGULATION OF TOR SIGNALING CASCADE%GO%GO:0032007	NEGATIVE REGULATION OF TOR SIGNALING CASCADE%GO%GO:0032007		17	0.401994	1.30999	0.145363	0.278365	1	4138	tags=53%, list=26%, signal=72%
POSITIVE REGULATION OF DNA REPLICATION%GO%GO:0045740	POSITIVE REGULATION OF DNA REPLICATION%GO%GO:0045740		32	0.327614	1.30912	0.116848	0.279368	1	2119	tags=28%, list=13%, signal=32%
ACTIN CYTOSKELETON%GO%GO:0015629	ACTIN CYTOSKELETON%GO%GO:0015629		230	0.23057	1.3091	0.0263158	0.279086	1	2179	tags=21%, list=14%, signal=24%
TGF-BETA RECEPTOR SIGNALING IN EMT (EPITHELIAL TO MESENCHYMAL TRANSITION)%REACTOME%REACT_120726.2	TGF-BETA RECEPTOR SIGNALING IN EMT (EPITHELIAL TO MESENCHYMAL TRANSITION)%REACTOME%REACT_120726.2		16	0.418021	1.30887	0.138889	0.279103	1	1511	tags=25%, list=10%, signal=28%
BASAL PART OF CELL%GO%GO:0045178	BASAL PART OF CELL%GO%GO:0045178		17	0.394403	1.30805	0.138539	0.280054	1	1199	tags=29%, list=8%, signal=32%
CORE PROMOTER PROXIMAL REGION SEQUENCE-SPECIFIC DNA BINDING%GO%GO:0000987	CORE PROMOTER PROXIMAL REGION SEQUENCE-SPECIFIC DNA BINDING%GO%GO:0000987		22	0.368708	1.308	0.123153	0.279826	1	2066	tags=32%, list=13%, signal=37%
CELL-SUBSTRATE ADHESION%GO%GO:0031589	CELL-SUBSTRATE ADHESION%GO%GO:0031589		75	0.273993	1.30784	0.0693642	0.279738	1	1408	tags=23%, list=9%, signal=25%
PYRIDINE NUCLEOTIDE METABOLIC PROCESS%GO%GO:0019362	PYRIDINE NUCLEOTIDE METABOLIC PROCESS%GO%GO:0019362		26	0.353243	1.30773	0.134146	0.279613	1	3167	tags=35%, list=20%, signal=43%
DORSAL/VENTRAL AXIS SPECIFICATION%GO%GO:0009950	DORSAL/VENTRAL AXIS SPECIFICATION%GO%GO:0009950		16	0.411433	1.3076	0.13012	0.279493	1	2414	tags=38%, list=15%, signal=44%
TELOMERE ORGANIZATION%GO%GO:0032200	TELOMERE ORGANIZATION%GO%GO:0032200		53	0.296611	1.30717	0.0911602	0.279883	1	4368	tags=47%, list=28%, signal=65%
RNA POLYMERASE II DISTAL ENHANCER SEQUENCE-SPECIFIC DNA BINDING TRANSCRIPTION FACTOR ACTIVITY%GO%GO:0003705	RNA POLYMERASE II DISTAL ENHANCER SEQUENCE-SPECIFIC DNA BINDING TRANSCRIPTION FACTOR ACTIVITY%GO%GO:0003705		59	0.29488	1.30649	0.0906667	0.280648	1	1831	tags=20%, list=12%, signal=23%
TRANSCRIPTION FACTOR BINDING TRANSCRIPTION FACTOR ACTIVITY%GO%GO:0000989	TRANSCRIPTION FACTOR BINDING TRANSCRIPTION FACTOR ACTIVITY%GO%GO:0000989		382	0.215667	1.30607	0.00833333	0.280967	1	3564	tags=29%, list=23%, signal=36%
GALACTOSYLTRANSFERASE ACTIVITY%GO%GO:0008378	GALACTOSYLTRANSFERASE ACTIVITY%GO%GO:0008378		15	0.41817	1.30594	0.146919	0.280864	1	2622	tags=40%, list=17%, signal=48%
CELL ADHESION%GO%GO:0007155	CELL ADHESION%GO%GO:0007155		355	0.216404	1.30553	0.0152672	0.281193	1	1650	tags=17%, list=10%, signal=19%
BIOCARTA_HER2_PATHWAY%MSIGDB_C2%BIOCARTA_HER2_PATHWAY	BIOCARTA_HER2_PATHWAY%MSIGDB_C2%BIOCARTA_HER2_PATHWAY		22	0.372154	1.30548	0.129584	0.280952	1	3387	tags=36%, list=22%, signal=46%
LOCALIZATION OF CELL%GO%GO:0051674	LOCALIZATION OF CELL%GO%GO:0051674		369	0.21486	1.30499	0.0128755	0.281383	1	2319	tags=20%, list=15%, signal=23%
NICOTINAMIDE NUCLEOTIDE METABOLIC PROCESS%GO%GO:0046496	NICOTINAMIDE NUCLEOTIDE METABOLIC PROCESS%GO%GO:0046496		26	0.353243	1.30484	0.135897	0.281332	1	3167	tags=35%, list=20%, signal=43%
BIOCARTA_TID_PATHWAY%MSIGDB_C2%BIOCARTA_TID_PATHWAY	BIOCARTA_TID_PATHWAY%MSIGDB_C2%BIOCARTA_TID_PATHWAY		18	0.395711	1.30445	0.139303	0.281615	1	2971	tags=33%, list=19%, signal=41%
MEASLES%KEGG%HSA05162	MEASLES%KEGG%HSA05162		114	0.255862	1.30411	0.0479233	0.28183	1	2486	tags=24%, list=16%, signal=28%
BETA5 BETA6 BETA7 AND BETA8 INTEGRIN CELL SURFACE INTERACTIONS%PATHWAY INTERACTION DATABASE NCI-NATURE CURATED DATA%BETA5 BETA6 BETA7 AND BETA8 INTEGRIN CELL SURFACE INTERACTIONS	BETA5 BETA6 BETA7 AND BETA8 INTEGRIN CELL SURFACE INTERACTIONS%PATHWAY INTERACTION DATABASE NCI-NATURE CURATED DATA%BETA5 BETA6 BETA7 AND BETA8 INTEGRIN CELL SURFACE INTERACTIONS		17	0.393471	1.30374	0.135338	0.2821	1	3180	tags=41%, list=20%, signal=52%
ST_FAS_SIGNALING_PATHWAY%MSIGDB_C2%ST_FAS_SIGNALING_PATHWAY	ST_FAS_SIGNALING_PATHWAY%MSIGDB_C2%ST_FAS_SIGNALING_PATHWAY		57	0.294711	1.30359	0.0795455	0.282014	1	2807	tags=30%, list=18%, signal=36%
NUCLEOBASE METABOLIC PROCESS%GO%GO:0009112	NUCLEOBASE METABOLIC PROCESS%GO%GO:0009112		52	0.298426	1.30307	0.0949868	0.282536	1	1460	tags=19%, list=9%, signal=21%
MITOCHONDRIAL TRNA AMINOACYLATION%REACTOME%REACT_15302.2	MITOCHONDRIAL TRNA AMINOACYLATION%REACTOME%REACT_15302.2		21	0.369884	1.30267	0.135802	0.28288	1	4274	tags=48%, list=27%, signal=65%
SEQUENCE-SPECIFIC DNA BINDING TRANSCRIPTION FACTOR ACTIVITY%GO%GO:0003700	SEQUENCE-SPECIFIC DNA BINDING TRANSCRIPTION FACTOR ACTIVITY%GO%GO:0003700		463	0.213903	1.30264	0.0106383	0.282619	1	3572	tags=28%, list=23%, signal=35%
REGULATION OF RNA SPLICING%GO%GO:0043484	REGULATION OF RNA SPLICING%GO%GO:0043484		52	0.296895	1.30238	0.097493	0.282747	1	1603	tags=21%, list=10%, signal=23%
PROTEIN LOCALIZATION TO CHROMOSOME%GO%GO:0034502	PROTEIN LOCALIZATION TO CHROMOSOME%GO%GO:0034502		18	0.391989	1.30201	0.133495	0.283024	1	3601	tags=44%, list=23%, signal=58%
TUBE CLOSURE%GO%GO:0060606	TUBE CLOSURE%GO%GO:0060606		24	0.361501	1.30156	0.139175	0.283442	1	2242	tags=29%, list=14%, signal=34%
REGULATION OF EPIDERMAL CELL DIFFERENTIATION%GO%GO:0045604	REGULATION OF EPIDERMAL CELL DIFFERENTIATION%GO%GO:0045604		15	0.423132	1.30127	0.15103	0.283597	1	3838	tags=53%, list=24%, signal=70%
ST_G_ALPHA_I_PATHWAY%MSIGDB_C2%ST_G_ALPHA_I_PATHWAY	ST_G_ALPHA_I_PATHWAY%MSIGDB_C2%ST_G_ALPHA_I_PATHWAY		32	0.334265	1.30111	0.0981912	0.283518	1	2152	tags=28%, list=14%, signal=33%
VALIDATED TRANSCRIPTIONAL TARGETS OF AP1 FAMILY MEMBERS FRA1 AND FRA2%PATHWAY INTERACTION DATABASE NCI-NATURE CURATED DATA%VALIDATED TRANSCRIPTIONAL TARGETS OF AP1 FAMILY MEMBERS FRA1 AND FRA2	VALIDATED TRANSCRIPTIONAL TARGETS OF AP1 FAMILY MEMBERS FRA1 AND FRA2%PATHWAY INTERACTION DATABASE NCI-NATURE CURATED DATA%VALIDATED TRANSCRIPTIONAL TARGETS OF AP1 FAMILY MEMBERS FRA1 AND FRA2		35	0.327874	1.29958	0.118357	0.285772	1	2380	tags=29%, list=15%, signal=34%
PHOSPHATIDYLSERINE METABOLIC PROCESS%GO%GO:0006658	PHOSPHATIDYLSERINE METABOLIC PROCESS%GO%GO:0006658		19	0.391636	1.29909	0.154613	0.286244	1	2603	tags=42%, list=17%, signal=50%
REGULATION OF MORPHOGENESIS OF A BRANCHING STRUCTURE%GO%GO:0060688	REGULATION OF MORPHOGENESIS OF A BRANCHING STRUCTURE%GO%GO:0060688		21	0.379242	1.29902	0.150649	0.28604	1	3454	tags=38%, list=22%, signal=49%
BIOCARTA_BCELLSURVIVAL_PATHWAY%MSIGDB_C2%BIOCARTA_BCELLSURVIVAL_PATHWAY	BIOCARTA_BCELLSURVIVAL_PATHWAY%MSIGDB_C2%BIOCARTA_BCELLSURVIVAL_PATHWAY		16	0.403548	1.29891	0.135135	0.285923	1	4631	tags=56%, list=29%, signal=80%
POSITIVE REGULATION OF PROGRAMMED CELL DEATH%GO%GO:0043068	POSITIVE REGULATION OF PROGRAMMED CELL DEATH%GO%GO:0043068		272	0.225177	1.29891	0.0376569	0.285616	1	2861	tags=24%, list=18%, signal=29%
POSITIVE REGULATION OF APOPTOTIC PROCESS%GO%GO:0043065	POSITIVE REGULATION OF APOPTOTIC PROCESS%GO%GO:0043065		268	0.223663	1.29885	0.0200803	0.285387	1	2861	tags=24%, list=18%, signal=29%
CELL KILLING%GO%GO:0001906	CELL KILLING%GO%GO:0001906		15	0.405003	1.29838	0.148418	0.285855	1	3265	tags=33%, list=21%, signal=42%
RUFFLE ORGANIZATION%GO%GO:0031529	RUFFLE ORGANIZATION%GO%GO:0031529		15	0.404982	1.29827	0.143921	0.285747	1	2061	tags=47%, list=13%, signal=54%
TRANSCRIPTION COACTIVATOR ACTIVITY%GO%GO:0003713	TRANSCRIPTION COACTIVATOR ACTIVITY%GO%GO:0003713		229	0.227712	1.29691	0.0133779	0.287508	1	3664	tags=31%, list=23%, signal=40%
POSITIVE REGULATION OF RESPONSE TO DNA DAMAGE STIMULUS%GO%GO:2001022	POSITIVE REGULATION OF RESPONSE TO DNA DAMAGE STIMULUS%GO%GO:2001022		40	0.323499	1.29579	0.106599	0.289046	1	3843	tags=40%, list=24%, signal=53%
CELL FATE COMMITMENT%GO%GO:0045165	CELL FATE COMMITMENT%GO%GO:0045165		73	0.269224	1.29575	0.0712166	0.288793	1	3618	tags=40%, list=23%, signal=51%
CELL MOTILITY%GO%GO:0048870	CELL MOTILITY%GO%GO:0048870		369	0.21486	1.29546	0.00480769	0.288921	1	2319	tags=20%, list=15%, signal=23%
CYTOKINE PRODUCTION%GO%GO:0001816	CYTOKINE PRODUCTION%GO%GO:0001816		41	0.312023	1.29441	0.128492	0.290226	1	3203	tags=29%, list=20%, signal=37%
KITRECEPTOR%NETPATH%KITRECEPTOR	KITRECEPTOR%NETPATH%KITRECEPTOR		102	0.25805	1.29438	0.0762943	0.289965	1	3692	tags=35%, list=23%, signal=46%
RNA POLYMERASE II ACTIVATING TRANSCRIPTION FACTOR BINDING%GO%GO:0001102	RNA POLYMERASE II ACTIVATING TRANSCRIPTION FACTOR BINDING%GO%GO:0001102		24	0.363271	1.29426	0.136585	0.289858	1	2414	tags=33%, list=15%, signal=39%
BINDING, BRIDGING%GO%GO:0060090	BINDING, BRIDGING%GO%GO:0060090		109	0.252181	1.29359	0.0437318	0.29062	1	1290	tags=17%, list=8%, signal=19%
EMBRYO DEVELOPMENT ENDING IN BIRTH OR EGG HATCHING%GO%GO:0009792	EMBRYO DEVELOPMENT ENDING IN BIRTH OR EGG HATCHING%GO%GO:0009792		112	0.25061	1.29302	0.0480481	0.291255	1	3043	tags=29%, list=19%, signal=35%
REGULATION OF DENDRITIC SPINE DEVELOPMENT%GO%GO:0060998	REGULATION OF DENDRITIC SPINE DEVELOPMENT%GO%GO:0060998		18	0.393491	1.29266	0.153488	0.291509	1	1372	tags=39%, list=9%, signal=43%
NEGATIVE REGULATION OF CYSTEINE-TYPE ENDOPEPTIDASE ACTIVITY%GO%GO:2000117	NEGATIVE REGULATION OF CYSTEINE-TYPE ENDOPEPTIDASE ACTIVITY%GO%GO:2000117		45	0.310664	1.29257	0.10411	0.291345	1	2204	tags=22%, list=14%, signal=26%
REGULATION OF MAP KINASE ACTIVITY%GO%GO:0043405	REGULATION OF MAP KINASE ACTIVITY%GO%GO:0043405		167	0.238464	1.29252	0.0391566	0.291127	1	3546	tags=32%, list=23%, signal=41%
PRE-MRNA SPLICING%REACTOME%REACT_467.3	PRE-MRNA SPLICING%REACTOME%REACT_467.3		103	0.254471	1.29232	0.0617647	0.291132	1	3810	tags=36%, list=24%, signal=47%
POSITIVE REGULATION OF PEPTIDYL-TYROSINE PHOSPHORYLATION%GO%GO:0050731	POSITIVE REGULATION OF PEPTIDYL-TYROSINE PHOSPHORYLATION%GO%GO:0050731		75	0.276246	1.29196	0.0659631	0.291357	1	1512	tags=19%, list=10%, signal=21%
ACTIVATING TRANSCRIPTION FACTOR BINDING%GO%GO:0033613	ACTIVATING TRANSCRIPTION FACTOR BINDING%GO%GO:0033613		41	0.319393	1.29142	0.104	0.291875	1	2452	tags=32%, list=16%, signal=37%
BIOCARTA_MAL_PATHWAY%MSIGDB_C2%BIOCARTA_MAL_PATHWAY	BIOCARTA_MAL_PATHWAY%MSIGDB_C2%BIOCARTA_MAL_PATHWAY		18	0.393137	1.28986	0.141148	0.294098	1	3847	tags=50%, list=24%, signal=66%
SMALL MOLECULE BINDING%GO%GO:0036094	SMALL MOLECULE BINDING%GO%GO:0036094		446	0.208608	1.2898	0.0045045	0.293906	1	4044	tags=34%, list=26%, signal=44%
PROTEIN KINASE ACTIVATOR ACTIVITY%GO%GO:0030295	PROTEIN KINASE ACTIVATOR ACTIVITY%GO%GO:0030295		27	0.348418	1.28937	0.14433	0.294266	1	857	tags=22%, list=5%, signal=23%
INSULIN PATHWAY%PATHWAY INTERACTION DATABASE NCI-NATURE CURATED DATA%INSULIN PATHWAY	INSULIN PATHWAY%PATHWAY INTERACTION DATABASE NCI-NATURE CURATED DATA%INSULIN PATHWAY		44	0.315382	1.28923	0.121447	0.294161	1	2152	tags=23%, list=14%, signal=26%
TSH%NETPATH%TSH	TSH%NETPATH%TSH		78	0.270077	1.28918	0.0786517	0.293946	1	3546	tags=35%, list=23%, signal=44%
REGULATION OF TRANSFERASE ACTIVITY%GO%GO:0051338	REGULATION OF TRANSFERASE ACTIVITY%GO%GO:0051338		485	0.209524	1.28853	0.00510204	0.294707	1	2993	tags=25%, list=19%, signal=30%
REPRESSING TRANSCRIPTION FACTOR BINDING%GO%GO:0070491	REPRESSING TRANSCRIPTION FACTOR BINDING%GO%GO:0070491		32	0.330966	1.28801	0.125313	0.295182	1	2452	tags=25%, list=16%, signal=30%
IL1-MEDIATED SIGNALING EVENTS%PATHWAY INTERACTION DATABASE NCI-NATURE CURATED DATA%IL1-MEDIATED SIGNALING EVENTS	IL1-MEDIATED SIGNALING EVENTS%PATHWAY INTERACTION DATABASE NCI-NATURE CURATED DATA%IL1-MEDIATED SIGNALING EVENTS		34	0.326632	1.28761	0.121447	0.295459	1	1694	tags=24%, list=11%, signal=26%
ACTIVATION OF JUN KINASE ACTIVITY%GO%GO:0007257	ACTIVATION OF JUN KINASE ACTIVITY%GO%GO:0007257		23	0.361195	1.28741	0.128019	0.295505	1	3368	tags=39%, list=21%, signal=50%
RIBONUCLEOPROTEIN COMPLEX BINDING%GO%GO:0043021	RIBONUCLEOPROTEIN COMPLEX BINDING%GO%GO:0043021		40	0.311524	1.28734	0.111663	0.295304	1	3343	tags=28%, list=21%, signal=35%
POSITIVE REGULATION OF CYSTEINE-TYPE ENDOPEPTIDASE ACTIVITY INVOLVED IN APOPTOTIC PROCESS%GO%GO:0043280	POSITIVE REGULATION OF CYSTEINE-TYPE ENDOPEPTIDASE ACTIVITY INVOLVED IN APOPTOTIC PROCESS%GO%GO:0043280		89	0.265109	1.28688	0.0702703	0.295719	1	3108	tags=26%, list=20%, signal=32%
REGULATION OF CELL ADHESION%GO%GO:0030155	REGULATION OF CELL ADHESION%GO%GO:0030155		162	0.235448	1.28668	0.0545455	0.295818	1	3180	tags=28%, list=20%, signal=35%
NUCLEOSIDE BINDING%GO%GO:0001882	NUCLEOSIDE BINDING%GO%GO:0001882		327	0.217506	1.28654	0.014652	0.295716	1	4022	tags=34%, list=26%, signal=45%
PROTEIN BINDING TRANSCRIPTION FACTOR ACTIVITY%GO%GO:0000988	PROTEIN BINDING TRANSCRIPTION FACTOR ACTIVITY%GO%GO:0000988		394	0.212357	1.2864	0.00790514	0.295626	1	3564	tags=29%, list=23%, signal=36%
POST-GOLGI VESICLE-MEDIATED TRANSPORT%GO%GO:0006892	POST-GOLGI VESICLE-MEDIATED TRANSPORT%GO%GO:0006892		68	0.276195	1.28631	0.0840108	0.295474	1	2018	tags=21%, list=13%, signal=24%
BIOLOGICAL ADHESION%GO%GO:0022610	BIOLOGICAL ADHESION%GO%GO:0022610		358	0.214089	1.28621	0.0122951	0.29531	1	1650	tags=17%, list=10%, signal=19%
TCR SIGNALING%REACTOME%REACT_12526.2	TCR SIGNALING%REACTOME%REACT_12526.2		55	0.287288	1.28615	0.101604	0.295103	1	1694	tags=22%, list=11%, signal=24%
PHOSPHOPROTEIN PHOSPHATASE ACTIVITY%GO%GO:0004721	PHOSPHOPROTEIN PHOSPHATASE ACTIVITY%GO%GO:0004721		111	0.255698	1.28615	0.0804598	0.294801	1	2188	tags=25%, list=14%, signal=29%
PYRUVATE METABOLISM AND CITRIC ACID (TCA) CYCLE%REACTOME%REACT_1046.4	PYRUVATE METABOLISM AND CITRIC ACID (TCA) CYCLE%REACTOME%REACT_1046.4		39	0.31743	1.28545	0.114144	0.295677	1	2616	tags=31%, list=17%, signal=37%
PEPTIDASE ACTIVITY, ACTING ON L-AMINO ACID PEPTIDES%GO%GO:0070011	PEPTIDASE ACTIVITY, ACTING ON L-AMINO ACID PEPTIDES%GO%GO:0070011		242	0.225236	1.28461	0.0195312	0.296729	1	1716	tags=16%, list=11%, signal=18%
BIOCARTA_MET_PATHWAY%MSIGDB_C2%BIOCARTA_MET_PATHWAY	BIOCARTA_MET_PATHWAY%MSIGDB_C2%BIOCARTA_MET_PATHWAY		36	0.325659	1.28445	0.11054	0.296665	1	3517	tags=36%, list=22%, signal=46%
TOLL-LIKE RECEPTOR 1 SIGNALING PATHWAY%GO%GO:0034130	TOLL-LIKE RECEPTOR 1 SIGNALING PATHWAY%GO%GO:0034130		68	0.276618	1.28443	0.0924855	0.296404	1	2133	tags=24%, list=14%, signal=27%
NEGATIVE REGULATION OF TRANSMEMBRANE RECEPTOR PROTEIN SERINE/THREONINE KINASE SIGNALING PATHWAY%GO%GO:0090101	NEGATIVE REGULATION OF TRANSMEMBRANE RECEPTOR PROTEIN SERINE/THREONINE KINASE SIGNALING PATHWAY%GO%GO:0090101		68	0.281094	1.28428	0.0891365	0.296331	1	2096	tags=22%, list=13%, signal=25%
DEGRADATION OF COLLAGEN%REACTOME%REACT_150401.2	DEGRADATION OF COLLAGEN%REACTOME%REACT_150401.2		30	0.333284	1.28385	0.120773	0.29672	1	626	tags=13%, list=4%, signal=14%
TOLL LIKE RECEPTOR 3 (TLR3) CASCADE%REACTOME%REACT_6783.8	TOLL LIKE RECEPTOR 3 (TLR3) CASCADE%REACTOME%REACT_6783.8		94	0.264772	1.28372	0.0642202	0.296608	1	2187	tags=22%, list=14%, signal=26%
ANKYRIN BINDING%GO%GO:0030506	ANKYRIN BINDING%GO%GO:0030506		15	0.408779	1.28368	0.154028	0.296366	1	305	tags=27%, list=2%, signal=27%
CYSTEINE-TYPE PEPTIDASE ACTIVITY%GO%GO:0008234	CYSTEINE-TYPE PEPTIDASE ACTIVITY%GO%GO:0008234		82	0.265096	1.28282	0.0779221	0.297429	1	2339	tags=23%, list=15%, signal=27%
REGULATION OF MITOTIC CELL CYCLE PHASE TRANSITION%GO%GO:1901990	REGULATION OF MITOTIC CELL CYCLE PHASE TRANSITION%GO%GO:1901990		126	0.245994	1.2823	0.0515152	0.298028	1	3020	tags=26%, list=19%, signal=32%
POSITIVE REGULATION OF SEQUENCE-SPECIFIC DNA BINDING TRANSCRIPTION FACTOR ACTIVITY%GO%GO:0051091	POSITIVE REGULATION OF SEQUENCE-SPECIFIC DNA BINDING TRANSCRIPTION FACTOR ACTIVITY%GO%GO:0051091		139	0.240743	1.28214	0.04	0.297966	1	1926	tags=19%, list=12%, signal=21%
DOUBLE-STRANDED DNA BINDING%GO%GO:0003690	DOUBLE-STRANDED DNA BINDING%GO%GO:0003690		83	0.264526	1.28209	0.0765172	0.297723	1	3186	tags=28%, list=20%, signal=35%
COLLAGEN FORMATION%REACTOME%REACT_120729.4	COLLAGEN FORMATION%REACTOME%REACT_120729.4		73	0.275141	1.28209	0.0874317	0.297421	1	1014	tags=11%, list=6%, signal=12%
REGULATION OF RESPONSE TO INTERFERON-GAMMA%GO%GO:0060330	REGULATION OF RESPONSE TO INTERFERON-GAMMA%GO%GO:0060330		22	0.359459	1.28169	0.145786	0.297771	1	4542	tags=45%, list=29%, signal=64%
MYD88-DEPENDENT TOLL-LIKE RECEPTOR SIGNALING PATHWAY%GO%GO:0002755	MYD88-DEPENDENT TOLL-LIKE RECEPTOR SIGNALING PATHWAY%GO%GO:0002755		73	0.274759	1.28146	0.0826873	0.297846	1	3897	tags=37%, list=25%, signal=49%
POSITIVE REGULATION OF CELL DEATH%GO%GO:0010942	POSITIVE REGULATION OF CELL DEATH%GO%GO:0010942		283	0.219151	1.28115	0.042471	0.298082	1	2861	tags=24%, list=18%, signal=28%
MORPHOGENESIS OF AN EPITHELIUM%GO%GO:0002009	MORPHOGENESIS OF AN EPITHELIUM%GO%GO:0002009		131	0.242008	1.28109	0.0593472	0.297876	1	3618	tags=35%, list=23%, signal=45%
TRANSMEMBRANE RECEPTOR PROTEIN SERINE/THREONINE KINASE SIGNALING PATHWAY%GO%GO:0007178	TRANSMEMBRANE RECEPTOR PROTEIN SERINE/THREONINE KINASE SIGNALING PATHWAY%GO%GO:0007178		133	0.245385	1.28095	0.0563798	0.297742	1	2819	tags=26%, list=18%, signal=31%
POSITIVE REGULATION OF PROTEIN CATABOLIC PROCESS%GO%GO:0045732	POSITIVE REGULATION OF PROTEIN CATABOLIC PROCESS%GO%GO:0045732		60	0.285404	1.27902	0.120879	0.300808	1	2438	tags=25%, list=15%, signal=29%
DNA BINDING, BENDING%GO%GO:0008301	DNA BINDING, BENDING%GO%GO:0008301		41	0.31487	1.27897	0.104	0.300596	1	1659	tags=20%, list=11%, signal=22%
REGULATION OF CELL CYCLE PHASE TRANSITION%GO%GO:1901987	REGULATION OF CELL CYCLE PHASE TRANSITION%GO%GO:1901987		126	0.245994	1.27894	0.0709677	0.300362	1	3020	tags=26%, list=19%, signal=32%
CELL-MATRIX ADHESION%GO%GO:0007160	CELL-MATRIX ADHESION%GO%GO:0007160		52	0.298807	1.27839	0.0928382	0.300959	1	1408	tags=25%, list=9%, signal=27%
TRANSCRIPTIONAL ACTIVITY OF SMAD2 SMAD3:SMAD4 HETEROTRIMER%REACTOME%REACT_121061.2	TRANSCRIPTIONAL ACTIVITY OF SMAD2 SMAD3:SMAD4 HETEROTRIMER%REACTOME%REACT_121061.2		42	0.309619	1.27795	0.121762	0.301392	1	3280	tags=36%, list=21%, signal=45%
ACTOMYOSIN STRUCTURE ORGANIZATION%GO%GO:0031032	ACTOMYOSIN STRUCTURE ORGANIZATION%GO%GO:0031032		23	0.361446	1.27717	0.177458	0.302461	1	3370	tags=35%, list=21%, signal=44%
CIRCADIAN CLOCK%REACTOME%REACT_24941.3	CIRCADIAN CLOCK%REACTOME%REACT_24941.3		51	0.295401	1.27682	0.116162	0.302741	1	3479	tags=37%, list=22%, signal=48%
SHC-RELATED EVENTS%REACTOME%REACT_999.2	SHC-RELATED EVENTS%REACTOME%REACT_999.2		21	0.36819	1.27659	0.132316	0.302815	1	3387	tags=38%, list=22%, signal=48%
STRUCTURE-SPECIFIC DNA BINDING%GO%GO:0043566	STRUCTURE-SPECIFIC DNA BINDING%GO%GO:0043566		127	0.245744	1.27614	0.0415335	0.303233	1	2623	tags=24%, list=17%, signal=28%
REV-MEDIATED NUCLEAR EXPORT OF HIV-1 RNA%REACTOME%REACT_6190.4	REV-MEDIATED NUCLEAR EXPORT OF HIV-1 RNA%REACTOME%REACT_6190.4		29	0.326677	1.27613	0.122302	0.302942	1	3538	tags=34%, list=22%, signal=44%
REGULATION OF T CELL MEDIATED IMMUNITY%GO%GO:0002709	REGULATION OF T CELL MEDIATED IMMUNITY%GO%GO:0002709		23	0.362497	1.27591	0.138272	0.302972	1	2402	tags=26%, list=15%, signal=31%
MEMBRANE BUDDING%GO%GO:0006900	MEMBRANE BUDDING%GO%GO:0006900		33	0.328378	1.27448	0.119481	0.305055	1	2396	tags=30%, list=15%, signal=36%
PROTEIN DEUBIQUITINATION%GO%GO:0016579	PROTEIN DEUBIQUITINATION%GO%GO:0016579		58	0.289179	1.27402	0.109244	0.30554	1	1933	tags=21%, list=12%, signal=23%
REGULATION OF INTERLEUKIN-6 PRODUCTION%GO%GO:0032675	REGULATION OF INTERLEUKIN-6 PRODUCTION%GO%GO:0032675		43	0.303658	1.27353	0.117949	0.306065	1	2064	tags=21%, list=13%, signal=24%
EPITHELIAL TO MESENCHYMAL TRANSITION%GO%GO:0001837	EPITHELIAL TO MESENCHYMAL TRANSITION%GO%GO:0001837		34	0.325536	1.27323	0.143646	0.306269	1	3163	tags=32%, list=20%, signal=40%
SMAD2 SMAD3:SMAD4 HETEROTRIMER REGULATES TRANSCRIPTION%REACTOME%REACT_120734.2	SMAD2 SMAD3:SMAD4 HETEROTRIMER REGULATES TRANSCRIPTION%REACTOME%REACT_120734.2		29	0.347874	1.27316	0.132812	0.306102	1	3280	tags=41%, list=21%, signal=52%
ATM PATHWAY%PATHWAY INTERACTION DATABASE NCI-NATURE CURATED DATA%ATM PATHWAY	ATM PATHWAY%PATHWAY INTERACTION DATABASE NCI-NATURE CURATED DATA%ATM PATHWAY		34	0.324389	1.27312	0.141809	0.305867	1	3899	tags=38%, list=25%, signal=51%
HEAT SHOCK PROTEIN BINDING%GO%GO:0031072	HEAT SHOCK PROTEIN BINDING%GO%GO:0031072		29	0.341972	1.27299	0.154028	0.305785	1	3173	tags=34%, list=20%, signal=43%
PURINE RIBONUCLEOSIDE BINDING%GO%GO:0032550	PURINE RIBONUCLEOSIDE BINDING%GO%GO:0032550		324	0.212682	1.2728	0.0321285	0.305792	1	4022	tags=34%, list=26%, signal=45%
RHO PROTEIN SIGNAL TRANSDUCTION%GO%GO:0007266	RHO PROTEIN SIGNAL TRANSDUCTION%GO%GO:0007266		30	0.328216	1.27254	0.133333	0.305905	1	3847	tags=37%, list=24%, signal=48%
POSITIVE REGULATION OF ENDOTHELIAL CELL MIGRATION%GO%GO:0010595	POSITIVE REGULATION OF ENDOTHELIAL CELL MIGRATION%GO%GO:0010595		39	0.311254	1.27219	0.143223	0.306134	1	3546	tags=41%, list=23%, signal=53%
REGULATION OF INTERLEUKIN-8 PRODUCTION%GO%GO:0032677	REGULATION OF INTERLEUKIN-8 PRODUCTION%GO%GO:0032677		28	0.341178	1.27207	0.148148	0.306058	1	2187	tags=25%, list=14%, signal=29%
CHORDATE EMBRYONIC DEVELOPMENT%GO%GO:0043009	CHORDATE EMBRYONIC DEVELOPMENT%GO%GO:0043009		112	0.25061	1.27163	0.0586592	0.306567	1	3043	tags=29%, list=19%, signal=35%
LIPID PARTICLE%GO%GO:0005811	LIPID PARTICLE%GO%GO:0005811		28	0.336389	1.27119	0.15544	0.306949	1	4450	tags=46%, list=28%, signal=65%
RESPONSE TO INTERLEUKIN-1%GO%GO:0070555	RESPONSE TO INTERLEUKIN-1%GO%GO:0070555		41	0.308048	1.27112	0.120548	0.306755	1	3387	tags=37%, list=22%, signal=46%
P53 PATHWAY%PATHWAY INTERACTION DATABASE NCI-NATURE CURATED DATA%P53 PATHWAY	P53 PATHWAY%PATHWAY INTERACTION DATABASE NCI-NATURE CURATED DATA%P53 PATHWAY		57	0.280084	1.27072	0.103825	0.307168	1	4201	tags=40%, list=27%, signal=55%
SECONDARY ACTIVE TRANSMEMBRANE TRANSPORTER ACTIVITY%GO%GO:0015291	SECONDARY ACTIVE TRANSMEMBRANE TRANSPORTER ACTIVITY%GO%GO:0015291		43	0.306991	1.27014	0.138686	0.307798	1	3814	tags=47%, list=24%, signal=61%
THYROID HORMONE RECEPTOR BINDING%GO%GO:0046966	THYROID HORMONE RECEPTOR BINDING%GO%GO:0046966		25	0.347875	1.2701	0.138381	0.307569	1	4731	tags=48%, list=30%, signal=69%
NUCLEAR UBIQUITIN LIGASE COMPLEX%GO%GO:0000152	NUCLEAR UBIQUITIN LIGASE COMPLEX%GO%GO:0000152		24	0.346665	1.26995	0.145455	0.30749	1	944	tags=17%, list=6%, signal=18%
RETINOL METABOLISM%KEGG%HSA00830	RETINOL METABOLISM%KEGG%HSA00830		35	0.319874	1.26988	0.12	0.3073	1	3519	tags=40%, list=22%, signal=51%
CELL CORTEX PART%GO%GO:0044448	CELL CORTEX PART%GO%GO:0044448		35	0.318081	1.26924	0.140625	0.308012	1	1572	tags=26%, list=10%, signal=29%
PRIMARY NEURAL TUBE FORMATION%GO%GO:0014020	PRIMARY NEURAL TUBE FORMATION%GO%GO:0014020		24	0.361501	1.26913	0.163415	0.307893	1	2242	tags=29%, list=14%, signal=34%
DNA REPAIR%REACTOME%REACT_216.2	DNA REPAIR%REACTOME%REACT_216.2		106	0.252621	1.26904	0.0553846	0.307768	1	4021	tags=37%, list=26%, signal=49%
POSITIVE REGULATION OF T CELL MEDIATED IMMUNITY%GO%GO:0002711	POSITIVE REGULATION OF T CELL MEDIATED IMMUNITY%GO%GO:0002711		20	0.379638	1.26836	0.1375	0.308592	1	2402	tags=25%, list=15%, signal=29%
PROTEOLYSIS%GO%GO:0006508	PROTEOLYSIS%GO%GO:0006508		374	0.211607	1.26833	0.021097	0.308329	1	3419	tags=26%, list=22%, signal=33%
PYRIDINE-CONTAINING COMPOUND METABOLIC PROCESS%GO%GO:0072524	PYRIDINE-CONTAINING COMPOUND METABOLIC PROCESS%GO%GO:0072524		33	0.3226	1.26763	0.131443	0.309205	1	3167	tags=36%, list=20%, signal=45%
TOLL-LIKE RECEPTOR 2 SIGNALING PATHWAY%GO%GO:0034134	TOLL-LIKE RECEPTOR 2 SIGNALING PATHWAY%GO%GO:0034134		70	0.271698	1.26757	0.114754	0.308989	1	3546	tags=33%, list=23%, signal=42%
BIOCARTA_INSULIN_PATHWAY%MSIGDB_C2%BIOCARTA_INSULIN_PATHWAY	BIOCARTA_INSULIN_PATHWAY%MSIGDB_C2%BIOCARTA_INSULIN_PATHWAY		22	0.358168	1.26725	0.140665	0.309279	1	3404	tags=41%, list=22%, signal=52%
DORSO-VENTRAL AXIS FORMATION%KEGG%HSA04320	DORSO-VENTRAL AXIS FORMATION%KEGG%HSA04320		22	0.354575	1.2657	0.150617	0.311624	1	3387	tags=45%, list=22%, signal=58%
CELL CYCLE ARREST%GO%GO:0007050	CELL CYCLE ARREST%GO%GO:0007050		95	0.256372	1.26549	0.0725076	0.311692	1	1063	tags=15%, list=7%, signal=16%
ORGANELLE LOCALIZATION%GO%GO:0051640	ORGANELLE LOCALIZATION%GO%GO:0051640		111	0.251245	1.26517	0.070028	0.311913	1	3601	tags=31%, list=23%, signal=39%
EXPORT OF VIRAL RIBONUCLEOPROTEINS FROM NUCLEUS%REACTOME%REACT_6296.2	EXPORT OF VIRAL RIBONUCLEOPROTEINS FROM NUCLEUS%REACTOME%REACT_6296.2		28	0.335942	1.26509	0.148148	0.311735	1	2507	tags=29%, list=16%, signal=34%
TELOMERE C-STRAND (LAGGING STRAND) SYNTHESIS%REACTOME%REACT_7961.4	TELOMERE C-STRAND (LAGGING STRAND) SYNTHESIS%REACTOME%REACT_7961.4		21	0.358653	1.26482	0.16129	0.311902	1	4272	tags=48%, list=27%, signal=65%
REGULATION OF MICROTUBULE CYTOSKELETON ORGANIZATION%GO%GO:0070507	REGULATION OF MICROTUBULE CYTOSKELETON ORGANIZATION%GO%GO:0070507		59	0.281734	1.26401	0.119534	0.312956	1	2661	tags=27%, list=17%, signal=33%
SOMITE DEVELOPMENT%GO%GO:0061053	SOMITE DEVELOPMENT%GO%GO:0061053		16	0.398224	1.26389	0.183288	0.312861	1	3618	tags=38%, list=23%, signal=49%
PLATELET SENSITIZATION BY LDL%REACTOME%REACT_23879.1	PLATELET SENSITIZATION BY LDL%REACTOME%REACT_23879.1		16	0.398097	1.26367	0.18648	0.312932	1	1900	tags=25%, list=12%, signal=28%
UROKINASE-TYPE PLASMINOGEN ACTIVATOR (UPA) AND UPAR-MEDIATED SIGNALING%PATHWAY INTERACTION DATABASE NCI-NATURE CURATED DATA%UROKINASE-TYPE PLASMINOGEN ACTIVATOR (UPA) AND UPAR-MEDIATED SIGNALING	UROKINASE-TYPE PLASMINOGEN ACTIVATOR (UPA) AND UPAR-MEDIATED SIGNALING%PATHWAY INTERACTION DATABASE NCI-NATURE CURATED DATA%UROKINASE-TYPE PLASMINOGEN ACTIVATOR (UPA) AND UPAR-MEDIATED SIGNALING		36	0.321253	1.26353	0.120879	0.312848	1	3517	tags=33%, list=22%, signal=43%
WNT SIGNALING PATHWAY%KEGG%HSA04310	WNT SIGNALING PATHWAY%KEGG%HSA04310		134	0.238557	1.26348	0.0640244	0.312629	1	3619	tags=34%, list=23%, signal=43%
RNA-DEPENDENT ATPASE ACTIVITY%GO%GO:0008186	RNA-DEPENDENT ATPASE ACTIVITY%GO%GO:0008186		20	0.369044	1.26283	0.162667	0.313319	1	3253	tags=40%, list=21%, signal=50%
FILOPODIUM%GO%GO:0030175	FILOPODIUM%GO%GO:0030175		32	0.327335	1.2625	0.132124	0.313627	1	3509	tags=44%, list=22%, signal=56%
NEGATIVE REGULATION OF PROTEIN DEPOLYMERIZATION%GO%GO:1901880	NEGATIVE REGULATION OF PROTEIN DEPOLYMERIZATION%GO%GO:1901880		23	0.36032	1.26177	0.159601	0.314602	1	2794	tags=39%, list=18%, signal=48%
MRNA SPLICING%REACTOME%REACT_1735.3	MRNA SPLICING%REACTOME%REACT_1735.3		103	0.254471	1.26169	0.079096	0.314425	1	3810	tags=36%, list=24%, signal=47%
NEURAL TUBE CLOSURE%GO%GO:0001843	NEURAL TUBE CLOSURE%GO%GO:0001843		24	0.361501	1.26101	0.177249	0.315266	1	2242	tags=29%, list=14%, signal=34%
INTERNAL SIDE OF PLASMA MEMBRANE%GO%GO:0009898	INTERNAL SIDE OF PLASMA MEMBRANE%GO%GO:0009898		76	0.266105	1.26086	0.0851648	0.315208	1	2792	tags=30%, list=18%, signal=37%
TRANSMEMBRANE RECEPTOR PROTEIN TYROSINE KINASE SIGNALING PATHWAY%GO%GO:0007169	TRANSMEMBRANE RECEPTOR PROTEIN TYROSINE KINASE SIGNALING PATHWAY%GO%GO:0007169		438	0.207131	1.26054	0.00970874	0.3155	1	2731	tags=23%, list=17%, signal=27%
RAS GTPASE BINDING%GO%GO:0017016	RAS GTPASE BINDING%GO%GO:0017016		65	0.275754	1.2601	0.119318	0.315919	1	3398	tags=32%, list=22%, signal=41%
ISG15 ANTIVIRAL MECHANISM%REACTOME%REACT_115831.1	ISG15 ANTIVIRAL MECHANISM%REACTOME%REACT_115831.1		67	0.268906	1.25917	0.102493	0.317184	1	5246	tags=52%, list=33%, signal=78%
TRIF-DEPENDENT TOLL-LIKE RECEPTOR SIGNALING PATHWAY%GO%GO:0035666	TRIF-DEPENDENT TOLL-LIKE RECEPTOR SIGNALING PATHWAY%GO%GO:0035666		67	0.272474	1.25879	0.111979	0.317562	1	2125	tags=24%, list=13%, signal=27%
STEROID BIOSYNTHETIC PROCESS%GO%GO:0006694	STEROID BIOSYNTHETIC PROCESS%GO%GO:0006694		63	0.266883	1.25872	0.115819	0.31741	1	4761	tags=51%, list=30%, signal=73%
NEGATIVE REGULATION OF NUCLEOCYTOPLASMIC TRANSPORT%GO%GO:0046823	NEGATIVE REGULATION OF NUCLEOCYTOPLASMIC TRANSPORT%GO%GO:0046823		39	0.30804	1.25749	0.124051	0.319157	1	2798	tags=26%, list=18%, signal=31%
ORGANELLE FUSION%GO%GO:0048284	ORGANELLE FUSION%GO%GO:0048284		22	0.357916	1.25674	0.175182	0.320174	1	1418	tags=23%, list=9%, signal=25%
MODIFICATION OF MORPHOLOGY OR PHYSIOLOGY OF OTHER ORGANISM%GO%GO:0035821	MODIFICATION OF MORPHOLOGY OR PHYSIOLOGY OF OTHER ORGANISM%GO%GO:0035821		30	0.322167	1.25665	0.133508	0.320018	1	1417	tags=23%, list=9%, signal=26%
NEGATIVE REGULATION OF NEURON APOPTOTIC PROCESS%GO%GO:0043524	NEGATIVE REGULATION OF NEURON APOPTOTIC PROCESS%GO%GO:0043524		37	0.312547	1.25664	0.140541	0.319727	1	1651	tags=24%, list=10%, signal=27%
MACROMOLECULE GLYCOSYLATION%GO%GO:0043413	MACROMOLECULE GLYCOSYLATION%GO%GO:0043413		173	0.229917	1.25655	0.0498442	0.319582	1	3727	tags=32%, list=24%, signal=42%
ANTIVIRAL MECHANISM BY IFN-STIMULATED GENES%REACTOME%REACT_115676.1	ANTIVIRAL MECHANISM BY IFN-STIMULATED GENES%REACTOME%REACT_115676.1		67	0.268906	1.25654	0.107817	0.319299	1	5246	tags=52%, list=33%, signal=78%
TISSUE REMODELING%GO%GO:0048771	TISSUE REMODELING%GO%GO:0048771		32	0.317596	1.25559	0.118557	0.320599	1	1687	tags=25%, list=11%, signal=28%
PURINE NUCLEOSIDE BINDING%GO%GO:0001883	PURINE NUCLEOSIDE BINDING%GO%GO:0001883		324	0.212682	1.25518	0.012	0.320985	1	4022	tags=34%, list=26%, signal=45%
POSITIVE REGULATION OF AUTOPHAGY%GO%GO:0010508	POSITIVE REGULATION OF AUTOPHAGY%GO%GO:0010508		23	0.357075	1.25466	0.168766	0.321589	1	2064	tags=26%, list=13%, signal=30%
PURINE RIBONUCLEOSIDE TRIPHOSPHATE BINDING%GO%GO:0035639	PURINE RIBONUCLEOSIDE TRIPHOSPHATE BINDING%GO%GO:0035639		305	0.214687	1.25463	0.0542636	0.32134	1	2838	tags=24%, list=18%, signal=29%
SIGNALING BY FGFR MUTANTS%REACTOME%REACT_121398.2	SIGNALING BY FGFR MUTANTS%REACTOME%REACT_121398.2		31	0.32363	1.25398	0.149485	0.322164	1	2175	tags=29%, list=14%, signal=34%
EMBRYONIC MORPHOGENESIS%GO%GO:0048598	EMBRYONIC MORPHOGENESIS%GO%GO:0048598		152	0.233253	1.25369	0.0709877	0.322323	1	3618	tags=32%, list=23%, signal=41%
PHOSPHOLIPID METABOLISM%REACTOME%REACT_120870.2	PHOSPHOLIPID METABOLISM%REACTOME%REACT_120870.2		124	0.243905	1.25344	0.0901163	0.322453	1	2649	tags=27%, list=17%, signal=33%
ACTIVATED TLR4 SIGNALLING%REACTOME%REACT_6890.10	ACTIVATED TLR4 SIGNALLING%REACTOME%REACT_6890.10		107	0.249094	1.25335	0.090379	0.322315	1	2187	tags=21%, list=14%, signal=25%
VIRUS-HOST INTERACTION%GO%GO:0019048	VIRUS-HOST INTERACTION%GO%GO:0019048		52	0.285409	1.25263	0.115385	0.323276	1	3419	tags=35%, list=22%, signal=44%
MICROTUBULE%GO%GO:0005874	MICROTUBULE%GO%GO:0005874		131	0.240937	1.25256	0.0801187	0.323085	1	2318	tags=24%, list=15%, signal=28%
REGULATION OF PROTEIN LOCALIZATION TO NUCLEUS%GO%GO:1900180	REGULATION OF PROTEIN LOCALIZATION TO NUCLEUS%GO%GO:1900180		94	0.249742	1.25246	0.0865922	0.322951	1	1314	tags=16%, list=8%, signal=17%
NEGATIVE REGULATION OF CELL COMMUNICATION%GO%GO:0010648	NEGATIVE REGULATION OF CELL COMMUNICATION%GO%GO:0010648		452	0.202856	1.25233	0.0239234	0.322851	1	2748	tags=22%, list=17%, signal=26%
NEGATIVE REGULATION OF NEURON DEATH%GO%GO:1901215	NEGATIVE REGULATION OF NEURON DEATH%GO%GO:1901215		37	0.312547	1.2521	0.153846	0.322985	1	1651	tags=24%, list=10%, signal=27%
TRANS-GOLGI NETWORK TRANSPORT VESICLE%GO%GO:0030140	TRANS-GOLGI NETWORK TRANSPORT VESICLE%GO%GO:0030140		18	0.376038	1.25119	0.175904	0.324297	1	2191	tags=33%, list=14%, signal=39%
REGULATION OF ESTABLISHMENT OF PROTEIN LOCALIZATION TO PLASMA MEMBRANE%GO%GO:0090003	REGULATION OF ESTABLISHMENT OF PROTEIN LOCALIZATION TO PLASMA MEMBRANE%GO%GO:0090003		23	0.350875	1.25026	0.154839	0.325543	1	1018	tags=26%, list=6%, signal=28%
RIBONUCLEOSIDE BINDING%GO%GO:0032549	RIBONUCLEOSIDE BINDING%GO%GO:0032549		324	0.212682	1.25009	0.032	0.325533	1	4022	tags=34%, list=26%, signal=45%
DRUG METABOLIC PROCESS%GO%GO:0017144	DRUG METABOLIC PROCESS%GO%GO:0017144		22	0.358335	1.24869	0.166265	0.327677	1	3228	tags=45%, list=20%, signal=57%
SINGLE-ORGANISM CARBOHYDRATE METABOLIC PROCESS%GO%GO:0044723	SINGLE-ORGANISM CARBOHYDRATE METABOLIC PROCESS%GO%GO:0044723		302	0.210582	1.2486	0.0237154	0.327547	1	3918	tags=32%, list=25%, signal=42%
PROCESSING OF CAPPED INTRON-CONTAINING PRE-MRNA%REACTOME%REACT_125.3	PROCESSING OF CAPPED INTRON-CONTAINING PRE-MRNA%REACTOME%REACT_125.3		131	0.238432	1.24826	0.0681818	0.327848	1	3810	tags=34%, list=24%, signal=44%
PROTEIN SUMOYLATION%GO%GO:0016925	PROTEIN SUMOYLATION%GO%GO:0016925		16	0.387772	1.24818	0.178241	0.327699	1	3263	tags=44%, list=21%, signal=55%
SIGNALING ADAPTOR ACTIVITY%GO%GO:0035591	SIGNALING ADAPTOR ACTIVITY%GO%GO:0035591		56	0.280197	1.24775	0.0989305	0.328117	1	1676	tags=23%, list=11%, signal=26%
APOPTOTIC SIGNALING PATHWAY%GO%GO:0097190	APOPTOTIC SIGNALING PATHWAY%GO%GO:0097190		118	0.242104	1.247	0.106145	0.329086	1	4002	tags=35%, list=25%, signal=46%
PROTEIN TRIMERIZATION%GO%GO:0070206	PROTEIN TRIMERIZATION%GO%GO:0070206		18	0.378588	1.24694	0.191919	0.328866	1	3604	tags=39%, list=23%, signal=50%
ACTIVATION OF PROTEIN KINASE ACTIVITY%GO%GO:0032147	ACTIVATION OF PROTEIN KINASE ACTIVITY%GO%GO:0032147		162	0.232972	1.24623	0.0921502	0.329777	1	3387	tags=29%, list=22%, signal=37%
CERAMIDE SIGNALING PATHWAY%PATHWAY INTERACTION DATABASE NCI-NATURE CURATED DATA%CERAMIDE SIGNALING PATHWAY	CERAMIDE SIGNALING PATHWAY%PATHWAY INTERACTION DATABASE NCI-NATURE CURATED DATA%CERAMIDE SIGNALING PATHWAY		43	0.304272	1.24579	0.162371	0.330225	1	3843	tags=37%, list=24%, signal=49%
REGULATION OF WNT RECEPTOR SIGNALING PATHWAY%GO%GO:0030111	REGULATION OF WNT RECEPTOR SIGNALING PATHWAY%GO%GO:0030111		142	0.235055	1.24527	0.0404984	0.330849	1	1551	tags=15%, list=10%, signal=17%
POSITIVE REGULATION OF CELL DEVELOPMENT%GO%GO:0010720	POSITIVE REGULATION OF CELL DEVELOPMENT%GO%GO:0010720		78	0.262653	1.24445	0.109333	0.331977	1	2901	tags=28%, list=18%, signal=34%
EYE MORPHOGENESIS%GO%GO:0048592	EYE MORPHOGENESIS%GO%GO:0048592		46	0.290447	1.24431	0.134518	0.331977	1	3043	tags=26%, list=19%, signal=32%
ATP-DEPENDENT RNA HELICASE ACTIVITY%GO%GO:0004004	ATP-DEPENDENT RNA HELICASE ACTIVITY%GO%GO:0004004		19	0.374547	1.24394	0.188095	0.332369	1	3253	tags=42%, list=21%, signal=53%
SIGNALLING TO RAS%REACTOME%REACT_12033.2	SIGNALLING TO RAS%REACTOME%REACT_12033.2		30	0.323524	1.24338	0.138539	0.333048	1	3546	tags=40%, list=23%, signal=52%
RIG-I MDA5 MEDIATED INDUCTION OF IFN-ALPHA BETA PATHWAYS%REACTOME%REACT_25359.1	RIG-I MDA5 MEDIATED INDUCTION OF IFN-ALPHA BETA PATHWAYS%REACTOME%REACT_25359.1		63	0.27173	1.24335	0.12532	0.332791	1	3293	tags=29%, list=21%, signal=36%
POSITIVE REGULATION OF DEFENSE RESPONSE%GO%GO:0031349	POSITIVE REGULATION OF DEFENSE RESPONSE%GO%GO:0031349		166	0.228612	1.24324	0.0533333	0.332675	1	2472	tags=23%, list=16%, signal=27%
PROTEIN COMPLEX LOCALIZATION%GO%GO:0031503	PROTEIN COMPLEX LOCALIZATION%GO%GO:0031503		21	0.358961	1.24303	0.153061	0.332779	1	3601	tags=43%, list=23%, signal=55%
PROTEIN COMPLEX ASSEMBLY%GO%GO:0006461	PROTEIN COMPLEX ASSEMBLY%GO%GO:0006461		388	0.201655	1.242	0.0176991	0.334347	1	1729	tags=16%, list=11%, signal=18%
SHC-RELATED EVENTS TRIGGERED BY IGF1R%REACTOME%REACT_150139.2	SHC-RELATED EVENTS TRIGGERED BY IGF1R%REACTOME%REACT_150139.2		22	0.349064	1.24199	0.15262	0.33406	1	3387	tags=36%, list=22%, signal=46%
NEGATIVE REGULATION OF SIGNALING%GO%GO:0023057	NEGATIVE REGULATION OF SIGNALING%GO%GO:0023057		452	0.20267	1.24191	0.0267857	0.333888	1	2748	tags=22%, list=17%, signal=26%
PERINUCLEAR REGION OF CYTOPLASM%GO%GO:0048471	PERINUCLEAR REGION OF CYTOPLASM%GO%GO:0048471		220	0.218737	1.24154	0.0452962	0.334292	1	2838	tags=25%, list=18%, signal=30%
TRANS-GOLGI NETWORK%GO%GO:0005802	TRANS-GOLGI NETWORK%GO%GO:0005802		92	0.253421	1.24146	0.0969529	0.334121	1	1444	tags=20%, list=9%, signal=21%
ATPASE ACTIVITY%GO%GO:0016887	ATPASE ACTIVITY%GO%GO:0016887		182	0.224457	1.24121	0.0496454	0.334246	1	3899	tags=33%, list=25%, signal=43%
GLYCOLYSIS%HUMANCYC%PWY66-400	GLYCOLYSIS%HUMANCYC%PWY66-400		19	0.379625	1.24055	0.18578	0.335157	1	2611	tags=32%, list=17%, signal=38%
CELL MIGRATION%GO%GO:0016477	CELL MIGRATION%GO%GO:0016477		344	0.206973	1.23994	0.0168776	0.33579	1	2319	tags=20%, list=15%, signal=23%
PEPTIDYL-TYROSINE DEPHOSPHORYLATION%GO%GO:0035335	PEPTIDYL-TYROSINE DEPHOSPHORYLATION%GO%GO:0035335		47	0.286063	1.23984	0.133508	0.335676	1	2977	tags=28%, list=19%, signal=34%
PURINE RIBONUCLEOTIDE BINDING%GO%GO:0032555	PURINE RIBONUCLEOTIDE BINDING%GO%GO:0032555		331	0.208402	1.23954	0.0343511	0.335887	1	4022	tags=34%, list=26%, signal=44%
HISTONE MRNA METABOLIC PROCESS%GO%GO:0008334	HISTONE MRNA METABOLIC PROCESS%GO%GO:0008334		28	0.331029	1.23906	0.179104	0.336445	1	4992	tags=54%, list=32%, signal=78%
ATF-2 TRANSCRIPTION FACTOR NETWORK%PATHWAY INTERACTION DATABASE NCI-NATURE CURATED DATA%ATF-2 TRANSCRIPTION FACTOR NETWORK	ATF-2 TRANSCRIPTION FACTOR NETWORK%PATHWAY INTERACTION DATABASE NCI-NATURE CURATED DATA%ATF-2 TRANSCRIPTION FACTOR NETWORK		53	0.281184	1.23865	0.143646	0.336889	1	3560	tags=38%, list=23%, signal=49%
TRANSPORT OF VITAMINS, NUCLEOSIDES, AND RELATED MOLECULES%REACTOME%REACT_22285.1	TRANSPORT OF VITAMINS, NUCLEOSIDES, AND RELATED MOLECULES%REACTOME%REACT_22285.1		22	0.346857	1.23846	0.19	0.336914	1	3474	tags=45%, list=22%, signal=58%
PROTEASOME ACCESSORY COMPLEX%GO%GO:0022624	PROTEASOME ACCESSORY COMPLEX%GO%GO:0022624		20	0.364068	1.23707	0.194103	0.339105	1	3670	tags=40%, list=23%, signal=52%
DEGRADATION OF BETA CATENIN%PATHWAY INTERACTION DATABASE NCI-NATURE CURATED DATA%DEGRADATION OF BETA CATENIN	DEGRADATION OF BETA CATENIN%PATHWAY INTERACTION DATABASE NCI-NATURE CURATED DATA%DEGRADATION OF BETA CATENIN		17	0.379204	1.23672	0.173494	0.339459	1	2438	tags=41%, list=15%, signal=49%
PROTEASE BINDING%GO%GO:0002020	PROTEASE BINDING%GO%GO:0002020		43	0.297789	1.23652	0.149584	0.33951	1	1095	tags=16%, list=7%, signal=17%
CELL DEATH SIGNALLING VIA NRAGE, NRIF AND NADE%REACTOME%REACT_13720.1	CELL DEATH SIGNALLING VIA NRAGE, NRIF AND NADE%REACTOME%REACT_13720.1		60	0.272032	1.23625	0.132275	0.339684	1	2966	tags=32%, list=19%, signal=39%
PROTEIN GLYCOSYLATION%GO%GO:0006486	PROTEIN GLYCOSYLATION%GO%GO:0006486		172	0.224928	1.23623	0.055921	0.339406	1	3727	tags=32%, list=24%, signal=41%
ORGANELLE OUTER MEMBRANE%GO%GO:0031968	ORGANELLE OUTER MEMBRANE%GO%GO:0031968		70	0.267741	1.23608	0.124352	0.339363	1	3224	tags=29%, list=20%, signal=36%
RNA TRANSPORT%KEGG%HSA03013	RNA TRANSPORT%KEGG%HSA03013		135	0.234214	1.23556	0.0630915	0.339961	1	3672	tags=30%, list=23%, signal=39%
POSITIVE REGULATION OF MAP KINASE ACTIVITY%GO%GO:0043406	POSITIVE REGULATION OF MAP KINASE ACTIVITY%GO%GO:0043406		117	0.240755	1.23553	0.0725552	0.339712	1	3546	tags=32%, list=23%, signal=41%
NUCLEOTIDE BINDING%GO%GO:0000166	NUCLEOTIDE BINDING%GO%GO:0000166		399	0.202981	1.23495	0.0482456	0.340479	1	4179	tags=35%, list=27%, signal=47%
HISTONE DEACETYLATION%GO%GO:0016575	HISTONE DEACETYLATION%GO%GO:0016575		23	0.343801	1.23493	0.187342	0.340201	1	2821	tags=30%, list=18%, signal=37%
ST_INTEGRIN_SIGNALING_PATHWAY%MSIGDB_C2%ST_INTEGRIN_SIGNALING_PATHWAY	ST_INTEGRIN_SIGNALING_PATHWAY%MSIGDB_C2%ST_INTEGRIN_SIGNALING_PATHWAY		75	0.267817	1.23468	0.133929	0.340312	1	1887	tags=23%, list=12%, signal=26%
IL1%NETPATH%IL1	IL1%NETPATH%IL1		69	0.265955	1.23454	0.127273	0.340239	1	1641	tags=20%, list=10%, signal=23%
NEPHRIN NEPH1 SIGNALING IN THE KIDNEY PODOCYTE%PATHWAY INTERACTION DATABASE NCI-NATURE CURATED DATA%NEPHRIN NEPH1 SIGNALING IN THE KIDNEY PODOCYTE	NEPHRIN NEPH1 SIGNALING IN THE KIDNEY PODOCYTE%PATHWAY INTERACTION DATABASE NCI-NATURE CURATED DATA%NEPHRIN NEPH1 SIGNALING IN THE KIDNEY PODOCYTE		26	0.326352	1.2343	0.158602	0.340346	1	1067	tags=23%, list=7%, signal=25%
ISOPRENOID METABOLIC PROCESS%GO%GO:0006720	ISOPRENOID METABOLIC PROCESS%GO%GO:0006720		41	0.298238	1.23423	0.1425	0.340157	1	3519	tags=32%, list=22%, signal=41%
PROTEOLYSIS INVOLVED IN CELLULAR PROTEIN CATABOLIC PROCESS%GO%GO:0051603	PROTEOLYSIS INVOLVED IN CELLULAR PROTEIN CATABOLIC PROCESS%GO%GO:0051603		265	0.214841	1.23377	0.032967	0.340669	1	3098	tags=26%, list=20%, signal=32%
ACTIVATION OF CYSTEINE-TYPE ENDOPEPTIDASE ACTIVITY INVOLVED IN APOPTOTIC PROCESS%GO%GO:0006919	ACTIVATION OF CYSTEINE-TYPE ENDOPEPTIDASE ACTIVITY INVOLVED IN APOPTOTIC PROCESS%GO%GO:0006919		75	0.263381	1.23359	0.120448	0.340716	1	3108	tags=25%, list=20%, signal=31%
NEGATIVE REGULATION OF SIGNAL TRANSDUCTION%GO%GO:0009968	NEGATIVE REGULATION OF SIGNAL TRANSDUCTION%GO%GO:0009968		443	0.201455	1.23314	0.00869565	0.341252	1	2748	tags=22%, list=17%, signal=26%
SHIGELLOSIS%KEGG%HSA05131	SHIGELLOSIS%KEGG%HSA05131		58	0.273749	1.23296	0.135501	0.341247	1	3546	tags=34%, list=23%, signal=44%
ACTIN FILAMENT BUNDLE ASSEMBLY%GO%GO:0051017	ACTIN FILAMENT BUNDLE ASSEMBLY%GO%GO:0051017		24	0.33215	1.23271	0.182768	0.341377	1	2394	tags=33%, list=15%, signal=39%
PROTEIN MODIFICATION BY SMALL PROTEIN CONJUGATION OR REMOVAL%GO%GO:0070647	PROTEIN MODIFICATION BY SMALL PROTEIN CONJUGATION OR REMOVAL%GO%GO:0070647		392	0.203294	1.23257	0.0311111	0.341351	1	3317	tags=27%, list=21%, signal=33%
CORE PROMOTER PROXIMAL REGION DNA BINDING%GO%GO:0001159	CORE PROMOTER PROXIMAL REGION DNA BINDING%GO%GO:0001159		23	0.343526	1.23252	0.174757	0.34113	1	2066	tags=30%, list=13%, signal=35%
GTPASE BINDING%GO%GO:0051020	GTPASE BINDING%GO%GO:0051020		81	0.255774	1.23236	0.106145	0.3411	1	1830	tags=20%, list=12%, signal=22%
DNA-DEPENDENT TRANSCRIPTION, INITIATION%GO%GO:0006352	DNA-DEPENDENT TRANSCRIPTION, INITIATION%GO%GO:0006352		195	0.21998	1.23211	0.0522388	0.341276	1	3387	tags=26%, list=22%, signal=32%
REGULATION OF RETINOBLASTOMA PROTEIN%PATHWAY INTERACTION DATABASE NCI-NATURE CURATED DATA%REGULATION OF RETINOBLASTOMA PROTEIN	REGULATION OF RETINOBLASTOMA PROTEIN%PATHWAY INTERACTION DATABASE NCI-NATURE CURATED DATA%REGULATION OF RETINOBLASTOMA PROTEIN		61	0.269958	1.23207	0.118457	0.341034	1	3771	tags=34%, list=24%, signal=45%
REGULATION OF ANOIKIS%GO%GO:2000209	REGULATION OF ANOIKIS%GO%GO:2000209		18	0.374492	1.23203	0.190141	0.340805	1	2947	tags=39%, list=19%, signal=48%
NUCLEOSIDE PHOSPHATE BINDING%GO%GO:1901265	NUCLEOSIDE PHOSPHATE BINDING%GO%GO:1901265		400	0.202824	1.23172	0.0262009	0.341066	1	4179	tags=35%, list=27%, signal=47%
ACTIVATION OF APC C AND APC C:CDC20 MEDIATED DEGRADATION OF MITOTIC PROTEINS%REACTOME%REACT_6954.2	ACTIVATION OF APC C AND APC C:CDC20 MEDIATED DEGRADATION OF MITOTIC PROTEINS%REACTOME%REACT_6954.2		68	0.263786	1.23153	0.124294	0.341118	1	3670	tags=34%, list=23%, signal=44%
LONG-CHAIN FATTY-ACYL-COA METABOLIC PROCESS%GO%GO:0035336	LONG-CHAIN FATTY-ACYL-COA METABOLIC PROCESS%GO%GO:0035336		21	0.358687	1.23104	0.167059	0.341792	1	3418	tags=48%, list=22%, signal=61%
SMALL GTPASE BINDING%GO%GO:0031267	SMALL GTPASE BINDING%GO%GO:0031267		75	0.263155	1.23093	0.119481	0.341689	1	1830	tags=20%, list=12%, signal=23%
REGULATION OF DNA DAMAGE RESPONSE, SIGNAL TRANSDUCTION BY P53 CLASS MEDIATOR%GO%GO:0043516	REGULATION OF DNA DAMAGE RESPONSE, SIGNAL TRANSDUCTION BY P53 CLASS MEDIATOR%GO%GO:0043516		24	0.33756	1.23089	0.181592	0.341453	1	3283	tags=38%, list=21%, signal=47%
REGULATION OF EPIDERMIS DEVELOPMENT%GO%GO:0045682	REGULATION OF EPIDERMIS DEVELOPMENT%GO%GO:0045682		19	0.359153	1.23081	0.197216	0.341283	1	3838	tags=47%, list=24%, signal=63%
CYSTEINE AND METHIONINE METABOLISM%KEGG%HSA00270	CYSTEINE AND METHIONINE METABOLISM%KEGG%HSA00270		30	0.326118	1.23044	0.194149	0.341677	1	3748	tags=37%, list=24%, signal=48%
POSITIVE REGULATION OF EPITHELIAL TO MESENCHYMAL TRANSITION%GO%GO:0010718	POSITIVE REGULATION OF EPITHELIAL TO MESENCHYMAL TRANSITION%GO%GO:0010718		22	0.354754	1.22987	0.196172	0.342377	1	2706	tags=32%, list=17%, signal=38%
RIBONUCLEOTIDE BINDING%GO%GO:0032553	RIBONUCLEOTIDE BINDING%GO%GO:0032553		335	0.205641	1.22936	0.00840336	0.342993	1	4022	tags=33%, list=26%, signal=44%
NUCLEAR OUTER MEMBRANE-ENDOPLASMIC RETICULUM MEMBRANE NETWORK%GO%GO:0042175	NUCLEAR OUTER MEMBRANE-ENDOPLASMIC RETICULUM MEMBRANE NETWORK%GO%GO:0042175		392	0.203663	1.22936	0.0280374	0.342702	1	2895	tags=23%, list=18%, signal=28%
INDUCTION OF PROGRAMMED CELL DEATH%GO%GO:0012502	INDUCTION OF PROGRAMMED CELL DEATH%GO%GO:0012502		141	0.231441	1.22843	0.0801394	0.344061	1	2861	tags=23%, list=18%, signal=27%
TRANSLOCATION OF GLUT4 TO THE PLASMA MEMBRANE%REACTOME%REACT_147867.2	TRANSLOCATION OF GLUT4 TO THE PLASMA MEMBRANE%REACTOME%REACT_147867.2		50	0.282601	1.22818	0.160112	0.344211	1	4065	tags=42%, list=26%, signal=56%
MYD88-INDEPENDENT TOLL-LIKE RECEPTOR SIGNALING PATHWAY%GO%GO:0002756	MYD88-INDEPENDENT TOLL-LIKE RECEPTOR SIGNALING PATHWAY%GO%GO:0002756		68	0.26424	1.22697	0.141243	0.346039	1	2125	tags=24%, list=13%, signal=27%
PROTEIN LOCALIZATION TO CELL SURFACE%GO%GO:0034394	PROTEIN LOCALIZATION TO CELL SURFACE%GO%GO:0034394		15	0.388077	1.22627	0.210654	0.346958	1	2748	tags=53%, list=17%, signal=65%
IMMUNE RESPONSE-ACTIVATING SIGNAL TRANSDUCTION%GO%GO:0002757	IMMUNE RESPONSE-ACTIVATING SIGNAL TRANSDUCTION%GO%GO:0002757		179	0.224573	1.22605	0.0564784	0.347098	1	2133	tags=20%, list=14%, signal=23%
INDUCTION OF APOPTOSIS%GO%GO:0006917	INDUCTION OF APOPTOSIS%GO%GO:0006917		141	0.231441	1.22569	0.0740741	0.347435	1	2861	tags=23%, list=18%, signal=27%
PEROXISOMAL MEMBRANE%GO%GO:0005778	PEROXISOMAL MEMBRANE%GO%GO:0005778		38	0.300797	1.22513	0.144414	0.348124	1	2171	tags=24%, list=14%, signal=27%
GLYCOSYLATION%GO%GO:0070085	GLYCOSYLATION%GO%GO:0070085		175	0.224756	1.22469	0.0447284	0.348632	1	3727	tags=32%, list=24%, signal=41%
PROTEIN COMPLEX BIOGENESIS%GO%GO:0070271	PROTEIN COMPLEX BIOGENESIS%GO%GO:0070271		393	0.201151	1.22345	0.0202429	0.350603	1	1729	tags=16%, list=11%, signal=18%
MYELOID LEUKOCYTE ACTIVATION%GO%GO:0002274	MYELOID LEUKOCYTE ACTIVATION%GO%GO:0002274		37	0.296691	1.22283	0.158163	0.3514	1	763	tags=16%, list=5%, signal=17%
FATTY-ACYL-COA METABOLIC PROCESS%GO%GO:0035337	FATTY-ACYL-COA METABOLIC PROCESS%GO%GO:0035337		22	0.35585	1.22252	0.174129	0.351707	1	3418	tags=45%, list=22%, signal=58%
NEGATIVE REGULATION OF NUCLEAR DIVISION%GO%GO:0051784	NEGATIVE REGULATION OF NUCLEAR DIVISION%GO%GO:0051784		34	0.307364	1.2216	0.15873	0.35306	1	3651	tags=32%, list=23%, signal=42%
CAMERA-TYPE EYE DEVELOPMENT%GO%GO:0043010	CAMERA-TYPE EYE DEVELOPMENT%GO%GO:0043010		68	0.258969	1.22154	0.138028	0.352858	1	3035	tags=29%, list=19%, signal=36%
ETHANOLAMINE-CONTAINING COMPOUND METABOLIC PROCESS%GO%GO:0042439	ETHANOLAMINE-CONTAINING COMPOUND METABOLIC PROCESS%GO%GO:0042439		57	0.275433	1.2215	0.146067	0.352631	1	2649	tags=32%, list=17%, signal=38%
G1 PHASE OF MITOTIC CELL CYCLE%GO%GO:0000080	G1 PHASE OF MITOTIC CELL CYCLE%GO%GO:0000080		40	0.300124	1.22131	0.151351	0.352653	1	3222	tags=33%, list=20%, signal=41%
HIF-2-ALPHA TRANSCRIPTION FACTOR NETWORK%PATHWAY INTERACTION DATABASE NCI-NATURE CURATED DATA%HIF-2-ALPHA TRANSCRIPTION FACTOR NETWORK	HIF-2-ALPHA TRANSCRIPTION FACTOR NETWORK%PATHWAY INTERACTION DATABASE NCI-NATURE CURATED DATA%HIF-2-ALPHA TRANSCRIPTION FACTOR NETWORK		33	0.311239	1.21982	0.173077	0.35519	1	1536	tags=21%, list=10%, signal=23%
ENDOCARDIAL CUSHION DEVELOPMENT%GO%GO:0003197	ENDOCARDIAL CUSHION DEVELOPMENT%GO%GO:0003197		16	0.380785	1.21974	0.188725	0.355004	1	2007	tags=38%, list=13%, signal=43%
CELL SURFACE INTERACTIONS AT THE VASCULAR WALL%REACTOME%REACT_12051.1	CELL SURFACE INTERACTIONS AT THE VASCULAR WALL%REACTOME%REACT_12051.1		79	0.251116	1.21971	0.136499	0.354761	1	2264	tags=23%, list=14%, signal=26%
TRANSMEMBRANE RECEPTOR PROTEIN TYROSINE KINASE ACTIVITY%GO%GO:0004714	TRANSMEMBRANE RECEPTOR PROTEIN TYROSINE KINASE ACTIVITY%GO%GO:0004714		46	0.287349	1.21898	0.157216	0.355771	1	1470	tags=20%, list=9%, signal=22%
TELOMERE MAINTENANCE VIA SEMI-CONSERVATIVE REPLICATION%GO%GO:0032201	TELOMERE MAINTENANCE VIA SEMI-CONSERVATIVE REPLICATION%GO%GO:0032201		21	0.358653	1.21832	0.188295	0.356622	1	4272	tags=48%, list=27%, signal=65%
NEGATIVE REGULATION OF MITOSIS%GO%GO:0045839	NEGATIVE REGULATION OF MITOSIS%GO%GO:0045839		34	0.307364	1.2181	0.191646	0.356698	1	3651	tags=32%, list=23%, signal=42%
NEGATIVE REGULATION OF I-KAPPAB KINASE/NF-KAPPAB CASCADE%GO%GO:0043124	NEGATIVE REGULATION OF I-KAPPAB KINASE/NF-KAPPAB CASCADE%GO%GO:0043124		22	0.349803	1.21785	0.201493	0.35684	1	2432	tags=27%, list=15%, signal=32%
REGULATION OF INTRACELLULAR TRANSPORT%GO%GO:0032386	REGULATION OF INTRACELLULAR TRANSPORT%GO%GO:0032386		173	0.223922	1.2173	0.0792453	0.357543	1	2439	tags=20%, list=15%, signal=23%
REGULATION OF RAS FAMILY ACTIVATION%PATHWAY INTERACTION DATABASE NCI-NATURE CURATED DATA%REGULATION OF RAS FAMILY ACTIVATION	REGULATION OF RAS FAMILY ACTIVATION%PATHWAY INTERACTION DATABASE NCI-NATURE CURATED DATA%REGULATION OF RAS FAMILY ACTIVATION		33	0.304439	1.21627	0.194514	0.359198	1	2629	tags=36%, list=17%, signal=44%
HYPERTROPHIC CARDIOMYOPATHY (HCM)%KEGG%HSA05410	HYPERTROPHIC CARDIOMYOPATHY (HCM)%KEGG%HSA05410		65	0.263417	1.21572	0.154971	0.359884	1	2805	tags=28%, list=18%, signal=34%
REGULATION OF CYTOKINE PRODUCTION INVOLVED IN IMMUNE RESPONSE%GO%GO:0002718	REGULATION OF CYTOKINE PRODUCTION INVOLVED IN IMMUNE RESPONSE%GO%GO:0002718		26	0.327359	1.2156	0.19598	0.359801	1	1395	tags=19%, list=9%, signal=21%
REGULATION OF SIGNAL TRANSDUCTION BY P53 CLASS MEDIATOR%GO%GO:1901796	REGULATION OF SIGNAL TRANSDUCTION BY P53 CLASS MEDIATOR%GO%GO:1901796		24	0.33756	1.21534	0.214976	0.36	1	3283	tags=38%, list=21%, signal=47%
RESPONSE TO ABIOTIC STIMULUS%GO%GO:0009628	RESPONSE TO ABIOTIC STIMULUS%GO%GO:0009628		348	0.202259	1.21529	0.0290456	0.359774	1	4079	tags=33%, list=26%, signal=44%
LAMELLIPODIUM ASSEMBLY%GO%GO:0030032	LAMELLIPODIUM ASSEMBLY%GO%GO:0030032		15	0.379827	1.21521	0.225581	0.359631	1	2319	tags=40%, list=15%, signal=47%
SYNTHESIS OF PC%REACTOME%REACT_121238.2	SYNTHESIS OF PC%REACTOME%REACT_121238.2		17	0.370539	1.21513	0.247748	0.35946	1	3623	tags=47%, list=23%, signal=61%
RESPONSE TO OTHER ORGANISM%GO%GO:0051707	RESPONSE TO OTHER ORGANISM%GO%GO:0051707		234	0.213733	1.21487	0.0689655	0.359632	1	2650	tags=21%, list=17%, signal=25%
MICROBODY MEMBRANE%GO%GO:0031903	MICROBODY MEMBRANE%GO%GO:0031903		38	0.300797	1.21462	0.15404	0.359794	1	2171	tags=24%, list=14%, signal=27%
NUCLEAR-TRANSCRIBED MRNA CATABOLIC PROCESS, EXONUCLEOLYTIC%GO%GO:0000291	NUCLEAR-TRANSCRIBED MRNA CATABOLIC PROCESS, EXONUCLEOLYTIC%GO%GO:0000291		28	0.319427	1.21447	0.201995	0.359756	1	1292	tags=14%, list=8%, signal=16%
REGULATION OF PROTEIN IMPORT INTO NUCLEUS%GO%GO:0042306	REGULATION OF PROTEIN IMPORT INTO NUCLEUS%GO%GO:0042306		90	0.24804	1.21435	0.124646	0.359683	1	1314	tags=16%, list=8%, signal=17%
STRESS-ACTIVATED MAPK CASCADE%GO%GO:0051403	STRESS-ACTIVATED MAPK CASCADE%GO%GO:0051403		94	0.242163	1.21371	0.117117	0.360567	1	2125	tags=23%, list=13%, signal=27%
CDT1 ASSOCIATION WITH THE CDC6:ORC:ORIGIN COMPLEX%REACTOME%REACT_1949.4	CDT1 ASSOCIATION WITH THE CDC6:ORC:ORIGIN COMPLEX%REACTOME%REACT_1949.4		56	0.277214	1.21349	0.140992	0.360671	1	3670	tags=34%, list=23%, signal=44%
PURINE NUCLEOTIDE BINDING%GO%GO:0017076	PURINE NUCLEOTIDE BINDING%GO%GO:0017076		332	0.205548	1.21325	0.0522088	0.360807	1	4022	tags=34%, list=26%, signal=44%
MTOR SIGNALING PATHWAY%PATHWAY INTERACTION DATABASE NCI-NATURE CURATED DATA%MTOR SIGNALING PATHWAY	MTOR SIGNALING PATHWAY%PATHWAY INTERACTION DATABASE NCI-NATURE CURATED DATA%MTOR SIGNALING PATHWAY		66	0.261757	1.21281	0.130312	0.361291	1	2629	tags=27%, list=17%, signal=33%
REGULATION OF ACTIN FILAMENT POLYMERIZATION%GO%GO:0030833	REGULATION OF ACTIN FILAMENT POLYMERIZATION%GO%GO:0030833		36	0.308116	1.21265	0.172775	0.361273	1	2838	tags=36%, list=18%, signal=44%
ANION CHANNEL ACTIVITY%GO%GO:0005253	ANION CHANNEL ACTIVITY%GO%GO:0005253		30	0.320793	1.21221	0.198413	0.361833	1	3462	tags=47%, list=22%, signal=60%
EAR MORPHOGENESIS%GO%GO:0042471	EAR MORPHOGENESIS%GO%GO:0042471		30	0.321606	1.21217	0.188976	0.361586	1	4167	tags=43%, list=26%, signal=59%
PHOSPHOLIPID TRANSPORT%GO%GO:0015914	PHOSPHOLIPID TRANSPORT%GO%GO:0015914		24	0.33997	1.21216	0.191176	0.361289	1	767	tags=17%, list=5%, signal=17%
BETA1 INTEGRIN CELL SURFACE INTERACTIONS%PATHWAY INTERACTION DATABASE NCI-NATURE CURATED DATA%BETA1 INTEGRIN CELL SURFACE INTERACTIONS	BETA1 INTEGRIN CELL SURFACE INTERACTIONS%PATHWAY INTERACTION DATABASE NCI-NATURE CURATED DATA%BETA1 INTEGRIN CELL SURFACE INTERACTIONS		63	0.263583	1.21213	0.136752	0.361042	1	2440	tags=19%, list=15%, signal=22%
REGULATION OF CANONICAL WNT RECEPTOR SIGNALING PATHWAY%GO%GO:0060828	REGULATION OF CANONICAL WNT RECEPTOR SIGNALING PATHWAY%GO%GO:0060828		99	0.243007	1.21194	0.104972	0.361091	1	2748	tags=24%, list=17%, signal=29%
PEPTIDYL-SERINE PHOSPHORYLATION%GO%GO:0018105	PEPTIDYL-SERINE PHOSPHORYLATION%GO%GO:0018105		53	0.272194	1.21189	0.136126	0.360868	1	1962	tags=23%, list=12%, signal=26%
GM-CSF%IOB%GM-CSF	GM-CSF%IOB%GM-CSF		80	0.252347	1.21181	0.133531	0.360712	1	3946	tags=34%, list=25%, signal=45%
CELLULAR PROTEIN CATABOLIC PROCESS%GO%GO:0044257	CELLULAR PROTEIN CATABOLIC PROCESS%GO%GO:0044257		276	0.206558	1.21166	0.0699589	0.360666	1	3098	tags=25%, list=20%, signal=31%
TRANSCRIPTION COFACTOR ACTIVITY%GO%GO:0003712	TRANSCRIPTION COFACTOR ACTIVITY%GO%GO:0003712		369	0.200725	1.21122	0.042654	0.361157	1	3564	tags=28%, list=23%, signal=35%
RNA DEGRADATION%KEGG%HSA03018	RNA DEGRADATION%KEGG%HSA03018		68	0.259545	1.2112	0.150289	0.360911	1	3301	tags=28%, list=21%, signal=35%
NOTCH RECEPTOR PROCESSING%GO%GO:0007220	NOTCH RECEPTOR PROCESSING%GO%GO:0007220		19	0.370985	1.21097	0.216495	0.361007	1	648	tags=21%, list=4%, signal=22%
REGULATION OF CHROMOSOME ORGANIZATION%GO%GO:0033044	REGULATION OF CHROMOSOME ORGANIZATION%GO%GO:0033044		82	0.253873	1.21095	0.122857	0.36076	1	3560	tags=33%, list=23%, signal=42%
SIGNALLING TO ERKS%REACTOME%REACT_12058.2	SIGNALLING TO ERKS%REACTOME%REACT_12058.2		39	0.293632	1.21079	0.175824	0.36076	1	2152	tags=26%, list=14%, signal=30%
SMALL CONJUGATING PROTEIN LIGASE BINDING%GO%GO:0044389	SMALL CONJUGATING PROTEIN LIGASE BINDING%GO%GO:0044389		125	0.234482	1.21037	0.0738462	0.361268	1	2613	tags=24%, list=17%, signal=29%
ANTERIOR/POSTERIOR PATTERN SPECIFICATION%GO%GO:0009952	ANTERIOR/POSTERIOR PATTERN SPECIFICATION%GO%GO:0009952		52	0.273394	1.21	0.168508	0.361647	1	3043	tags=31%, list=19%, signal=38%
RESPONSE TO BIOTIC STIMULUS%GO%GO:0009607	RESPONSE TO BIOTIC STIMULUS%GO%GO:0009607		243	0.209827	1.20985	0.0418118	0.361619	1	2650	tags=21%, list=17%, signal=24%
REGULATION OF ANATOMICAL STRUCTURE SIZE%GO%GO:0090066	REGULATION OF ANATOMICAL STRUCTURE SIZE%GO%GO:0090066		96	0.242701	1.20738	0.0991501	0.365886	1	2860	tags=28%, list=18%, signal=34%
FEMALE GAMETE GENERATION%GO%GO:0007292	FEMALE GAMETE GENERATION%GO%GO:0007292		29	0.318717	1.20727	0.21066	0.365805	1	4428	tags=52%, list=28%, signal=72%
NEGATIVE REGULATION OF REPRODUCTIVE PROCESS%GO%GO:2000242	NEGATIVE REGULATION OF REPRODUCTIVE PROCESS%GO%GO:2000242		50	0.279824	1.20704	0.160221	0.365928	1	3056	tags=30%, list=19%, signal=37%
PLASMA MEMBRANE ESTROGEN RECEPTOR SIGNALING%PATHWAY INTERACTION DATABASE NCI-NATURE CURATED DATA%PLASMA MEMBRANE ESTROGEN RECEPTOR SIGNALING	PLASMA MEMBRANE ESTROGEN RECEPTOR SIGNALING%PATHWAY INTERACTION DATABASE NCI-NATURE CURATED DATA%PLASMA MEMBRANE ESTROGEN RECEPTOR SIGNALING		39	0.293328	1.20697	0.165761	0.365739	1	2430	tags=31%, list=15%, signal=36%
RAF MAP KINASE CASCADE%REACTOME%REACT_634.9	RAF MAP KINASE CASCADE%REACTOME%REACT_634.9		16	0.379218	1.20697	0.21934	0.365441	1	3387	tags=38%, list=22%, signal=48%
KITRECEPTOR%IOB%KITRECEPTOR	KITRECEPTOR%IOB%KITRECEPTOR		89	0.244128	1.20679	0.151007	0.365462	1	3692	tags=35%, list=23%, signal=45%
NEGATIVE REGULATION OF TRANSCRIPTION FROM RNA POLYMERASE II PROMOTER%GO%GO:0000122	NEGATIVE REGULATION OF TRANSCRIPTION FROM RNA POLYMERASE II PROMOTER%GO%GO:0000122		308	0.20304	1.20671	0.0469314	0.365312	1	3480	tags=27%, list=22%, signal=34%
NEGATIVE REGULATION OF PROTEIN COMPLEX DISASSEMBLY%GO%GO:0043242	NEGATIVE REGULATION OF PROTEIN COMPLEX DISASSEMBLY%GO%GO:0043242		26	0.329711	1.20649	0.205656	0.365397	1	2794	tags=35%, list=18%, signal=42%
STRIATED MUSCLE CELL DEVELOPMENT%GO%GO:0055002	STRIATED MUSCLE CELL DEVELOPMENT%GO%GO:0055002		32	0.311626	1.20588	0.195251	0.366215	1	3251	tags=28%, list=21%, signal=35%
GLAND MORPHOGENESIS%GO%GO:0022612	GLAND MORPHOGENESIS%GO%GO:0022612		19	0.364993	1.2058	0.219212	0.366046	1	3750	tags=47%, list=24%, signal=62%
HEXOSE METABOLIC PROCESS%GO%GO:0019318	HEXOSE METABOLIC PROCESS%GO%GO:0019318		103	0.238102	1.20516	0.133721	0.36694	1	4132	tags=38%, list=26%, signal=51%
NEGATIVE REGULATION OF INTRACELLULAR PROTEIN KINASE CASCADE%GO%GO:0010741	NEGATIVE REGULATION OF INTRACELLULAR PROTEIN KINASE CASCADE%GO%GO:0010741		109	0.23581	1.20502	0.123028	0.36688	1	2432	tags=24%, list=15%, signal=28%
NEGATIVE REGULATION OF RESPONSE TO CYTOKINE STIMULUS%GO%GO:0060761	NEGATIVE REGULATION OF RESPONSE TO CYTOKINE STIMULUS%GO%GO:0060761		24	0.337688	1.20446	0.195181	0.36765	1	660	tags=17%, list=4%, signal=17%
IMMUNE RESPONSE-REGULATING SIGNALING PATHWAY%GO%GO:0002764	IMMUNE RESPONSE-REGULATING SIGNALING PATHWAY%GO%GO:0002764		187	0.21754	1.2044	0.0784983	0.367466	1	2133	tags=20%, list=14%, signal=23%
METABOLISM OF LIPIDS AND LIPOPROTEINS%REACTOME%REACT_22258.2	METABOLISM OF LIPIDS AND LIPOPROTEINS%REACTOME%REACT_22258.2		469	0.196872	1.20379	0.0585106	0.368359	1	3479	tags=29%, list=22%, signal=36%
C-MYB TRANSCRIPTION FACTOR NETWORK%PATHWAY INTERACTION DATABASE NCI-NATURE CURATED DATA%C-MYB TRANSCRIPTION FACTOR NETWORK	C-MYB TRANSCRIPTION FACTOR NETWORK%PATHWAY INTERACTION DATABASE NCI-NATURE CURATED DATA%C-MYB TRANSCRIPTION FACTOR NETWORK		74	0.25183	1.20199	0.145503	0.371539	1	2661	tags=24%, list=17%, signal=29%
ORGANELLE TRANSPORT ALONG MICROTUBULE%GO%GO:0072384	ORGANELLE TRANSPORT ALONG MICROTUBULE%GO%GO:0072384		21	0.34434	1.20147	0.1975	0.372237	1	851	tags=19%, list=5%, signal=20%
NEGATIVE REGULATION OF CELL CYCLE PROCESS%GO%GO:0010948	NEGATIVE REGULATION OF CELL CYCLE PROCESS%GO%GO:0010948		141	0.230019	1.20139	0.127596	0.372084	1	3670	tags=30%, list=23%, signal=38%
BASIGIN INTERACTIONS%REACTOME%REACT_12560.3	BASIGIN INTERACTIONS%REACTOME%REACT_12560.3		23	0.339771	1.20123	0.225182	0.372117	1	2264	tags=26%, list=14%, signal=30%
INOSITOL LIPID-MEDIATED SIGNALING%GO%GO:0048017	INOSITOL LIPID-MEDIATED SIGNALING%GO%GO:0048017		78	0.255411	1.20119	0.12012	0.37188	1	4100	tags=36%, list=26%, signal=48%
CHOLESTEROL METABOLIC PROCESS%GO%GO:0008203	CHOLESTEROL METABOLIC PROCESS%GO%GO:0008203		52	0.280098	1.20087	0.183673	0.372162	1	4711	tags=50%, list=30%, signal=71%
CENTROSOME ORGANIZATION%GO%GO:0051297	CENTROSOME ORGANIZATION%GO%GO:0051297		47	0.277312	1.20054	0.186224	0.372484	1	2414	tags=32%, list=15%, signal=38%
ATP BINDING%GO%GO:0005524	ATP BINDING%GO%GO:0005524		235	0.210229	1.20035	0.0886525	0.372529	1	3852	tags=32%, list=24%, signal=42%
UBIQUITIN PROTEIN LIGASE BINDING%GO%GO:0031625	UBIQUITIN PROTEIN LIGASE BINDING%GO%GO:0031625		125	0.234482	1.20022	0.0925373	0.372508	1	2613	tags=24%, list=17%, signal=29%
CAJAL BODY%GO%GO:0015030	CAJAL BODY%GO%GO:0015030		23	0.331542	1.20008	0.19797	0.372472	1	1794	tags=26%, list=11%, signal=29%
PEPTIDASE ACTIVITY%GO%GO:0008233	PEPTIDASE ACTIVITY%GO%GO:0008233		253	0.211289	1.19953	0.0613718	0.373191	1	1287	tags=13%, list=8%, signal=14%
REGULATION OF INTERFERON-GAMMA-MEDIATED SIGNALING PATHWAY%GO%GO:0060334	REGULATION OF INTERFERON-GAMMA-MEDIATED SIGNALING PATHWAY%GO%GO:0060334		21	0.341825	1.19938	0.208333	0.373189	1	4542	tags=43%, list=29%, signal=60%
ALCOHOL BINDING%GO%GO:0043178	ALCOHOL BINDING%GO%GO:0043178		35	0.302299	1.19869	0.205379	0.374235	1	3499	tags=34%, list=22%, signal=44%
ST_GAQ_PATHWAY%MSIGDB_C2%ST_GAQ_PATHWAY	ST_GAQ_PATHWAY%MSIGDB_C2%ST_GAQ_PATHWAY		26	0.33228	1.19854	0.198511	0.374238	1	4318	tags=46%, list=27%, signal=63%
PROTEIN KINASE C BINDING%GO%GO:0005080	PROTEIN KINASE C BINDING%GO%GO:0005080		30	0.321567	1.19828	0.18136	0.374417	1	3574	tags=43%, list=23%, signal=56%
SIGNALING BY INTERLEUKINS%REACTOME%REACT_22232.2	SIGNALING BY INTERLEUKINS%REACTOME%REACT_22232.2		102	0.235592	1.19765	0.122754	0.375286	1	2387	tags=23%, list=15%, signal=26%
PHOSPHATIDYLINOSITOL-MEDIATED SIGNALING%GO%GO:0048015	PHOSPHATIDYLINOSITOL-MEDIATED SIGNALING%GO%GO:0048015		78	0.255411	1.19764	0.150725	0.375004	1	4100	tags=36%, list=26%, signal=48%
SA_PTEN_PATHWAY%MSIGDB_C2%SA_PTEN_PATHWAY	SA_PTEN_PATHWAY%MSIGDB_C2%SA_PTEN_PATHWAY		16	0.373562	1.19741	0.218137	0.375127	1	2152	tags=31%, list=14%, signal=36%
COATED PIT%GO%GO:0005905	COATED PIT%GO%GO:0005905		25	0.323035	1.1972	0.199488	0.375228	1	1729	tags=24%, list=11%, signal=27%
SIG_REGULATION_OF_THE_ACTIN_CYTOSKELETON_BY_RHO_GTPASES%MSIGDB_C2%SIG_REGULATION_OF_THE_ACTIN_CYTOSKELETON_BY_RHO_GTPASES	SIG_REGULATION_OF_THE_ACTIN_CYTOSKELETON_BY_RHO_GTPASES%MSIGDB_C2%SIG_REGULATION_OF_THE_ACTIN_CYTOSKELETON_BY_RHO_GTPASES		31	0.309739	1.197	0.201166	0.375324	1	3660	tags=39%, list=23%, signal=50%
REGULATION OF CELL MORPHOGENESIS%GO%GO:0022604	REGULATION OF CELL MORPHOGENESIS%GO%GO:0022604		187	0.218745	1.19658	0.0784983	0.375831	1	2901	tags=26%, list=18%, signal=31%
STEROL BINDING%GO%GO:0032934	STEROL BINDING%GO%GO:0032934		26	0.320083	1.19648	0.184987	0.375703	1	3499	tags=35%, list=22%, signal=44%
ASSOCIATION OF LICENSING FACTORS WITH THE PRE-REPLICATIVE COMPLEX%REACTOME%REACT_1181.3	ASSOCIATION OF LICENSING FACTORS WITH THE PRE-REPLICATIVE COMPLEX%REACTOME%REACT_1181.3		15	0.383908	1.19641	0.214797	0.375535	1	1918	tags=33%, list=12%, signal=38%
TRIACYLGLYCEROL BIOSYNTHESIS%HUMANCYC%TRIGLSYN-PWY	TRIACYLGLYCEROL BIOSYNTHESIS%HUMANCYC%TRIGLSYN-PWY		16	0.376365	1.19509	0.229885	0.377761	1	2617	tags=25%, list=17%, signal=30%
REGULATION OF MAPK CASCADE%GO%GO:0043408	REGULATION OF MAPK CASCADE%GO%GO:0043408		313	0.201477	1.19504	0.0478088	0.377545	1	2488	tags=21%, list=16%, signal=25%
COLLAGEN BINDING%GO%GO:0005518	COLLAGEN BINDING%GO%GO:0005518		28	0.320028	1.19468	0.191847	0.377897	1	1364	tags=18%, list=9%, signal=20%
POSITIVE REGULATION OF FAT CELL DIFFERENTIATION%GO%GO:0045600	POSITIVE REGULATION OF FAT CELL DIFFERENTIATION%GO%GO:0045600		18	0.362373	1.19425	0.239336	0.37839	1	2533	tags=44%, list=16%, signal=53%
ACTIVATED TAK1 MEDIATES P38 MAPK ACTIVATION%REACTOME%REACT_21399.2	ACTIVATED TAK1 MEDIATES P38 MAPK ACTIVATION%REACTOME%REACT_21399.2		17	0.369824	1.19411	0.225564	0.378365	1	4833	tags=59%, list=31%, signal=85%
NEGATIVE REGULATION OF STRESS-ACTIVATED PROTEIN KINASE SIGNALING CASCADE%GO%GO:0070303	NEGATIVE REGULATION OF STRESS-ACTIVATED PROTEIN KINASE SIGNALING CASCADE%GO%GO:0070303		22	0.334381	1.19407	0.214781	0.378125	1	1995	tags=27%, list=13%, signal=31%
NEGATIVE REGULATION OF CATALYTIC ACTIVITY%GO%GO:0043086	NEGATIVE REGULATION OF CATALYTIC ACTIVITY%GO%GO:0043086		395	0.197123	1.19392	0.0241546	0.378111	1	3041	tags=24%, list=19%, signal=29%
ALCOHOL METABOLIC PROCESS%GO%GO:0006066	ALCOHOL METABOLIC PROCESS%GO%GO:0006066		152	0.223118	1.19369	0.0920635	0.378207	1	2843	tags=26%, list=18%, signal=31%
ADENYL RIBONUCLEOTIDE BINDING%GO%GO:0032559	ADENYL RIBONUCLEOTIDE BINDING%GO%GO:0032559		252	0.206671	1.19354	0.0687023	0.378217	1	3852	tags=33%, list=24%, signal=42%
ANGIOPOIETIN RECEPTOR TIE2-MEDIATED SIGNALING%PATHWAY INTERACTION DATABASE NCI-NATURE CURATED DATA%ANGIOPOIETIN RECEPTOR TIE2-MEDIATED SIGNALING	ANGIOPOIETIN RECEPTOR TIE2-MEDIATED SIGNALING%PATHWAY INTERACTION DATABASE NCI-NATURE CURATED DATA%ANGIOPOIETIN RECEPTOR TIE2-MEDIATED SIGNALING		46	0.287058	1.19343	0.175	0.378142	1	2599	tags=28%, list=17%, signal=34%
SIG_CHEMOTAXIS%MSIGDB_C2%SIG_CHEMOTAXIS	SIG_CHEMOTAXIS%MSIGDB_C2%SIG_CHEMOTAXIS		40	0.293226	1.19327	0.210959	0.37813	1	3541	tags=35%, list=22%, signal=45%
POSITIVE REGULATION OF WNT RECEPTOR SIGNALING PATHWAY%GO%GO:0030177	POSITIVE REGULATION OF WNT RECEPTOR SIGNALING PATHWAY%GO%GO:0030177		54	0.269529	1.19324	0.173295	0.377885	1	1490	tags=19%, list=9%, signal=20%
STRESS-ACTIVATED PROTEIN KINASE SIGNALING CASCADE%GO%GO:0031098	STRESS-ACTIVATED PROTEIN KINASE SIGNALING CASCADE%GO%GO:0031098		94	0.242163	1.19281	0.148148	0.378429	1	2125	tags=23%, list=13%, signal=27%
TETRAPYRROLE BINDING%GO%GO:0046906	TETRAPYRROLE BINDING%GO%GO:0046906		34	0.302403	1.19268	0.199501	0.3784	1	2760	tags=29%, list=18%, signal=36%
TOLL LIKE RECEPTOR 4 (TLR4) CASCADE%REACTOME%REACT_6894.8	TOLL LIKE RECEPTOR 4 (TLR4) CASCADE%REACTOME%REACT_6894.8		115	0.233704	1.19075	0.106312	0.381933	1	2187	tags=21%, list=14%, signal=24%
BIOCARTA_NKCELLS_PATHWAY%MSIGDB_C2%BIOCARTA_NKCELLS_PATHWAY	BIOCARTA_NKCELLS_PATHWAY%MSIGDB_C2%BIOCARTA_NKCELLS_PATHWAY		19	0.354277	1.19053	0.229008	0.38199	1	3387	tags=37%, list=22%, signal=47%
GTPASE ACTIVATOR ACTIVITY%GO%GO:0005096	GTPASE ACTIVATOR ACTIVITY%GO%GO:0005096		104	0.238709	1.19046	0.146409	0.381845	1	2766	tags=27%, list=18%, signal=32%
REGULATION OF DNA BINDING%GO%GO:0051101	REGULATION OF DNA BINDING%GO%GO:0051101		47	0.276384	1.18937	0.18961	0.383674	1	2073	tags=21%, list=13%, signal=24%
TRAF6 MEDIATED INDUCTION OF PROINFLAMMATORY CYTOKINES%REACTOME%REACT_6782.4	TRAF6 MEDIATED INDUCTION OF PROINFLAMMATORY CYTOKINES%REACTOME%REACT_6782.4		71	0.250759	1.18889	0.151429	0.384328	1	2125	tags=20%, list=13%, signal=23%
RUFFLE MEMBRANE%GO%GO:0032587	RUFFLE MEMBRANE%GO%GO:0032587		30	0.304601	1.18887	0.199475	0.384055	1	2264	tags=30%, list=14%, signal=35%
CAVEOLA%GO%GO:0005901	CAVEOLA%GO%GO:0005901		35	0.303226	1.18866	0.208431	0.384156	1	2141	tags=23%, list=14%, signal=26%
ENDOPLASMIC RETICULUM MEMBRANE%GO%GO:0005789	ENDOPLASMIC RETICULUM MEMBRANE%GO%GO:0005789		384	0.198257	1.18801	0.0424528	0.385127	1	2895	tags=23%, list=18%, signal=28%
CELL ACTIVATION INVOLVED IN IMMUNE RESPONSE%GO%GO:0002263	CELL ACTIVATION INVOLVED IN IMMUNE RESPONSE%GO%GO:0002263		40	0.283115	1.18615	0.206107	0.388415	1	1729	tags=20%, list=11%, signal=22%
ADENYL NUCLEOTIDE BINDING%GO%GO:0030554	ADENYL NUCLEOTIDE BINDING%GO%GO:0030554		252	0.206671	1.18588	0.0703704	0.388664	1	3852	tags=33%, list=24%, signal=42%
POSITIVE REGULATION OF TYPE I INTERFERON PRODUCTION%GO%GO:0032481	POSITIVE REGULATION OF TYPE I INTERFERON PRODUCTION%GO%GO:0032481		35	0.299609	1.18579	0.192612	0.388517	1	2054	tags=20%, list=13%, signal=23%
REGULATION OF S PHASE%GO%GO:0033261	REGULATION OF S PHASE%GO%GO:0033261		22	0.335118	1.18522	0.21197	0.389328	1	1343	tags=18%, list=9%, signal=20%
REGULATION OF CELL MORPHOGENESIS INVOLVED IN DIFFERENTIATION%GO%GO:0010769	REGULATION OF CELL MORPHOGENESIS INVOLVED IN DIFFERENTIATION%GO%GO:0010769		110	0.234319	1.18509	0.12	0.389286	1	2794	tags=27%, list=18%, signal=33%
RIG-I-LIKE RECEPTOR SIGNALING PATHWAY%KEGG%HSA04622	RIG-I-LIKE RECEPTOR SIGNALING PATHWAY%KEGG%HSA04622		51	0.275979	1.18451	0.179063	0.390124	1	2439	tags=25%, list=15%, signal=30%
ACTIN FILAMENT ORGANIZATION%GO%GO:0007015	ACTIN FILAMENT ORGANIZATION%GO%GO:0007015		71	0.251296	1.18437	0.151261	0.390129	1	2394	tags=25%, list=15%, signal=30%
TRNA METABOLIC PROCESS%GO%GO:0006399	TRNA METABOLIC PROCESS%GO%GO:0006399		67	0.258172	1.18416	0.190217	0.390196	1	4022	tags=33%, list=26%, signal=44%
SIGNAL TRANSDUCTION IN RESPONSE TO DNA DAMAGE%GO%GO:0042770	SIGNAL TRANSDUCTION IN RESPONSE TO DNA DAMAGE%GO%GO:0042770		89	0.239572	1.18384	0.137466	0.390526	1	4234	tags=36%, list=27%, signal=49%
APPENDAGE MORPHOGENESIS%GO%GO:0035107	APPENDAGE MORPHOGENESIS%GO%GO:0035107		38	0.289133	1.1838	0.186701	0.390296	1	2452	tags=21%, list=16%, signal=25%
POSITIVE REGULATION OF BLOOD VESSEL ENDOTHELIAL CELL MIGRATION%GO%GO:0043536	POSITIVE REGULATION OF BLOOD VESSEL ENDOTHELIAL CELL MIGRATION%GO%GO:0043536		19	0.349231	1.18371	0.193853	0.390172	1	3880	tags=47%, list=25%, signal=63%
REGULATION OF MULTI-ORGANISM PROCESS%GO%GO:0043900	REGULATION OF MULTI-ORGANISM PROCESS%GO%GO:0043900		167	0.217132	1.18364	0.0996979	0.389997	1	2629	tags=23%, list=17%, signal=28%
P38 SIGNALING MEDIATED BY MAPKAP KINASES%PATHWAY INTERACTION DATABASE NCI-NATURE CURATED DATA%P38 SIGNALING MEDIATED BY MAPKAP KINASES	P38 SIGNALING MEDIATED BY MAPKAP KINASES%PATHWAY INTERACTION DATABASE NCI-NATURE CURATED DATA%P38 SIGNALING MEDIATED BY MAPKAP KINASES		20	0.343215	1.18347	0.207729	0.390005	1	2445	tags=30%, list=16%, signal=35%
MRNA PROCESSING%REACTOME%REACT_1675.2	MRNA PROCESSING%REACTOME%REACT_1675.2		149	0.220755	1.18321	0.116352	0.390201	1	3719	tags=32%, list=24%, signal=41%
POSITIVE REGULATION OF LIPID TRANSPORT%GO%GO:0032370	POSITIVE REGULATION OF LIPID TRANSPORT%GO%GO:0032370		17	0.360578	1.18269	0.222477	0.390942	1	4369	tags=47%, list=28%, signal=65%
MULTI-ORGANISM TRANSPORT%GO%GO:0044766	MULTI-ORGANISM TRANSPORT%GO%GO:0044766		24	0.327461	1.18268	0.235589	0.390654	1	3253	tags=38%, list=21%, signal=47%
BMP RECEPTOR SIGNALING%PATHWAY INTERACTION DATABASE NCI-NATURE CURATED DATA%BMP RECEPTOR SIGNALING	BMP RECEPTOR SIGNALING%PATHWAY INTERACTION DATABASE NCI-NATURE CURATED DATA%BMP RECEPTOR SIGNALING		39	0.293093	1.18252	0.181818	0.390684	1	2204	tags=31%, list=14%, signal=36%
B CELL DIFFERENTIATION%GO%GO:0030183	B CELL DIFFERENTIATION%GO%GO:0030183		32	0.301873	1.18201	0.221925	0.391423	1	2264	tags=28%, list=14%, signal=33%
BIOCARTA_WNT_PATHWAY%MSIGDB_C2%BIOCARTA_WNT_PATHWAY	BIOCARTA_WNT_PATHWAY%MSIGDB_C2%BIOCARTA_WNT_PATHWAY		24	0.323624	1.1817	0.224439	0.391725	1	2533	tags=38%, list=16%, signal=45%
RECEPTOR TYROSINE KINASE BINDING%GO%GO:0030971	RECEPTOR TYROSINE KINASE BINDING%GO%GO:0030971		24	0.331944	1.18127	0.192802	0.392317	1	2702	tags=33%, list=17%, signal=40%
REGULATION OF DENDRITE MORPHOGENESIS%GO%GO:0048814	REGULATION OF DENDRITE MORPHOGENESIS%GO%GO:0048814		26	0.316037	1.18122	0.203931	0.392109	1	1372	tags=27%, list=9%, signal=29%
WNT SIGNALING NETWORK%PATHWAY INTERACTION DATABASE NCI-NATURE CURATED DATA%WNT SIGNALING NETWORK	WNT SIGNALING NETWORK%PATHWAY INTERACTION DATABASE NCI-NATURE CURATED DATA%WNT SIGNALING NETWORK		24	0.331769	1.18094	0.223558	0.392384	1	2292	tags=29%, list=15%, signal=34%
LIPID BIOSYNTHETIC PROCESS%GO%GO:0008610	LIPID BIOSYNTHETIC PROCESS%GO%GO:0008610		343	0.197135	1.18088	0.0754717	0.392169	1	3653	tags=29%, list=23%, signal=38%
ACTIVATED NOTCH1 TRANSMITS SIGNAL TO THE NUCLEUS%REACTOME%REACT_118614.2	ACTIVATED NOTCH1 TRANSMITS SIGNAL TO THE NUCLEUS%REACTOME%REACT_118614.2		26	0.317585	1.18066	0.225806	0.392326	1	648	tags=19%, list=4%, signal=20%
SIGNALING BY FGFR1 FUSION MUTANTS%REACTOME%REACT_121141.2	SIGNALING BY FGFR1 FUSION MUTANTS%REACTOME%REACT_121141.2		17	0.364861	1.18063	0.23185	0.392064	1	3504	tags=47%, list=22%, signal=60%
NEUROTROPHIN SIGNALING PATHWAY%KEGG%HSA04722	NEUROTROPHIN SIGNALING PATHWAY%KEGG%HSA04722		122	0.228313	1.18013	0.110795	0.392735	1	2152	tags=21%, list=14%, signal=24%
REGULATION OF CELL PROJECTION ORGANIZATION%GO%GO:0031344	REGULATION OF CELL PROJECTION ORGANIZATION%GO%GO:0031344		145	0.225782	1.17896	0.137821	0.394735	1	1372	tags=17%, list=9%, signal=19%
CHLORIDE TRANSMEMBRANE TRANSPORTER ACTIVITY%GO%GO:0015108	CHLORIDE TRANSMEMBRANE TRANSPORTER ACTIVITY%GO%GO:0015108		28	0.306733	1.17804	0.185185	0.39632	1	2484	tags=36%, list=16%, signal=42%
UBIQUITIN MEDIATED PROTEOLYSIS%KEGG%HSA04120	UBIQUITIN MEDIATED PROTEOLYSIS%KEGG%HSA04120		132	0.225589	1.17801	0.122093	0.396093	1	3437	tags=30%, list=22%, signal=38%
TRIGLYCERIDE BIOSYNTHETIC PROCESS%GO%GO:0019432	TRIGLYCERIDE BIOSYNTHETIC PROCESS%GO%GO:0019432		35	0.295495	1.1779	0.205556	0.395983	1	3653	tags=40%, list=23%, signal=52%
POSITIVE REGULATION OF PROTEIN KINASE ACTIVITY%GO%GO:0045860	POSITIVE REGULATION OF PROTEIN KINASE ACTIVITY%GO%GO:0045860		302	0.200314	1.17787	0.0859375	0.395726	1	2993	tags=24%, list=19%, signal=28%
PROTEIN MODIFICATION BY SMALL PROTEIN CONJUGATION%GO%GO:0032446	PROTEIN MODIFICATION BY SMALL PROTEIN CONJUGATION%GO%GO:0032446		324	0.198323	1.17771	0.0722433	0.395757	1	3711	tags=30%, list=24%, signal=38%
MICROTUBULE ORGANIZING CENTER ORGANIZATION%GO%GO:0031023	MICROTUBULE ORGANIZING CENTER ORGANIZATION%GO%GO:0031023		51	0.273306	1.17714	0.203297	0.396617	1	2414	tags=31%, list=15%, signal=37%
PEPTIDYL-SERINE MODIFICATION%GO%GO:0018209	PEPTIDYL-SERINE MODIFICATION%GO%GO:0018209		58	0.269083	1.17692	0.163102	0.396769	1	1962	tags=22%, list=12%, signal=26%
GAP-FILLING DNA REPAIR SYNTHESIS AND LIGATION IN GG-NER%REACTOME%REACT_1998.3	GAP-FILLING DNA REPAIR SYNTHESIS AND LIGATION IN GG-NER%REACTOME%REACT_1998.3		16	0.363697	1.17683	0.256659	0.396627	1	4272	tags=56%, list=27%, signal=77%
TRANSCRIPTION REGULATORY REGION SEQUENCE-SPECIFIC DNA BINDING%GO%GO:0000976	TRANSCRIPTION REGULATORY REGION SEQUENCE-SPECIFIC DNA BINDING%GO%GO:0000976		64	0.259326	1.1767	0.19891	0.39655	1	2066	tags=22%, list=13%, signal=25%
CYTOSKELETAL PROTEIN BINDING%GO%GO:0008092	CYTOSKELETAL PROTEIN BINDING%GO%GO:0008092		319	0.198944	1.17667	0.060241	0.396298	1	2297	tags=19%, list=15%, signal=22%
DOWNSTREAM TCR SIGNALING%REACTOME%REACT_12555.2	DOWNSTREAM TCR SIGNALING%REACTOME%REACT_12555.2		38	0.29229	1.17658	0.221053	0.396173	1	1694	tags=21%, list=11%, signal=24%
REGULATION OF PRODUCTION OF MOLECULAR MEDIATOR OF IMMUNE RESPONSE%GO%GO:0002700	REGULATION OF PRODUCTION OF MOLECULAR MEDIATOR OF IMMUNE RESPONSE%GO%GO:0002700		33	0.299171	1.17615	0.20802	0.396723	1	1395	tags=18%, list=9%, signal=20%
TOXOPLASMOSIS%KEGG%HSA05145	TOXOPLASMOSIS%KEGG%HSA05145		118	0.225207	1.17607	0.146104	0.396561	1	2486	tags=23%, list=16%, signal=27%
RNA POLYMERASE II CORE PROMOTER PROXIMAL REGION SEQUENCE-SPECIFIC DNA BINDING%GO%GO:0000978	RNA POLYMERASE II CORE PROMOTER PROXIMAL REGION SEQUENCE-SPECIFIC DNA BINDING%GO%GO:0000978		17	0.365557	1.17555	0.261965	0.397279	1	2066	tags=29%, list=13%, signal=34%
OUTER MEMBRANE%GO%GO:0019867	OUTER MEMBRANE%GO%GO:0019867		72	0.250207	1.17526	0.184211	0.397548	1	3224	tags=28%, list=20%, signal=35%
ENDOSOME ORGANIZATION%GO%GO:0007032	ENDOSOME ORGANIZATION%GO%GO:0007032		18	0.357687	1.17457	0.248756	0.398603	1	4464	tags=50%, list=28%, signal=70%
CELLULAR RESPONSE TO CALCIUM ION%GO%GO:0071277	CELLULAR RESPONSE TO CALCIUM ION%GO%GO:0071277		17	0.357555	1.17445	0.235294	0.398549	1	1645	tags=24%, list=10%, signal=26%
DEOXYRIBONUCLEASE ACTIVITY%GO%GO:0004536	DEOXYRIBONUCLEASE ACTIVITY%GO%GO:0004536		29	0.310625	1.17443	0.227154	0.39829	1	4565	tags=45%, list=29%, signal=63%
NEUTRAL LIPID BIOSYNTHETIC PROCESS%GO%GO:0046460	NEUTRAL LIPID BIOSYNTHETIC PROCESS%GO%GO:0046460		37	0.284243	1.17417	0.222785	0.398501	1	3653	tags=38%, list=23%, signal=49%
REGULATION OF LIPID CATABOLIC PROCESS%GO%GO:0050994	REGULATION OF LIPID CATABOLIC PROCESS%GO%GO:0050994		26	0.317595	1.17384	0.224771	0.398842	1	1129	tags=15%, list=7%, signal=17%
T CELL RECEPTOR SIGNALING PATHWAY%KEGG%HSA04660	T CELL RECEPTOR SIGNALING PATHWAY%KEGG%HSA04660		100	0.236677	1.17376	0.138889	0.398706	1	2152	tags=21%, list=14%, signal=24%
GLYCEROPHOSPHOLIPID BIOSYNTHETIC PROCESS%GO%GO:0046474	GLYCEROPHOSPHOLIPID BIOSYNTHETIC PROCESS%GO%GO:0046474		167	0.214574	1.17325	0.140625	0.399449	1	2649	tags=25%, list=17%, signal=29%
CALMODULIN BINDING%GO%GO:0005516	CALMODULIN BINDING%GO%GO:0005516		42	0.281707	1.17325	0.229974	0.399148	1	3214	tags=33%, list=20%, signal=42%
REGULATION OF RAC1 ACTIVITY%PATHWAY INTERACTION DATABASE NCI-NATURE CURATED DATA%REGULATION OF RAC1 ACTIVITY	REGULATION OF RAC1 ACTIVITY%PATHWAY INTERACTION DATABASE NCI-NATURE CURATED DATA%REGULATION OF RAC1 ACTIVITY		38	0.2927	1.17254	0.217848	0.400317	1	2520	tags=32%, list=16%, signal=38%
CELLULAR RESPONSE TO REACTIVE OXYGEN SPECIES%GO%GO:0034614	CELLULAR RESPONSE TO REACTIVE OXYGEN SPECIES%GO%GO:0034614		44	0.275469	1.17227	0.239796	0.400554	1	1590	tags=20%, list=10%, signal=23%
PHOSPHOLIPID BIOSYNTHETIC PROCESS%GO%GO:0008654	PHOSPHOLIPID BIOSYNTHETIC PROCESS%GO%GO:0008654		175	0.214804	1.1722	0.136519	0.400391	1	2649	tags=25%, list=17%, signal=29%
NEGATIVE REGULATION OF STRESS-ACTIVATED MAPK CASCADE%GO%GO:0032873	NEGATIVE REGULATION OF STRESS-ACTIVATED MAPK CASCADE%GO%GO:0032873		22	0.334381	1.17162	0.223058	0.401205	1	1995	tags=27%, list=13%, signal=31%
SIGNALING EVENTS MEDIATED BY PTP1B%PATHWAY INTERACTION DATABASE NCI-NATURE CURATED DATA%SIGNALING EVENTS MEDIATED BY PTP1B	SIGNALING EVENTS MEDIATED BY PTP1B%PATHWAY INTERACTION DATABASE NCI-NATURE CURATED DATA%SIGNALING EVENTS MEDIATED BY PTP1B		47	0.27738	1.17123	0.205195	0.401667	1	1694	tags=19%, list=11%, signal=21%
REGULATION OF SEQUENCE-SPECIFIC DNA BINDING TRANSCRIPTION FACTOR ACTIVITY%GO%GO:0051090	REGULATION OF SEQUENCE-SPECIFIC DNA BINDING TRANSCRIPTION FACTOR ACTIVITY%GO%GO:0051090		261	0.202053	1.17096	0.095057	0.401933	1	2064	tags=16%, list=13%, signal=19%
ACUTE MYELOID LEUKEMIA%KEGG%HSA05221	ACUTE MYELOID LEUKEMIA%KEGG%HSA05221		57	0.264817	1.17069	0.189333	0.402179	1	2152	tags=21%, list=14%, signal=24%
TERPENOID METABOLIC PROCESS%GO%GO:0006721	TERPENOID METABOLIC PROCESS%GO%GO:0006721		30	0.309557	1.17033	0.231608	0.402615	1	3951	tags=33%, list=25%, signal=44%
GTP BINDING%GO%GO:0005525	GTP BINDING%GO%GO:0005525		75	0.245823	1.17028	0.169916	0.402395	1	2248	tags=23%, list=14%, signal=26%
LEUKOCYTE ACTIVATION INVOLVED IN IMMUNE RESPONSE%GO%GO:0002366	LEUKOCYTE ACTIVATION INVOLVED IN IMMUNE RESPONSE%GO%GO:0002366		40	0.283115	1.17001	0.232493	0.4026	1	1729	tags=20%, list=11%, signal=22%
BIOCARTA_AT1R_PATHWAY%MSIGDB_C2%BIOCARTA_AT1R_PATHWAY	BIOCARTA_AT1R_PATHWAY%MSIGDB_C2%BIOCARTA_AT1R_PATHWAY		33	0.296655	1.16942	0.226044	0.403488	1	3404	tags=42%, list=22%, signal=54%
PYRUVATE METABOLIC PROCESS%GO%GO:0006090	PYRUVATE METABOLIC PROCESS%GO%GO:0006090		23	0.321394	1.16913	0.243373	0.403822	1	2020	tags=30%, list=13%, signal=35%
GLYCEROPHOSPHOLIPID METABOLISM%KEGG%HSA00564	GLYCEROPHOSPHOLIPID METABOLISM%KEGG%HSA00564		67	0.253113	1.16898	0.188366	0.403831	1	2649	tags=25%, list=17%, signal=30%
EXONUCLEOLYTIC NUCLEAR-TRANSCRIBED MRNA CATABOLIC PROCESS INVOLVED IN DEADENYLATION-DEPENDENT DECAY%GO%GO:0043928	EXONUCLEOLYTIC NUCLEAR-TRANSCRIBED MRNA CATABOLIC PROCESS INVOLVED IN DEADENYLATION-DEPENDENT DECAY%GO%GO:0043928		28	0.319427	1.16792	0.240933	0.405725	1	1292	tags=14%, list=8%, signal=16%
POSITIVE REGULATION OF KINASE ACTIVITY%GO%GO:0033674	POSITIVE REGULATION OF KINASE ACTIVITY%GO%GO:0033674		314	0.19791	1.16767	0.0617284	0.405919	1	3550	tags=28%, list=23%, signal=35%
MITOTIC DNA INTEGRITY CHECKPOINT%GO%GO:0044774	MITOTIC DNA INTEGRITY CHECKPOINT%GO%GO:0044774		75	0.247089	1.1673	0.166667	0.406364	1	3245	tags=29%, list=21%, signal=37%
IL2 SIGNALING EVENTS MEDIATED BY STAT5%PATHWAY INTERACTION DATABASE NCI-NATURE CURATED DATA%IL2 SIGNALING EVENTS MEDIATED BY STAT5	IL2 SIGNALING EVENTS MEDIATED BY STAT5%PATHWAY INTERACTION DATABASE NCI-NATURE CURATED DATA%IL2 SIGNALING EVENTS MEDIATED BY STAT5		28	0.314293	1.16588	0.210654	0.408973	1	2152	tags=29%, list=14%, signal=33%
BIOCARTA_P38MAPK_PATHWAY%MSIGDB_C2%BIOCARTA_P38MAPK_PATHWAY	BIOCARTA_P38MAPK_PATHWAY%MSIGDB_C2%BIOCARTA_P38MAPK_PATHWAY		40	0.283889	1.16425	0.201044	0.41207	1	2441	tags=25%, list=15%, signal=30%
GAP-FILLING DNA REPAIR SYNTHESIS AND LIGATION IN TC-NER%REACTOME%REACT_74.3	GAP-FILLING DNA REPAIR SYNTHESIS AND LIGATION IN TC-NER%REACTOME%REACT_74.3		16	0.363697	1.16416	0.231552	0.411924	1	4272	tags=56%, list=27%, signal=77%
CHOLESTEROL BINDING%GO%GO:0015485	CHOLESTEROL BINDING%GO%GO:0015485		24	0.325149	1.16416	0.24557	0.411615	1	3499	tags=33%, list=22%, signal=43%
TRANSFERASE ACTIVITY, TRANSFERRING GLYCOSYL GROUPS%GO%GO:0016757	TRANSFERASE ACTIVITY, TRANSFERRING GLYCOSYL GROUPS%GO%GO:0016757		129	0.223193	1.16334	0.15	0.413103	1	2622	tags=26%, list=17%, signal=30%
SIGNALING EVENTS MEDIATED BY HDAC CLASS I%PATHWAY INTERACTION DATABASE NCI-NATURE CURATED DATA%SIGNALING EVENTS MEDIATED BY HDAC CLASS I	SIGNALING EVENTS MEDIATED BY HDAC CLASS I%PATHWAY INTERACTION DATABASE NCI-NATURE CURATED DATA%SIGNALING EVENTS MEDIATED BY HDAC CLASS I		65	0.254398	1.16291	0.193182	0.413678	1	3451	tags=29%, list=22%, signal=37%
VESICLE COATING%GO%GO:0006901	VESICLE COATING%GO%GO:0006901		31	0.300805	1.16261	0.23445	0.41395	1	2396	tags=29%, list=15%, signal=34%
NEGATIVE REGULATION OF PROTEIN MODIFICATION PROCESS%GO%GO:0031400	NEGATIVE REGULATION OF PROTEIN MODIFICATION PROCESS%GO%GO:0031400		262	0.199182	1.16207	0.0909091	0.414773	1	3670	tags=29%, list=23%, signal=38%
GLYCEROLIPID BIOSYNTHETIC PROCESS%GO%GO:0045017	GLYCEROLIPID BIOSYNTHETIC PROCESS%GO%GO:0045017		187	0.208087	1.16168	0.137457	0.415219	1	2649	tags=24%, list=17%, signal=29%
REGULATION OF STRESS-ACTIVATED MAPK CASCADE%GO%GO:0032872	REGULATION OF STRESS-ACTIVATED MAPK CASCADE%GO%GO:0032872		109	0.22992	1.16127	0.18314	0.415768	1	3441	tags=31%, list=22%, signal=40%
NEURAL TUBE DEVELOPMENT%GO%GO:0021915	NEURAL TUBE DEVELOPMENT%GO%GO:0021915		40	0.280138	1.16114	0.207756	0.415716	1	2242	tags=25%, list=14%, signal=29%
REGULATION OF FIBROBLAST PROLIFERATION%GO%GO:0048145	REGULATION OF FIBROBLAST PROLIFERATION%GO%GO:0048145		40	0.280892	1.16095	0.222494	0.415785	1	3880	tags=33%, list=25%, signal=43%
BIOCARTA_MPR_PATHWAY%MSIGDB_C2%BIOCARTA_MPR_PATHWAY	BIOCARTA_MPR_PATHWAY%MSIGDB_C2%BIOCARTA_MPR_PATHWAY		30	0.305324	1.16093	0.227941	0.415515	1	2661	tags=37%, list=17%, signal=44%
CENTROSOME%GO%GO:0005813	CENTROSOME%GO%GO:0005813		325	0.19531	1.16069	0.0702479	0.415718	1	3014	tags=26%, list=19%, signal=31%
ESTROGEN RECEPTOR BINDING%GO%GO:0030331	ESTROGEN RECEPTOR BINDING%GO%GO:0030331		23	0.330509	1.16029	0.228774	0.416257	1	3564	tags=43%, list=23%, signal=56%
PEROXISOMAL TRANSPORT%GO%GO:0043574	PEROXISOMAL TRANSPORT%GO%GO:0043574		17	0.356929	1.16025	0.238554	0.416014	1	215	tags=12%, list=1%, signal=12%
POSITIVE REGULATION OF INTERLEUKIN-6 PRODUCTION%GO%GO:0032755	POSITIVE REGULATION OF INTERLEUKIN-6 PRODUCTION%GO%GO:0032755		17	0.350888	1.16018	0.269417	0.41583	1	1829	tags=29%, list=12%, signal=33%
ACYLGLYCEROL BIOSYNTHETIC PROCESS%GO%GO:0046463	ACYLGLYCEROL BIOSYNTHETIC PROCESS%GO%GO:0046463		37	0.284243	1.15988	0.229167	0.41619	1	3653	tags=38%, list=23%, signal=49%
STEROL METABOLIC PROCESS%GO%GO:0016125	STEROL METABOLIC PROCESS%GO%GO:0016125		53	0.268717	1.15965	0.212276	0.416334	1	4711	tags=49%, list=30%, signal=70%
REGULATION OF ORGANELLE ORGANIZATION%GO%GO:0033043	REGULATION OF ORGANELLE ORGANIZATION%GO%GO:0033043		361	0.193365	1.15949	0.0941704	0.41634	1	3885	tags=31%, list=25%, signal=41%
TOLL LIKE RECEPTOR 10 (TLR10) CASCADE%REACTOME%REACT_9027.5	TOLL LIKE RECEPTOR 10 (TLR10) CASCADE%REACTOME%REACT_9027.5		81	0.239974	1.15942	0.196721	0.416192	1	2133	tags=20%, list=14%, signal=23%
RESPONSE TO REACTIVE OXYGEN SPECIES%GO%GO:0000302	RESPONSE TO REACTIVE OXYGEN SPECIES%GO%GO:0000302		60	0.254839	1.1594	0.247191	0.415918	1	1590	tags=20%, list=10%, signal=22%
REGULATION OF PROTEOLYSIS%GO%GO:0030162	REGULATION OF PROTEOLYSIS%GO%GO:0030162		123	0.220859	1.15916	0.172205	0.416097	1	2710	tags=22%, list=17%, signal=26%
REGULATION OF DEFENSE RESPONSE%GO%GO:0031347	REGULATION OF DEFENSE RESPONSE%GO%GO:0031347		300	0.198295	1.15912	0.103586	0.415862	1	2472	tags=21%, list=16%, signal=24%
ACTOMYOSIN%GO%GO:0042641	ACTOMYOSIN%GO%GO:0042641		27	0.313173	1.15901	0.235294	0.415757	1	3852	tags=44%, list=24%, signal=59%
REGULATION OF MITOTIC CELL CYCLE%REACTOME%REACT_21279.2	REGULATION OF MITOTIC CELL CYCLE%REACTOME%REACT_21279.2		80	0.236664	1.15886	0.183024	0.415726	1	4234	tags=36%, list=27%, signal=49%
CAMERA-TYPE EYE MORPHOGENESIS%GO%GO:0048593	CAMERA-TYPE EYE MORPHOGENESIS%GO%GO:0048593		33	0.297774	1.15875	0.215736	0.415647	1	2929	tags=27%, list=19%, signal=33%
INORGANIC ANION TRANSMEMBRANE TRANSPORTER ACTIVITY%GO%GO:0015103	INORGANIC ANION TRANSMEMBRANE TRANSPORTER ACTIVITY%GO%GO:0015103		45	0.270475	1.15815	0.218182	0.416588	1	2550	tags=31%, list=16%, signal=37%
REGULATION OF RNA STABILITY%GO%GO:0043487	REGULATION OF RNA STABILITY%GO%GO:0043487		28	0.306872	1.1579	0.269048	0.416778	1	4692	tags=46%, list=30%, signal=66%
BIOCARTA_ERK_PATHWAY%MSIGDB_C2%BIOCARTA_ERK_PATHWAY	BIOCARTA_ERK_PATHWAY%MSIGDB_C2%BIOCARTA_ERK_PATHWAY		27	0.312657	1.15771	0.234848	0.416889	1	3493	tags=37%, list=22%, signal=48%
PROTEIN CATABOLIC PROCESS%GO%GO:0030163	PROTEIN CATABOLIC PROCESS%GO%GO:0030163		296	0.195401	1.15745	0.104839	0.417111	1	3711	tags=29%, list=24%, signal=38%
REGULATION OF TRANSMEMBRANE RECEPTOR PROTEIN SERINE/THREONINE KINASE SIGNALING PATHWAY%GO%GO:0090092	REGULATION OF TRANSMEMBRANE RECEPTOR PROTEIN SERINE/THREONINE KINASE SIGNALING PATHWAY%GO%GO:0090092		118	0.224914	1.15717	0.153846	0.417392	1	2204	tags=19%, list=14%, signal=22%
REGULATION OF STRESS-ACTIVATED PROTEIN KINASE SIGNALING CASCADE%GO%GO:0070302	REGULATION OF STRESS-ACTIVATED PROTEIN KINASE SIGNALING CASCADE%GO%GO:0070302		110	0.229182	1.15702	0.171512	0.417402	1	3441	tags=31%, list=22%, signal=39%
GROWTH FACTOR RECEPTOR BINDING%GO%GO:0070851	GROWTH FACTOR RECEPTOR BINDING%GO%GO:0070851		55	0.263107	1.15673	0.222513	0.417669	1	1676	tags=16%, list=11%, signal=18%
TRANSCRIPTION INITIATION FROM RNA POLYMERASE II PROMOTER%GO%GO:0006367	TRANSCRIPTION INITIATION FROM RNA POLYMERASE II PROMOTER%GO%GO:0006367		174	0.20856	1.15663	0.139456	0.417561	1	3695	tags=27%, list=23%, signal=35%
DISEASES ASSOCIATED WITH VISUAL TRANSDUCTION%REACTOME%REACT_160102.1	DISEASES ASSOCIATED WITH VISUAL TRANSDUCTION%REACTOME%REACT_160102.1		39	0.28633	1.15628	0.221393	0.418024	1	2255	tags=26%, list=14%, signal=30%
G1 PHASE%REACTOME%REACT_1590.1	G1 PHASE%REACTOME%REACT_1590.1		38	0.286755	1.15628	0.232984	0.417736	1	3222	tags=32%, list=20%, signal=40%
KINESINS%REACTOME%REACT_25201.1	KINESINS%REACTOME%REACT_25201.1		25	0.320345	1.15548	0.26455	0.419085	1	4190	tags=56%, list=27%, signal=76%
BIOCARTA_CXCR4_PATHWAY%MSIGDB_C2%BIOCARTA_CXCR4_PATHWAY	BIOCARTA_CXCR4_PATHWAY%MSIGDB_C2%BIOCARTA_CXCR4_PATHWAY		23	0.318675	1.15538	0.240409	0.41898	1	3387	tags=43%, list=22%, signal=55%
REGULATION OF PROTEASOMAL PROTEIN CATABOLIC PROCESS%GO%GO:0061136	REGULATION OF PROTEASOMAL PROTEIN CATABOLIC PROCESS%GO%GO:0061136		55	0.261202	1.15513	0.227273	0.419199	1	2588	tags=24%, list=16%, signal=28%
NEGATIVE REGULATION OF HYDROLASE ACTIVITY%GO%GO:0051346	NEGATIVE REGULATION OF HYDROLASE ACTIVITY%GO%GO:0051346		161	0.213055	1.15432	0.144695	0.420602	1	2904	tags=23%, list=18%, signal=28%
CYCLIN D ASSOCIATED EVENTS IN G1%REACTOME%REACT_821.2	CYCLIN D ASSOCIATED EVENTS IN G1%REACTOME%REACT_821.2		38	0.286755	1.15429	0.246684	0.420341	1	3222	tags=32%, list=20%, signal=40%
ARMS-MEDIATED ACTIVATION%REACTOME%REACT_12002.4	ARMS-MEDIATED ACTIVATION%REACTOME%REACT_12002.4		22	0.333803	1.15408	0.252577	0.420449	1	1957	tags=23%, list=12%, signal=26%
ENDOSOME%GO%GO:0005768	ENDOSOME%GO%GO:0005768		318	0.194763	1.15381	0.0873016	0.420745	1	1388	tags=14%, list=9%, signal=15%
ANDROGENRECEPTOR%IOB%ANDROGENRECEPTOR	ANDROGENRECEPTOR%IOB%ANDROGENRECEPTOR		131	0.219526	1.15373	0.149254	0.420586	1	3572	tags=27%, list=23%, signal=34%
HISTONE BINDING%GO%GO:0042393	HISTONE BINDING%GO%GO:0042393		90	0.235599	1.15342	0.175	0.42093	1	3885	tags=32%, list=25%, signal=43%
NUCLEOSIDE-TRIPHOSPHATASE ACTIVITY%GO%GO:0017111	NUCLEOSIDE-TRIPHOSPHATASE ACTIVITY%GO%GO:0017111		357	0.189236	1.15323	0.0860656	0.421044	1	2430	tags=20%, list=15%, signal=23%
REGULATION OF CIRCADIAN RHYTHM%GO%GO:0042752	REGULATION OF CIRCADIAN RHYTHM%GO%GO:0042752		15	0.364077	1.15213	0.265589	0.422984	1	1385	tags=27%, list=9%, signal=29%
NUCLEAR EVENTS (KINASE AND TRANSCRIPTION FACTOR ACTIVATION)%REACTOME%REACT_12433.1	NUCLEAR EVENTS (KINASE AND TRANSCRIPTION FACTOR ACTIVATION)%REACTOME%REACT_12433.1		24	0.317701	1.15208	0.244389	0.422786	1	3546	tags=29%, list=23%, signal=38%
TOLL LIKE RECEPTOR 5 (TLR5) CASCADE%REACTOME%REACT_9061.5	TOLL LIKE RECEPTOR 5 (TLR5) CASCADE%REACTOME%REACT_9061.5		81	0.239974	1.1516	0.192201	0.42351	1	2133	tags=20%, list=14%, signal=23%
LIMB MORPHOGENESIS%GO%GO:0035108	LIMB MORPHOGENESIS%GO%GO:0035108		38	0.289133	1.1512	0.237726	0.424065	1	2452	tags=21%, list=16%, signal=25%
MYOFIBRIL%GO%GO:0030016	MYOFIBRIL%GO%GO:0030016		69	0.246143	1.1507	0.205279	0.424813	1	2838	tags=28%, list=18%, signal=33%
RIBOSOME BINDING%GO%GO:0043022	RIBOSOME BINDING%GO%GO:0043022		17	0.353792	1.15053	0.294811	0.42486	1	1599	tags=24%, list=10%, signal=26%
DNA METHYLATION OR DEMETHYLATION%GO%GO:0044728	DNA METHYLATION OR DEMETHYLATION%GO%GO:0044728		38	0.279371	1.1503	0.213514	0.425036	1	1248	tags=16%, list=8%, signal=17%
SEQUENCE-SPECIFIC DNA BINDING%GO%GO:0043565	SEQUENCE-SPECIFIC DNA BINDING%GO%GO:0043565		200	0.20626	1.14952	0.124542	0.426415	1	3539	tags=29%, list=22%, signal=38%
ANAPHASE-PROMOTING COMPLEX-DEPENDENT PROTEASOMAL UBIQUITIN-DEPENDENT PROTEIN CATABOLIC PROCESS%GO%GO:0031145	ANAPHASE-PROMOTING COMPLEX-DEPENDENT PROTEASOMAL UBIQUITIN-DEPENDENT PROTEIN CATABOLIC PROCESS%GO%GO:0031145		78	0.237844	1.14942	0.193038	0.426305	1	4234	tags=36%, list=27%, signal=49%
TRIGLYCERIDE BIOSYNTHESIS%REACTOME%REACT_1190.3	TRIGLYCERIDE BIOSYNTHESIS%REACTOME%REACT_1190.3		34	0.286893	1.14878	0.21883	0.42733	1	3653	tags=41%, list=23%, signal=53%
RETINOID BINDING%GO%GO:0005501	RETINOID BINDING%GO%GO:0005501		18	0.34621	1.14869	0.265116	0.427225	1	1643	tags=22%, list=10%, signal=25%
REGULATION OF KIDNEY DEVELOPMENT%GO%GO:0090183	REGULATION OF KIDNEY DEVELOPMENT%GO%GO:0090183		32	0.297016	1.14709	0.2475	0.430222	1	3880	tags=41%, list=25%, signal=54%
RESPONSE TO RETINOIC ACID%GO%GO:0032526	RESPONSE TO RETINOIC ACID%GO%GO:0032526		45	0.271906	1.14696	0.226064	0.430196	1	3789	tags=33%, list=24%, signal=44%
PROTEIN TARGETING TO PEROXISOME%GO%GO:0006625	PROTEIN TARGETING TO PEROXISOME%GO%GO:0006625		16	0.357791	1.14688	0.28125	0.430067	1	215	tags=13%, list=1%, signal=13%
JAK-STAT CASCADE%GO%GO:0007259	JAK-STAT CASCADE%GO%GO:0007259		40	0.277847	1.14678	0.262599	0.429953	1	2066	tags=25%, list=13%, signal=29%
MESENCHYMAL CELL DEVELOPMENT%GO%GO:0014031	MESENCHYMAL CELL DEVELOPMENT%GO%GO:0014031		50	0.265306	1.14673	0.238845	0.429719	1	3163	tags=26%, list=20%, signal=32%
PROTEIN UBIQUITINATION%GO%GO:0016567	PROTEIN UBIQUITINATION%GO%GO:0016567		302	0.195068	1.1458	0.142349	0.431361	1	3711	tags=30%, list=24%, signal=38%
RESPONSE TO TUMOR NECROSIS FACTOR%GO%GO:0034612	RESPONSE TO TUMOR NECROSIS FACTOR%GO%GO:0034612		55	0.258879	1.14555	0.224189	0.431563	1	3599	tags=31%, list=23%, signal=40%
BIOCARTA_CCR3_PATHWAY%MSIGDB_C2%BIOCARTA_CCR3_PATHWAY	BIOCARTA_CCR3_PATHWAY%MSIGDB_C2%BIOCARTA_CCR3_PATHWAY		20	0.336233	1.14545	0.29803	0.431443	1	3847	tags=50%, list=24%, signal=66%
POSITIVE REGULATION OF DNA REPAIR%GO%GO:0045739	POSITIVE REGULATION OF DNA REPAIR%GO%GO:0045739		21	0.325972	1.14528	0.251256	0.431501	1	1128	tags=19%, list=7%, signal=20%
SENSORY ORGAN DEVELOPMENT%GO%GO:0007423	SENSORY ORGAN DEVELOPMENT%GO%GO:0007423		126	0.22067	1.14472	0.192192	0.43241	1	3566	tags=30%, list=23%, signal=39%
RECYCLING ENDOSOME%GO%GO:0055037	RECYCLING ENDOSOME%GO%GO:0055037		42	0.274678	1.14435	0.240695	0.432901	1	1388	tags=19%, list=9%, signal=21%
RESPONSE TO LIGHT STIMULUS%GO%GO:0009416	RESPONSE TO LIGHT STIMULUS%GO%GO:0009416		101	0.227539	1.1441	0.169643	0.433117	1	4074	tags=36%, list=26%, signal=48%
T CELL RECEPTOR SIGNALING PATHWAY%GO%GO:0050852	T CELL RECEPTOR SIGNALING PATHWAY%GO%GO:0050852		74	0.241119	1.14397	0.227011	0.433109	1	1694	tags=19%, list=11%, signal=21%
BETA3 INTEGRIN CELL SURFACE INTERACTIONS%PATHWAY INTERACTION DATABASE NCI-NATURE CURATED DATA%BETA3 INTEGRIN CELL SURFACE INTERACTIONS	BETA3 INTEGRIN CELL SURFACE INTERACTIONS%PATHWAY INTERACTION DATABASE NCI-NATURE CURATED DATA%BETA3 INTEGRIN CELL SURFACE INTERACTIONS		39	0.279979	1.14371	0.240385	0.433328	1	3180	tags=23%, list=20%, signal=29%
G1 PHASE%GO%GO:0051318	G1 PHASE%GO%GO:0051318		41	0.280626	1.14369	0.240896	0.433065	1	3222	tags=32%, list=20%, signal=40%
REGULATION OF EXOCYTOSIS%GO%GO:0017157	REGULATION OF EXOCYTOSIS%GO%GO:0017157		35	0.286195	1.1436	0.275325	0.432955	1	1295	tags=23%, list=8%, signal=25%
ACTIVATION OF BAD AND TRANSLOCATION TO MITOCHONDRIA%REACTOME%REACT_549.3	ACTIVATION OF BAD AND TRANSLOCATION TO MITOCHONDRIA%REACTOME%REACT_549.3		15	0.36383	1.14323	0.260101	0.433481	1	3224	tags=40%, list=20%, signal=50%
DEFENSE RESPONSE TO VIRUS%GO%GO:0051607	DEFENSE RESPONSE TO VIRUS%GO%GO:0051607		46	0.273545	1.14306	0.229551	0.433543	1	2603	tags=26%, list=17%, signal=31%
UBIQUITIN-DEPENDENT PROTEIN CATABOLIC PROCESS%GO%GO:0006511	UBIQUITIN-DEPENDENT PROTEIN CATABOLIC PROCESS%GO%GO:0006511		247	0.197976	1.14262	0.100358	0.4342	1	3098	tags=25%, list=20%, signal=31%
NEGATIVE REGULATION OF CELL PROLIFERATION%GO%GO:0008285	NEGATIVE REGULATION OF CELL PROLIFERATION%GO%GO:0008285		314	0.193202	1.14236	0.105469	0.434478	1	2855	tags=21%, list=18%, signal=25%
BIOCARTA_PYK2_PATHWAY%MSIGDB_C2%BIOCARTA_PYK2_PATHWAY	BIOCARTA_PYK2_PATHWAY%MSIGDB_C2%BIOCARTA_PYK2_PATHWAY		28	0.304696	1.14196	0.235732	0.435008	1	3546	tags=46%, list=23%, signal=60%
BIOCARTA_PTEN_PATHWAY%MSIGDB_C2%BIOCARTA_PTEN_PATHWAY	BIOCARTA_PTEN_PATHWAY%MSIGDB_C2%BIOCARTA_PTEN_PATHWAY		18	0.344191	1.14188	0.290323	0.434838	1	2264	tags=33%, list=14%, signal=39%
THIOLESTER HYDROLASE ACTIVITY%GO%GO:0016790	THIOLESTER HYDROLASE ACTIVITY%GO%GO:0016790		45	0.270521	1.1413	0.23219	0.435745	1	3049	tags=36%, list=19%, signal=44%
EMBRYO DEVELOPMENT%GO%GO:0009790	EMBRYO DEVELOPMENT%GO%GO:0009790		282	0.195787	1.14116	0.126984	0.435743	1	2593	tags=22%, list=16%, signal=26%
APC C:CDC20 MEDIATED DEGRADATION OF MITOTIC PROTEINS%REACTOME%REACT_6781.3	APC C:CDC20 MEDIATED DEGRADATION OF MITOTIC PROTEINS%REACTOME%REACT_6781.3		67	0.250381	1.14063	0.200557	0.436538	1	3670	tags=33%, list=23%, signal=43%
REGULATION OF PROTEIN UBIQUITINATION%GO%GO:0031396	REGULATION OF PROTEIN UBIQUITINATION%GO%GO:0031396		147	0.213385	1.14009	0.18845	0.437345	1	3670	tags=30%, list=23%, signal=39%
REGULATION OF LYMPHOCYTE APOPTOTIC PROCESS%GO%GO:0070228	REGULATION OF LYMPHOCYTE APOPTOTIC PROCESS%GO%GO:0070228		17	0.35055	1.13999	0.264198	0.437237	1	2348	tags=29%, list=15%, signal=35%
EYE DEVELOPMENT%GO%GO:0001654	EYE DEVELOPMENT%GO%GO:0001654		91	0.233306	1.1395	0.205128	0.43793	1	3043	tags=26%, list=19%, signal=33%
PROTEIN K63-LINKED UBIQUITINATION%GO%GO:0070534	PROTEIN K63-LINKED UBIQUITINATION%GO%GO:0070534		25	0.303889	1.13939	0.2575	0.437855	1	2472	tags=36%, list=16%, signal=43%
TRAF6 MEDIATED INDUCTION OF NFKB AND MAP KINASES UPON TLR7 8 OR 9 ACTIVATION%REACTOME%REACT_25024.2	TRAF6 MEDIATED INDUCTION OF NFKB AND MAP KINASES UPON TLR7 8 OR 9 ACTIVATION%REACTOME%REACT_25024.2		82	0.237394	1.1389	0.207182	0.438569	1	2133	tags=20%, list=14%, signal=22%
CCR9%IOB%CCR9	CCR9%IOB%CCR9		18	0.346278	1.13853	0.283544	0.439046	1	1181	tags=17%, list=7%, signal=18%
FRIZZLED BINDING%GO%GO:0005109	FRIZZLED BINDING%GO%GO:0005109		18	0.337884	1.13838	0.282878	0.439058	1	4354	tags=56%, list=28%, signal=77%
TRANSITION METAL ION TRANSMEMBRANE TRANSPORTER ACTIVITY%GO%GO:0046915	TRANSITION METAL ION TRANSMEMBRANE TRANSPORTER ACTIVITY%GO%GO:0046915		15	0.359324	1.13809	0.269417	0.439391	1	1267	tags=20%, list=8%, signal=22%
GLUCOSE TRANSPORT%REACTOME%REACT_212.5	GLUCOSE TRANSPORT%REACTOME%REACT_212.5		34	0.288744	1.13805	0.239474	0.439173	1	2507	tags=26%, list=16%, signal=31%
POSITIVE REGULATION OF PHOSPHORYLATION%GO%GO:0042327	POSITIVE REGULATION OF PHOSPHORYLATION%GO%GO:0042327		414	0.185986	1.13792	0.0681818	0.439132	1	2048	tags=17%, list=13%, signal=19%
POSITIVE REGULATION OF TRANSFERASE ACTIVITY%GO%GO:0051347	POSITIVE REGULATION OF TRANSFERASE ACTIVITY%GO%GO:0051347		322	0.191779	1.13773	0.112971	0.439227	1	2248	tags=18%, list=14%, signal=21%
MAMMARY GLAND DEVELOPMENT%GO%GO:0030879	MAMMARY GLAND DEVELOPMENT%GO%GO:0030879		32	0.293174	1.13764	0.262755	0.439118	1	1551	tags=19%, list=10%, signal=21%
TOLL LIKE RECEPTOR 7 8 (TLR7 8) CASCADE%REACTOME%REACT_9020.4	TOLL LIKE RECEPTOR 7 8 (TLR7 8) CASCADE%REACTOME%REACT_9020.4		84	0.232511	1.13754	0.19407	0.439054	1	2133	tags=19%, list=14%, signal=22%
NEGATIVE REGULATION OF CELL ADHESION%GO%GO:0007162	NEGATIVE REGULATION OF CELL ADHESION%GO%GO:0007162		60	0.249792	1.13688	0.236111	0.440148	1	2810	tags=25%, list=18%, signal=30%
GENE SILENCING%GO%GO:0016458	GENE SILENCING%GO%GO:0016458		40	0.278814	1.13667	0.22871	0.440309	1	2045	tags=23%, list=13%, signal=26%
MITOTIC SPINDLE ASSEMBLY CHECKPOINT%GO%GO:0007094	MITOTIC SPINDLE ASSEMBLY CHECKPOINT%GO%GO:0007094		27	0.310449	1.13651	0.252404	0.440341	1	3651	tags=33%, list=23%, signal=43%
ENDOPLASMIC RETICULUM ORGANIZATION%GO%GO:0007029	ENDOPLASMIC RETICULUM ORGANIZATION%GO%GO:0007029		16	0.352052	1.13639	0.267574	0.44029	1	1418	tags=25%, list=9%, signal=27%
ORGANIC HYDROXY COMPOUND METABOLIC PROCESS%GO%GO:1901615	ORGANIC HYDROXY COMPOUND METABOLIC PROCESS%GO%GO:1901615		179	0.208111	1.13597	0.179153	0.440865	1	4358	tags=39%, list=28%, signal=53%
APC C-MEDIATED DEGRADATION OF CELL CYCLE PROTEINS%REACTOME%REACT_6828.1	APC C-MEDIATED DEGRADATION OF CELL CYCLE PROTEINS%REACTOME%REACT_6828.1		80	0.236664	1.13589	0.226519	0.440726	1	4234	tags=36%, list=27%, signal=49%
NUCLEOTIDYLTRANSFERASE ACTIVITY%GO%GO:0016779	NUCLEOTIDYLTRANSFERASE ACTIVITY%GO%GO:0016779		61	0.247819	1.13575	0.225131	0.440725	1	4037	tags=43%, list=26%, signal=57%
MRNA PROCESSING%GO%GO:0006397	MRNA PROCESSING%GO%GO:0006397		244	0.198974	1.13553	0.131783	0.440868	1	3719	tags=29%, list=24%, signal=38%
RHO GUANYL-NUCLEOTIDE EXCHANGE FACTOR ACTIVITY%GO%GO:0005089	RHO GUANYL-NUCLEOTIDE EXCHANGE FACTOR ACTIVITY%GO%GO:0005089		15	0.36854	1.13547	0.279343	0.440703	1	3634	tags=60%, list=23%, signal=78%
REGULATION OF INTRINSIC APOPTOTIC SIGNALING PATHWAY%GO%GO:2001242	REGULATION OF INTRINSIC APOPTOTIC SIGNALING PATHWAY%GO%GO:2001242		20	0.334788	1.13524	0.269521	0.44091	1	2855	tags=30%, list=18%, signal=37%
REGULATION OF CELLULAR AMINE METABOLIC PROCESS%GO%GO:0033238	REGULATION OF CELLULAR AMINE METABOLIC PROCESS%GO%GO:0033238		60	0.251871	1.13486	0.232558	0.441373	1	4234	tags=38%, list=27%, signal=52%
FOREBRAIN DEVELOPMENT%GO%GO:0030900	FOREBRAIN DEVELOPMENT%GO%GO:0030900		72	0.245945	1.13434	0.242424	0.442176	1	2766	tags=28%, list=18%, signal=34%
HISTONE DEACETYLASE BINDING%GO%GO:0042826	HISTONE DEACETYLASE BINDING%GO%GO:0042826		47	0.266247	1.1338	0.237968	0.443046	1	3451	tags=32%, list=22%, signal=41%
MODIFICATION-DEPENDENT MACROMOLECULE CATABOLIC PROCESS%GO%GO:0043632	MODIFICATION-DEPENDENT MACROMOLECULE CATABOLIC PROCESS%GO%GO:0043632		253	0.197215	1.13369	0.119298	0.442969	1	3098	tags=25%, list=20%, signal=31%
NON-MEMBRANE SPANNING PROTEIN TYROSINE KINASE ACTIVITY%GO%GO:0004715	NON-MEMBRANE SPANNING PROTEIN TYROSINE KINASE ACTIVITY%GO%GO:0004715		23	0.318907	1.13348	0.265151	0.443099	1	2548	tags=30%, list=16%, signal=36%
REGULATION OF APC C ACTIVATORS BETWEEN G1 S AND EARLY ANAPHASE%REACTOME%REACT_6837.2	REGULATION OF APC C ACTIVATORS BETWEEN G1 S AND EARLY ANAPHASE%REACTOME%REACT_6837.2		75	0.23897	1.13339	0.237082	0.442979	1	3670	tags=32%, list=23%, signal=42%
GLUCOSE METABOLIC PROCESS%GO%GO:0006006	GLUCOSE METABOLIC PROCESS%GO%GO:0006006		85	0.236219	1.1333	0.235616	0.442864	1	2611	tags=24%, list=17%, signal=28%
PHOSPHATASE REGULATOR ACTIVITY%GO%GO:0019208	PHOSPHATASE REGULATOR ACTIVITY%GO%GO:0019208		41	0.275488	1.13284	0.257576	0.443586	1	2308	tags=24%, list=15%, signal=29%
NONCANONICAL WNT SIGNALING PATHWAY%PATHWAY INTERACTION DATABASE NCI-NATURE CURATED DATA%NONCANONICAL WNT SIGNALING PATHWAY	NONCANONICAL WNT SIGNALING PATHWAY%PATHWAY INTERACTION DATABASE NCI-NATURE CURATED DATA%NONCANONICAL WNT SIGNALING PATHWAY		32	0.300985	1.1327	0.250667	0.443571	1	2260	tags=28%, list=14%, signal=33%
PROTEIN LOCALIZATION TO PEROXISOME%GO%GO:0072662	PROTEIN LOCALIZATION TO PEROXISOME%GO%GO:0072662		16	0.357791	1.1324	0.29471	0.443919	1	215	tags=13%, list=1%, signal=13%
CELLULAR RESPONSE TO INORGANIC SUBSTANCE%GO%GO:0071241	CELLULAR RESPONSE TO INORGANIC SUBSTANCE%GO%GO:0071241		35	0.281174	1.13228	0.242021	0.443875	1	1645	tags=20%, list=10%, signal=22%
REGULATION OF NEURON DEATH%GO%GO:1901214	REGULATION OF NEURON DEATH%GO%GO:1901214		61	0.252696	1.132	0.241982	0.444193	1	1734	tags=21%, list=11%, signal=24%
NUCLEAR RECEPTOR TRANSCRIPTION PATHWAY%REACTOME%REACT_15525.4	NUCLEAR RECEPTOR TRANSCRIPTION PATHWAY%REACTOME%REACT_15525.4		34	0.294525	1.13165	0.312834	0.444681	1	3695	tags=29%, list=23%, signal=38%
HEXOSE UPTAKE%REACTOME%REACT_9441.2	HEXOSE UPTAKE%REACTOME%REACT_9441.2		36	0.28131	1.13145	0.260526	0.444853	1	2507	tags=25%, list=16%, signal=30%
ISOPRENOID BINDING%GO%GO:0019840	ISOPRENOID BINDING%GO%GO:0019840		18	0.34621	1.13127	0.279518	0.444926	1	1643	tags=22%, list=10%, signal=25%
TOLL-LIKE RECEPTORS CASCADES%REACTOME%REACT_6966.10	TOLL-LIKE RECEPTORS CASCADES%REACTOME%REACT_6966.10		131	0.215786	1.13118	0.2	0.444834	1	2400	tags=21%, list=15%, signal=24%
ACUTE INFLAMMATORY RESPONSE%GO%GO:0002526	ACUTE INFLAMMATORY RESPONSE%GO%GO:0002526		16	0.344717	1.13064	0.292453	0.445702	1	4824	tags=50%, list=31%, signal=72%
POSITIVE REGULATION OF PROTEOLYSIS%GO%GO:0045862	POSITIVE REGULATION OF PROTEOLYSIS%GO%GO:0045862		59	0.251977	1.13026	0.236559	0.446254	1	3192	tags=29%, list=20%, signal=36%
MONOCARBOXYLIC ACID TRANSPORT%GO%GO:0015718	MONOCARBOXYLIC ACID TRANSPORT%GO%GO:0015718		45	0.266704	1.13009	0.244253	0.446334	1	3407	tags=33%, list=22%, signal=42%
NUCLEAR REPLISOME%GO%GO:0043601	NUCLEAR REPLISOME%GO%GO:0043601		17	0.34003	1.12947	0.290023	0.447311	1	3625	tags=47%, list=23%, signal=61%
NUCLEIC ACID PHOSPHODIESTER BOND HYDROLYSIS%GO%GO:0090305	NUCLEIC ACID PHOSPHODIESTER BOND HYDROLYSIS%GO%GO:0090305		55	0.255168	1.12909	0.253482	0.447792	1	3164	tags=27%, list=20%, signal=34%
TRNA AMINOACYLATION FOR PROTEIN TRANSLATION%GO%GO:0006418	TRNA AMINOACYLATION FOR PROTEIN TRANSLATION%GO%GO:0006418		42	0.271907	1.12857	0.269333	0.448544	1	4448	tags=38%, list=28%, signal=53%
BIOCARTA_EGF_PATHWAY%MSIGDB_C2%BIOCARTA_EGF_PATHWAY	BIOCARTA_EGF_PATHWAY%MSIGDB_C2%BIOCARTA_EGF_PATHWAY		30	0.292574	1.12828	0.26988	0.448871	1	3404	tags=43%, list=22%, signal=55%
DESTABILIZATION OF MRNA BY TRISTETRAPROLIN (TTP)%REACTOME%REACT_25064.1	DESTABILIZATION OF MRNA BY TRISTETRAPROLIN (TTP)%REACTOME%REACT_25064.1		16	0.350831	1.12807	0.289855	0.449009	1	1764	tags=19%, list=11%, signal=21%
DAMAGED DNA BINDING%GO%GO:0003684	DAMAGED DNA BINDING%GO%GO:0003684		30	0.300288	1.12798	0.262431	0.448887	1	4112	tags=40%, list=26%, signal=54%
GTPASE REGULATOR ACTIVITY%GO%GO:0030695	GTPASE REGULATOR ACTIVITY%GO%GO:0030695		222	0.20096	1.12787	0.155235	0.448796	1	2542	tags=22%, list=16%, signal=26%
REPLISOME%GO%GO:0030894	REPLISOME%GO%GO:0030894		17	0.34003	1.12768	0.274232	0.44893	1	3625	tags=47%, list=23%, signal=61%
EMBRYONIC ORGAN MORPHOGENESIS%GO%GO:0048562	EMBRYONIC ORGAN MORPHOGENESIS%GO%GO:0048562		57	0.248706	1.12747	0.252033	0.449098	1	4167	tags=35%, list=26%, signal=48%
GLYCOLYSIS%REACTOME%REACT_1383.7	GLYCOLYSIS%REACTOME%REACT_1383.7		24	0.313129	1.12652	0.284689	0.450892	1	5306	tags=50%, list=34%, signal=75%
PROTEIN MODIFICATION BY SMALL PROTEIN REMOVAL%GO%GO:0070646	PROTEIN MODIFICATION BY SMALL PROTEIN REMOVAL%GO%GO:0070646		71	0.238529	1.12633	0.204918	0.450978	1	3297	tags=28%, list=21%, signal=35%
MYD88 CASCADE INITIATED ON PLASMA MEMBRANE%REACTOME%REACT_27215.3	MYD88 CASCADE INITIATED ON PLASMA MEMBRANE%REACTOME%REACT_27215.3		81	0.239974	1.12625	0.216216	0.450844	1	2133	tags=20%, list=14%, signal=23%
ESTABLISHMENT OF PROTEIN LOCALIZATION TO PEROXISOME%GO%GO:0072663	ESTABLISHMENT OF PROTEIN LOCALIZATION TO PEROXISOME%GO%GO:0072663		16	0.357791	1.12596	0.309693	0.451176	1	215	tags=13%, list=1%, signal=13%
GLUCOSE HOMEOSTASIS%GO%GO:0042593	GLUCOSE HOMEOSTASIS%GO%GO:0042593		49	0.26095	1.12504	0.275064	0.452835	1	1332	tags=18%, list=8%, signal=20%
CALCIUM-DEPENDENT PHOSPHOLIPID BINDING%GO%GO:0005544	CALCIUM-DEPENDENT PHOSPHOLIPID BINDING%GO%GO:0005544		16	0.352787	1.12503	0.283981	0.452543	1	1500	tags=25%, list=10%, signal=28%
DESTABILIZATION OF MRNA BY AUF1 (HNRNP D0)%REACTOME%REACT_25325.1	DESTABILIZATION OF MRNA BY AUF1 (HNRNP D0)%REACTOME%REACT_25325.1		52	0.256444	1.12479	0.265753	0.452766	1	4662	tags=42%, list=30%, signal=60%
LYSOSOMAL TRANSPORT%GO%GO:0007041	LYSOSOMAL TRANSPORT%GO%GO:0007041		32	0.286945	1.12471	0.27321	0.452632	1	3698	tags=34%, list=23%, signal=45%
BIOCARTA_NTHI_PATHWAY%MSIGDB_C2%BIOCARTA_NTHI_PATHWAY	BIOCARTA_NTHI_PATHWAY%MSIGDB_C2%BIOCARTA_NTHI_PATHWAY		23	0.308081	1.12438	0.27451	0.453024	1	1124	tags=17%, list=7%, signal=19%
CARBOHYDRATE HOMEOSTASIS%GO%GO:0033500	CARBOHYDRATE HOMEOSTASIS%GO%GO:0033500		49	0.26095	1.12326	0.268362	0.455203	1	1332	tags=18%, list=8%, signal=20%
SIGNALING BY ROBO RECEPTOR%REACTOME%REACT_19351.1	SIGNALING BY ROBO RECEPTOR%REACTOME%REACT_19351.1		30	0.285399	1.12293	0.277641	0.455608	1	3384	tags=37%, list=21%, signal=47%
MITOTIC DNA DAMAGE CHECKPOINT%GO%GO:0044773	MITOTIC DNA DAMAGE CHECKPOINT%GO%GO:0044773		73	0.240337	1.12184	0.247222	0.457729	1	4234	tags=37%, list=27%, signal=50%
POSITIVE REGULATION OF APOPTOTIC SIGNALING PATHWAY%GO%GO:2001235	POSITIVE REGULATION OF APOPTOTIC SIGNALING PATHWAY%GO%GO:2001235		31	0.287926	1.1218	0.260163	0.457523	1	3224	tags=32%, list=20%, signal=40%
MAP KINASE ACTIVATION IN TLR CASCADE%REACTOME%REACT_21308.2	MAP KINASE ACTIVATION IN TLR CASCADE%REACTOME%REACT_21308.2		55	0.252959	1.12112	0.244216	0.45872	1	2125	tags=20%, list=13%, signal=23%
NEGATIVE REGULATION OF DNA BINDING%GO%GO:0043392	NEGATIVE REGULATION OF DNA BINDING%GO%GO:0043392		25	0.304251	1.12011	0.279805	0.460639	1	2073	tags=24%, list=13%, signal=28%
APICAL PART OF CELL%GO%GO:0045177	APICAL PART OF CELL%GO%GO:0045177		87	0.226715	1.11916	0.234637	0.46252	1	2550	tags=24%, list=16%, signal=29%
REGULATION OF PROTEIN DEPOLYMERIZATION%GO%GO:1901879	REGULATION OF PROTEIN DEPOLYMERIZATION%GO%GO:1901879		28	0.299588	1.11879	0.291262	0.463042	1	3556	tags=43%, list=23%, signal=55%
NUCLEOSIDE-TRIPHOSPHATASE REGULATOR ACTIVITY%GO%GO:0060589	NUCLEOSIDE-TRIPHOSPHATASE REGULATOR ACTIVITY%GO%GO:0060589		228	0.195024	1.11875	0.191126	0.462822	1	2542	tags=21%, list=16%, signal=25%
MODIFICATION-DEPENDENT PROTEIN CATABOLIC PROCESS%GO%GO:0019941	MODIFICATION-DEPENDENT PROTEIN CATABOLIC PROCESS%GO%GO:0019941		250	0.195329	1.11874	0.170732	0.462531	1	3098	tags=25%, list=20%, signal=30%
ARTERY MORPHOGENESIS%GO%GO:0048844	ARTERY MORPHOGENESIS%GO%GO:0048844		29	0.290742	1.11813	0.30179	0.463595	1	3035	tags=34%, list=19%, signal=43%
LEPTIN%NETPATH%LEPTIN	LEPTIN%NETPATH%LEPTIN		95	0.225129	1.11801	0.256329	0.46353	1	3404	tags=29%, list=22%, signal=37%
REGULATION OF RESPONSE TO BIOTIC STIMULUS%GO%GO:0002831	REGULATION OF RESPONSE TO BIOTIC STIMULUS%GO%GO:0002831		71	0.242008	1.11752	0.22973	0.464276	1	2629	tags=28%, list=17%, signal=34%
NEGATIVE REGULATION OF ENDOPEPTIDASE ACTIVITY%GO%GO:0010951	NEGATIVE REGULATION OF ENDOPEPTIDASE ACTIVITY%GO%GO:0010951		86	0.227837	1.11729	0.256198	0.464523	1	1364	tags=15%, list=9%, signal=16%
GENE SILENCING BY RNA%GO%GO:0031047	GENE SILENCING BY RNA%GO%GO:0031047		27	0.301323	1.11706	0.28125	0.464712	1	2045	tags=22%, list=13%, signal=25%
CYTOKINE-MEDIATED SIGNALING PATHWAY%GO%GO:0019221	CYTOKINE-MEDIATED SIGNALING PATHWAY%GO%GO:0019221		235	0.193893	1.11649	0.164179	0.46564	1	3192	tags=23%, list=20%, signal=28%
MYD88 DEPENDENT CASCADE INITIATED ON ENDOSOME%REACTOME%REACT_25222.2	MYD88 DEPENDENT CASCADE INITIATED ON ENDOSOME%REACTOME%REACT_25222.2		84	0.232511	1.11627	0.249322	0.465811	1	2133	tags=19%, list=14%, signal=22%
TRNA AMINOACYLATION%REACTOME%REACT_15482.3	TRNA AMINOACYLATION%REACTOME%REACT_15482.3		42	0.271907	1.11603	0.287879	0.465997	1	4448	tags=38%, list=28%, signal=53%
L1CAM INTERACTIONS%REACTOME%REACT_22205.1	L1CAM INTERACTIONS%REACTOME%REACT_22205.1		82	0.232164	1.11598	0.255255	0.465785	1	1408	tags=17%, list=9%, signal=19%
REGULATION OF ANATOMICAL STRUCTURE MORPHOGENESIS%GO%GO:0022603	REGULATION OF ANATOMICAL STRUCTURE MORPHOGENESIS%GO%GO:0022603		361	0.186187	1.1142	0.155378	0.469422	1	2114	tags=18%, list=13%, signal=20%
EXTRACELLULAR MATRIX ORGANIZATION%REACTOME%REACT_118779.4	EXTRACELLULAR MATRIX ORGANIZATION%REACTOME%REACT_118779.4		130	0.212588	1.11416	0.21519	0.469187	1	2268	tags=15%, list=14%, signal=18%
POSITIVE REGULATION OF CELLULAR COMPONENT ORGANIZATION%GO%GO:0051130	POSITIVE REGULATION OF CELLULAR COMPONENT ORGANIZATION%GO%GO:0051130		335	0.186464	1.11378	0.161017	0.469715	1	1796	tags=16%, list=11%, signal=18%
CELL-CELL ADHESION%GO%GO:0016337	CELL-CELL ADHESION%GO%GO:0016337		175	0.202574	1.11294	0.211268	0.471302	1	2414	tags=21%, list=15%, signal=25%
PDGFR-ALPHA SIGNALING PATHWAY%PATHWAY INTERACTION DATABASE NCI-NATURE CURATED DATA%PDGFR-ALPHA SIGNALING PATHWAY	PDGFR-ALPHA SIGNALING PATHWAY%PATHWAY INTERACTION DATABASE NCI-NATURE CURATED DATA%PDGFR-ALPHA SIGNALING PATHWAY		20	0.326529	1.11277	0.316456	0.471391	1	2152	tags=30%, list=14%, signal=35%
SIGNALING BY NGF%REACTOME%REACT_11061.7	SIGNALING BY NGF%REACTOME%REACT_11061.7		244	0.194308	1.11258	0.190323	0.471504	1	2152	tags=18%, list=14%, signal=21%
RESPONSE TO STEROID HORMONE STIMULUS%GO%GO:0048545	RESPONSE TO STEROID HORMONE STIMULUS%GO%GO:0048545		59	0.24827	1.11232	0.262048	0.471791	1	3572	tags=37%, list=23%, signal=48%
RESPONSE TO VIRUS%GO%GO:0009615	RESPONSE TO VIRUS%GO%GO:0009615		127	0.214201	1.1119	0.205128	0.472401	1	2650	tags=21%, list=17%, signal=25%
GUANYL NUCLEOTIDE BINDING%GO%GO:0019001	GUANYL NUCLEOTIDE BINDING%GO%GO:0019001		89	0.227695	1.11167	0.236264	0.472605	1	2248	tags=21%, list=14%, signal=25%
REGULATION OF RECEPTOR-MEDIATED ENDOCYTOSIS%GO%GO:0048259	REGULATION OF RECEPTOR-MEDIATED ENDOCYTOSIS%GO%GO:0048259		36	0.280849	1.11068	0.292746	0.474543	1	2141	tags=28%, list=14%, signal=32%
MICROTUBULE ORGANIZING CENTER%GO%GO:0005815	MICROTUBULE ORGANIZING CENTER%GO%GO:0005815		348	0.183197	1.11026	0.138889	0.475161	1	3014	tags=25%, list=19%, signal=30%
RESPONSE TO MOLECULE OF BACTERIAL ORIGIN%GO%GO:0002237	RESPONSE TO MOLECULE OF BACTERIAL ORIGIN%GO%GO:0002237		80	0.227425	1.10874	0.229412	0.478302	1	2808	tags=24%, list=18%, signal=29%
REGULATION OF CELL ADHESION MEDIATED BY INTEGRIN%GO%GO:0033628	REGULATION OF CELL ADHESION MEDIATED BY INTEGRIN%GO%GO:0033628		31	0.283604	1.10833	0.28744	0.478945	1	3572	tags=39%, list=23%, signal=50%
BIOCARTA_MYOSIN_PATHWAY%MSIGDB_C2%BIOCARTA_MYOSIN_PATHWAY	BIOCARTA_MYOSIN_PATHWAY%MSIGDB_C2%BIOCARTA_MYOSIN_PATHWAY		28	0.301304	1.10778	0.287129	0.479886	1	3718	tags=46%, list=24%, signal=61%
REGULATION OF CELL DEVELOPMENT%GO%GO:0060284	REGULATION OF CELL DEVELOPMENT%GO%GO:0060284		243	0.19375	1.10773	0.173145	0.479674	1	2482	tags=21%, list=16%, signal=25%
STEROID HORMONE RECEPTOR BINDING%GO%GO:0035258	STEROID HORMONE RECEPTOR BINDING%GO%GO:0035258		56	0.249088	1.1075	0.276486	0.479869	1	3838	tags=36%, list=24%, signal=47%
P53 BINDING%GO%GO:0002039	P53 BINDING%GO%GO:0002039		41	0.265744	1.10654	0.274667	0.481745	1	4480	tags=44%, list=28%, signal=61%
POSITIVE REGULATION OF CELLULAR CATABOLIC PROCESS%GO%GO:0031331	POSITIVE REGULATION OF CELLULAR CATABOLIC PROCESS%GO%GO:0031331		91	0.226777	1.10642	0.266129	0.481673	1	2123	tags=20%, list=13%, signal=23%
SEMAPHORIN INTERACTIONS%REACTOME%REACT_19271.1	SEMAPHORIN INTERACTIONS%REACTOME%REACT_19271.1		65	0.239853	1.10599	0.272973	0.482333	1	2295	tags=25%, list=15%, signal=29%
RECRUITMENT OF MITOTIC CENTROSOME PROTEINS AND COMPLEXES%REACTOME%REACT_15296.2	RECRUITMENT OF MITOTIC CENTROSOME PROTEINS AND COMPLEXES%REACTOME%REACT_15296.2		69	0.236723	1.10523	0.260234	0.483751	1	3060	tags=32%, list=19%, signal=39%
CATALYTIC STEP 2 SPLICEOSOME%GO%GO:0071013	CATALYTIC STEP 2 SPLICEOSOME%GO%GO:0071013		77	0.23297	1.10383	0.266106	0.486563	1	3810	tags=31%, list=24%, signal=41%
CENTROSOME MATURATION%REACTOME%REACT_15479.1	CENTROSOME MATURATION%REACTOME%REACT_15479.1		69	0.236723	1.10374	0.266667	0.486411	1	3060	tags=32%, list=19%, signal=39%
REGULATION OF ACTIN DYNAMICS FOR PHAGOCYTIC CUP FORMATION%REACTOME%REACT_160086.1	REGULATION OF ACTIN DYNAMICS FOR PHAGOCYTIC CUP FORMATION%REACTOME%REACT_160086.1		54	0.24946	1.1037	0.286932	0.486191	1	2295	tags=22%, list=15%, signal=26%
NEGATIVE REGULATION OF MITOTIC METAPHASE/ANAPHASE TRANSITION%GO%GO:0045841	NEGATIVE REGULATION OF MITOTIC METAPHASE/ANAPHASE TRANSITION%GO%GO:0045841		29	0.289146	1.10297	0.302108	0.487551	1	1472	tags=17%, list=9%, signal=19%
NEGATIVE REGULATION OF PROTEIN PHOSPHORYLATION%GO%GO:0001933	NEGATIVE REGULATION OF PROTEIN PHOSPHORYLATION%GO%GO:0001933		153	0.204246	1.10294	0.205521	0.487295	1	2743	tags=25%, list=17%, signal=30%
ESTABLISHMENT OF CELL POLARITY%GO%GO:0030010	ESTABLISHMENT OF CELL POLARITY%GO%GO:0030010		32	0.281393	1.10277	0.29803	0.487378	1	3617	tags=38%, list=23%, signal=49%
TRANSPORT OF MATURE MRNAS DERIVED FROM INTRONLESS TRANSCRIPTS%REACTOME%REACT_338.2	TRANSPORT OF MATURE MRNAS DERIVED FROM INTRONLESS TRANSCRIPTS%REACTOME%REACT_338.2		32	0.283198	1.10267	0.306283	0.487277	1	4953	tags=50%, list=31%, signal=73%
RENAL CELL CARCINOMA%KEGG%HSA05211	RENAL CELL CARCINOMA%KEGG%HSA05211		68	0.238238	1.10239	0.277473	0.487579	1	3539	tags=29%, list=22%, signal=38%
NEGATIVE REGULATION OF VIRAL GENOME REPLICATION%GO%GO:0045071	NEGATIVE REGULATION OF VIRAL GENOME REPLICATION%GO%GO:0045071		31	0.28157	1.10238	0.29602	0.487274	1	4561	tags=45%, list=29%, signal=63%
POSITIVE REGULATION OF PROTEIN PHOSPHORYLATION%GO%GO:0001934	POSITIVE REGULATION OF PROTEIN PHOSPHORYLATION%GO%GO:0001934		405	0.181396	1.10232	0.132353	0.487088	1	2048	tags=17%, list=13%, signal=19%
RESPONSE TO CYTOKINE STIMULUS%GO%GO:0034097	RESPONSE TO CYTOKINE STIMULUS%GO%GO:0034097		328	0.183114	1.10212	0.136	0.487238	1	3192	tags=23%, list=20%, signal=28%
BIOCARTA_CD40_PATHWAY%MSIGDB_C2%BIOCARTA_CD40_PATHWAY	BIOCARTA_CD40_PATHWAY%MSIGDB_C2%BIOCARTA_CD40_PATHWAY		15	0.355632	1.10169	0.334091	0.487908	1	2133	tags=27%, list=14%, signal=31%
SIG_PIP3_SIGNALING_IN_B_LYMPHOCYTES%MSIGDB_C2%SIG_PIP3_SIGNALING_IN_B_LYMPHOCYTES	SIG_PIP3_SIGNALING_IN_B_LYMPHOCYTES%MSIGDB_C2%SIG_PIP3_SIGNALING_IN_B_LYMPHOCYTES		31	0.284118	1.10053	0.298507	0.49029	1	3082	tags=29%, list=20%, signal=36%
BONE MORPHOGENESIS%GO%GO:0060349	BONE MORPHOGENESIS%GO%GO:0060349		20	0.328212	1.10031	0.326829	0.49045	1	2073	tags=25%, list=13%, signal=29%
HISTONE H3-K4 METHYLATION%GO%GO:0051568	HISTONE H3-K4 METHYLATION%GO%GO:0051568		15	0.356545	1.1	0.331808	0.490869	1	2596	tags=33%, list=16%, signal=40%
EXORIBONUCLEASE ACTIVITY, PRODUCING 5'-PHOSPHOMONOESTERS%GO%GO:0016896	EXORIBONUCLEASE ACTIVITY, PRODUCING 5'-PHOSPHOMONOESTERS%GO%GO:0016896		20	0.317345	1.09958	0.318059	0.49149	1	4305	tags=45%, list=27%, signal=62%
REGULATION OF FATTY ACID METABOLIC PROCESS%GO%GO:0019217	REGULATION OF FATTY ACID METABOLIC PROCESS%GO%GO:0019217		54	0.251543	1.09938	0.272727	0.491648	1	1528	tags=19%, list=10%, signal=20%
PROTEIN DEPHOSPHORYLATION%GO%GO:0006470	PROTEIN DEPHOSPHORYLATION%GO%GO:0006470		106	0.218527	1.09903	0.262997	0.492172	1	2188	tags=22%, list=14%, signal=25%
PROTEIN K63-LINKED DEUBIQUITINATION%GO%GO:0070536	PROTEIN K63-LINKED DEUBIQUITINATION%GO%GO:0070536		17	0.335342	1.09896	0.333333	0.492007	1	640	tags=18%, list=4%, signal=18%
DIGESTIVE SYSTEM PROCESS%GO%GO:0022600	DIGESTIVE SYSTEM PROCESS%GO%GO:0022600		16	0.342763	1.09862	0.316489	0.492433	1	2447	tags=25%, list=16%, signal=30%
CELLULAR RESPONSE TO INTERLEUKIN-1%GO%GO:0071347	CELLULAR RESPONSE TO INTERLEUKIN-1%GO%GO:0071347		28	0.303137	1.097	0.328502	0.495931	1	3387	tags=36%, list=22%, signal=45%
ANATOMICAL STRUCTURE HOMEOSTASIS%GO%GO:0060249	ANATOMICAL STRUCTURE HOMEOSTASIS%GO%GO:0060249		90	0.222028	1.09648	0.263014	0.496796	1	1904	tags=18%, list=12%, signal=20%
GAP JUNCTION TRAFFICKING AND REGULATION%REACTOME%REACT_9480.2	GAP JUNCTION TRAFFICKING AND REGULATION%REACTOME%REACT_9480.2		22	0.315414	1.09638	0.338346	0.496707	1	3697	tags=50%, list=23%, signal=65%
SMALL GTPASE REGULATOR ACTIVITY%GO%GO:0005083	SMALL GTPASE REGULATOR ACTIVITY%GO%GO:0005083		130	0.211197	1.09605	0.247678	0.497173	1	2766	tags=25%, list=18%, signal=31%
NEGATIVE REGULATION OF PEPTIDASE ACTIVITY%GO%GO:0010466	NEGATIVE REGULATION OF PEPTIDASE ACTIVITY%GO%GO:0010466		88	0.224154	1.09597	0.276139	0.497038	1	1364	tags=15%, list=9%, signal=16%
GUANYL RIBONUCLEOTIDE BINDING%GO%GO:0032561	GUANYL RIBONUCLEOTIDE BINDING%GO%GO:0032561		89	0.227695	1.09469	0.263441	0.499632	1	2248	tags=21%, list=14%, signal=25%
3'-5'-EXORIBONUCLEASE ACTIVITY%GO%GO:0000175	3'-5'-EXORIBONUCLEASE ACTIVITY%GO%GO:0000175		18	0.328957	1.09428	0.334171	0.500238	1	1292	tags=22%, list=8%, signal=24%
REGULATION OF NEURON APOPTOTIC PROCESS%GO%GO:0043523	REGULATION OF NEURON APOPTOTIC PROCESS%GO%GO:0043523		57	0.242733	1.09382	0.276762	0.500962	1	1651	tags=19%, list=10%, signal=21%
REGULATION OF CDC42 ACTIVITY%PATHWAY INTERACTION DATABASE NCI-NATURE CURATED DATA%REGULATION OF CDC42 ACTIVITY	REGULATION OF CDC42 ACTIVITY%PATHWAY INTERACTION DATABASE NCI-NATURE CURATED DATA%REGULATION OF CDC42 ACTIVITY		30	0.285067	1.09361	0.316708	0.501133	1	2341	tags=30%, list=15%, signal=35%
POSTTRANSCRIPTIONAL REGULATION OF GENE EXPRESSION%GO%GO:0010608	POSTTRANSCRIPTIONAL REGULATION OF GENE EXPRESSION%GO%GO:0010608		237	0.192215	1.09312	0.200704	0.501962	1	2110	tags=17%, list=13%, signal=19%
PROTEIN TYROSINE/SERINE/THREONINE PHOSPHATASE ACTIVITY%GO%GO:0008138	PROTEIN TYROSINE/SERINE/THREONINE PHOSPHATASE ACTIVITY%GO%GO:0008138		27	0.300689	1.09299	0.373684	0.501921	1	2125	tags=22%, list=13%, signal=26%
BIOLOGICAL OXIDATIONS%REACTOME%REACT_13433.2	BIOLOGICAL OXIDATIONS%REACTOME%REACT_13433.2		98	0.219738	1.09268	0.260234	0.50236	1	3914	tags=30%, list=25%, signal=39%
SISTER CHROMATID COHESION%GO%GO:0007062	SISTER CHROMATID COHESION%GO%GO:0007062		19	0.324364	1.09256	0.360294	0.502297	1	3424	tags=42%, list=22%, signal=54%
PROTEIN C-TERMINUS BINDING%GO%GO:0008022	PROTEIN C-TERMINUS BINDING%GO%GO:0008022		108	0.215667	1.09234	0.253012	0.502481	1	2088	tags=19%, list=13%, signal=22%
REGULATION OF TRANSLATION%GO%GO:0006417	REGULATION OF TRANSLATION%GO%GO:0006417		120	0.212887	1.09175	0.284024	0.503531	1	2110	tags=17%, list=13%, signal=19%
PROTEASOME%KEGG%HSA03050	PROTEASOME%KEGG%HSA03050		41	0.263778	1.09155	0.28496	0.503661	1	4625	tags=39%, list=29%, signal=55%
CYCLIN E ASSOCIATED EVENTS DURING G1 S TRANSITION%REACTOME%REACT_1574.2	CYCLIN E ASSOCIATED EVENTS DURING G1 S TRANSITION%REACTOME%REACT_1574.2		65	0.237699	1.09136	0.310145	0.503776	1	4310	tags=37%, list=27%, signal=51%
EAR DEVELOPMENT%GO%GO:0043583	EAR DEVELOPMENT%GO%GO:0043583		43	0.261607	1.09069	0.322917	0.505008	1	4167	tags=40%, list=26%, signal=54%
POSITIVE REGULATION OF HISTONE MODIFICATION%GO%GO:0031058	POSITIVE REGULATION OF HISTONE MODIFICATION%GO%GO:0031058		27	0.293972	1.09028	0.313817	0.505583	1	4371	tags=37%, list=28%, signal=51%
OOCYTE MEIOSIS%KEGG%HSA04114	OOCYTE MEIOSIS%KEGG%HSA04114		99	0.217179	1.08989	0.246914	0.506192	1	2727	tags=25%, list=17%, signal=30%
RNA PROCESSING%GO%GO:0006396	RNA PROCESSING%GO%GO:0006396		399	0.181885	1.08961	0.22831	0.506535	1	3719	tags=27%, list=24%, signal=35%
HISTONE DEUBIQUITINATION%GO%GO:0016578	HISTONE DEUBIQUITINATION%GO%GO:0016578		16	0.34055	1.08949	0.340528	0.506489	1	843	tags=19%, list=5%, signal=20%
GAP JUNCTION TRAFFICKING%REACTOME%REACT_9411.1	GAP JUNCTION TRAFFICKING%REACTOME%REACT_9411.1		22	0.315414	1.08947	0.33	0.506191	1	3697	tags=50%, list=23%, signal=65%
REPAIR SYNTHESIS FOR GAP-FILLING BY DNA POLYMERASE IN TC-NER%REACTOME%REACT_1993.3	REPAIR SYNTHESIS FOR GAP-FILLING BY DNA POLYMERASE IN TC-NER%REACTOME%REACT_1993.3		15	0.344035	1.0894	0.315193	0.506011	1	4272	tags=53%, list=27%, signal=73%
IL3-MEDIATED SIGNALING EVENTS%PATHWAY INTERACTION DATABASE NCI-NATURE CURATED DATA%IL3-MEDIATED SIGNALING EVENTS	IL3-MEDIATED SIGNALING EVENTS%PATHWAY INTERACTION DATABASE NCI-NATURE CURATED DATA%IL3-MEDIATED SIGNALING EVENTS		24	0.30605	1.08863	0.320707	0.50746	1	3306	tags=42%, list=21%, signal=53%
RIBONUCLEOSIDE METABOLIC PROCESS%GO%GO:0009119	RIBONUCLEOSIDE METABOLIC PROCESS%GO%GO:0009119		223	0.190976	1.08855	0.233083	0.507325	1	2147	tags=18%, list=14%, signal=20%
CARBOHYDRATE KINASE ACTIVITY%GO%GO:0019200	CARBOHYDRATE KINASE ACTIVITY%GO%GO:0019200		15	0.339565	1.08825	0.334152	0.507682	1	4009	tags=53%, list=25%, signal=71%
RESPONSE TO HYDROGEN PEROXIDE%GO%GO:0042542	RESPONSE TO HYDROGEN PEROXIDE%GO%GO:0042542		31	0.277052	1.08784	0.310945	0.508371	1	1003	tags=16%, list=6%, signal=17%
TRANSMEMBRANE RECEPTOR PROTEIN KINASE ACTIVITY%GO%GO:0019199	TRANSMEMBRANE RECEPTOR PROTEIN KINASE ACTIVITY%GO%GO:0019199		62	0.238135	1.08761	0.302778	0.508603	1	1687	tags=18%, list=11%, signal=20%
UBIQUITIN-PROTEIN LIGASE ACTIVITY%GO%GO:0004842	UBIQUITIN-PROTEIN LIGASE ACTIVITY%GO%GO:0004842		195	0.194075	1.0876	0.24	0.508287	1	3711	tags=31%, list=24%, signal=40%
OXIDOREDUCTION COENZYME METABOLIC PROCESS%GO%GO:0006733	OXIDOREDUCTION COENZYME METABOLIC PROCESS%GO%GO:0006733		30	0.283717	1.08727	0.322967	0.508748	1	3167	tags=30%, list=20%, signal=37%
CONTRACTILE FIBER PART%GO%GO:0044449	CONTRACTILE FIBER PART%GO%GO:0044449		68	0.23582	1.08639	0.291667	0.510498	1	2547	tags=24%, list=16%, signal=28%
CXCR4%IOB%CXCR4	CXCR4%IOB%CXCR4		94	0.216749	1.08626	0.282675	0.510503	1	2414	tags=20%, list=15%, signal=24%
LIGASE ACTIVITY%GO%GO:0016874	LIGASE ACTIVITY%GO%GO:0016874		292	0.185359	1.08603	0.212121	0.510736	1	3437	tags=27%, list=22%, signal=34%
TOLL LIKE RECEPTOR 9 (TLR9) CASCADE%REACTOME%REACT_9047.5	TOLL LIKE RECEPTOR 9 (TLR9) CASCADE%REACTOME%REACT_9047.5		87	0.224381	1.08586	0.282799	0.510803	1	2282	tags=20%, list=14%, signal=23%
MODIFICATION OF MORPHOLOGY OR PHYSIOLOGY OF OTHER ORGANISM INVOLVED IN SYMBIOTIC INTERACTION%GO%GO:0051817	MODIFICATION OF MORPHOLOGY OR PHYSIOLOGY OF OTHER ORGANISM INVOLVED IN SYMBIOTIC INTERACTION%GO%GO:0051817		29	0.283351	1.08505	0.37018	0.512373	1	2452	tags=28%, list=16%, signal=33%
EARLY ENDOSOME%GO%GO:0005769	EARLY ENDOSOME%GO%GO:0005769		105	0.215089	1.08492	0.27193	0.512357	1	3478	tags=26%, list=22%, signal=33%
PURINE RIBONUCLEOSIDE METABOLIC PROCESS%GO%GO:0046128	PURINE RIBONUCLEOSIDE METABOLIC PROCESS%GO%GO:0046128		210	0.192725	1.08474	0.212454	0.51244	1	2147	tags=18%, list=14%, signal=21%
NEP NS2 INTERACTS WITH THE CELLULAR EXPORT MACHINERY%REACTOME%REACT_6179.3	NEP NS2 INTERACTS WITH THE CELLULAR EXPORT MACHINERY%REACTOME%REACT_6179.3		26	0.292657	1.08463	0.338824	0.512376	1	4953	tags=50%, list=31%, signal=73%
SIGNALING BY SCF-KIT%REACTOME%REACT_111040.3	SIGNALING BY SCF-KIT%REACTOME%REACT_111040.3		110	0.211105	1.08402	0.248538	0.513499	1	2152	tags=20%, list=14%, signal=23%
ESTABLISHMENT OF SPINDLE LOCALIZATION%GO%GO:0051293	ESTABLISHMENT OF SPINDLE LOCALIZATION%GO%GO:0051293		15	0.341755	1.08398	0.339286	0.513269	1	2394	tags=33%, list=15%, signal=39%
VISUAL PHOTOTRANSDUCTION%REACTOME%REACT_160125.1	VISUAL PHOTOTRANSDUCTION%REACTOME%REACT_160125.1		38	0.264267	1.08332	0.338667	0.514453	1	2255	tags=24%, list=14%, signal=28%
NEGATIVE REGULATION OF CELLULAR PROTEIN METABOLIC PROCESS%GO%GO:0032269	NEGATIVE REGULATION OF CELLULAR PROTEIN METABOLIC PROCESS%GO%GO:0032269		330	0.183064	1.08295	0.2	0.515011	1	3304	tags=25%, list=21%, signal=31%
ERBB4 SIGNALING EVENTS%PATHWAY INTERACTION DATABASE NCI-NATURE CURATED DATA%ERBB4 SIGNALING EVENTS	ERBB4 SIGNALING EVENTS%PATHWAY INTERACTION DATABASE NCI-NATURE CURATED DATA%ERBB4 SIGNALING EVENTS		32	0.283168	1.08288	0.32439	0.51484	1	1694	tags=25%, list=11%, signal=28%
ICOSANOID METABOLIC PROCESS%GO%GO:0006690	ICOSANOID METABOLIC PROCESS%GO%GO:0006690		39	0.267216	1.08282	0.308642	0.514651	1	4901	tags=51%, list=31%, signal=74%
3'-5' EXONUCLEASE ACTIVITY%GO%GO:0008408	3'-5' EXONUCLEASE ACTIVITY%GO%GO:0008408		33	0.274118	1.08165	0.326316	0.517117	1	4581	tags=52%, list=29%, signal=72%
CDC20:PHOSPHO-APC C MEDIATED DEGRADATION OF CYCLIN A%REACTOME%REACT_6850.1	CDC20:PHOSPHO-APC C MEDIATED DEGRADATION OF CYCLIN A%REACTOME%REACT_6850.1		67	0.234828	1.08085	0.311178	0.518716	1	3670	tags=31%, list=23%, signal=41%
EPHRIN B REVERSE SIGNALING%PATHWAY INTERACTION DATABASE NCI-NATURE CURATED DATA%EPHRIN B REVERSE SIGNALING	EPHRIN B REVERSE SIGNALING%PATHWAY INTERACTION DATABASE NCI-NATURE CURATED DATA%EPHRIN B REVERSE SIGNALING		25	0.304268	1.08057	0.341333	0.519057	1	2743	tags=36%, list=17%, signal=44%
G1 S DNA DAMAGE CHECKPOINTS%REACTOME%REACT_2254.1	G1 S DNA DAMAGE CHECKPOINTS%REACTOME%REACT_2254.1		57	0.246144	1.08017	0.317549	0.519701	1	4625	tags=39%, list=29%, signal=54%
POSITIVE REGULATION OF VIRAL GENOME REPLICATION%GO%GO:0045070	POSITIVE REGULATION OF VIRAL GENOME REPLICATION%GO%GO:0045070		16	0.3339	1.08	0.335697	0.519794	1	937	tags=19%, list=6%, signal=20%
ARTERY DEVELOPMENT%GO%GO:0060840	ARTERY DEVELOPMENT%GO%GO:0060840		32	0.276581	1.07992	0.334152	0.519648	1	3035	tags=34%, list=19%, signal=42%
TRNA AMINOACYLATION%GO%GO:0043039	TRNA AMINOACYLATION%GO%GO:0043039		43	0.256793	1.07988	0.3241	0.519402	1	4448	tags=37%, list=28%, signal=52%
POST-TRANSLATIONAL PROTEIN MODIFICATION%GO%GO:0043687	POST-TRANSLATIONAL PROTEIN MODIFICATION%GO%GO:0043687		175	0.196018	1.07974	0.260135	0.519416	1	3644	tags=30%, list=23%, signal=39%
GLUTAMATE BINDING, ACTIVATION OF AMPA RECEPTORS AND SYNAPTIC PLASTICITY%REACTOME%REACT_18347.1	GLUTAMATE BINDING, ACTIVATION OF AMPA RECEPTORS AND SYNAPTIC PLASTICITY%REACTOME%REACT_18347.1		19	0.320819	1.0795	0.328244	0.519718	1	532	tags=16%, list=3%, signal=16%
TRAFFICKING OF AMPA RECEPTORS%REACTOME%REACT_18307.1	TRAFFICKING OF AMPA RECEPTORS%REACTOME%REACT_18307.1		19	0.320819	1.07862	0.356436	0.521542	1	532	tags=16%, list=3%, signal=16%
CELLULAR BIOGENIC AMINE METABOLIC PROCESS%GO%GO:0006576	CELLULAR BIOGENIC AMINE METABOLIC PROCESS%GO%GO:0006576		88	0.225452	1.07814	0.31003	0.5224	1	3623	tags=35%, list=23%, signal=45%
SPINDLE LOCALIZATION%GO%GO:0051653	SPINDLE LOCALIZATION%GO%GO:0051653		15	0.341755	1.07801	0.356295	0.522383	1	2394	tags=33%, list=15%, signal=39%
RESPONSE TO MECHANICAL STIMULUS%GO%GO:0009612	RESPONSE TO MECHANICAL STIMULUS%GO%GO:0009612		60	0.240708	1.0775	0.306849	0.523267	1	2187	tags=23%, list=14%, signal=27%
VACUOLAR TRANSPORT%GO%GO:0007034	VACUOLAR TRANSPORT%GO%GO:0007034		34	0.269518	1.07738	0.301205	0.52322	1	3698	tags=32%, list=23%, signal=42%
POSITIVE REGULATION OF EXOCYTOSIS%GO%GO:0045921	POSITIVE REGULATION OF EXOCYTOSIS%GO%GO:0045921		18	0.329073	1.07639	0.339426	0.525355	1	1295	tags=28%, list=8%, signal=30%
REGULATION OF HISTONE MODIFICATION%GO%GO:0031056	REGULATION OF HISTONE MODIFICATION%GO%GO:0031056		48	0.247783	1.07626	0.316216	0.525337	1	4109	tags=38%, list=26%, signal=51%
INNER EAR DEVELOPMENT%GO%GO:0048839	INNER EAR DEVELOPMENT%GO%GO:0048839		32	0.275025	1.07581	0.344304	0.526072	1	4167	tags=41%, list=26%, signal=55%
INNATE IMMUNE RESPONSE%GO%GO:0045087	INNATE IMMUNE RESPONSE%GO%GO:0045087		328	0.179922	1.07536	0.2	0.526835	1	3404	tags=24%, list=22%, signal=30%
FATTY ACID DERIVATIVE METABOLIC PROCESS%GO%GO:1901568	FATTY ACID DERIVATIVE METABOLIC PROCESS%GO%GO:1901568		39	0.267216	1.07512	0.31701	0.527041	1	4901	tags=51%, list=31%, signal=74%
CELLULAR HORMONE METABOLIC PROCESS%GO%GO:0034754	CELLULAR HORMONE METABOLIC PROCESS%GO%GO:0034754		43	0.254516	1.07469	0.302594	0.527757	1	4761	tags=44%, list=30%, signal=63%
JNK CASCADE%GO%GO:0007254	JNK CASCADE%GO%GO:0007254		63	0.237154	1.07385	0.335038	0.529437	1	2488	tags=27%, list=16%, signal=32%
REPAIR SYNTHESIS OF PATCH ~27-30 BASES LONG BY DNA POLYMERASE%REACTOME%REACT_378.3	REPAIR SYNTHESIS OF PATCH ~27-30 BASES LONG BY DNA POLYMERASE%REACTOME%REACT_378.3		15	0.344035	1.07216	0.353919	0.533166	1	4272	tags=53%, list=27%, signal=73%
NEGATIVE REGULATION OF CELL DIFFERENTIATION%GO%GO:0045596	NEGATIVE REGULATION OF CELL DIFFERENTIATION%GO%GO:0045596		204	0.192703	1.07207	0.249135	0.533046	1	3682	tags=27%, list=23%, signal=35%
POSITIVE REGULATION OF CHROMOSOME ORGANIZATION%GO%GO:2001252	POSITIVE REGULATION OF CHROMOSOME ORGANIZATION%GO%GO:2001252		35	0.27679	1.07186	0.328841	0.533275	1	4533	tags=40%, list=29%, signal=56%
REGULATION OF JNK CASCADE%GO%GO:0046328	REGULATION OF JNK CASCADE%GO%GO:0046328		94	0.218368	1.07133	0.328652	0.534261	1	2690	tags=24%, list=17%, signal=29%
CLATHRIN-COATED VESICLE%GO%GO:0030136	CLATHRIN-COATED VESICLE%GO%GO:0030136		102	0.212027	1.07131	0.297059	0.533974	1	2242	tags=21%, list=14%, signal=24%
NEGATIVE REGULATION OF VIRAL REPRODUCTION%GO%GO:0048525	NEGATIVE REGULATION OF VIRAL REPRODUCTION%GO%GO:0048525		31	0.28157	1.07122	0.351706	0.53383	1	4561	tags=45%, list=29%, signal=63%
PURINE NUCLEOSIDE METABOLIC PROCESS%GO%GO:0042278	PURINE NUCLEOSIDE METABOLIC PROCESS%GO%GO:0042278		212	0.189614	1.07055	0.258389	0.535148	1	2147	tags=18%, list=14%, signal=20%
REGULATION OF RECEPTOR ACTIVITY%GO%GO:0010469	REGULATION OF RECEPTOR ACTIVITY%GO%GO:0010469		44	0.253109	1.07018	0.337731	0.535721	1	3843	tags=41%, list=24%, signal=54%
TRANSPORT OF MATURE MRNA DERIVED FROM AN INTRONLESS TRANSCRIPT%REACTOME%REACT_1835.3	TRANSPORT OF MATURE MRNA DERIVED FROM AN INTRONLESS TRANSCRIPT%REACTOME%REACT_1835.3		31	0.282109	1.06981	0.328358	0.536311	1	3713	tags=35%, list=24%, signal=46%
EXTRINSIC TO MEMBRANE%GO%GO:0019898	EXTRINSIC TO MEMBRANE%GO%GO:0019898		69	0.229508	1.0698	0.319672	0.536002	1	3535	tags=35%, list=22%, signal=45%
NEGATIVE REGULATION OF CELL CYCLE PHASE TRANSITION%GO%GO:1901988	NEGATIVE REGULATION OF CELL CYCLE PHASE TRANSITION%GO%GO:1901988		104	0.212321	1.06975	0.277603	0.535785	1	3670	tags=28%, list=23%, signal=36%
NEGATIVE REGULATION OF MITOTIC CELL CYCLE PHASE TRANSITION%GO%GO:1901991	NEGATIVE REGULATION OF MITOTIC CELL CYCLE PHASE TRANSITION%GO%GO:1901991		104	0.212321	1.06966	0.302671	0.535669	1	3670	tags=28%, list=23%, signal=36%
AMINO ACID ACTIVATION%GO%GO:0043038	AMINO ACID ACTIVATION%GO%GO:0043038		43	0.256793	1.06955	0.358904	0.535586	1	4448	tags=37%, list=28%, signal=52%
GMCSF-MEDIATED SIGNALING EVENTS%PATHWAY INTERACTION DATABASE NCI-NATURE CURATED DATA%GMCSF-MEDIATED SIGNALING EVENTS	GMCSF-MEDIATED SIGNALING EVENTS%PATHWAY INTERACTION DATABASE NCI-NATURE CURATED DATA%GMCSF-MEDIATED SIGNALING EVENTS		35	0.268112	1.0689	0.356771	0.536855	1	2152	tags=23%, list=14%, signal=26%
VPR-MEDIATED NUCLEAR IMPORT OF PICS%REACTOME%REACT_7991.2	VPR-MEDIATED NUCLEAR IMPORT OF PICS%REACTOME%REACT_7991.2		28	0.281112	1.06844	0.34555	0.537669	1	2507	tags=25%, list=16%, signal=30%
REGULATION OF GENE EXPRESSION, EPIGENETIC%GO%GO:0040029	REGULATION OF GENE EXPRESSION, EPIGENETIC%GO%GO:0040029		93	0.215187	1.06817	0.340116	0.53802	1	2045	tags=16%, list=13%, signal=18%
REGULATION OF CELLULAR KETONE METABOLIC PROCESS%GO%GO:0010565	REGULATION OF CELLULAR KETONE METABOLIC PROCESS%GO%GO:0010565		125	0.209077	1.06748	0.294294	0.539334	1	4096	tags=34%, list=26%, signal=45%
EMBRYONIC AXIS SPECIFICATION%GO%GO:0000578	EMBRYONIC AXIS SPECIFICATION%GO%GO:0000578		15	0.335122	1.06692	0.35049	0.540392	1	2469	tags=40%, list=16%, signal=47%
REGULATION OF PROTEIN COMPLEX DISASSEMBLY%GO%GO:0043244	REGULATION OF PROTEIN COMPLEX DISASSEMBLY%GO%GO:0043244		36	0.269168	1.066	0.351499	0.542351	1	2794	tags=31%, list=18%, signal=37%
DNA-DEPENDENT TRANSCRIPTION, TERMINATION%GO%GO:0006353	DNA-DEPENDENT TRANSCRIPTION, TERMINATION%GO%GO:0006353		78	0.223069	1.06588	0.301075	0.542324	1	3113	tags=27%, list=20%, signal=33%
IN UTERO EMBRYONIC DEVELOPMENT%GO%GO:0001701	IN UTERO EMBRYONIC DEVELOPMENT%GO%GO:0001701		44	0.247689	1.06577	0.360294	0.542236	1	2901	tags=30%, list=18%, signal=36%
MISMATCH REPAIR%KEGG%HSA03430	MISMATCH REPAIR%KEGG%HSA03430		22	0.301555	1.06565	0.357664	0.542223	1	4272	tags=50%, list=27%, signal=69%
TUMOR NECROSIS FACTOR-MEDIATED SIGNALING PATHWAY%GO%GO:0033209	TUMOR NECROSIS FACTOR-MEDIATED SIGNALING PATHWAY%GO%GO:0033209		19	0.311922	1.06521	0.366265	0.542995	1	2066	tags=21%, list=13%, signal=24%
PROTEIN TYROSINE PHOSPHATASE ACTIVITY%GO%GO:0004725	PROTEIN TYROSINE PHOSPHATASE ACTIVITY%GO%GO:0004725		48	0.253733	1.06511	0.32732	0.54288	1	2977	tags=31%, list=19%, signal=38%
LIGASE ACTIVITY, FORMING CARBON-NITROGEN BONDS%GO%GO:0016879	LIGASE ACTIVITY, FORMING CARBON-NITROGEN BONDS%GO%GO:0016879		240	0.187668	1.06422	0.273077	0.544755	1	3711	tags=30%, list=24%, signal=39%
STEROID METABOLIC PROCESS%GO%GO:0008202	STEROID METABOLIC PROCESS%GO%GO:0008202		129	0.205792	1.06417	0.316456	0.544539	1	4761	tags=43%, list=30%, signal=61%
POSITIVE REGULATION OF CYTOKINE PRODUCTION%GO%GO:0001819	POSITIVE REGULATION OF CYTOKINE PRODUCTION%GO%GO:0001819		136	0.202486	1.06389	0.305882	0.544906	1	2285	tags=18%, list=15%, signal=21%
MESENCHYME DEVELOPMENT%GO%GO:0060485	MESENCHYME DEVELOPMENT%GO%GO:0060485		69	0.226869	1.06375	0.297994	0.544925	1	3163	tags=28%, list=20%, signal=34%
SERINE-TYPE PEPTIDASE ACTIVITY%GO%GO:0008236	SERINE-TYPE PEPTIDASE ACTIVITY%GO%GO:0008236		74	0.225939	1.06363	0.317143	0.544875	1	3371	tags=31%, list=21%, signal=39%
REGULATION OF CELLULAR RESPONSE TO GROWTH FACTOR STIMULUS%GO%GO:0090287	REGULATION OF CELLULAR RESPONSE TO GROWTH FACTOR STIMULUS%GO%GO:0090287		107	0.211164	1.06345	0.306849	0.544972	1	1874	tags=18%, list=12%, signal=20%
POSITIVE REGULATION OF BINDING%GO%GO:0051099	POSITIVE REGULATION OF BINDING%GO%GO:0051099		45	0.251225	1.0631	0.339572	0.545486	1	1417	tags=18%, list=9%, signal=19%
CELLULAR AMINE METABOLIC PROCESS%GO%GO:0044106	CELLULAR AMINE METABOLIC PROCESS%GO%GO:0044106		88	0.225452	1.06286	0.315493	0.545799	1	3623	tags=35%, list=23%, signal=45%
O-ACYLTRANSFERASE ACTIVITY%GO%GO:0008374	O-ACYLTRANSFERASE ACTIVITY%GO%GO:0008374		24	0.286906	1.06275	0.366667	0.545736	1	2617	tags=25%, list=17%, signal=30%
GLYCEROPHOSPHOLIPID METABOLIC PROCESS%GO%GO:0006650	GLYCEROPHOSPHOLIPID METABOLIC PROCESS%GO%GO:0006650		189	0.188022	1.06238	0.293706	0.546346	1	2649	tags=23%, list=17%, signal=28%
REGULATION OF CELL SHAPE%GO%GO:0008360	REGULATION OF CELL SHAPE%GO%GO:0008360		62	0.236643	1.0622	0.332447	0.546453	1	2057	tags=21%, list=13%, signal=24%
NEGATIVE REGULATION OF PHOSPHORYLATION%GO%GO:0042326	NEGATIVE REGULATION OF PHOSPHORYLATION%GO%GO:0042326		165	0.196074	1.06213	0.318043	0.546282	1	2743	tags=24%, list=17%, signal=28%
MITOCHONDRIAL NUCLEOID%GO%GO:0042645	MITOCHONDRIAL NUCLEOID%GO%GO:0042645		30	0.280633	1.06183	0.355972	0.546685	1	3027	tags=23%, list=19%, signal=29%
RELEASE OF CYTOCHROME C FROM MITOCHONDRIA%GO%GO:0001836	RELEASE OF CYTOCHROME C FROM MITOCHONDRIA%GO%GO:0001836		15	0.329669	1.06148	0.353741	0.547188	1	3224	tags=33%, list=20%, signal=42%
REGULATION OF CELL-CELL ADHESION%GO%GO:0022407	REGULATION OF CELL-CELL ADHESION%GO%GO:0022407		49	0.247977	1.06107	0.32337	0.54795	1	4023	tags=37%, list=26%, signal=49%
CARTILAGE DEVELOPMENT%GO%GO:0051216	CARTILAGE DEVELOPMENT%GO%GO:0051216		42	0.258013	1.05976	0.354271	0.55092	1	1417	tags=19%, list=9%, signal=21%
TRANSPORT OF RIBONUCLEOPROTEINS INTO THE HOST NUCLEUS%REACTOME%REACT_6248.3	TRANSPORT OF RIBONUCLEOPROTEINS INTO THE HOST NUCLEUS%REACTOME%REACT_6248.3		26	0.288959	1.0594	0.358796	0.551484	1	3538	tags=35%, list=22%, signal=45%
NEGATIVE REGULATION OF JNK CASCADE%GO%GO:0046329	NEGATIVE REGULATION OF JNK CASCADE%GO%GO:0046329		17	0.322557	1.0589	0.366667	0.55239	1	1995	tags=29%, list=13%, signal=34%
GALACTOSE METABOLISM%KEGG%HSA00052	GALACTOSE METABOLISM%KEGG%HSA00052		24	0.297633	1.05846	0.365385	0.55313	1	2920	tags=33%, list=19%, signal=41%
ERBB2 ERBB3 SIGNALING EVENTS%PATHWAY INTERACTION DATABASE NCI-NATURE CURATED DATA%ERBB2 ERBB3 SIGNALING EVENTS	ERBB2 ERBB3 SIGNALING EVENTS%PATHWAY INTERACTION DATABASE NCI-NATURE CURATED DATA%ERBB2 ERBB3 SIGNALING EVENTS		40	0.256827	1.05828	0.362205	0.553217	1	3404	tags=35%, list=22%, signal=45%
REGULATION OF FAT CELL DIFFERENTIATION%GO%GO:0045598	REGULATION OF FAT CELL DIFFERENTIATION%GO%GO:0045598		38	0.258603	1.05823	0.362025	0.553009	1	2533	tags=26%, list=16%, signal=31%
REGULATION OF CELLULAR COMPONENT BIOGENESIS%GO%GO:0044087	REGULATION OF CELLULAR COMPONENT BIOGENESIS%GO%GO:0044087		236	0.184611	1.05758	0.265683	0.554286	1	2838	tags=24%, list=18%, signal=29%
INTRACELLULAR TRANSPORT OF VIRAL MATERIAL%GO%GO:0075733	INTRACELLULAR TRANSPORT OF VIRAL MATERIAL%GO%GO:0075733		18	0.317499	1.05738	0.382775	0.554439	1	3253	tags=39%, list=21%, signal=49%
PROTEIN DEACETYLATION%GO%GO:0006476	PROTEIN DEACETYLATION%GO%GO:0006476		27	0.279797	1.05591	0.367246	0.55774	1	2821	tags=26%, list=18%, signal=32%
SA_G1_AND_S_PHASES%MSIGDB_C2%SA_G1_AND_S_PHASES	SA_G1_AND_S_PHASES%MSIGDB_C2%SA_G1_AND_S_PHASES		15	0.340328	1.05583	0.377049	0.557592	1	2380	tags=27%, list=15%, signal=31%
REGULATION OF LEUKOCYTE MEDIATED IMMUNITY%GO%GO:0002703	REGULATION OF LEUKOCYTE MEDIATED IMMUNITY%GO%GO:0002703		46	0.242948	1.05446	0.367403	0.560674	1	1961	tags=20%, list=12%, signal=22%
PROTEIN HOMODIMERIZATION ACTIVITY%GO%GO:0042803	PROTEIN HOMODIMERIZATION ACTIVITY%GO%GO:0042803		380	0.175506	1.0544	0.27027	0.560466	1	4040	tags=33%, list=26%, signal=43%
ORGANELLE ENVELOPE%GO%GO:0031967	ORGANELLE ENVELOPE%GO%GO:0031967		435	0.171224	1.05431	0.251082	0.560348	1	2851	tags=21%, list=18%, signal=25%
PROTEIN IMPORT%GO%GO:0017038	PROTEIN IMPORT%GO%GO:0017038		78	0.219888	1.05404	0.341398	0.560663	1	3091	tags=26%, list=20%, signal=32%
M-CSF%IOB%M-CSF	M-CSF%IOB%M-CSF		61	0.23481	1.05387	0.355491	0.560769	1	2187	tags=23%, list=14%, signal=27%
REGULATION OF TRANSCRIPTION FACTOR IMPORT INTO NUCLEUS%GO%GO:0042990	REGULATION OF TRANSCRIPTION FACTOR IMPORT INTO NUCLEUS%GO%GO:0042990		48	0.245005	1.0538	0.354497	0.56058	1	1181	tags=15%, list=7%, signal=16%
SERINE HYDROLASE ACTIVITY%GO%GO:0017171	SERINE HYDROLASE ACTIVITY%GO%GO:0017171		76	0.220995	1.05337	0.355932	0.56134	1	3371	tags=30%, list=21%, signal=38%
POSITIVE REGULATION OF ADAPTIVE IMMUNE RESPONSE BASED ON SOMATIC RECOMBINATION OF IMMUNE RECEPTORS BUILT FROM IMMUNOGLOBULIN SUPERFAMILY DOMAINS%GO%GO:0002824	POSITIVE REGULATION OF ADAPTIVE IMMUNE RESPONSE BASED ON SOMATIC RECOMBINATION OF IMMUNE RECEPTORS BUILT FROM IMMUNOGLOBULIN SUPERFAMILY DOMAINS%GO%GO:0002824		24	0.287572	1.05333	0.349398	0.561113	1	2402	tags=21%, list=15%, signal=25%
OXIDOREDUCTASE ACTIVITY, ACTING ON THE ALDEHYDE OR OXO GROUP OF DONORS, NAD OR NADP AS ACCEPTOR%GO%GO:0016620	OXIDOREDUCTASE ACTIVITY, ACTING ON THE ALDEHYDE OR OXO GROUP OF DONORS, NAD OR NADP AS ACCEPTOR%GO%GO:0016620		19	0.308001	1.05299	0.37619	0.561636	1	2025	tags=21%, list=13%, signal=24%
NEGATIVE REGULATION OF TRANSLATION%GO%GO:0017148	NEGATIVE REGULATION OF TRANSLATION%GO%GO:0017148		48	0.246717	1.05282	0.369231	0.56171	1	837	tags=15%, list=5%, signal=15%
NUCLEAR IMPORT OF REV PROTEIN%REACTOME%REACT_9395.2	NUCLEAR IMPORT OF REV PROTEIN%REACTOME%REACT_9395.2		28	0.281902	1.05074	0.374663	0.566649	1	5338	tags=57%, list=34%, signal=86%
EXTENSION OF TELOMERES%REACTOME%REACT_8030.5	EXTENSION OF TELOMERES%REACTOME%REACT_8030.5		27	0.280336	1.05018	0.374359	0.56773	1	4272	tags=44%, list=27%, signal=61%
ENVELOPE%GO%GO:0031975	ENVELOPE%GO%GO:0031975		435	0.171224	1.04912	0.242152	0.570011	1	2851	tags=21%, list=18%, signal=25%
GUANYL-NUCLEOTIDE EXCHANGE FACTOR ACTIVITY%GO%GO:0005085	GUANYL-NUCLEOTIDE EXCHANGE FACTOR ACTIVITY%GO%GO:0005085		106	0.20789	1.0487	0.345345	0.570696	1	1522	tags=16%, list=10%, signal=18%
REGULATION OF REACTIVE OXYGEN SPECIES METABOLIC PROCESS%GO%GO:2000377	REGULATION OF REACTIVE OXYGEN SPECIES METABOLIC PROCESS%GO%GO:2000377		42	0.244726	1.04844	0.406685	0.571036	1	1072	tags=14%, list=7%, signal=15%
NEGATIVE REGULATION OF RAS PROTEIN SIGNAL TRANSDUCTION%GO%GO:0046580	NEGATIVE REGULATION OF RAS PROTEIN SIGNAL TRANSDUCTION%GO%GO:0046580		22	0.300977	1.04823	0.370647	0.571211	1	2432	tags=36%, list=15%, signal=43%
PHOSPHATASE ACTIVITY%GO%GO:0016791	PHOSPHATASE ACTIVITY%GO%GO:0016791		147	0.198219	1.04721	0.336508	0.573546	1	2188	tags=21%, list=14%, signal=24%
GOLGI MEMBRANE%GO%GO:0000139	GOLGI MEMBRANE%GO%GO:0000139		242	0.1795	1.04674	0.335849	0.57442	1	3632	tags=30%, list=23%, signal=39%
CELLULAR MACROMOLECULAR COMPLEX ASSEMBLY%GO%GO:0034622	CELLULAR MACROMOLECULAR COMPLEX ASSEMBLY%GO%GO:0034622		275	0.181593	1.04671	0.346154	0.574141	1	2747	tags=20%, list=17%, signal=24%
SOMATIC DIVERSIFICATION OF IMMUNE RECEPTORS%GO%GO:0002200	SOMATIC DIVERSIFICATION OF IMMUNE RECEPTORS%GO%GO:0002200		23	0.2963	1.0466	0.387255	0.574103	1	2145	tags=22%, list=14%, signal=25%
SIG_IL4RECEPTOR_IN_B_LYPHOCYTES%MSIGDB_C2%SIG_IL4RECEPTOR_IN_B_LYPHOCYTES	SIG_IL4RECEPTOR_IN_B_LYPHOCYTES%MSIGDB_C2%SIG_IL4RECEPTOR_IN_B_LYPHOCYTES		27	0.281829	1.04623	0.39599	0.574717	1	2152	tags=26%, list=14%, signal=30%
COENZYME METABOLIC PROCESS%GO%GO:0006732	COENZYME METABOLIC PROCESS%GO%GO:0006732		106	0.205645	1.04606	0.326347	0.574805	1	3435	tags=32%, list=22%, signal=41%
GLYCOPROTEIN BIOSYNTHETIC PROCESS%GO%GO:0009101	GLYCOPROTEIN BIOSYNTHETIC PROCESS%GO%GO:0009101		210	0.187573	1.04541	0.307692	0.576086	1	3727	tags=29%, list=24%, signal=37%
INTRINSIC APOPTOTIC SIGNALING PATHWAY BY P53 CLASS MEDIATOR%GO%GO:0072332	INTRINSIC APOPTOTIC SIGNALING PATHWAY BY P53 CLASS MEDIATOR%GO%GO:0072332		30	0.274558	1.04487	0.354667	0.577206	1	3992	tags=43%, list=25%, signal=58%
POSITIVE REGULATION OF MYELOID CELL DIFFERENTIATION%GO%GO:0045639	POSITIVE REGULATION OF MYELOID CELL DIFFERENTIATION%GO%GO:0045639		35	0.264611	1.04483	0.394541	0.576956	1	3539	tags=37%, list=22%, signal=48%
LOCOMOTORY BEHAVIOR%GO%GO:0007626	LOCOMOTORY BEHAVIOR%GO%GO:0007626		17	0.317505	1.04472	0.385681	0.576873	1	1267	tags=24%, list=8%, signal=26%
BIOCARTA_P53HYPOXIA_PATHWAY%MSIGDB_C2%BIOCARTA_P53HYPOXIA_PATHWAY	BIOCARTA_P53HYPOXIA_PATHWAY%MSIGDB_C2%BIOCARTA_P53HYPOXIA_PATHWAY		23	0.298977	1.04462	0.396088	0.576782	1	3806	tags=39%, list=24%, signal=52%
YAP1- AND WWTR1 (TAZ)-STIMULATED GENE EXPRESSION%REACTOME%REACT_118713.2	YAP1- AND WWTR1 (TAZ)-STIMULATED GENE EXPRESSION%REACTOME%REACT_118713.2		22	0.296563	1.04396	0.39312	0.57812	1	3479	tags=36%, list=22%, signal=47%
POSITIVE REGULATION OF CANONICAL WNT RECEPTOR SIGNALING PATHWAY%GO%GO:0090263	POSITIVE REGULATION OF CANONICAL WNT RECEPTOR SIGNALING PATHWAY%GO%GO:0090263		35	0.259065	1.04349	0.397849	0.578946	1	1395	tags=20%, list=9%, signal=22%
PROTEIN SERINE/THREONINE KINASE INHIBITOR ACTIVITY%GO%GO:0030291	PROTEIN SERINE/THREONINE KINASE INHIBITOR ACTIVITY%GO%GO:0030291		16	0.335132	1.0434	0.355609	0.578848	1	3222	tags=44%, list=20%, signal=55%
PYRIMIDINE NUCLEOSIDE BIOSYNTHETIC PROCESS%GO%GO:0046134	PYRIMIDINE NUCLEOSIDE BIOSYNTHETIC PROCESS%GO%GO:0046134		16	0.325433	1.04308	0.3675	0.579342	1	2807	tags=31%, list=18%, signal=38%
NATURAL KILLER CELL MEDIATED CYTOTOXICITY%KEGG%HSA04650	NATURAL KILLER CELL MEDIATED CYTOTOXICITY%KEGG%HSA04650		103	0.204658	1.04308	0.383686	0.579003	1	1957	tags=17%, list=12%, signal=20%
REGULATION OF STRIATED MUSCLE CELL DIFFERENTIATION%GO%GO:0051153	REGULATION OF STRIATED MUSCLE CELL DIFFERENTIATION%GO%GO:0051153		38	0.255046	1.04297	0.406015	0.578911	1	3890	tags=37%, list=25%, signal=49%
MYOFIBRIL ASSEMBLY%GO%GO:0030239	MYOFIBRIL ASSEMBLY%GO%GO:0030239		17	0.314601	1.04283	0.388489	0.578927	1	497	tags=12%, list=3%, signal=12%
COLORECTAL CANCER%KEGG%HSA05210	COLORECTAL CANCER%KEGG%HSA05210		61	0.231513	1.04251	0.374684	0.579363	1	2441	tags=21%, list=15%, signal=25%
MISMATCH REPAIR%GO%GO:0006298	MISMATCH REPAIR%GO%GO:0006298		17	0.322236	1.04228	0.396175	0.579661	1	1904	tags=29%, list=12%, signal=33%
MAPK TARGETS NUCLEAR EVENTS MEDIATED BY MAP KINASES%REACTOME%REACT_21328.1	MAPK TARGETS NUCLEAR EVENTS MEDIATED BY MAP KINASES%REACTOME%REACT_21328.1		30	0.274653	1.04183	0.379397	0.580477	1	3546	tags=30%, list=23%, signal=39%
LOSS OF PROTEINS REQUIRED FOR INTERPHASE MICROTUBULE ORGANIZATIONÔøΩÔøΩFROM THE CENTROSOME%REACTOME%REACT_15451.2	LOSS OF PROTEINS REQUIRED FOR INTERPHASE MICROTUBULE ORGANIZATIONÔøΩÔøΩFROM THE CENTROSOME%REACTOME%REACT_15451.2		60	0.228108	1.04182	0.390449	0.580154	1	3060	tags=32%, list=19%, signal=39%
IFN-GAMMA%IOB%IFN-GAMMA	IFN-GAMMA%IOB%IFN-GAMMA		41	0.249587	1.04092	0.360976	0.582188	1	3546	tags=34%, list=23%, signal=44%
NEGATIVE REGULATION OF MAPK CASCADE%GO%GO:0043409	NEGATIVE REGULATION OF MAPK CASCADE%GO%GO:0043409		76	0.218623	1.04081	0.390374	0.582117	1	2743	tags=26%, list=17%, signal=32%
SMAD BINDING%GO%GO:0046332	SMAD BINDING%GO%GO:0046332		47	0.243803	1.04055	0.358839	0.582411	1	2558	tags=28%, list=16%, signal=33%
VEGFR3 SIGNALING IN LYMPHATIC ENDOTHELIUM%PATHWAY INTERACTION DATABASE NCI-NATURE CURATED DATA%VEGFR3 SIGNALING IN LYMPHATIC ENDOTHELIUM	VEGFR3 SIGNALING IN LYMPHATIC ENDOTHELIUM%PATHWAY INTERACTION DATABASE NCI-NATURE CURATED DATA%VEGFR3 SIGNALING IN LYMPHATIC ENDOTHELIUM		24	0.2865	1.04038	0.377261	0.582534	1	2264	tags=29%, list=14%, signal=34%
SERINE-TYPE ENDOPEPTIDASE ACTIVITY%GO%GO:0004252	SERINE-TYPE ENDOPEPTIDASE ACTIVITY%GO%GO:0004252		51	0.237818	1.04033	0.394256	0.582311	1	3371	tags=31%, list=21%, signal=40%
POSITIVE REGULATION OF NEUROGENESIS%GO%GO:0050769	POSITIVE REGULATION OF NEUROGENESIS%GO%GO:0050769		48	0.240798	1.04021	0.378238	0.582261	1	2295	tags=23%, list=15%, signal=27%
LKB1 SIGNALING EVENTS%PATHWAY INTERACTION DATABASE NCI-NATURE CURATED DATA%LKB1 SIGNALING EVENTS	LKB1 SIGNALING EVENTS%PATHWAY INTERACTION DATABASE NCI-NATURE CURATED DATA%LKB1 SIGNALING EVENTS		42	0.251908	1.04002	0.3775	0.582426	1	1332	tags=19%, list=8%, signal=21%
NEGATIVE REGULATION OF CELL-CELL ADHESION%GO%GO:0022408	NEGATIVE REGULATION OF CELL-CELL ADHESION%GO%GO:0022408		19	0.306495	1.0398	0.384798	0.582641	1	2664	tags=32%, list=17%, signal=38%
PROTEIN POLYUBIQUITINATION%GO%GO:0000209	PROTEIN POLYUBIQUITINATION%GO%GO:0000209		147	0.193646	1.03924	0.365031	0.583713	1	3690	tags=31%, list=23%, signal=40%
NITROGEN METABOLISM%KEGG%HSA00910	NITROGEN METABOLISM%KEGG%HSA00910		18	0.311348	1.03893	0.389022	0.584135	1	2245	tags=33%, list=14%, signal=39%
CIRCADIAN RHYTHM - MAMMAL%KEGG%HSA04710	CIRCADIAN RHYTHM - MAMMAL%KEGG%HSA04710		21	0.299459	1.03867	0.393868	0.584451	1	2969	tags=29%, list=19%, signal=35%
POSITIVE REGULATION OF PROTEIN BINDING%GO%GO:0032092	POSITIVE REGULATION OF PROTEIN BINDING%GO%GO:0032092		21	0.305771	1.03813	0.391521	0.585492	1	1181	tags=19%, list=7%, signal=21%
NUCLEOSIDE PHOSPHATE METABOLIC PROCESS%GO%GO:0006753	NUCLEOSIDE PHOSPHATE METABOLIC PROCESS%GO%GO:0006753		329	0.171981	1.03811	0.315126	0.58521	1	4221	tags=33%, list=27%, signal=44%
POSITIVE REGULATION OF TRANSCRIPTION FACTOR IMPORT INTO NUCLEUS%GO%GO:0042993	POSITIVE REGULATION OF TRANSCRIPTION FACTOR IMPORT INTO NUCLEUS%GO%GO:0042993		25	0.28219	1.03771	0.393862	0.585866	1	1085	tags=16%, list=7%, signal=17%
P53-DEPENDENT G1 DNA DAMAGE RESPONSE%REACTOME%REACT_1625.3	P53-DEPENDENT G1 DNA DAMAGE RESPONSE%REACTOME%REACT_1625.3		55	0.233023	1.037	0.387363	0.587421	1	4625	tags=38%, list=29%, signal=54%
CONTRACTILE FIBER%GO%GO:0043292	CONTRACTILE FIBER%GO%GO:0043292		75	0.221666	1.03545	0.371345	0.59111	1	2838	tags=25%, list=18%, signal=31%
GLUCOSE TRANSPORT%GO%GO:0015758	GLUCOSE TRANSPORT%GO%GO:0015758		48	0.241783	1.03498	0.397403	0.591955	1	2533	tags=23%, list=16%, signal=27%
EXONUCLEASE ACTIVITY%GO%GO:0004527	EXONUCLEASE ACTIVITY%GO%GO:0004527		48	0.237372	1.03485	0.382653	0.591933	1	4581	tags=46%, list=29%, signal=64%
CYCLIN A:CDK2-ASSOCIATED EVENTS AT S PHASE ENTRY%REACTOME%REACT_9029.2	CYCLIN A:CDK2-ASSOCIATED EVENTS AT S PHASE ENTRY%REACTOME%REACT_9029.2		66	0.220744	1.03483	0.385042	0.591643	1	4310	tags=35%, list=27%, signal=48%
TISSUE HOMEOSTASIS%GO%GO:0001894	TISSUE HOMEOSTASIS%GO%GO:0001894		28	0.279333	1.03454	0.402948	0.592038	1	1193	tags=18%, list=8%, signal=19%
REGULATION OF UBIQUITIN-PROTEIN LIGASE ACTIVITY INVOLVED IN MITOTIC CELL CYCLE%GO%GO:0051439	REGULATION OF UBIQUITIN-PROTEIN LIGASE ACTIVITY INVOLVED IN MITOTIC CELL CYCLE%GO%GO:0051439		76	0.218735	1.03451	0.384615	0.591778	1	3670	tags=30%, list=23%, signal=39%
PEROXISOMAL PART%GO%GO:0044439	PEROXISOMAL PART%GO%GO:0044439		58	0.227716	1.03443	0.422535	0.59163	1	2171	tags=19%, list=14%, signal=22%
EMBRYONIC ORGAN DEVELOPMENT%GO%GO:0048568	EMBRYONIC ORGAN DEVELOPMENT%GO%GO:0048568		92	0.210149	1.03428	0.386301	0.591644	1	2441	tags=22%, list=15%, signal=26%
B CELL RECEPTOR SIGNALING PATHWAY%KEGG%HSA04662	B CELL RECEPTOR SIGNALING PATHWAY%KEGG%HSA04662		72	0.218325	1.03404	0.376093	0.591899	1	2152	tags=19%, list=14%, signal=22%
MELANOMA%KEGG%HSA05218	MELANOMA%KEGG%HSA05218		57	0.231154	1.03403	0.408377	0.591589	1	1957	tags=19%, list=12%, signal=22%
KINASE REGULATOR ACTIVITY%GO%GO:0019207	KINASE REGULATOR ACTIVITY%GO%GO:0019207		76	0.21818	1.03367	0.389381	0.592148	1	2855	tags=26%, list=18%, signal=32%
ORGANELLE ASSEMBLY%GO%GO:0070925	ORGANELLE ASSEMBLY%GO%GO:0070925		72	0.22148	1.03317	0.393678	0.593075	1	3847	tags=33%, list=24%, signal=44%
REGULATION OF VIRAL REPRODUCTION%GO%GO:0050792	REGULATION OF VIRAL REPRODUCTION%GO%GO:0050792		100	0.205334	1.03302	0.409605	0.593116	1	3704	tags=29%, list=24%, signal=38%
LAGGING STRAND SYNTHESIS%REACTOME%REACT_312.5	LAGGING STRAND SYNTHESIS%REACTOME%REACT_312.5		19	0.308423	1.03282	0.389831	0.593279	1	4272	tags=42%, list=27%, signal=58%
SEXUAL REPRODUCTION%GO%GO:0019953	SEXUAL REPRODUCTION%GO%GO:0019953		155	0.191786	1.03276	0.359736	0.593097	1	3120	tags=25%, list=20%, signal=31%
GLIOMA%KEGG%HSA05214	GLIOMA%KEGG%HSA05214		59	0.226289	1.03263	0.400524	0.593079	1	2629	tags=24%, list=17%, signal=28%
GOLGI VESICLE TRANSPORT%GO%GO:0048193	GOLGI VESICLE TRANSPORT%GO%GO:0048193		135	0.195551	1.03228	0.383686	0.593621	1	2752	tags=20%, list=17%, signal=24%
ENZYME ACTIVATOR ACTIVITY%GO%GO:0008047	ENZYME ACTIVATOR ACTIVITY%GO%GO:0008047		216	0.184969	1.03225	0.383513	0.593343	1	2766	tags=22%, list=18%, signal=26%
VEGF SIGNALING PATHWAY%KEGG%HSA04370	VEGF SIGNALING PATHWAY%KEGG%HSA04370		64	0.225633	1.03192	0.371105	0.593832	1	1957	tags=22%, list=12%, signal=25%
NEGATIVE REGULATION OF MULTI-ORGANISM PROCESS%GO%GO:0043901	NEGATIVE REGULATION OF MULTI-ORGANISM PROCESS%GO%GO:0043901		38	0.256496	1.0319	0.390625	0.593534	1	2603	tags=26%, list=17%, signal=31%
ENDOPLASMIC RETICULUM PART%GO%GO:0044432	ENDOPLASMIC RETICULUM PART%GO%GO:0044432		488	0.165949	1.03161	0.322727	0.593957	1	2895	tags=20%, list=18%, signal=24%
NETRIN-MEDIATED SIGNALING EVENTS%PATHWAY INTERACTION DATABASE NCI-NATURE CURATED DATA%NETRIN-MEDIATED SIGNALING EVENTS	NETRIN-MEDIATED SIGNALING EVENTS%PATHWAY INTERACTION DATABASE NCI-NATURE CURATED DATA%NETRIN-MEDIATED SIGNALING EVENTS		31	0.260706	1.03105	0.397436	0.594961	1	3866	tags=45%, list=25%, signal=60%
REGULATION OF VIRAL GENOME REPLICATION%GO%GO:0045069	REGULATION OF VIRAL GENOME REPLICATION%GO%GO:0045069		43	0.245116	1.03072	0.404255	0.595476	1	2603	tags=23%, list=17%, signal=28%
RNA SPLICING, VIA TRANSESTERIFICATION REACTIONS%GO%GO:0000375	RNA SPLICING, VIA TRANSESTERIFICATION REACTIONS%GO%GO:0000375		191	0.185336	1.02947	0.368243	0.598276	1	3719	tags=28%, list=24%, signal=37%
POSITIVE REGULATION OF CELL CYCLE ARREST%GO%GO:0071158	POSITIVE REGULATION OF CELL CYCLE ARREST%GO%GO:0071158		75	0.218493	1.02922	0.412607	0.598602	1	3670	tags=31%, list=23%, signal=40%
REGULATION OF IMMUNE EFFECTOR PROCESS%GO%GO:0002697	REGULATION OF IMMUNE EFFECTOR PROCESS%GO%GO:0002697		143	0.194954	1.02901	0.368771	0.598807	1	2441	tags=20%, list=15%, signal=24%
P53-DEPENDENT G1 S DNA DAMAGE CHECKPOINT%REACTOME%REACT_85.1	P53-DEPENDENT G1 S DNA DAMAGE CHECKPOINT%REACTOME%REACT_85.1		55	0.233023	1.0289	0.383285	0.598734	1	4625	tags=38%, list=29%, signal=54%
METHYLATION%GO%GO:0032259	METHYLATION%GO%GO:0032259		88	0.20879	1.02864	0.372283	0.599095	1	3748	tags=30%, list=24%, signal=39%
INTERLEUKIN-1 SIGNALING%REACTOME%REACT_22442.1	INTERLEUKIN-1 SIGNALING%REACTOME%REACT_22442.1		39	0.24987	1.02856	0.395664	0.598919	1	2702	tags=28%, list=17%, signal=34%
NEGATIVE REGULATION OF SMALL GTPASE MEDIATED SIGNAL TRANSDUCTION%GO%GO:0051058	NEGATIVE REGULATION OF SMALL GTPASE MEDIATED SIGNAL TRANSDUCTION%GO%GO:0051058		23	0.283027	1.02793	0.401496	0.600182	1	2432	tags=35%, list=15%, signal=41%
HYDROLASE ACTIVITY, ACTING ON ACID ANHYDRIDES, IN PHOSPHORUS-CONTAINING ANHYDRIDES%GO%GO:0016818	HYDROLASE ACTIVITY, ACTING ON ACID ANHYDRIDES, IN PHOSPHORUS-CONTAINING ANHYDRIDES%GO%GO:0016818		388	0.169029	1.02747	0.386555	0.601062	1	2430	tags=19%, list=15%, signal=22%
REGULATION OF CELLULAR LOCALIZATION%GO%GO:0060341	REGULATION OF CELLULAR LOCALIZATION%GO%GO:0060341		403	0.169622	1.0268	0.385281	0.602477	1	1338	tags=13%, list=8%, signal=13%
HEXOSE TRANSPORT%GO%GO:0008645	HEXOSE TRANSPORT%GO%GO:0008645		48	0.241783	1.02632	0.415978	0.603339	1	2533	tags=23%, list=16%, signal=27%
MRNA SPLICING, VIA SPLICEOSOME%GO%GO:0000398	MRNA SPLICING, VIA SPLICEOSOME%GO%GO:0000398		185	0.1828	1.0263	0.410569	0.603034	1	3719	tags=29%, list=24%, signal=37%
TRNA CHARGING%HUMANCYC%TRNA-CHARGING-PWY	TRNA CHARGING%HUMANCYC%TRNA-CHARGING-PWY		38	0.255071	1.02612	0.40617	0.603156	1	4448	tags=39%, list=28%, signal=55%
DNA BIOSYNTHETIC PROCESS%GO%GO:0071897	DNA BIOSYNTHETIC PROCESS%GO%GO:0071897		17	0.310945	1.02482	0.42069	0.606223	1	4368	tags=47%, list=28%, signal=65%
ACTIVATION OF IMMUNE RESPONSE%GO%GO:0002253	ACTIVATION OF IMMUNE RESPONSE%GO%GO:0002253		205	0.184633	1.02412	0.39	0.607778	1	2472	tags=20%, list=16%, signal=23%
REGULATION OF CELL-MATRIX ADHESION%GO%GO:0001952	REGULATION OF CELL-MATRIX ADHESION%GO%GO:0001952		43	0.246451	1.0241	0.419437	0.607456	1	3180	tags=35%, list=20%, signal=44%
FCGAMMA RECEPTOR (FCGR) DEPENDENT PHAGOCYTOSIS%REACTOME%REACT_160123.1	FCGAMMA RECEPTOR (FCGR) DEPENDENT PHAGOCYTOSIS%REACTOME%REACT_160123.1		75	0.216423	1.02382	0.410765	0.607826	1	2295	tags=21%, list=15%, signal=25%
BIOCARTA_IL2RB_PATHWAY%MSIGDB_C2%BIOCARTA_IL2RB_PATHWAY	BIOCARTA_IL2RB_PATHWAY%MSIGDB_C2%BIOCARTA_IL2RB_PATHWAY		38	0.247738	1.02336	0.42328	0.608702	1	2152	tags=21%, list=14%, signal=24%
MITOTIC G1 DNA DAMAGE CHECKPOINT%GO%GO:0031571	MITOTIC G1 DNA DAMAGE CHECKPOINT%GO%GO:0031571		69	0.219015	1.02328	0.435028	0.608564	1	3245	tags=28%, list=21%, signal=35%
NUCLEOBASE-CONTAINING SMALL MOLECULE METABOLIC PROCESS%GO%GO:0055086	NUCLEOBASE-CONTAINING SMALL MOLECULE METABOLIC PROCESS%GO%GO:0055086		376	0.169025	1.02305	0.370518	0.608807	1	4192	tags=32%, list=27%, signal=42%
HYDROLASE ACTIVITY, ACTING ON ACID ANHYDRIDES%GO%GO:0016817	HYDROLASE ACTIVITY, ACTING ON ACID ANHYDRIDES%GO%GO:0016817		388	0.169029	1.02285	0.387097	0.608979	1	2430	tags=19%, list=15%, signal=22%
EXONUCLEASE ACTIVITY, ACTIVE WITH EITHER RIBO- OR DEOXYRIBONUCLEIC ACIDS AND PRODUCING 5'-PHOSPHOMONOESTERS%GO%GO:0016796	EXONUCLEASE ACTIVITY, ACTIVE WITH EITHER RIBO- OR DEOXYRIBONUCLEIC ACIDS AND PRODUCING 5'-PHOSPHOMONOESTERS%GO%GO:0016796		25	0.277514	1.0223	0.411616	0.610079	1	1700	tags=20%, list=11%, signal=22%
EGFR DOWNREGULATION%REACTOME%REACT_12484.1	EGFR DOWNREGULATION%REACTOME%REACT_12484.1		23	0.289014	1.02163	0.42132	0.611501	1	4048	tags=43%, list=26%, signal=58%
INTERMEDIATE FILAMENT CYTOSKELETON%GO%GO:0045111	INTERMEDIATE FILAMENT CYTOSKELETON%GO%GO:0045111		71	0.220168	1.02161	0.431548	0.611207	1	2146	tags=21%, list=14%, signal=24%
NEGATIVE REGULATION OF SECRETION%GO%GO:0051048	NEGATIVE REGULATION OF SECRETION%GO%GO:0051048		52	0.237744	1.02143	0.405634	0.611354	1	1319	tags=17%, list=8%, signal=19%
CHLORIDE CHANNEL ACTIVITY%GO%GO:0005254	CHLORIDE CHANNEL ACTIVITY%GO%GO:0005254		24	0.28576	1.02141	0.426573	0.611057	1	2357	tags=33%, list=15%, signal=39%
PYROPHOSPHATASE ACTIVITY%GO%GO:0016462	PYROPHOSPHATASE ACTIVITY%GO%GO:0016462		388	0.169029	1.02091	0.394872	0.612043	1	2430	tags=19%, list=15%, signal=22%
BIOCARTA_STRESS_PATHWAY%MSIGDB_C2%BIOCARTA_STRESS_PATHWAY	BIOCARTA_STRESS_PATHWAY%MSIGDB_C2%BIOCARTA_STRESS_PATHWAY		25	0.274105	1.02079	0.399504	0.611996	1	2133	tags=24%, list=14%, signal=28%
DYNEIN COMPLEX%GO%GO:0030286	DYNEIN COMPLEX%GO%GO:0030286		21	0.29503	1.02035	0.427461	0.612805	1	1944	tags=19%, list=12%, signal=22%
LOSS OF NLP FROM MITOTIC CENTROSOMES%REACTOME%REACT_15364.1	LOSS OF NLP FROM MITOTIC CENTROSOMES%REACTOME%REACT_15364.1		60	0.228108	1.02016	0.381868	0.612958	1	3060	tags=32%, list=19%, signal=39%
FRS2-MEDIATED CASCADE%REACTOME%REACT_21247.3	FRS2-MEDIATED CASCADE%REACTOME%REACT_21247.3		25	0.281349	1.0198	0.437824	0.613524	1	3910	tags=32%, list=25%, signal=43%
NEGATIVE REGULATION OF ORGANELLE ORGANIZATION%GO%GO:0010639	NEGATIVE REGULATION OF ORGANELLE ORGANIZATION%GO%GO:0010639		122	0.194082	1.01945	0.406154	0.614045	1	2010	tags=18%, list=13%, signal=21%
RNA SPLICING, VIA TRANSESTERIFICATION REACTIONS WITH BULGED ADENOSINE AS NUCLEOPHILE%GO%GO:0000377	RNA SPLICING, VIA TRANSESTERIFICATION REACTIONS WITH BULGED ADENOSINE AS NUCLEOPHILE%GO%GO:0000377		185	0.1828	1.01935	0.399329	0.61395	1	3719	tags=29%, list=24%, signal=37%
IL5%NETPATH%IL5	IL5%NETPATH%IL5		56	0.226773	1.01904	0.39726	0.614447	1	2414	tags=23%, list=15%, signal=27%
REGULATION OF MRNA STABILITY%GO%GO:0043488	REGULATION OF MRNA STABILITY%GO%GO:0043488		27	0.278877	1.01889	0.419355	0.614497	1	4692	tags=44%, list=30%, signal=63%
CELLULAR KETONE METABOLIC PROCESS%GO%GO:0042180	CELLULAR KETONE METABOLIC PROCESS%GO%GO:0042180		28	0.273267	1.01863	0.418014	0.614852	1	3200	tags=36%, list=20%, signal=45%
SIGNALING BY TYPE 1 INSULIN-LIKE GROWTH FACTOR 1 RECEPTOR (IGF1R)%REACTOME%REACT_150359.2	SIGNALING BY TYPE 1 INSULIN-LIKE GROWTH FACTOR 1 RECEPTOR (IGF1R)%REACTOME%REACT_150359.2		70	0.214358	1.01849	0.430199	0.614871	1	2535	tags=20%, list=16%, signal=24%
DEVELOPMENTAL PROCESS INVOLVED IN REPRODUCTION%GO%GO:0003006	DEVELOPMENTAL PROCESS INVOLVED IN REPRODUCTION%GO%GO:0003006		125	0.19441	1.01796	0.413897	0.6159	1	3750	tags=33%, list=24%, signal=43%
MOVEMENT IN HOST ENVIRONMENT%GO%GO:0052126	MOVEMENT IN HOST ENVIRONMENT%GO%GO:0052126		15	0.320821	1.01766	0.419118	0.616332	1	3671	tags=47%, list=23%, signal=61%
AMINE METABOLIC PROCESS%GO%GO:0009308	AMINE METABOLIC PROCESS%GO%GO:0009308		100	0.200313	1.01764	0.394286	0.616038	1	3623	tags=33%, list=23%, signal=43%
REGULATION OF LIGASE ACTIVITY%GO%GO:0051340	REGULATION OF LIGASE ACTIVITY%GO%GO:0051340		94	0.204397	1.01711	0.391421	0.617111	1	3670	tags=30%, list=23%, signal=39%
CELLULAR GLUCOSE HOMEOSTASIS%GO%GO:0001678	CELLULAR GLUCOSE HOMEOSTASIS%GO%GO:0001678		15	0.321775	1.01683	0.44665	0.617483	1	2089	tags=27%, list=13%, signal=31%
NEGATIVE REGULATION OF PHOSPHATASE ACTIVITY%GO%GO:0010923	NEGATIVE REGULATION OF PHOSPHATASE ACTIVITY%GO%GO:0010923		47	0.232959	1.01638	0.406504	0.618306	1	3041	tags=28%, list=19%, signal=34%
CELLULAR RESPONSE TO METAL ION%GO%GO:0071248	CELLULAR RESPONSE TO METAL ION%GO%GO:0071248		33	0.257107	1.0161	0.402089	0.61871	1	1645	tags=18%, list=10%, signal=20%
POSITIVE REGULATION OF DNA BINDING%GO%GO:0043388	POSITIVE REGULATION OF DNA BINDING%GO%GO:0043388		19	0.300968	1.01553	0.388325	0.619832	1	3691	tags=37%, list=23%, signal=48%
TOLL LIKE RECEPTOR TLR1:TLR2 CASCADE%REACTOME%REACT_8005.8	TOLL LIKE RECEPTOR TLR1:TLR2 CASCADE%REACTOME%REACT_8005.8		89	0.206428	1.01487	0.405882	0.621227	1	2133	tags=18%, list=14%, signal=21%
TOLL LIKE RECEPTOR 2 (TLR2) CASCADE%REACTOME%REACT_7980.9	TOLL LIKE RECEPTOR 2 (TLR2) CASCADE%REACTOME%REACT_7980.9		89	0.206428	1.01444	0.423377	0.621974	1	2133	tags=18%, list=14%, signal=21%
REGULATION OF APOPTOTIC SIGNALING PATHWAY%GO%GO:2001233	REGULATION OF APOPTOTIC SIGNALING PATHWAY%GO%GO:2001233		63	0.223781	1.01419	0.423645	0.622272	1	2947	tags=25%, list=19%, signal=31%
TOLL LIKE RECEPTOR TLR6:TLR2 CASCADE%REACTOME%REACT_8006.8	TOLL LIKE RECEPTOR TLR6:TLR2 CASCADE%REACTOME%REACT_8006.8		89	0.206428	1.01328	0.423631	0.624389	1	2133	tags=18%, list=14%, signal=21%
ACTIVATION OF MAPK ACTIVITY%GO%GO:0000187	ACTIVATION OF MAPK ACTIVITY%GO%GO:0000187		84	0.208468	1.01234	0.407714	0.626535	1	3387	tags=27%, list=22%, signal=35%
HISTONE LYSINE METHYLATION%GO%GO:0034968	HISTONE LYSINE METHYLATION%GO%GO:0034968		23	0.286173	1.01217	0.460938	0.626621	1	2596	tags=26%, list=16%, signal=31%
SYNTHESIS OF PIPS AT THE PLASMA MEMBRANE%REACTOME%REACT_121025.2	SYNTHESIS OF PIPS AT THE PLASMA MEMBRANE%REACTOME%REACT_121025.2		32	0.259815	1.01162	0.440594	0.627714	1	2014	tags=25%, list=13%, signal=29%
NEGATIVE REGULATION OF PROTEIN SERINE/THREONINE KINASE ACTIVITY%GO%GO:0071901	NEGATIVE REGULATION OF PROTEIN SERINE/THREONINE KINASE ACTIVITY%GO%GO:0071901		68	0.217915	1.01154	0.423729	0.627554	1	2743	tags=28%, list=17%, signal=34%
REGULATION OF CYTOSKELETON ORGANIZATION%GO%GO:0051493	REGULATION OF CYTOSKELETON ORGANIZATION%GO%GO:0051493		181	0.183489	1.0112	0.417808	0.62813	1	2838	tags=23%, list=18%, signal=28%
PROTEIN KINASE REGULATOR ACTIVITY%GO%GO:0019887	PROTEIN KINASE REGULATOR ACTIVITY%GO%GO:0019887		67	0.217643	1.01075	0.442424	0.628983	1	3361	tags=31%, list=21%, signal=40%
BCR%NETPATH%BCR	BCR%NETPATH%BCR		158	0.187785	1.01057	0.392491	0.629139	1	2152	tags=19%, list=14%, signal=22%
AXON GUIDANCE%GO%GO:0007411	AXON GUIDANCE%GO%GO:0007411		258	0.174362	1.01054	0.429688	0.628859	1	2319	tags=19%, list=15%, signal=22%
PROTEIN DIMERIZATION ACTIVITY%GO%GO:0046983	PROTEIN DIMERIZATION ACTIVITY%GO%GO:0046983		478	0.162066	1.01011	0.392157	0.629638	1	4047	tags=31%, list=26%, signal=41%
POSITIVE REGULATION OF PHOSPHATE METABOLIC PROCESS%GO%GO:0045937	POSITIVE REGULATION OF PHOSPHATE METABOLIC PROCESS%GO%GO:0045937		462	0.164813	1.00995	0.415584	0.629686	1	2248	tags=17%, list=14%, signal=20%
POSITIVE REGULATION OF CELL PROLIFERATION%GO%GO:0008284	POSITIVE REGULATION OF CELL PROLIFERATION%GO%GO:0008284		339	0.168429	1.00951	0.418327	0.630495	1	2999	tags=21%, list=19%, signal=26%
INTRINSIC APOPTOTIC SIGNALING PATHWAY%GO%GO:0097193	INTRINSIC APOPTOTIC SIGNALING PATHWAY%GO%GO:0097193		77	0.212113	1.00884	0.4	0.631848	1	4111	tags=35%, list=26%, signal=47%
EMBRYONIC PLACENTA DEVELOPMENT%GO%GO:0001892	EMBRYONIC PLACENTA DEVELOPMENT%GO%GO:0001892		17	0.312887	1.00868	0.445727	0.631938	1	1683	tags=29%, list=11%, signal=33%
ANION TRANSMEMBRANE TRANSPORTER ACTIVITY%GO%GO:0008509	ANION TRANSMEMBRANE TRANSPORTER ACTIVITY%GO%GO:0008509		113	0.198664	1.00852	0.411043	0.632	1	3473	tags=32%, list=22%, signal=41%
POSITIVE REGULATION OF MAPK CASCADE%GO%GO:0043410	POSITIVE REGULATION OF MAPK CASCADE%GO%GO:0043410		201	0.181022	1.00805	0.412308	0.632915	1	3480	tags=27%, list=22%, signal=34%
REGULATION OF EPITHELIAL TO MESENCHYMAL TRANSITION%GO%GO:0010717	REGULATION OF EPITHELIAL TO MESENCHYMAL TRANSITION%GO%GO:0010717		35	0.249875	1.00786	0.418478	0.633047	1	2706	tags=26%, list=17%, signal=31%
POSITIVE REGULATION OF PHOSPHORUS METABOLIC PROCESS%GO%GO:0010562	POSITIVE REGULATION OF PHOSPHORUS METABOLIC PROCESS%GO%GO:0010562		462	0.164813	1.00772	0.449541	0.633109	1	2248	tags=17%, list=14%, signal=20%
ORGANOPHOSPHATE BIOSYNTHETIC PROCESS%GO%GO:0090407	ORGANOPHOSPHATE BIOSYNTHETIC PROCESS%GO%GO:0090407		278	0.173049	1.00765	0.431734	0.632944	1	2699	tags=22%, list=17%, signal=26%
BIOCARTA_TOLL_PATHWAY%MSIGDB_C2%BIOCARTA_TOLL_PATHWAY	BIOCARTA_TOLL_PATHWAY%MSIGDB_C2%BIOCARTA_TOLL_PATHWAY		36	0.252796	1.00761	0.446809	0.632679	1	1266	tags=17%, list=8%, signal=18%
POSITIVE REGULATION OF ADAPTIVE IMMUNE RESPONSE%GO%GO:0002821	POSITIVE REGULATION OF ADAPTIVE IMMUNE RESPONSE%GO%GO:0002821		27	0.267345	1.00666	0.454094	0.634836	1	2402	tags=19%, list=15%, signal=22%
CARDIAC SEPTUM MORPHOGENESIS%GO%GO:0060411	CARDIAC SEPTUM MORPHOGENESIS%GO%GO:0060411		24	0.28478	1.00659	0.455497	0.634674	1	3441	tags=38%, list=22%, signal=48%
REGULATION OF MESENCHYMAL CELL PROLIFERATION%GO%GO:0010464	REGULATION OF MESENCHYMAL CELL PROLIFERATION%GO%GO:0010464		20	0.296319	1.00644	0.398533	0.634688	1	3618	tags=30%, list=23%, signal=39%
RESPONSE TO DRUG%GO%GO:0042493	RESPONSE TO DRUG%GO%GO:0042493		82	0.203878	1.00605	0.447368	0.635372	1	3228	tags=29%, list=20%, signal=37%
ENTRY INTO HOST%GO%GO:0044409	ENTRY INTO HOST%GO%GO:0044409		15	0.320821	1.00563	0.429612	0.636135	1	3671	tags=47%, list=23%, signal=61%
PURINE-CONTAINING COMPOUND METABOLIC PROCESS%GO%GO:0072521	PURINE-CONTAINING COMPOUND METABOLIC PROCESS%GO%GO:0072521		273	0.172794	1.00532	0.44358	0.636602	1	2181	tags=18%, list=14%, signal=20%
MYD88:MAL CASCADE INITIATED ON PLASMA MEMBRANE%REACTOME%REACT_6788.8	MYD88:MAL CASCADE INITIATED ON PLASMA MEMBRANE%REACTOME%REACT_6788.8		89	0.206428	1.0052	0.451524	0.636552	1	2133	tags=18%, list=14%, signal=21%
ENTRY INTO CELL OF OTHER ORGANISM INVOLVED IN SYMBIOTIC INTERACTION%GO%GO:0051806	ENTRY INTO CELL OF OTHER ORGANISM INVOLVED IN SYMBIOTIC INTERACTION%GO%GO:0051806		15	0.320821	1.00494	0.434243	0.636883	1	3671	tags=47%, list=23%, signal=61%
POSITIVE REGULATION OF INTERLEUKIN-8 PRODUCTION%GO%GO:0032757	POSITIVE REGULATION OF INTERLEUKIN-8 PRODUCTION%GO%GO:0032757		15	0.323214	1.00442	0.4225	0.637893	1	2187	tags=27%, list=14%, signal=31%
ENTRY INTO OTHER ORGANISM INVOLVED IN SYMBIOTIC INTERACTION%GO%GO:0051828	ENTRY INTO OTHER ORGANISM INVOLVED IN SYMBIOTIC INTERACTION%GO%GO:0051828		15	0.320821	1.00395	0.441176	0.638812	1	3671	tags=47%, list=23%, signal=61%
EXORIBONUCLEASE ACTIVITY%GO%GO:0004532	EXORIBONUCLEASE ACTIVITY%GO%GO:0004532		24	0.282164	1.00374	0.464467	0.639037	1	1292	tags=17%, list=8%, signal=18%
SH2 DOMAIN BINDING%GO%GO:0042169	SH2 DOMAIN BINDING%GO%GO:0042169		24	0.280638	1.0022	0.466165	0.642727	1	3214	tags=33%, list=20%, signal=42%
PEROXISOMAL LIPID METABOLISM%REACTOME%REACT_16957.2	PEROXISOMAL LIPID METABOLISM%REACTOME%REACT_16957.2		18	0.298572	1.00209	0.451852	0.642699	1	1966	tags=22%, list=12%, signal=25%
RHO GTPASE ACTIVATOR ACTIVITY%GO%GO:0005100	RHO GTPASE ACTIVATOR ACTIVITY%GO%GO:0005100		30	0.259829	1.00195	0.438287	0.642709	1	3229	tags=33%, list=21%, signal=42%
REGULATION OF DNA-DEPENDENT DNA REPLICATION%GO%GO:0090329	REGULATION OF DNA-DEPENDENT DNA REPLICATION%GO%GO:0090329		22	0.293264	1.00151	0.433702	0.643568	1	1790	tags=23%, list=11%, signal=26%
INSULIN RECEPTOR SIGNALLING CASCADE%REACTOME%REACT_1195.5	INSULIN RECEPTOR SIGNALLING CASCADE%REACTOME%REACT_1195.5		71	0.213812	1.00128	0.404432	0.643835	1	2535	tags=20%, list=16%, signal=23%
POSTTRANSCRIPTIONAL GENE SILENCING BY RNA%GO%GO:0035194	POSTTRANSCRIPTIONAL GENE SILENCING BY RNA%GO%GO:0035194		22	0.283361	1.00046	0.460396	0.645624	1	569	tags=14%, list=4%, signal=14%
POSITIVE REGULATION OF EXTRINSIC APOPTOTIC SIGNALING PATHWAY%GO%GO:2001238	POSITIVE REGULATION OF EXTRINSIC APOPTOTIC SIGNALING PATHWAY%GO%GO:2001238		16	0.31825	1.00034	0.42381	0.645594	1	2187	tags=25%, list=14%, signal=29%
MICROBODY PART%GO%GO:0044438	MICROBODY PART%GO%GO:0044438		58	0.227716	1.00033	0.434903	0.645244	1	2171	tags=19%, list=14%, signal=22%
IGF1R SIGNALING CASCADE%REACTOME%REACT_150210.2	IGF1R SIGNALING CASCADE%REACTOME%REACT_150210.2		70	0.214358	0.999905	0.459834	0.646066	1	2535	tags=20%, list=16%, signal=24%
CALCIUM-DEPENDENT PROTEIN BINDING%GO%GO:0048306	CALCIUM-DEPENDENT PROTEIN BINDING%GO%GO:0048306		23	0.282227	0.999775	0.448622	0.646068	1	2943	tags=35%, list=19%, signal=43%
BIOCARTA_CERAMIDE_PATHWAY%MSIGDB_C2%BIOCARTA_CERAMIDE_PATHWAY	BIOCARTA_CERAMIDE_PATHWAY%MSIGDB_C2%BIOCARTA_CERAMIDE_PATHWAY		22	0.280913	0.999501	0.446429	0.646413	1	3404	tags=36%, list=22%, signal=46%
NUCLEOSIDE METABOLIC PROCESS%GO%GO:0009116	NUCLEOSIDE METABOLIC PROCESS%GO%GO:0009116		248	0.17462	0.999147	0.416357	0.647005	1	2351	tags=18%, list=15%, signal=21%
INTERFERON GAMMA SIGNALING%REACTOME%REACT_25078.1	INTERFERON GAMMA SIGNALING%REACTOME%REACT_25078.1		63	0.219856	0.998708	0.462162	0.647806	1	4356	tags=37%, list=28%, signal=50%
REGULATION OF CYCLIN-DEPENDENT PROTEIN SERINE/THREONINE KINASE ACTIVITY%GO%GO:0000079	REGULATION OF CYCLIN-DEPENDENT PROTEIN SERINE/THREONINE KINASE ACTIVITY%GO%GO:0000079		56	0.221803	0.998019	0.488764	0.649268	1	2380	tags=21%, list=15%, signal=25%
REGULATION OF INTERPHASE OF MITOTIC CELL CYCLE%GO%GO:2000602	REGULATION OF INTERPHASE OF MITOTIC CELL CYCLE%GO%GO:2000602		103	0.198058	0.997824	0.454829	0.649448	1	3670	tags=28%, list=23%, signal=36%
CDK-MEDIATED PHOSPHORYLATION AND REMOVAL OF CDC6%REACTOME%REACT_1221.3	CDK-MEDIATED PHOSPHORYLATION AND REMOVAL OF CDC6%REACTOME%REACT_1221.3		48	0.23243	0.99743	0.418231	0.650115	1	3670	tags=31%, list=23%, signal=41%
PROTEIN KINASE A BINDING%GO%GO:0051018	PROTEIN KINASE A BINDING%GO%GO:0051018		18	0.301117	0.996988	0.446194	0.650964	1	1193	tags=17%, list=8%, signal=18%
GLYCEROLIPID METABOLIC PROCESS%GO%GO:0046486	GLYCEROLIPID METABOLIC PROCESS%GO%GO:0046486		224	0.175122	0.996659	0.491694	0.651468	1	2649	tags=22%, list=17%, signal=26%
MALE SEX DIFFERENTIATION%GO%GO:0046661	MALE SEX DIFFERENTIATION%GO%GO:0046661		29	0.253991	0.9965	0.467914	0.651541	1	3618	tags=38%, list=23%, signal=49%
REGULATION OF PURINE NUCLEOTIDE METABOLIC PROCESS%GO%GO:1900542	REGULATION OF PURINE NUCLEOTIDE METABOLIC PROCESS%GO%GO:1900542		239	0.17273	0.996193	0.453571	0.652043	1	2798	tags=22%, list=18%, signal=27%
DEVELOPMENT OF PRIMARY MALE SEXUAL CHARACTERISTICS%GO%GO:0046546	DEVELOPMENT OF PRIMARY MALE SEXUAL CHARACTERISTICS%GO%GO:0046546		28	0.270561	0.995681	0.457534	0.65304	1	3618	tags=39%, list=23%, signal=51%
REGULATION OF ORGAN MORPHOGENESIS%GO%GO:2000027	REGULATION OF ORGAN MORPHOGENESIS%GO%GO:2000027		56	0.230218	0.995417	0.435135	0.653393	1	3618	tags=34%, list=23%, signal=44%
RESPONSE TO CALCIUM ION%GO%GO:0051592	RESPONSE TO CALCIUM ION%GO%GO:0051592		48	0.232961	0.995356	0.446237	0.653193	1	1851	tags=19%, list=12%, signal=21%
PROSTAGLANDIN METABOLIC PROCESS%GO%GO:0006693	PROSTAGLANDIN METABOLIC PROCESS%GO%GO:0006693		17	0.299214	0.994689	0.451074	0.654632	1	4901	tags=59%, list=31%, signal=85%
PROTEASOME COMPLEX%GO%GO:0000502	PROTEASOME COMPLEX%GO%GO:0000502		49	0.232062	0.994612	0.474114	0.654482	1	4662	tags=37%, list=30%, signal=52%
DORSAL/VENTRAL PATTERN FORMATION%GO%GO:0009953	DORSAL/VENTRAL PATTERN FORMATION%GO%GO:0009953		32	0.25926	0.994123	0.444169	0.655411	1	4293	tags=44%, list=27%, signal=60%
GUANOSINE-CONTAINING COMPOUND METABOLIC PROCESS%GO%GO:1901068	GUANOSINE-CONTAINING COMPOUND METABOLIC PROCESS%GO%GO:1901068		107	0.195787	0.994115	0.48048	0.655075	1	2147	tags=19%, list=14%, signal=21%
SINGLE FERTILIZATION%GO%GO:0007338	SINGLE FERTILIZATION%GO%GO:0007338		20	0.291288	0.993414	0.425743	0.656613	1	915	tags=15%, list=6%, signal=16%
REGULATION OF PROTEIN AUTOPHOSPHORYLATION%GO%GO:0031952	REGULATION OF PROTEIN AUTOPHOSPHORYLATION%GO%GO:0031952		16	0.309309	0.993254	0.462617	0.656687	1	3899	tags=50%, list=25%, signal=66%
SMALL CONJUGATING PROTEIN LIGASE ACTIVITY%GO%GO:0019787	SMALL CONJUGATING PROTEIN LIGASE ACTIVITY%GO%GO:0019787		208	0.175283	0.993121	0.480565	0.656659	1	3711	tags=30%, list=24%, signal=38%
POSITIVE REGULATION OF HYDROLASE ACTIVITY%GO%GO:0051345	POSITIVE REGULATION OF HYDROLASE ACTIVITY%GO%GO:0051345		393	0.166075	0.99298	0.509009	0.656682	1	2926	tags=22%, list=19%, signal=26%
REGULATION OF MUSCLE CELL DIFFERENTIATION%GO%GO:0051147	REGULATION OF MUSCLE CELL DIFFERENTIATION%GO%GO:0051147		66	0.216411	0.99296	0.461538	0.656379	1	3618	tags=32%, list=23%, signal=41%
G ALPHA (12 13) SIGNALLING EVENTS%REACTOME%REACT_18407.5	G ALPHA (12 13) SIGNALLING EVENTS%REACTOME%REACT_18407.5		68	0.211116	0.992859	0.456	0.656286	1	2520	tags=25%, list=16%, signal=30%
TELENCEPHALON DEVELOPMENT%GO%GO:0021537	TELENCEPHALON DEVELOPMENT%GO%GO:0021537		52	0.224215	0.992406	0.454545	0.657093	1	2432	tags=23%, list=15%, signal=27%
PROTEIN EXPORT FROM NUCLEUS%GO%GO:0006611	PROTEIN EXPORT FROM NUCLEUS%GO%GO:0006611		17	0.302164	0.992206	0.448441	0.657269	1	3097	tags=29%, list=20%, signal=37%
TRANSCRIPTION COREPRESSOR ACTIVITY%GO%GO:0003714	TRANSCRIPTION COREPRESSOR ACTIVITY%GO%GO:0003714		142	0.185225	0.991719	0.478114	0.658233	1	1105	tags=11%, list=7%, signal=12%
FATTY-ACYL-COA BIOSYNTHETIC PROCESS%GO%GO:0046949	FATTY-ACYL-COA BIOSYNTHETIC PROCESS%GO%GO:0046949		17	0.303104	0.991556	0.479592	0.65828	1	3418	tags=47%, list=22%, signal=60%
ENZYME INHIBITOR ACTIVITY%GO%GO:0004857	ENZYME INHIBITOR ACTIVITY%GO%GO:0004857		161	0.182857	0.991182	0.48366	0.658881	1	2445	tags=20%, list=16%, signal=24%
VASCULAR ENDOTHELIAL GROWTH FACTOR RECEPTOR SIGNALING PATHWAY%GO%GO:0048010	VASCULAR ENDOTHELIAL GROWTH FACTOR RECEPTOR SIGNALING PATHWAY%GO%GO:0048010		23	0.281279	0.990094	0.466507	0.661397	1	3546	tags=43%, list=23%, signal=56%
SIGNALING BY NOTCH1 IN CANCER%REACTOME%REACT_160214.1	SIGNALING BY NOTCH1 IN CANCER%REACTOME%REACT_160214.1		65	0.214901	0.990036	0.482857	0.66121	1	935	tags=12%, list=6%, signal=13%
FATTY ACYL-COA BIOSYNTHESIS%REACTOME%REACT_1319.2	FATTY ACYL-COA BIOSYNTHESIS%REACTOME%REACT_1319.2		17	0.303104	0.989733	0.461916	0.66162	1	3418	tags=47%, list=22%, signal=60%
POSTTRANSCRIPTIONAL GENE SILENCING%GO%GO:0016441	POSTTRANSCRIPTIONAL GENE SILENCING%GO%GO:0016441		22	0.283361	0.989726	0.482412	0.661275	1	569	tags=14%, list=4%, signal=14%
POSITIVE REGULATION OF IMMUNE RESPONSE%GO%GO:0050778	POSITIVE REGULATION OF IMMUNE RESPONSE%GO%GO:0050778		242	0.173396	0.988837	0.514389	0.663217	1	2472	tags=19%, list=16%, signal=22%
RECEPTOR COMPLEX%GO%GO:0043235	RECEPTOR COMPLEX%GO%GO:0043235		107	0.195113	0.988748	0.492669	0.663089	1	1729	tags=17%, list=11%, signal=19%
NEGATIVE REGULATION OF DNA REPLICATION%GO%GO:0008156	NEGATIVE REGULATION OF DNA REPLICATION%GO%GO:0008156		27	0.26827	0.987932	0.483696	0.664933	1	1918	tags=22%, list=12%, signal=25%
IRS-MEDIATED SIGNALLING%REACTOME%REACT_332.4	IRS-MEDIATED SIGNALLING%REACTOME%REACT_332.4		65	0.217176	0.987389	0.467787	0.666009	1	2535	tags=20%, list=16%, signal=24%
SIGNALING BY NOTCH1 T(7;9)(NOTCH1:M1580_K2555) TRANSLOCATION MUTANT%REACTOME%REACT_160082.1	SIGNALING BY NOTCH1 T(7;9)(NOTCH1:M1580_K2555) TRANSLOCATION MUTANT%REACTOME%REACT_160082.1		65	0.214901	0.98716	0.47486	0.666258	1	935	tags=12%, list=6%, signal=13%
ENDONUCLEASE ACTIVITY%GO%GO:0004519	ENDONUCLEASE ACTIVITY%GO%GO:0004519		40	0.241513	0.98678	0.462916	0.666904	1	2672	tags=28%, list=17%, signal=33%
POSITIVE REGULATION OF PROTEIN COMPLEX ASSEMBLY%GO%GO:0031334	POSITIVE REGULATION OF PROTEIN COMPLEX ASSEMBLY%GO%GO:0031334		63	0.220527	0.986487	0.490566	0.667329	1	1796	tags=17%, list=11%, signal=20%
ENTRY INTO HOST CELL%GO%GO:0030260	ENTRY INTO HOST CELL%GO%GO:0030260		15	0.320821	0.986451	0.460048	0.667073	1	3671	tags=47%, list=23%, signal=61%
ACID-AMINO ACID LIGASE ACTIVITY%GO%GO:0016881	ACID-AMINO ACID LIGASE ACTIVITY%GO%GO:0016881		218	0.173309	0.985786	0.482143	0.668574	1	3711	tags=29%, list=24%, signal=38%
POSITIVE REGULATION OF STRESS-ACTIVATED PROTEIN KINASE SIGNALING CASCADE%GO%GO:0070304	POSITIVE REGULATION OF STRESS-ACTIVATED PROTEIN KINASE SIGNALING CASCADE%GO%GO:0070304		47	0.23296	0.98516	0.464824	0.669897	1	3040	tags=32%, list=19%, signal=39%
SIGNALING BY NOTCH1 PEST DOMAIN MUTANTS IN CANCER%REACTOME%REACT_160301.1	SIGNALING BY NOTCH1 PEST DOMAIN MUTANTS IN CANCER%REACTOME%REACT_160301.1		65	0.214901	0.985031	0.480447	0.669887	1	935	tags=12%, list=6%, signal=13%
SIGNALING BY NOTCH1%REACTOME%REACT_118859.2	SIGNALING BY NOTCH1%REACTOME%REACT_118859.2		65	0.214901	0.984841	0.5	0.67004	1	935	tags=12%, list=6%, signal=13%
POSTSYNAPTIC MEMBRANE%GO%GO:0045211	POSTSYNAPTIC MEMBRANE%GO%GO:0045211		21	0.286729	0.984736	0.458034	0.669942	1	1253	tags=24%, list=8%, signal=26%
ST_ADRENERGIC%MSIGDB_C2%ST_ADRENERGIC	ST_ADRENERGIC%MSIGDB_C2%ST_ADRENERGIC		30	0.256138	0.984086	0.469101	0.671307	1	2041	tags=23%, list=13%, signal=27%
APOPTOTIC DNA FRAGMENTATION%GO%GO:0006309	APOPTOTIC DNA FRAGMENTATION%GO%GO:0006309		19	0.289226	0.98314	0.463592	0.673495	1	3051	tags=32%, list=19%, signal=39%
BIOCARTA_P53_PATHWAY%MSIGDB_C2%BIOCARTA_P53_PATHWAY	BIOCARTA_P53_PATHWAY%MSIGDB_C2%BIOCARTA_P53_PATHWAY		16	0.306456	0.982929	0.493976	0.673693	1	2971	tags=25%, list=19%, signal=31%
LONG-CHAIN FATTY-ACYL-COA BIOSYNTHETIC PROCESS%GO%GO:0035338	LONG-CHAIN FATTY-ACYL-COA BIOSYNTHETIC PROCESS%GO%GO:0035338		17	0.303104	0.982908	0.462871	0.673364	1	3418	tags=47%, list=22%, signal=60%
REGULATION OF PROTEIN STABILITY%GO%GO:0031647	REGULATION OF PROTEIN STABILITY%GO%GO:0031647		83	0.201992	0.982903	0.472678	0.673011	1	2387	tags=22%, list=15%, signal=25%
POSITIVE REGULATION OF STRESS-ACTIVATED MAPK CASCADE%GO%GO:0032874	POSITIVE REGULATION OF STRESS-ACTIVATED MAPK CASCADE%GO%GO:0032874		46	0.234525	0.982512	0.47043	0.673727	1	3040	tags=33%, list=19%, signal=40%
R-SMAD BINDING%GO%GO:0070412	R-SMAD BINDING%GO%GO:0070412		15	0.315737	0.98238	0.479167	0.673747	1	3251	tags=47%, list=21%, signal=59%
ACTIVATION OF NF-KAPPAB IN B CELLS%REACTOME%REACT_118656.2	ACTIVATION OF NF-KAPPAB IN B CELLS%REACTOME%REACT_118656.2		64	0.217978	0.981622	0.507979	0.675418	1	3670	tags=28%, list=23%, signal=37%
NOTCH-MEDIATED HES HEY NETWORK%PATHWAY INTERACTION DATABASE NCI-NATURE CURATED DATA%NOTCH-MEDIATED HES HEY NETWORK	NOTCH-MEDIATED HES HEY NETWORK%PATHWAY INTERACTION DATABASE NCI-NATURE CURATED DATA%NOTCH-MEDIATED HES HEY NETWORK		43	0.236161	0.98158	0.449036	0.675152	1	3208	tags=28%, list=20%, signal=35%
CELLULAR RESPONSE TO HYDROGEN PEROXIDE%GO%GO:0070301	CELLULAR RESPONSE TO HYDROGEN PEROXIDE%GO%GO:0070301		25	0.266933	0.981451	0.485981	0.675143	1	1003	tags=16%, list=6%, signal=17%
REGULATION OF IMMUNE RESPONSE%GO%GO:0050776	REGULATION OF IMMUNE RESPONSE%GO%GO:0050776		381	0.161632	0.98134	0.526316	0.675055	1	2472	tags=18%, list=16%, signal=21%
SIGNALING BY NOTCH1 HD DOMAIN MUTANTS IN CANCER%REACTOME%REACT_160133.1	SIGNALING BY NOTCH1 HD DOMAIN MUTANTS IN CANCER%REACTOME%REACT_160133.1		65	0.214901	0.981326	0.493188	0.674718	1	935	tags=12%, list=6%, signal=13%
NEGATIVE REGULATION OF MAP KINASE ACTIVITY%GO%GO:0043407	NEGATIVE REGULATION OF MAP KINASE ACTIVITY%GO%GO:0043407		49	0.225409	0.979731	0.487465	0.678647	1	2743	tags=29%, list=17%, signal=34%
CXCR4-MEDIATED SIGNALING EVENTS%PATHWAY INTERACTION DATABASE NCI-NATURE CURATED DATA%CXCR4-MEDIATED SIGNALING EVENTS	CXCR4-MEDIATED SIGNALING EVENTS%PATHWAY INTERACTION DATABASE NCI-NATURE CURATED DATA%CXCR4-MEDIATED SIGNALING EVENTS		81	0.208554	0.97947	0.501305	0.678962	1	2430	tags=22%, list=15%, signal=26%
ACTIN FILAMENT-BASED MOVEMENT%GO%GO:0030048	ACTIN FILAMENT-BASED MOVEMENT%GO%GO:0030048		33	0.252573	0.979458	0.460733	0.678627	1	1840	tags=21%, list=12%, signal=24%
BIOCARTA_ARF_PATHWAY%MSIGDB_C2%BIOCARTA_ARF_PATHWAY	BIOCARTA_ARF_PATHWAY%MSIGDB_C2%BIOCARTA_ARF_PATHWAY		17	0.296936	0.979352	0.477723	0.678531	1	2971	tags=29%, list=19%, signal=36%
IRS-RELATED EVENTS%REACTOME%REACT_762.1	IRS-RELATED EVENTS%REACTOME%REACT_762.1		67	0.210571	0.979115	0.486911	0.678789	1	2535	tags=19%, list=16%, signal=23%
BRUSH BORDER%GO%GO:0005903	BRUSH BORDER%GO%GO:0005903		18	0.300289	0.978969	0.458824	0.678809	1	3535	tags=39%, list=22%, signal=50%
NEUROTROPHIC FACTOR-MEDIATED TRK RECEPTOR SIGNALING%PATHWAY INTERACTION DATABASE NCI-NATURE CURATED DATA%NEUROTROPHIC FACTOR-MEDIATED TRK RECEPTOR SIGNALING	NEUROTROPHIC FACTOR-MEDIATED TRK RECEPTOR SIGNALING%PATHWAY INTERACTION DATABASE NCI-NATURE CURATED DATA%NEUROTROPHIC FACTOR-MEDIATED TRK RECEPTOR SIGNALING		58	0.221086	0.977628	0.478495	0.681987	1	2312	tags=22%, list=15%, signal=26%
INTEGRIN BINDING%GO%GO:0005178	INTEGRIN BINDING%GO%GO:0005178		48	0.228535	0.976977	0.498694	0.683388	1	1009	tags=13%, list=6%, signal=13%
CD40%IOB%CD40	CD40%IOB%CD40		26	0.266151	0.976697	0.484487	0.683806	1	3546	tags=31%, list=23%, signal=40%
REGULATION OF PROTEIN KINASE B SIGNALING CASCADE%GO%GO:0051896	REGULATION OF PROTEIN KINASE B SIGNALING CASCADE%GO%GO:0051896		59	0.213335	0.976527	0.490814	0.683883	1	2041	tags=20%, list=13%, signal=23%
GROWTH FACTOR ACTIVITY%GO%GO:0008083	GROWTH FACTOR ACTIVITY%GO%GO:0008083		37	0.23986	0.97583	0.478803	0.685424	1	2901	tags=24%, list=18%, signal=30%
HIV INFECTION%REACTOME%REACT_6185.6	HIV INFECTION%REACTOME%REACT_6185.6		187	0.174107	0.975027	0.543253	0.687266	1	3686	tags=28%, list=23%, signal=36%
PROTEIN PHOSPHATASE REGULATOR ACTIVITY%GO%GO:0019888	PROTEIN PHOSPHATASE REGULATOR ACTIVITY%GO%GO:0019888		34	0.243528	0.974847	0.457547	0.687382	1	3984	tags=35%, list=25%, signal=47%
TCR SIGNALING IN NAÔøΩVE CD4+ T CELLS%PATHWAY INTERACTION DATABASE NCI-NATURE CURATED DATA%TCR SIGNALING IN NAÔøΩVE CD4+ T CELLS	TCR SIGNALING IN NAÔøΩVE CD4+ T CELLS%PATHWAY INTERACTION DATABASE NCI-NATURE CURATED DATA%TCR SIGNALING IN NAÔøΩVE CD4+ T CELLS		65	0.208794	0.974662	0.493036	0.687507	1	2152	tags=18%, list=14%, signal=21%
POSITIVE REGULATION OF MULTI-ORGANISM PROCESS%GO%GO:0043902	POSITIVE REGULATION OF MULTI-ORGANISM PROCESS%GO%GO:0043902		78	0.207574	0.974553	0.518732	0.687423	1	1797	tags=17%, list=11%, signal=19%
BIOCARTA_EIF_PATHWAY%MSIGDB_C2%BIOCARTA_EIF_PATHWAY	BIOCARTA_EIF_PATHWAY%MSIGDB_C2%BIOCARTA_EIF_PATHWAY		16	0.308415	0.974071	0.480094	0.688366	1	3590	tags=38%, list=23%, signal=49%
BIOCARTA_PML_PATHWAY%MSIGDB_C2%BIOCARTA_PML_PATHWAY	BIOCARTA_PML_PATHWAY%MSIGDB_C2%BIOCARTA_PML_PATHWAY		16	0.306937	0.973953	0.486618	0.688332	1	2971	tags=25%, list=19%, signal=31%
INNATE IMMUNE SYSTEM%REACTOME%REACT_6802.4	INNATE IMMUNE SYSTEM%REACTOME%REACT_6802.4		397	0.158756	0.973685	0.574074	0.688705	1	2295	tags=17%, list=15%, signal=20%
RIBONUCLEASE ACTIVITY%GO%GO:0004540	RIBONUCLEASE ACTIVITY%GO%GO:0004540		47	0.226156	0.973525	0.50137	0.688772	1	3295	tags=28%, list=21%, signal=35%
INACTIVATION OF APC C VIA DIRECT INHIBITION OF THE APC C COMPLEX%REACTOME%REACT_1072.2	INACTIVATION OF APC C VIA DIRECT INHIBITION OF THE APC C COMPLEX%REACTOME%REACT_1072.2		18	0.291439	0.973286	0.459057	0.689046	1	4079	tags=39%, list=26%, signal=52%
SIGNAL TRANSDUCTION INVOLVED IN MITOTIC CELL CYCLE CHECKPOINT%GO%GO:0072413	SIGNAL TRANSDUCTION INVOLVED IN MITOTIC CELL CYCLE CHECKPOINT%GO%GO:0072413		62	0.214279	0.973274	0.521622	0.688702	1	3670	tags=29%, list=23%, signal=38%
GLYCOSYL COMPOUND METABOLIC PROCESS%GO%GO:1901657	GLYCOSYL COMPOUND METABOLIC PROCESS%GO%GO:1901657		260	0.16653	0.973059	0.529412	0.688916	1	2351	tags=18%, list=15%, signal=20%
RETINOID METABOLISM AND TRANSPORT%REACTOME%REACT_24968.4	RETINOID METABOLISM AND TRANSPORT%REACTOME%REACT_24968.4		32	0.251146	0.972863	0.487805	0.689074	1	2255	tags=22%, list=14%, signal=25%
INTERACTION WITH SYMBIONT%GO%GO:0051702	INTERACTION WITH SYMBIONT%GO%GO:0051702		23	0.271752	0.972754	0.485126	0.688989	1	2452	tags=26%, list=16%, signal=31%
HOST INTERACTIONS OF HIV FACTORS%REACTOME%REACT_6288.4	HOST INTERACTIONS OF HIV FACTORS%REACTOME%REACT_6288.4		119	0.188816	0.972613	0.514881	0.68897	1	3670	tags=29%, list=23%, signal=38%
AXON GUIDANCE%REACTOME%REACT_18266.1	AXON GUIDANCE%REACTOME%REACT_18266.1		238	0.171274	0.97236	0.552239	0.689291	1	2319	tags=19%, list=15%, signal=22%
SIGNAL TRANSDUCTION INVOLVED IN MITOTIC G1 DNA DAMAGE CHECKPOINT%GO%GO:0072431	SIGNAL TRANSDUCTION INVOLVED IN MITOTIC G1 DNA DAMAGE CHECKPOINT%GO%GO:0072431		62	0.214279	0.971559	0.508721	0.691017	1	3670	tags=29%, list=23%, signal=38%
ERK MAPK TARGETS%REACTOME%REACT_12599.1	ERK MAPK TARGETS%REACTOME%REACT_12599.1		21	0.277095	0.971463	0.486936	0.690913	1	3546	tags=29%, list=23%, signal=37%
ST_B_CELL_ANTIGEN_RECEPTOR%MSIGDB_C2%ST_B_CELL_ANTIGEN_RECEPTOR	ST_B_CELL_ANTIGEN_RECEPTOR%MSIGDB_C2%ST_B_CELL_ANTIGEN_RECEPTOR		39	0.236446	0.971167	0.475543	0.691337	1	4097	tags=33%, list=26%, signal=45%
DNA DAMAGE RESPONSE, SIGNAL TRANSDUCTION BY P53 CLASS MEDIATOR RESULTING IN CELL CYCLE ARREST%GO%GO:0006977	DNA DAMAGE RESPONSE, SIGNAL TRANSDUCTION BY P53 CLASS MEDIATOR RESULTING IN CELL CYCLE ARREST%GO%GO:0006977		62	0.214279	0.970852	0.495913	0.691789	1	3670	tags=29%, list=23%, signal=38%
REGULATION OF INTERFERON-ALPHA PRODUCTION%GO%GO:0032647	REGULATION OF INTERFERON-ALPHA PRODUCTION%GO%GO:0032647		16	0.298278	0.970758	0.484185	0.691651	1	2973	tags=31%, list=19%, signal=38%
GTPASE ACTIVITY%GO%GO:0003924	GTPASE ACTIVITY%GO%GO:0003924		118	0.187144	0.970242	0.497222	0.692628	1	2147	tags=19%, list=14%, signal=22%
NEURAL CREST CELL DIFFERENTIATION%GO%GO:0014033	NEURAL CREST CELL DIFFERENTIATION%GO%GO:0014033		23	0.27025	0.970095	0.490814	0.692697	1	942	tags=13%, list=6%, signal=14%
MOVEMENT IN ENVIRONMENT OF OTHER ORGANISM INVOLVED IN SYMBIOTIC INTERACTION%GO%GO:0052192	MOVEMENT IN ENVIRONMENT OF OTHER ORGANISM INVOLVED IN SYMBIOTIC INTERACTION%GO%GO:0052192		15	0.320821	0.969887	0.507177	0.692884	1	3671	tags=47%, list=23%, signal=61%
MESENCHYMAL CELL DIFFERENTIATION%GO%GO:0048762	MESENCHYMAL CELL DIFFERENTIATION%GO%GO:0048762		56	0.213939	0.969779	0.487465	0.692795	1	3163	tags=25%, list=20%, signal=31%
LYMPHOCYTE ACTIVATION INVOLVED IN IMMUNE RESPONSE%GO%GO:0002285	LYMPHOCYTE ACTIVATION INVOLVED IN IMMUNE RESPONSE%GO%GO:0002285		26	0.261795	0.968963	0.511873	0.694596	1	1729	tags=19%, list=11%, signal=22%
SARCOMERE%GO%GO:0030017	SARCOMERE%GO%GO:0030017		57	0.216908	0.968767	0.498688	0.694757	1	3251	tags=28%, list=21%, signal=35%
SYSTEMIC LUPUS ERYTHEMATOSUS%KEGG%HSA05322	SYSTEMIC LUPUS ERYTHEMATOSUS%KEGG%HSA05322		73	0.206618	0.96798	0.501458	0.696542	1	3938	tags=36%, list=25%, signal=47%
TNFSF8%IOB%TNFSF8	TNFSF8%IOB%TNFSF8		20	0.283871	0.967883	0.491566	0.696434	1	3889	tags=30%, list=25%, signal=40%
FBXW7 MUTANTS AND NOTCH1 IN CANCER%REACTOME%REACT_160099.1	FBXW7 MUTANTS AND NOTCH1 IN CANCER%REACTOME%REACT_160099.1		65	0.214901	0.967521	0.485795	0.69706	1	935	tags=12%, list=6%, signal=13%
MONOSACCHARIDE TRANSPORT%GO%GO:0015749	MONOSACCHARIDE TRANSPORT%GO%GO:0015749		50	0.221206	0.967258	0.509091	0.697389	1	3538	tags=30%, list=22%, signal=39%
ORGANOPHOSPHATE ESTER TRANSPORT%GO%GO:0015748	ORGANOPHOSPHATE ESTER TRANSPORT%GO%GO:0015748		34	0.245752	0.967176	0.477723	0.697228	1	1038	tags=15%, list=7%, signal=16%
NEGATIVE REGULATION OF OSTEOBLAST DIFFERENTIATION%GO%GO:0045668	NEGATIVE REGULATION OF OSTEOBLAST DIFFERENTIATION%GO%GO:0045668		17	0.299124	0.965645	0.512563	0.701003	1	1916	tags=18%, list=12%, signal=20%
SIGNALING BY NOTCH1 HD+PEST DOMAIN MUTANTS IN CANCER%REACTOME%REACT_160248.1	SIGNALING BY NOTCH1 HD+PEST DOMAIN MUTANTS IN CANCER%REACTOME%REACT_160248.1		65	0.214901	0.965461	0.541114	0.701126	1	935	tags=12%, list=6%, signal=13%
REGULATION OF PROTEIN COMPLEX ASSEMBLY%GO%GO:0043254	REGULATION OF PROTEIN COMPLEX ASSEMBLY%GO%GO:0043254		117	0.189903	0.964803	0.551613	0.702495	1	2901	tags=24%, list=18%, signal=29%
INHIBITION OF THE PROTEOLYTIC ACTIVITY OF APC C REQUIRED FOR THE ONSET OF ANAPHASE BY MITOTIC SPINDLE CHECKPOINT COMPONENTS%REACTOME%REACT_1041.2	INHIBITION OF THE PROTEOLYTIC ACTIVITY OF APC C REQUIRED FOR THE ONSET OF ANAPHASE BY MITOTIC SPINDLE CHECKPOINT COMPONENTS%REACTOME%REACT_1041.2		18	0.291439	0.964663	0.477541	0.702474	1	4079	tags=39%, list=26%, signal=52%
ETHER LIPID METABOLISM%KEGG%HSA00565	ETHER LIPID METABOLISM%KEGG%HSA00565		25	0.265121	0.964592	0.531969	0.702297	1	4453	tags=52%, list=28%, signal=72%
REGULATION OF CELL-SUBSTRATE ADHESION%GO%GO:0010810	REGULATION OF CELL-SUBSTRATE ADHESION%GO%GO:0010810		60	0.215204	0.964293	0.506775	0.702742	1	3180	tags=32%, list=20%, signal=40%
MACROMOLECULE METHYLATION%GO%GO:0043414	MACROMOLECULE METHYLATION%GO%GO:0043414		79	0.202194	0.963845	0.498551	0.703553	1	3689	tags=28%, list=23%, signal=36%
POSITIVE REGULATION OF ORGANELLE ORGANIZATION%GO%GO:0010638	POSITIVE REGULATION OF ORGANELLE ORGANIZATION%GO%GO:0010638		147	0.179301	0.963812	0.550315	0.703284	1	1796	tags=16%, list=11%, signal=17%
REGULATION OF UBIQUITIN-PROTEIN LIGASE ACTIVITY%GO%GO:0051438	REGULATION OF UBIQUITIN-PROTEIN LIGASE ACTIVITY%GO%GO:0051438		91	0.19476	0.96366	0.553936	0.703358	1	3670	tags=30%, list=23%, signal=38%
GLYCOPROTEIN METABOLIC PROCESS%GO%GO:0009100	GLYCOPROTEIN METABOLIC PROCESS%GO%GO:0009100		246	0.165261	0.96354	0.568841	0.703307	1	3727	tags=28%, list=24%, signal=36%
NEGATIVE REGULATION OF PHOSPHATE METABOLIC PROCESS%GO%GO:0045936	NEGATIVE REGULATION OF PHOSPHATE METABOLIC PROCESS%GO%GO:0045936		190	0.172611	0.963391	0.5623	0.703341	1	2743	tags=23%, list=17%, signal=27%
MUSCLE CELL DEVELOPMENT%GO%GO:0055001	MUSCLE CELL DEVELOPMENT%GO%GO:0055001		42	0.231395	0.963334	0.540682	0.703131	1	2048	tags=19%, list=13%, signal=22%
SINGLE-ORGANISM BIOSYNTHETIC PROCESS%GO%GO:0044711	SINGLE-ORGANISM BIOSYNTHETIC PROCESS%GO%GO:0044711		222	0.169865	0.962418	0.549153	0.705167	1	3304	tags=26%, list=21%, signal=33%
SMALL MOLECULE BIOSYNTHETIC PROCESS%GO%GO:0044283	SMALL MOLECULE BIOSYNTHETIC PROCESS%GO%GO:0044283		220	0.17125	0.962301	0.557554	0.705111	1	3304	tags=26%, list=21%, signal=33%
RNA BINDING%GO%GO:0003723	RNA BINDING%GO%GO:0003723		370	0.16051	0.96175	0.599119	0.706148	1	3739	tags=25%, list=24%, signal=33%
REGULATION OF EPITHELIAL CELL MIGRATION%GO%GO:0010632	REGULATION OF EPITHELIAL CELL MIGRATION%GO%GO:0010632		15	0.310107	0.960958	0.51861	0.707916	1	3163	tags=40%, list=20%, signal=50%
POSITIVE REGULATION OF MITOTIC CELL CYCLE%GO%GO:0045931	POSITIVE REGULATION OF MITOTIC CELL CYCLE%GO%GO:0045931		24	0.266258	0.960442	0.516624	0.708871	1	3572	tags=33%, list=23%, signal=43%
GOLGI APPARATUS PART%GO%GO:0044431	GOLGI APPARATUS PART%GO%GO:0044431		330	0.160971	0.96043	0.607843	0.708524	1	3632	tags=27%, list=23%, signal=34%
NEGATIVE REGULATION OF CELL DEVELOPMENT%GO%GO:0010721	NEGATIVE REGULATION OF CELL DEVELOPMENT%GO%GO:0010721		49	0.222845	0.960397	0.529915	0.708248	1	2696	tags=24%, list=17%, signal=29%
POSITIVE REGULATION OF PEPTIDYL-SERINE PHOSPHORYLATION%GO%GO:0033138	POSITIVE REGULATION OF PEPTIDYL-SERINE PHOSPHORYLATION%GO%GO:0033138		34	0.246041	0.960376	0.512	0.70793	1	3241	tags=29%, list=21%, signal=37%
ST_WNT_CA2_CYCLIC_GMP_PATHWAY%MSIGDB_C2%ST_WNT_CA2_CYCLIC_GMP_PATHWAY	ST_WNT_CA2_CYCLIC_GMP_PATHWAY%MSIGDB_C2%ST_WNT_CA2_CYCLIC_GMP_PATHWAY		15	0.304668	0.960058	0.507463	0.708421	1	277	tags=13%, list=2%, signal=14%
VEGFR1 SPECIFIC SIGNALS%PATHWAY INTERACTION DATABASE NCI-NATURE CURATED DATA%VEGFR1 SPECIFIC SIGNALS	VEGFR1 SPECIFIC SIGNALS%PATHWAY INTERACTION DATABASE NCI-NATURE CURATED DATA%VEGFR1 SPECIFIC SIGNALS		29	0.257511	0.959777	0.497409	0.708804	1	3984	tags=41%, list=25%, signal=55%
NEGATIVE REGULATION OF TRANSPORT%GO%GO:0051051	NEGATIVE REGULATION OF TRANSPORT%GO%GO:0051051		152	0.178492	0.959315	0.595611	0.709657	1	1764	tags=15%, list=11%, signal=17%
ANTIGEN PROCESSING AND PRESENTATION OF PEPTIDE OR POLYSACCHARIDE ANTIGEN VIA MHC CLASS II%GO%GO:0002504	ANTIGEN PROCESSING AND PRESENTATION OF PEPTIDE OR POLYSACCHARIDE ANTIGEN VIA MHC CLASS II%GO%GO:0002504		84	0.198114	0.959038	0.534125	0.710036	1	2086	tags=20%, list=13%, signal=23%
NEGATIVE REGULATION OF PEPTIDYL-TYROSINE PHOSPHORYLATION%GO%GO:0050732	NEGATIVE REGULATION OF PEPTIDYL-TYROSINE PHOSPHORYLATION%GO%GO:0050732		26	0.257477	0.958546	0.495074	0.710975	1	997	tags=15%, list=6%, signal=16%
SIGNAL TRANSDUCTION INVOLVED IN CELL CYCLE CHECKPOINT%GO%GO:0072395	SIGNAL TRANSDUCTION INVOLVED IN CELL CYCLE CHECKPOINT%GO%GO:0072395		64	0.211069	0.958165	0.537634	0.711598	1	3670	tags=28%, list=23%, signal=37%
TRNA PROCESSING%GO%GO:0008033	TRNA PROCESSING%GO%GO:0008033		27	0.259029	0.958141	0.5	0.711291	1	2170	tags=22%, list=14%, signal=26%
BIOCARTA_TGFB_PATHWAY%MSIGDB_C2%BIOCARTA_TGFB_PATHWAY	BIOCARTA_TGFB_PATHWAY%MSIGDB_C2%BIOCARTA_TGFB_PATHWAY		19	0.280631	0.957638	0.518892	0.712286	1	3387	tags=37%, list=22%, signal=47%
RIBONUCLEOSIDE TRIPHOSPHATE METABOLIC PROCESS%GO%GO:0009199	RIBONUCLEOSIDE TRIPHOSPHATE METABOLIC PROCESS%GO%GO:0009199		175	0.174337	0.95761	0.574257	0.711986	1	2147	tags=17%, list=14%, signal=20%
ANTIGEN PROCESSING AND PRESENTATION OF PEPTIDE ANTIGEN VIA MHC CLASS II%GO%GO:0002495	ANTIGEN PROCESSING AND PRESENTATION OF PEPTIDE ANTIGEN VIA MHC CLASS II%GO%GO:0002495		84	0.198114	0.957233	0.505952	0.712566	1	2086	tags=20%, list=13%, signal=23%
ANTIGEN PROCESSING AND PRESENTATION OF EXOGENOUS PEPTIDE ANTIGEN VIA MHC CLASS II%GO%GO:0019886	ANTIGEN PROCESSING AND PRESENTATION OF EXOGENOUS PEPTIDE ANTIGEN VIA MHC CLASS II%GO%GO:0019886		84	0.198114	0.957011	0.570064	0.712763	1	2086	tags=20%, list=13%, signal=23%
BICARBONATE TRANSPORT%GO%GO:0015701	BICARBONATE TRANSPORT%GO%GO:0015701		17	0.292046	0.95699	0.524941	0.712441	1	2245	tags=29%, list=14%, signal=34%
MEIOSIS%GO%GO:0007126	MEIOSIS%GO%GO:0007126		61	0.210086	0.956862	0.539106	0.712413	1	4112	tags=41%, list=26%, signal=55%
NUCLEASE ACTIVITY%GO%GO:0004518	NUCLEASE ACTIVITY%GO%GO:0004518		94	0.192943	0.95663	0.548649	0.712701	1	4581	tags=40%, list=29%, signal=57%
REGULATION OF NUCLEOTIDE METABOLIC PROCESS%GO%GO:0006140	REGULATION OF NUCLEOTIDE METABOLIC PROCESS%GO%GO:0006140		244	0.167278	0.955883	0.589655	0.714279	1	2798	tags=22%, list=18%, signal=26%
SIGNAL TRANSDUCTION INVOLVED IN DNA INTEGRITY CHECKPOINT%GO%GO:0072401	SIGNAL TRANSDUCTION INVOLVED IN DNA INTEGRITY CHECKPOINT%GO%GO:0072401		63	0.212094	0.955528	0.555233	0.714841	1	3670	tags=29%, list=23%, signal=37%
CD40 CD40L SIGNALING%PATHWAY INTERACTION DATABASE NCI-NATURE CURATED DATA%CD40 CD40L SIGNALING	CD40 CD40L SIGNALING%PATHWAY INTERACTION DATABASE NCI-NATURE CURATED DATA%CD40 CD40L SIGNALING		34	0.239454	0.955071	0.528061	0.715691	1	2400	tags=24%, list=15%, signal=28%
BCR SIGNALING PATHWAY%PATHWAY INTERACTION DATABASE NCI-NATURE CURATED DATA%BCR SIGNALING PATHWAY	BCR SIGNALING PATHWAY%PATHWAY INTERACTION DATABASE NCI-NATURE CURATED DATA%BCR SIGNALING PATHWAY		66	0.212269	0.954391	0.524456	0.717096	1	2152	tags=20%, list=14%, signal=23%
PURINE RIBONUCLEOSIDE TRIPHOSPHATE METABOLIC PROCESS%GO%GO:0009205	PURINE RIBONUCLEOSIDE TRIPHOSPHATE METABOLIC PROCESS%GO%GO:0009205		175	0.174337	0.954089	0.624138	0.717452	1	2147	tags=17%, list=14%, signal=20%
SPLICEOSOMAL COMPLEX%GO%GO:0005681	SPLICEOSOMAL COMPLEX%GO%GO:0005681		110	0.189296	0.954058	0.533923	0.717153	1	3593	tags=28%, list=23%, signal=36%
REGULATION OF ORNITHINE DECARBOXYLASE (ODC)%REACTOME%REACT_13565.2	REGULATION OF ORNITHINE DECARBOXYLASE (ODC)%REACTOME%REACT_13565.2		47	0.219759	0.953765	0.530504	0.717522	1	4625	tags=38%, list=29%, signal=54%
NEGATIVE REGULATION OF LIPID TRANSPORT%GO%GO:0032369	NEGATIVE REGULATION OF LIPID TRANSPORT%GO%GO:0032369		16	0.301196	0.953732	0.503529	0.717235	1	3618	tags=38%, list=23%, signal=49%
GTP METABOLIC PROCESS%GO%GO:0046039	GTP METABOLIC PROCESS%GO%GO:0046039		101	0.18938	0.953712	0.57362	0.716922	1	2147	tags=19%, list=14%, signal=22%
SNRNP ASSEMBLY%REACTOME%REACT_11066.1	SNRNP ASSEMBLY%REACTOME%REACT_11066.1		46	0.221571	0.953492	0.493404	0.717185	1	5246	tags=46%, list=33%, signal=68%
CELL PROJECTION MEMBRANE%GO%GO:0031253	CELL PROJECTION MEMBRANE%GO%GO:0031253		69	0.205724	0.953307	0.550279	0.717292	1	868	tags=13%, list=6%, signal=14%
INACTIVATION OF MAPK ACTIVITY%GO%GO:0000188	INACTIVATION OF MAPK ACTIVITY%GO%GO:0000188		22	0.266041	0.952713	0.517413	0.718424	1	2743	tags=32%, list=17%, signal=38%
IRS-RELATED EVENTS TRIGGERED BY IGF1R%REACTOME%REACT_150203.2	IRS-RELATED EVENTS TRIGGERED BY IGF1R%REACTOME%REACT_150203.2		68	0.20664	0.950104	0.542522	0.725049	1	2535	tags=19%, list=16%, signal=23%
RNA STABILIZATION%GO%GO:0043489	RNA STABILIZATION%GO%GO:0043489		20	0.279118	0.950059	0.541262	0.724806	1	1843	tags=20%, list=12%, signal=23%
RNA SPLICING%GO%GO:0008380	RNA SPLICING%GO%GO:0008380		222	0.167125	0.949928	0.670034	0.724761	1	3810	tags=28%, list=24%, signal=37%
NCRNA METABOLIC PROCESS%GO%GO:0034660	NCRNA METABOLIC PROCESS%GO%GO:0034660		171	0.173602	0.949913	0.602113	0.724427	1	3374	tags=23%, list=21%, signal=29%
NEGATIVE REGULATION OF PHOSPHORUS METABOLIC PROCESS%GO%GO:0010563	NEGATIVE REGULATION OF PHOSPHORUS METABOLIC PROCESS%GO%GO:0010563		190	0.172611	0.949788	0.574324	0.724389	1	2743	tags=23%, list=17%, signal=27%
NCRNA PROCESSING%GO%GO:0034470	NCRNA PROCESSING%GO%GO:0034470		97	0.187827	0.948835	0.573209	0.726572	1	2170	tags=18%, list=14%, signal=20%
EPITHELIAL CELL DEVELOPMENT%GO%GO:0002064	EPITHELIAL CELL DEVELOPMENT%GO%GO:0002064		26	0.256696	0.9485	0.52506	0.727137	1	3572	tags=42%, list=23%, signal=55%
MODULATION BY HOST OF VIRAL TRANSCRIPTION%GO%GO:0043921	MODULATION BY HOST OF VIRAL TRANSCRIPTION%GO%GO:0043921		19	0.280832	0.948483	0.526807	0.7268	1	1417	tags=21%, list=9%, signal=23%
RNA POLYMERASE II TRANSCRIPTION%REACTOME%REACT_1366.2	RNA POLYMERASE II TRANSCRIPTION%REACTOME%REACT_1366.2		95	0.192728	0.947939	0.569444	0.727862	1	4391	tags=36%, list=28%, signal=49%
HISTONE DEACETYLASE COMPLEX%GO%GO:0000118	HISTONE DEACETYLASE COMPLEX%GO%GO:0000118		42	0.22415	0.94793	0.535135	0.727512	1	1232	tags=14%, list=8%, signal=15%
ST_GA13_PATHWAY%MSIGDB_C2%ST_GA13_PATHWAY	ST_GA13_PATHWAY%MSIGDB_C2%ST_GA13_PATHWAY		34	0.23878	0.947825	0.542079	0.727425	1	3535	tags=35%, list=22%, signal=45%
MRNA STABILIZATION%GO%GO:0048255	MRNA STABILIZATION%GO%GO:0048255		20	0.279118	0.947616	0.526718	0.727588	1	1843	tags=20%, list=12%, signal=23%
PROSTANOID METABOLIC PROCESS%GO%GO:0006692	PROSTANOID METABOLIC PROCESS%GO%GO:0006692		17	0.299214	0.947251	0.510345	0.728218	1	4901	tags=59%, list=31%, signal=85%
REGULATION OF SMOOTH MUSCLE CELL PROLIFERATION%GO%GO:0048660	REGULATION OF SMOOTH MUSCLE CELL PROLIFERATION%GO%GO:0048660		30	0.244971	0.946888	0.514212	0.728798	1	2414	tags=23%, list=15%, signal=28%
APC-CDC20 MEDIATED DEGRADATION OF NEK2A%REACTOME%REACT_8017.1	APC-CDC20 MEDIATED DEGRADATION OF NEK2A%REACTOME%REACT_8017.1		23	0.255639	0.946808	0.550617	0.728615	1	1263	tags=17%, list=8%, signal=19%
MODULATION OF TRANSCRIPTION IN OTHER ORGANISM INVOLVED IN SYMBIOTIC INTERACTION%GO%GO:0052312	MODULATION OF TRANSCRIPTION IN OTHER ORGANISM INVOLVED IN SYMBIOTIC INTERACTION%GO%GO:0052312		19	0.280832	0.9465	0.523573	0.729094	1	1417	tags=21%, list=9%, signal=23%
SOMATIC DIVERSIFICATION OF IMMUNOGLOBULINS%GO%GO:0016445	SOMATIC DIVERSIFICATION OF IMMUNOGLOBULINS%GO%GO:0016445		18	0.284053	0.945936	0.515439	0.730168	1	2145	tags=22%, list=14%, signal=26%
POSITIVE REGULATION OF IMMUNE SYSTEM PROCESS%GO%GO:0002684	POSITIVE REGULATION OF IMMUNE SYSTEM PROCESS%GO%GO:0002684		369	0.155757	0.945804	0.669492	0.730165	1	2145	tags=16%, list=14%, signal=18%
SIGNAL TRANSDUCTION INVOLVED IN DNA DAMAGE CHECKPOINT%GO%GO:0072422	SIGNAL TRANSDUCTION INVOLVED IN DNA DAMAGE CHECKPOINT%GO%GO:0072422		63	0.212094	0.945596	0.545977	0.730324	1	3670	tags=29%, list=23%, signal=37%
COATED VESICLE%GO%GO:0030135	COATED VESICLE%GO%GO:0030135		137	0.179209	0.945525	0.633333	0.730136	1	2396	tags=19%, list=15%, signal=22%
AMINOPEPTIDASE ACTIVITY%GO%GO:0004177	AMINOPEPTIDASE ACTIVITY%GO%GO:0004177		15	0.304928	0.944662	0.525463	0.73204	1	966	tags=13%, list=6%, signal=14%
PHOSPHORYLATION OF THE APC C%REACTOME%REACT_6904.2	PHOSPHORYLATION OF THE APC C%REACTOME%REACT_6904.2		17	0.301297	0.944487	0.514066	0.732093	1	3401	tags=35%, list=22%, signal=45%
CLATHRIN-COATED ENDOCYTIC VESICLE%GO%GO:0045334	CLATHRIN-COATED ENDOCYTIC VESICLE%GO%GO:0045334		31	0.243568	0.944227	0.5575	0.732395	1	2015	tags=19%, list=13%, signal=22%
NEGATIVE REGULATION OF PROTEIN METABOLIC PROCESS%GO%GO:0051248	NEGATIVE REGULATION OF PROTEIN METABOLIC PROCESS%GO%GO:0051248		367	0.156319	0.944129	0.709091	0.732273	1	3408	tags=24%, list=22%, signal=30%
PURINE NUCLEOSIDE TRIPHOSPHATE METABOLIC PROCESS%GO%GO:0009144	PURINE NUCLEOSIDE TRIPHOSPHATE METABOLIC PROCESS%GO%GO:0009144		176	0.172525	0.943748	0.635739	0.732885	1	2147	tags=17%, list=14%, signal=20%
REPRODUCTIVE STRUCTURE DEVELOPMENT%GO%GO:0048608	REPRODUCTIVE STRUCTURE DEVELOPMENT%GO%GO:0048608		82	0.197179	0.94366	0.577904	0.732726	1	3840	tags=33%, list=24%, signal=43%
ENDOPEPTIDASE ACTIVITY%GO%GO:0004175	ENDOPEPTIDASE ACTIVITY%GO%GO:0004175		128	0.181746	0.943639	0.606918	0.732402	1	1275	tags=12%, list=8%, signal=13%
GAMETE GENERATION%GO%GO:0007276	GAMETE GENERATION%GO%GO:0007276		137	0.178898	0.943052	0.592593	0.733662	1	3307	tags=26%, list=21%, signal=33%
RESPONSE TO LIPID%GO%GO:0033993	RESPONSE TO LIPID%GO%GO:0033993		193	0.170171	0.942905	0.617747	0.733682	1	2871	tags=22%, list=18%, signal=26%
IFN-ALPHA%IOB%IFN-ALPHA	IFN-ALPHA%IOB%IFN-ALPHA		37	0.233623	0.942609	0.548718	0.734079	1	2141	tags=22%, list=14%, signal=25%
SIGNALING BY FGFR1 MUTANTS%REACTOME%REACT_120999.2	SIGNALING BY FGFR1 MUTANTS%REACTOME%REACT_120999.2		20	0.271591	0.941994	0.518518	0.735279	1	2175	tags=30%, list=14%, signal=35%
REPRODUCTIVE SYSTEM DEVELOPMENT%GO%GO:0061458	REPRODUCTIVE SYSTEM DEVELOPMENT%GO%GO:0061458		82	0.197179	0.94194	0.569767	0.735051	1	3840	tags=33%, list=24%, signal=43%
MITOTIC SPINDLE CHECKPOINT%REACTOME%REACT_2137.2	MITOTIC SPINDLE CHECKPOINT%REACTOME%REACT_2137.2		19	0.278716	0.941621	0.523042	0.735511	1	4079	tags=37%, list=26%, signal=50%
KERATAN SULFATE BIOSYNTHETIC PROCESS%GO%GO:0018146	KERATAN SULFATE BIOSYNTHETIC PROCESS%GO%GO:0018146		26	0.253674	0.941534	0.571066	0.735369	1	614	tags=15%, list=4%, signal=16%
DIGESTION%GO%GO:0007586	DIGESTION%GO%GO:0007586		48	0.219338	0.941378	0.548052	0.735391	1	2447	tags=19%, list=16%, signal=22%
T CELL DIFFERENTIATION%GO%GO:0030217	T CELL DIFFERENTIATION%GO%GO:0030217		35	0.232116	0.940102	0.563307	0.73836	1	1487	tags=20%, list=9%, signal=22%
MODULATION BY HOST OF SYMBIONT TRANSCRIPTION%GO%GO:0052472	MODULATION BY HOST OF SYMBIONT TRANSCRIPTION%GO%GO:0052472		19	0.280832	0.939015	0.516373	0.740854	1	1417	tags=21%, list=9%, signal=23%
NEGATIVE REGULATION OF ENDOCYTOSIS%GO%GO:0045806	NEGATIVE REGULATION OF ENDOCYTOSIS%GO%GO:0045806		15	0.292786	0.938796	0.53753	0.741055	1	2123	tags=33%, list=13%, signal=38%
RESPONSE TO INORGANIC SUBSTANCE%GO%GO:0010035	RESPONSE TO INORGANIC SUBSTANCE%GO%GO:0010035		119	0.18208	0.93877	0.607143	0.74074	1	1645	tags=14%, list=10%, signal=16%
FC-EPSILON RECEPTOR I SIGNALING IN MAST CELLS%PATHWAY INTERACTION DATABASE NCI-NATURE CURATED DATA%FC-EPSILON RECEPTOR I SIGNALING IN MAST CELLS	FC-EPSILON RECEPTOR I SIGNALING IN MAST CELLS%PATHWAY INTERACTION DATABASE NCI-NATURE CURATED DATA%FC-EPSILON RECEPTOR I SIGNALING IN MAST CELLS		57	0.213183	0.938632	0.568182	0.740724	1	2152	tags=23%, list=14%, signal=26%
NOTCH SIGNALING PATHWAY%GO%GO:0007219	NOTCH SIGNALING PATHWAY%GO%GO:0007219		79	0.198924	0.938462	0.586301	0.740791	1	942	tags=11%, list=6%, signal=12%
INTERMEDIATE FILAMENT%GO%GO:0005882	INTERMEDIATE FILAMENT%GO%GO:0005882		33	0.246824	0.9384	0.530864	0.740572	1	2962	tags=33%, list=19%, signal=41%
NUCLEOTIDE METABOLIC PROCESS%GO%GO:0009117	NUCLEOTIDE METABOLIC PROCESS%GO%GO:0009117		317	0.159007	0.938251	0.695122	0.740607	1	4221	tags=32%, list=27%, signal=43%
GLYCEROLIPID METABOLISM%KEGG%HSA00561	GLYCEROLIPID METABOLISM%KEGG%HSA00561		39	0.223832	0.937916	0.545932	0.741122	1	2617	tags=21%, list=17%, signal=25%
NEGATIVE REGULATION OF HISTONE MODIFICATION%GO%GO:0031057	NEGATIVE REGULATION OF HISTONE MODIFICATION%GO%GO:0031057		19	0.280042	0.937747	0.546697	0.741162	1	3812	tags=32%, list=24%, signal=42%
KERATAN SULFATE BIOSYNTHESIS%REACTOME%REACT_121120.2	KERATAN SULFATE BIOSYNTHESIS%REACTOME%REACT_121120.2		26	0.253674	0.937561	0.555825	0.741282	1	614	tags=15%, list=4%, signal=16%
TUMOR NECROSIS FACTOR RECEPTOR SUPERFAMILY BINDING%GO%GO:0032813	TUMOR NECROSIS FACTOR RECEPTOR SUPERFAMILY BINDING%GO%GO:0032813		18	0.286136	0.936772	0.509259	0.743009	1	3278	tags=39%, list=21%, signal=49%
ST_T_CELL_SIGNAL_TRANSDUCTION%MSIGDB_C2%ST_T_CELL_SIGNAL_TRANSDUCTION	ST_T_CELL_SIGNAL_TRANSDUCTION%MSIGDB_C2%ST_T_CELL_SIGNAL_TRANSDUCTION		43	0.225519	0.935888	0.571053	0.744933	1	657	tags=12%, list=4%, signal=12%
AFRICAN TRYPANOSOMIASIS%KEGG%HSA05143	AFRICAN TRYPANOSOMIASIS%KEGG%HSA05143		29	0.244917	0.935797	0.545894	0.744795	1	1124	tags=14%, list=7%, signal=15%
HORMONE METABOLIC PROCESS%GO%GO:0042445	HORMONE METABOLIC PROCESS%GO%GO:0042445		69	0.20178	0.93572	0.59542	0.744628	1	4761	tags=43%, list=30%, signal=62%
MONOCARBOXYLIC ACID BINDING%GO%GO:0033293	MONOCARBOXYLIC ACID BINDING%GO%GO:0033293		37	0.227932	0.935143	0.577957	0.745706	1	1424	tags=14%, list=9%, signal=15%
REGULATION OF CYTOKINE PRODUCTION%GO%GO:0001817	REGULATION OF CYTOKINE PRODUCTION%GO%GO:0001817		249	0.162983	0.93502	0.693103	0.745636	1	2285	tags=16%, list=15%, signal=18%
TERPENOID BACKBONE BIOSYNTHESIS%KEGG%HSA00900	TERPENOID BACKBONE BIOSYNTHESIS%KEGG%HSA00900		15	0.29923	0.934002	0.526682	0.74796	1	4563	tags=53%, list=29%, signal=75%
MAGNESIUM ION BINDING%GO%GO:0000287	MAGNESIUM ION BINDING%GO%GO:0000287		94	0.192427	0.933887	0.627507	0.747914	1	1361	tags=14%, list=9%, signal=15%
REGULATION OF PROTEIN OLIGOMERIZATION%GO%GO:0032459	REGULATION OF PROTEIN OLIGOMERIZATION%GO%GO:0032459		19	0.280187	0.933456	0.542199	0.748688	1	3224	tags=32%, list=20%, signal=40%
CONNECTIVE TISSUE DEVELOPMENT%GO%GO:0061448	CONNECTIVE TISSUE DEVELOPMENT%GO%GO:0061448		56	0.211428	0.933425	0.594595	0.7484	1	2151	tags=20%, list=14%, signal=23%
CARDIAC SEPTUM DEVELOPMENT%GO%GO:0003279	CARDIAC SEPTUM DEVELOPMENT%GO%GO:0003279		33	0.236065	0.932944	0.563107	0.749243	1	3527	tags=36%, list=22%, signal=47%
FRS2-MEDIATED ACTIVATION%REACTOME%REACT_12076.4	FRS2-MEDIATED ACTIVATION%REACTOME%REACT_12076.4		24	0.254397	0.932489	0.585185	0.750042	1	1957	tags=21%, list=12%, signal=24%
CYTOCHROME P450 - ARRANGED BY SUBSTRATE TYPE%REACTOME%REACT_13567.2	CYTOCHROME P450 - ARRANGED BY SUBSTRATE TYPE%REACTOME%REACT_13567.2		33	0.234134	0.93211	0.57561	0.750652	1	3914	tags=33%, list=25%, signal=44%
STEROID BINDING%GO%GO:0005496	STEROID BINDING%GO%GO:0005496		38	0.232343	0.931981	0.561308	0.750622	1	5570	tags=55%, list=35%, signal=85%
RESPONSE TO ESTROGEN STIMULUS%GO%GO:0043627	RESPONSE TO ESTROGEN STIMULUS%GO%GO:0043627		33	0.238104	0.931557	0.6	0.751293	1	3572	tags=36%, list=23%, signal=47%
[truncated: 579 more rows]

## Sheet: Enriched in Exocrine-like
NAME	GS<br> follow link to MSigDB	GS DETAILS	SIZE	ES	NES	NOM p-val	FDR q-val	FWER p-val	RANK AT MAX	LEADING EDGE
G ALPHA (S) SIGNALLING EVENTS%REACTOME%REACT_19327.3	G ALPHA (S) SIGNALLING EVENTS%REACTOME%REACT_19327.3	Details ...	74	-0.504332	-2.20272	0	0.018324	0.026	5306	tags=69%, list=34%, signal=103%
PEPTIDE CHAIN ELONGATION%REACTOME%REACT_1404.2	PEPTIDE CHAIN ELONGATION%REACTOME%REACT_1404.2	Details ...	83	-0.472573	-2.12098	0	0.030333	0.083	7232	tags=82%, list=46%, signal=151%
PROTEIN TARGETING TO ER%GO%GO:0045047	PROTEIN TARGETING TO ER%GO%GO:0045047	Details ...	104	-0.446061	-2.09127	0	0.0315911	0.13	7232	tags=77%, list=46%, signal=141%
SRP-DEPENDENT COTRANSLATIONAL PROTEIN TARGETING TO MEMBRANE%REACTOME%REACT_115902.1	SRP-DEPENDENT COTRANSLATIONAL PROTEIN TARGETING TO MEMBRANE%REACTOME%REACT_115902.1	Details ...	105	-0.447407	-2.08553	0	0.0257337	0.14	7232	tags=77%, list=46%, signal=142%
EUKARYOTIC TRANSLATION ELONGATION%REACTOME%REACT_1477.2	EUKARYOTIC TRANSLATION ELONGATION%REACTOME%REACT_1477.2	Details ...	86	-0.467363	-2.08123	0	0.0218293	0.148	7232	tags=79%, list=46%, signal=145%
VIRAL MRNA TRANSLATION%REACTOME%REACT_9491.1	VIRAL MRNA TRANSLATION%REACTOME%REACT_9491.1	Details ...	83	-0.466936	-2.07954	0	0.018873	0.154	7232	tags=81%, list=46%, signal=148%
VIRAL GENOME EXPRESSION%GO%GO:0019080	VIRAL GENOME EXPRESSION%GO%GO:0019080	Details ...	83	-0.463554	-2.07557	0	0.0168679	0.16	7232	tags=81%, list=46%, signal=148%
COTRANSLATIONAL PROTEIN TARGETING TO MEMBRANE%GO%GO:0006613	COTRANSLATIONAL PROTEIN TARGETING TO MEMBRANE%GO%GO:0006613	Details ...	104	-0.445915	-2.07377	0	0.0151855	0.165	7232	tags=77%, list=46%, signal=141%
PROTEIN LOCALIZATION TO ENDOPLASMIC RETICULUM%GO%GO:0070972	PROTEIN LOCALIZATION TO ENDOPLASMIC RETICULUM%GO%GO:0070972	Details ...	112	-0.439232	-2.06574	0	0.015006	0.182	7232	tags=76%, list=46%, signal=139%
TRANSLATIONAL TERMINATION%GO%GO:0006415	TRANSLATIONAL TERMINATION%GO%GO:0006415	Details ...	84	-0.458181	-2.06442	0	0.0139198	0.187	7232	tags=80%, list=46%, signal=147%
ESTABLISHMENT OF PROTEIN LOCALIZATION TO ENDOPLASMIC RETICULUM%GO%GO:0072599	ESTABLISHMENT OF PROTEIN LOCALIZATION TO ENDOPLASMIC RETICULUM%GO%GO:0072599	Details ...	105	-0.447248	-2.06359	0	0.0127166	0.188	7232	tags=77%, list=46%, signal=142%
VIRAL TRANSCRIPTION%GO%GO:0019083	VIRAL TRANSCRIPTION%GO%GO:0019083	Details ...	83	-0.463554	-2.05796	0	0.0131937	0.206	7232	tags=81%, list=46%, signal=148%
EUKARYOTIC TRANSLATION TERMINATION%REACTOME%REACT_1986.3	EUKARYOTIC TRANSLATION TERMINATION%REACTOME%REACT_1986.3	Details ...	83	-0.457264	-2.0564	0	0.012442	0.21	7232	tags=80%, list=46%, signal=146%
RIBOSOME%KEGG%HSA03010	RIBOSOME%KEGG%HSA03010	Details ...	86	-0.461051	-2.05354	0	0.0123821	0.224	7232	tags=79%, list=46%, signal=145%
SRP-DEPENDENT COTRANSLATIONAL PROTEIN TARGETING TO MEMBRANE%GO%GO:0006614	SRP-DEPENDENT COTRANSLATIONAL PROTEIN TARGETING TO MEMBRANE%GO%GO:0006614	Details ...	103	-0.445378	-2.02909	0	0.0165146	0.312	7232	tags=77%, list=46%, signal=141%
G-PROTEIN COUPLED PEPTIDE RECEPTOR ACTIVITY%GO%GO:0008528	G-PROTEIN COUPLED PEPTIDE RECEPTOR ACTIVITY%GO%GO:0008528	Details ...	38	-0.539791	-2.0254	0	0.0159509	0.317	5838	tags=68%, list=37%, signal=108%
G ALPHA (I) SIGNALLING EVENTS%REACTOME%REACT_19231.3	G ALPHA (I) SIGNALLING EVENTS%REACTOME%REACT_19231.3	Details ...	127	-0.418708	-2.02482	0	0.0151327	0.318	5397	tags=56%, list=34%, signal=84%
CYTOSOLIC RIBOSOME%GO%GO:0022626	CYTOSOLIC RIBOSOME%GO%GO:0022626	Details ...	88	-0.452662	-2.01437	0	0.0166717	0.358	7232	tags=78%, list=46%, signal=144%
PEPTIDE RECEPTOR ACTIVITY%GO%GO:0001653	PEPTIDE RECEPTOR ACTIVITY%GO%GO:0001653	Details ...	39	-0.5301	-2.00033	0	0.0188055	0.406	5838	tags=67%, list=37%, signal=106%
RIBOSOMAL SUBUNIT%GO%GO:0044391	RIBOSOMAL SUBUNIT%GO%GO:0044391	Details ...	120	-0.422903	-1.99563	0	0.0187863	0.417	7602	tags=77%, list=48%, signal=147%
RESPONSE TO GLUCAGON STIMULUS%GO%GO:0033762	RESPONSE TO GLUCAGON STIMULUS%GO%GO:0033762		27	-0.567879	-1.99455	0	0.0182157	0.423	4674	tags=67%, list=30%, signal=95%
OXIDATIVE PHOSPHORYLATION%KEGG%HSA00190	OXIDATIVE PHOSPHORYLATION%KEGG%HSA00190		111	-0.426617	-1.99408	0	0.0174807	0.424	4948	tags=53%, list=31%, signal=77%
ENERGY DERIVATION BY OXIDATION OF ORGANIC COMPOUNDS%GO%GO:0015980	ENERGY DERIVATION BY OXIDATION OF ORGANIC COMPOUNDS%GO%GO:0015980		229	-0.381214	-1.98117	0	0.0196266	0.48	4948	tags=48%, list=31%, signal=69%
MEMBRANE DEPOLARIZATION%GO%GO:0051899	MEMBRANE DEPOLARIZATION%GO%GO:0051899		34	-0.524362	-1.97844	0	0.0194339	0.49	5444	tags=71%, list=35%, signal=108%
CAMP METABOLIC PROCESS%GO%GO:0046058	CAMP METABOLIC PROCESS%GO%GO:0046058		17	-0.642562	-1.97806	0	0.0187384	0.49	2671	tags=59%, list=17%, signal=71%
CELLULAR RESPONSE TO GLUCAGON STIMULUS%GO%GO:0071377	CELLULAR RESPONSE TO GLUCAGON STIMULUS%GO%GO:0071377		27	-0.567879	-1.9672	0.00164204	0.0206181	0.544	4674	tags=67%, list=30%, signal=95%
GLUCAGON SIGNALING IN METABOLIC REGULATION%REACTOME%REACT_1665.4	GLUCAGON SIGNALING IN METABOLIC REGULATION%REACTOME%REACT_1665.4		27	-0.567879	-1.96409	0	0.0206914	0.56	4674	tags=67%, list=30%, signal=95%
CELLULAR PROTEIN COMPLEX DISASSEMBLY%GO%GO:0043624	CELLULAR PROTEIN COMPLEX DISASSEMBLY%GO%GO:0043624		94	-0.422912	-1.95121	0	0.0240193	0.618	7232	tags=77%, list=46%, signal=141%
ADENYLATE CYCLASE-MODULATING G-PROTEIN COUPLED RECEPTOR SIGNALING PATHWAY%GO%GO:0007188	ADENYLATE CYCLASE-MODULATING G-PROTEIN COUPLED RECEPTOR SIGNALING PATHWAY%GO%GO:0007188		50	-0.484297	-1.94824	0	0.0240388	0.63	5423	tags=64%, list=34%, signal=97%
INWARDLY RECTIFYING K+ CHANNELS%REACTOME%REACT_75918.1	INWARDLY RECTIFYING K+ CHANNELS%REACTOME%REACT_75918.1		21	-0.609345	-1.94577	0	0.0237135	0.638	1976	tags=48%, list=13%, signal=54%
SYNAPTIC TRANSMISSION%GO%GO:0007268	SYNAPTIC TRANSMISSION%GO%GO:0007268		316	-0.361772	-1.93986	0	0.0247529	0.662	3525	tags=37%, list=22%, signal=46%
INFLUENZA VIRAL RNA TRANSCRIPTION AND REPLICATION%REACTOME%REACT_6152.2	INFLUENZA VIRAL RNA TRANSCRIPTION AND REPLICATION%REACTOME%REACT_6152.2		99	-0.420108	-1.93596	0	0.0253487	0.683	7232	tags=75%, list=46%, signal=137%
TRANSMISSION OF NERVE IMPULSE%GO%GO:0019226	TRANSMISSION OF NERVE IMPULSE%GO%GO:0019226		345	-0.352292	-1.93448	0	0.0250993	0.69	3525	tags=36%, list=22%, signal=45%
STAPHYLOCOCCUS AUREUS INFECTION%KEGG%HSA05150	STAPHYLOCOCCUS AUREUS INFECTION%KEGG%HSA05150		47	-0.475485	-1.92989	0	0.0258075	0.708	7363	tags=89%, list=47%, signal=167%
FORMATION OF A POOL OF FREE 40S SUBUNITS%REACTOME%REACT_1797.1	FORMATION OF A POOL OF FREE 40S SUBUNITS%REACTOME%REACT_1797.1		93	-0.42302	-1.92448	0	0.0265538	0.728	7232	tags=74%, list=46%, signal=136%
CELLULAR RESPIRATION%GO%GO:0045333	CELLULAR RESPIRATION%GO%GO:0045333		119	-0.401213	-1.92045	0	0.0269906	0.741	6598	tags=66%, list=42%, signal=113%
TRANSLATIONAL ELONGATION%GO%GO:0006414	TRANSLATIONAL ELONGATION%GO%GO:0006414		96	-0.420233	-1.92013	0	0.0263166	0.742	7232	tags=74%, list=46%, signal=136%
GLYCOSPHINGOLIPID METABOLIC PROCESS%GO%GO:0006687	GLYCOSPHINGOLIPID METABOLIC PROCESS%GO%GO:0006687		46	-0.491694	-1.91838	0	0.0260357	0.747	3797	tags=46%, list=24%, signal=60%
PKA ACTIVATION IN GLUCAGON SIGNALLING%REACTOME%REACT_1946.1	PKA ACTIVATION IN GLUCAGON SIGNALLING%REACTOME%REACT_1946.1		15	-0.634716	-1.90941	0	0.0283259	0.792	2854	tags=60%, list=18%, signal=73%
PARKINSON'S DISEASE%KEGG%HSA05012	PARKINSON'S DISEASE%KEGG%HSA05012		109	-0.409013	-1.9089	0	0.0277027	0.792	6521	tags=67%, list=41%, signal=114%
REGULATION OF TRANSMEMBRANE TRANSPORTER ACTIVITY%GO%GO:0022898	REGULATION OF TRANSMEMBRANE TRANSPORTER ACTIVITY%GO%GO:0022898		64	-0.449434	-1.90879	0	0.0270436	0.792	4987	tags=53%, list=32%, signal=77%
G-PROTEIN COUPLED RECEPTOR SIGNALING PATHWAY, COUPLED TO CYCLIC NUCLEOTIDE SECOND MESSENGER%GO%GO:0007187	G-PROTEIN COUPLED RECEPTOR SIGNALING PATHWAY, COUPLED TO CYCLIC NUCLEOTIDE SECOND MESSENGER%GO%GO:0007187		67	-0.442579	-1.90873	0	0.0264159	0.792	5423	tags=63%, list=34%, signal=95%
RESPIRATORY ELECTRON TRANSPORT CHAIN%GO%GO:0022904	RESPIRATORY ELECTRON TRANSPORT CHAIN%GO%GO:0022904		89	-0.418933	-1.90745	0	0.0262922	0.796	5081	tags=54%, list=32%, signal=79%
PROTEIN COMPLEX DISASSEMBLY%GO%GO:0043241	PROTEIN COMPLEX DISASSEMBLY%GO%GO:0043241		94	-0.422912	-1.90649	0	0.0259588	0.802	7232	tags=77%, list=46%, signal=141%
STRUCTURAL CONSTITUENT OF RIBOSOME%GO%GO:0003735	STRUCTURAL CONSTITUENT OF RIBOSOME%GO%GO:0003735		97	-0.410932	-1.90592	0	0.0255336	0.804	7343	tags=70%, list=47%, signal=131%
MULTICELLULAR ORGANISMAL SIGNALING%GO%GO:0035637	MULTICELLULAR ORGANISMAL SIGNALING%GO%GO:0035637		363	-0.348121	-1.90499	0	0.0252444	0.808	3525	tags=36%, list=22%, signal=45%
OXIDATIVE PHOSPHORYLATION%GO%GO:0006119	OXIDATIVE PHOSPHORYLATION%GO%GO:0006119		49	-0.466078	-1.90346	0	0.0252611	0.818	5081	tags=61%, list=32%, signal=90%
GLUCAGON-TYPE LIGAND RECEPTORS%REACTOME%REACT_18377.1	GLUCAGON-TYPE LIGAND RECEPTORS%REACTOME%REACT_18377.1		20	-0.594144	-1.89246	0.00167224	0.0285112	0.863	4510	tags=70%, list=29%, signal=98%
G ALPHA (Z) SIGNALLING EVENTS%REACTOME%REACT_19333.3	G ALPHA (Z) SIGNALLING EVENTS%REACTOME%REACT_19333.3		39	-0.486857	-1.88843	0.00166113	0.0294195	0.879	5306	tags=67%, list=34%, signal=100%
RESPIRATORY CHAIN COMPLEX I%GO%GO:0045271	RESPIRATORY CHAIN COMPLEX I%GO%GO:0045271		39	-0.494143	-1.88321	0.0016	0.0306459	0.892	5081	tags=67%, list=32%, signal=98%
ELECTRON TRANSPORT CHAIN%GO%GO:0022900	ELECTRON TRANSPORT CHAIN%GO%GO:0022900		90	-0.416418	-1.8772	0	0.0322492	0.903	5081	tags=53%, list=32%, signal=78%
REGULATION OF ION TRANSMEMBRANE TRANSPORTER ACTIVITY%GO%GO:0032412	REGULATION OF ION TRANSMEMBRANE TRANSPORTER ACTIVITY%GO%GO:0032412		61	-0.450199	-1.87663	0	0.0318645	0.904	3596	tags=43%, list=23%, signal=55%
GABA RECEPTOR ACTIVATION%REACTOME%REACT_25199.1	GABA RECEPTOR ACTIVATION%REACTOME%REACT_25199.1		32	-0.518993	-1.87571	0.00165017	0.0316364	0.904	2753	tags=47%, list=17%, signal=57%
PKA ACTIVATION%REACTOME%REACT_15530.2	PKA ACTIVATION%REACTOME%REACT_15530.2		17	-0.61136	-1.87405	0.00350877	0.0317077	0.91	2854	tags=53%, list=18%, signal=65%
NEUROTRANSMITTER TRANSPORT%GO%GO:0006836	NEUROTRANSMITTER TRANSPORT%GO%GO:0006836		40	-0.48877	-1.87404	0	0.0311312	0.91	3249	tags=43%, list=21%, signal=53%
VOLTAGE-GATED CATION CHANNEL ACTIVITY%GO%GO:0022843	VOLTAGE-GATED CATION CHANNEL ACTIVITY%GO%GO:0022843		61	-0.449302	-1.87397	0	0.0305876	0.911	4160	tags=52%, list=26%, signal=71%
MONOVALENT INORGANIC CATION TRANSPORT%GO%GO:0015672	MONOVALENT INORGANIC CATION TRANSPORT%GO%GO:0015672		113	-0.402156	-1.8737	0	0.0301705	0.913	5564	tags=58%, list=35%, signal=88%
NADH DEHYDROGENASE COMPLEX%GO%GO:0030964	NADH DEHYDROGENASE COMPLEX%GO%GO:0030964		39	-0.494143	-1.8727	0	0.03005	0.914	5081	tags=67%, list=32%, signal=98%
CILIARY TRANSITION ZONE%GO%GO:0035869	CILIARY TRANSITION ZONE%GO%GO:0035869		16	-0.611179	-1.87006	0.00675676	0.0305818	0.92	3039	tags=56%, list=19%, signal=70%
GABA B RECEPTOR ACTIVATION%REACTOME%REACT_25031.1	GABA B RECEPTOR ACTIVATION%REACTOME%REACT_25031.1		29	-0.523123	-1.86563	0.00157233	0.0315146	0.932	2352	tags=45%, list=15%, signal=53%
ENERGY RESERVE METABOLIC PROCESS%GO%GO:0006112	ENERGY RESERVE METABOLIC PROCESS%GO%GO:0006112		108	-0.393436	-1.86495	0	0.0312889	0.935	4674	tags=48%, list=30%, signal=68%
RESPIRATORY ELECTRON TRANSPORT, ATP SYNTHESIS BY CHEMIOSMOTIC COUPLING, AND HEAT PRODUCTION BY UNCOUPLING PROTEINS.%REACTOME%REACT_6305.3	RESPIRATORY ELECTRON TRANSPORT, ATP SYNTHESIS BY CHEMIOSMOTIC COUPLING, AND HEAT PRODUCTION BY UNCOUPLING PROTEINS.%REACTOME%REACT_6305.3		80	-0.421822	-1.86356	0	0.031224	0.938	6598	tags=70%, list=42%, signal=120%
MITOCHONDRIAL RESPIRATORY CHAIN COMPLEX I%GO%GO:0005747	MITOCHONDRIAL RESPIRATORY CHAIN COMPLEX I%GO%GO:0005747		39	-0.494143	-1.86177	0	0.0313666	0.94	5081	tags=67%, list=32%, signal=98%
PROSTACYCLIN SIGNALLING THROUGH PROSTACYCLIN RECEPTOR%REACTOME%REACT_23946.1	PROSTACYCLIN SIGNALLING THROUGH PROSTACYCLIN RECEPTOR%REACTOME%REACT_23946.1		15	-0.62079	-1.85944	0.00327869	0.0316654	0.944	4242	tags=73%, list=27%, signal=100%
NONMOTILE PRIMARY CILIUM%GO%GO:0031513	NONMOTILE PRIMARY CILIUM%GO%GO:0031513		36	-0.497704	-1.8591	0.00346021	0.031283	0.945	3771	tags=50%, list=24%, signal=66%
SMALL RIBOSOMAL SUBUNIT%GO%GO:0015935	SMALL RIBOSOMAL SUBUNIT%GO%GO:0015935		56	-0.440959	-1.85904	0	0.030809	0.945	7493	tags=75%, list=48%, signal=143%
ACTIVATION OF GABAB RECEPTORS%REACTOME%REACT_25330.1	ACTIVATION OF GABAB RECEPTORS%REACTOME%REACT_25330.1		29	-0.523123	-1.85371	0.00170068	0.0318843	0.947	2352	tags=45%, list=15%, signal=53%
MITOCHONDRIAL ATP SYNTHESIS COUPLED ELECTRON TRANSPORT%GO%GO:0042775	MITOCHONDRIAL ATP SYNTHESIS COUPLED ELECTRON TRANSPORT%GO%GO:0042775		40	-0.478585	-1.84988	0.00164474	0.0330206	0.958	5081	tags=65%, list=32%, signal=96%
G-PROTEIN ACTIVATION%REACTOME%REACT_15457.1	G-PROTEIN ACTIVATION%REACTOME%REACT_15457.1		19	-0.571826	-1.84391	0	0.0346171	0.967	4242	tags=68%, list=27%, signal=94%
SYNAPTIC VESICLE TRANSPORT%GO%GO:0048489	SYNAPTIC VESICLE TRANSPORT%GO%GO:0048489		30	-0.514496	-1.84306	0	0.0343662	0.967	2507	tags=40%, list=16%, signal=47%
SYNAPSE ASSEMBLY%GO%GO:0007416	SYNAPSE ASSEMBLY%GO%GO:0007416		32	-0.506795	-1.84253	0.00157233	0.0340841	0.967	5603	tags=66%, list=36%, signal=102%
INHIBITION OF INSULIN SECRETION BY ADRENALINE NORADRENALINE%REACTOME%REACT_18339.2	INHIBITION OF INSULIN SECRETION BY ADRENALINE NORADRENALINE%REACTOME%REACT_18339.2		24	-0.542631	-1.84196	0.00327869	0.0338377	0.967	4989	tags=71%, list=32%, signal=104%
NONSENSE MEDIATED DECAY INDEPENDENT OF THE EXON JUNCTION COMPLEX%REACTOME%REACT_75768.1	NONSENSE MEDIATED DECAY INDEPENDENT OF THE EXON JUNCTION COMPLEX%REACTOME%REACT_75768.1		88	-0.400087	-1.83741	0	0.0352829	0.973	7232	tags=75%, list=46%, signal=138%
REGULATION OF INSULIN SECRETION%REACTOME%REACT_18325.4	REGULATION OF INSULIN SECRETION%REACTOME%REACT_18325.4		66	-0.431169	-1.83564	0.00153846	0.0356357	0.974	2854	tags=42%, list=18%, signal=52%
CYTOSOLIC LARGE RIBOSOMAL SUBUNIT%GO%GO:0022625	CYTOSOLIC LARGE RIBOSOMAL SUBUNIT%GO%GO:0022625		49	-0.448847	-1.83102	0.00160256	0.03708	0.981	7232	tags=82%, list=46%, signal=150%
REGULATION OF WATER BALANCE BY RENAL AQUAPORINS%REACTOME%REACT_24023.1	REGULATION OF WATER BALANCE BY RENAL AQUAPORINS%REACTOME%REACT_24023.1		34	-0.493014	-1.83101	0	0.036601	0.981	4752	tags=62%, list=30%, signal=88%
MOTILE CILIUM%GO%GO:0031514	MOTILE CILIUM%GO%GO:0031514		60	-0.437256	-1.82692	0	0.0378017	0.984	4949	tags=57%, list=31%, signal=82%
POTASSIUM CHANNELS%REACTOME%REACT_75908.1	POTASSIUM CHANNELS%REACTOME%REACT_75908.1		64	-0.431746	-1.82406	0	0.0386461	0.985	4170	tags=48%, list=26%, signal=66%
REGULATION OF NEUROTRANSMITTER LEVELS%GO%GO:0001505	REGULATION OF NEUROTRANSMITTER LEVELS%GO%GO:0001505		46	-0.456072	-1.82373	0.00158983	0.0382262	0.985	3952	tags=41%, list=25%, signal=55%
GLYCOSAMINOGLYCAN DEGRADATION%KEGG%HSA00531	GLYCOSAMINOGLYCAN DEGRADATION%KEGG%HSA00531		16	-0.615755	-1.82319	0.0066778	0.0379284	0.985	3797	tags=56%, list=24%, signal=74%
ATP SYNTHESIS COUPLED ELECTRON TRANSPORT%GO%GO:0042773	ATP SYNTHESIS COUPLED ELECTRON TRANSPORT%GO%GO:0042773		40	-0.478585	-1.82309	0.00157233	0.037477	0.985	5081	tags=65%, list=32%, signal=96%
NEUROTRANSMITTER SECRETION%GO%GO:0007269	NEUROTRANSMITTER SECRETION%GO%GO:0007269		35	-0.490366	-1.81089	0.00318979	0.0418112	0.993	3249	tags=43%, list=21%, signal=54%
INTEGRATION OF ENERGY METABOLISM%REACTOME%REACT_1505.2	INTEGRATION OF ENERGY METABOLISM%REACTOME%REACT_1505.2		91	-0.396405	-1.81064	0	0.0413972	0.993	3003	tags=38%, list=19%, signal=47%
LARGE RIBOSOMAL SUBUNIT%GO%GO:0015934	LARGE RIBOSOMAL SUBUNIT%GO%GO:0015934		65	-0.420071	-1.80545	0	0.0430422	0.993	6653	tags=66%, list=42%, signal=114%
PROTEIN ACTIVATION CASCADE%GO%GO:0072376	PROTEIN ACTIVATION CASCADE%GO%GO:0072376		32	-0.507394	-1.80536	0	0.0425923	0.993	4455	tags=63%, list=28%, signal=87%
REGULATION OF ION HOMEOSTASIS%GO%GO:2000021	REGULATION OF ION HOMEOSTASIS%GO%GO:2000021		80	-0.409429	-1.80205	0.00151515	0.0436901	0.993	5754	tags=58%, list=37%, signal=90%
CYTOSOLIC SMALL RIBOSOMAL SUBUNIT%GO%GO:0022627	CYTOSOLIC SMALL RIBOSOMAL SUBUNIT%GO%GO:0022627		36	-0.479785	-1.79924	0	0.0443272	0.994	7493	tags=83%, list=48%, signal=159%
PURINE RIBONUCLEOTIDE BIOSYNTHETIC PROCESS%GO%GO:0009152	PURINE RIBONUCLEOTIDE BIOSYNTHETIC PROCESS%GO%GO:0009152		45	-0.456786	-1.7977	0	0.0445679	0.995	4919	tags=58%, list=31%, signal=84%
REGULATION OF ACTIN CYTOSKELETON REORGANIZATION%GO%GO:2000249	REGULATION OF ACTIN CYTOSKELETON REORGANIZATION%GO%GO:2000249		17	-0.580328	-1.78959	0.0017301	0.0477221	0.999	6248	tags=94%, list=40%, signal=156%
NEUROLOGICAL SYSTEM PROCESS%GO%GO:0050877	NEUROLOGICAL SYSTEM PROCESS%GO%GO:0050877		478	-0.318235	-1.78601	0	0.0491165	1	5419	tags=47%, list=34%, signal=69%
POSITIVE REGULATION OF CALCIUM ION TRANSPORT%GO%GO:0051928	POSITIVE REGULATION OF CALCIUM ION TRANSPORT%GO%GO:0051928		29	-0.508054	-1.78495	0.00170648	0.049103	1	4531	tags=55%, list=29%, signal=77%
CYCLIC NUCLEOTIDE METABOLIC PROCESS%GO%GO:0009187	CYCLIC NUCLEOTIDE METABOLIC PROCESS%GO%GO:0009187		26	-0.524758	-1.78273	0.0034965	0.0496794	1	2671	tags=42%, list=17%, signal=51%
G BETA:GAMMA SIGNALLING THROUGH PI3KGAMMA%REACTOME%REACT_19290.1	G BETA:GAMMA SIGNALLING THROUGH PI3KGAMMA%REACTOME%REACT_19290.1		20	-0.556955	-1.77995	0.00519031	0.0506843	1	4242	tags=55%, list=27%, signal=75%
MITOCHONDRIAL ELECTRON TRANSPORT, NADH TO UBIQUINONE%GO%GO:0006120	MITOCHONDRIAL ELECTRON TRANSPORT, NADH TO UBIQUINONE%GO%GO:0006120		35	-0.474423	-1.77752	0.0016129	0.0512113	1	5081	tags=66%, list=32%, signal=97%
VASCULOGENESIS%GO%GO:0001570	VASCULOGENESIS%GO%GO:0001570		29	-0.503303	-1.77566	0.00831947	0.0516781	1	1056	tags=31%, list=7%, signal=33%
CYCLIC NUCLEOTIDE BIOSYNTHETIC PROCESS%GO%GO:0009190	CYCLIC NUCLEOTIDE BIOSYNTHETIC PROCESS%GO%GO:0009190		15	-0.591476	-1.76632	0.00484653	0.0563938	1	2671	tags=53%, list=17%, signal=64%
NADH DEHYDROGENASE (UBIQUINONE) ACTIVITY%GO%GO:0008137	NADH DEHYDROGENASE (UBIQUINONE) ACTIVITY%GO%GO:0008137		36	-0.468784	-1.76373	0.00162075	0.0574147	1	5081	tags=64%, list=32%, signal=94%
REGULATION OF SYNAPTIC TRANSMISSION%GO%GO:0050804	REGULATION OF SYNAPTIC TRANSMISSION%GO%GO:0050804		50	-0.43527	-1.76342	0.00159744	0.0569959	1	3522	tags=48%, list=22%, signal=62%
NADH DEHYDROGENASE ACTIVITY%GO%GO:0003954	NADH DEHYDROGENASE ACTIVITY%GO%GO:0003954		36	-0.468784	-1.76194	0.0083612	0.057205	1	5081	tags=64%, list=32%, signal=94%
MITOCHONDRIAL RESPIRATORY CHAIN%GO%GO:0005746	MITOCHONDRIAL RESPIRATORY CHAIN%GO%GO:0005746		53	-0.430516	-1.76172	0	0.0567488	1	4280	tags=51%, list=27%, signal=70%
NEUROACTIVE LIGAND-RECEPTOR INTERACTION%KEGG%HSA04080	NEUROACTIVE LIGAND-RECEPTOR INTERACTION%KEGG%HSA04080		135	-0.364877	-1.76	0.00144509	0.0570725	1	5780	tags=56%, list=37%, signal=87%
RESPIRATORY CHAIN%GO%GO:0070469	RESPIRATORY CHAIN%GO%GO:0070469		53	-0.430516	-1.7599	0.00327332	0.0565597	1	4280	tags=51%, list=27%, signal=70%
LYSOSOMAL LUMEN%GO%GO:0043202	LYSOSOMAL LUMEN%GO%GO:0043202		60	-0.41524	-1.75742	0	0.0574368	1	6123	tags=65%, list=39%, signal=106%
AQUAPORIN-MEDIATED TRANSPORT%REACTOME%REACT_23887.1	AQUAPORIN-MEDIATED TRANSPORT%REACTOME%REACT_23887.1		39	-0.463804	-1.75417	0.00161031	0.0586882	1	2856	tags=44%, list=18%, signal=53%
REGULATION OF CALCIUM ION TRANSPORT%GO%GO:0051924	REGULATION OF CALCIUM ION TRANSPORT%GO%GO:0051924		69	-0.406204	-1.75358	0	0.0584856	1	4531	tags=49%, list=29%, signal=69%
SECRETORY GRANULE MEMBRANE%GO%GO:0030667	SECRETORY GRANULE MEMBRANE%GO%GO:0030667		25	-0.513814	-1.75332	0.00496689	0.058121	1	3172	tags=36%, list=20%, signal=45%
PROTEIN TARGETING TO MEMBRANE%GO%GO:0006612	PROTEIN TARGETING TO MEMBRANE%GO%GO:0006612		134	-0.358227	-1.75304	0	0.057718	1	7232	tags=70%, list=46%, signal=129%
CATION TRANSPORT%GO%GO:0006812	CATION TRANSPORT%GO%GO:0006812		275	-0.329811	-1.75235	0	0.0575755	1	5397	tags=51%, list=34%, signal=76%
GENERATION OF PRECURSOR METABOLITES AND ENERGY%GO%GO:0006091	GENERATION OF PRECURSOR METABOLITES AND ENERGY%GO%GO:0006091		282	-0.329832	-1.75199	0	0.0572291	1	4948	tags=44%, list=31%, signal=63%
CALMODULIN INDUCED EVENTS%REACTOME%REACT_9000.3	CALMODULIN INDUCED EVENTS%REACTOME%REACT_9000.3		24	-0.507995	-1.75108	0.00164745	0.0572792	1	2854	tags=46%, list=18%, signal=56%
CILIUM ORGANIZATION%GO%GO:0044782	CILIUM ORGANIZATION%GO%GO:0044782		59	-0.415238	-1.75065	0	0.0570097	1	4936	tags=46%, list=31%, signal=66%
DAG AND IP3 SIGNALING%REACTOME%REACT_111064.2	DAG AND IP3 SIGNALING%REACTOME%REACT_111064.2		29	-0.486138	-1.74944	0.00309598	0.057135	1	2854	tags=48%, list=18%, signal=59%
BIOCARTA_CSK_PATHWAY%MSIGDB_C2%BIOCARTA_CSK_PATHWAY	BIOCARTA_CSK_PATHWAY%MSIGDB_C2%BIOCARTA_CSK_PATHWAY		20	-0.548674	-1.74619	0.00494234	0.0585497	1	5968	tags=75%, list=38%, signal=121%
REGULATION OF TRANSMEMBRANE TRANSPORT%GO%GO:0034762	REGULATION OF TRANSMEMBRANE TRANSPORT%GO%GO:0034762		81	-0.388279	-1.7413	0	0.0608865	1	5812	tags=56%, list=37%, signal=88%
PKA-MEDIATED PHOSPHORYLATION OF CREB%REACTOME%REACT_15497.2	PKA-MEDIATED PHOSPHORYLATION OF CREB%REACTOME%REACT_15497.2		18	-0.549865	-1.74026	0.0101351	0.0608856	1	2854	tags=50%, list=18%, signal=61%
NADH DEHYDROGENASE (QUINONE) ACTIVITY%GO%GO:0050136	NADH DEHYDROGENASE (QUINONE) ACTIVITY%GO%GO:0050136		36	-0.468784	-1.73919	0.00500835	0.0609437	1	5081	tags=64%, list=32%, signal=94%
PLATELET ALPHA GRANULE%GO%GO:0031091	PLATELET ALPHA GRANULE%GO%GO:0031091		45	-0.441368	-1.73753	0.00323625	0.0613386	1	4741	tags=51%, list=30%, signal=73%
ASTHMA%KEGG%HSA05310	ASTHMA%KEGG%HSA05310		21	-0.530942	-1.73724	0.00485437	0.0609689	1	6914	tags=86%, list=44%, signal=153%
MITOCHONDRIAL MEMBRANE PART%GO%GO:0044455	MITOCHONDRIAL MEMBRANE PART%GO%GO:0044455		110	-0.372537	-1.73708	0.00151515	0.0605771	1	4926	tags=48%, list=31%, signal=70%
VACUOLAR LUMEN%GO%GO:0005775	VACUOLAR LUMEN%GO%GO:0005775		60	-0.41524	-1.73646	0.0015361	0.0604538	1	6123	tags=65%, list=39%, signal=106%
GTP HYDROLYSIS AND JOINING OF THE 60S RIBOSOMAL SUBUNIT%REACTOME%REACT_2085.2	GTP HYDROLYSIS AND JOINING OF THE 60S RIBOSOMAL SUBUNIT%REACTOME%REACT_2085.2		104	-0.373298	-1.73623	0	0.0601121	1	7232	tags=69%, list=46%, signal=127%
GPCR LIGAND BINDING%REACTOME%REACT_21340.3	GPCR LIGAND BINDING%REACTOME%REACT_21340.3		221	-0.332112	-1.73609	0	0.0596756	1	5397	tags=49%, list=34%, signal=74%
REGULATION OF ION TRANSPORT%GO%GO:0043269	REGULATION OF ION TRANSPORT%GO%GO:0043269		136	-0.356148	-1.73519	0	0.059673	1	4410	tags=43%, list=28%, signal=60%
[truncated: 1,825 more rows]
