# Supplementary material for: Integrative landscape of dysregulated signaling pathways of clinically distinct pancreatic cancer subtypes
Source: Oncotarget. 2018 Jun 26;9(49):29123–39. doi: 10.18632/oncotarget.25632 (PMC6044387; doi:10.18632/oncotarget.25632)
Supplement: Supplementary file 5 [file oncotarget-09-29123-s005.xlsx]

## Sheet: Enriched in QM-PDA
NAME	GS<br> follow link to MSigDB	GS DETAILS	SIZE	ES	NES	NOM p-val	FDR q-val	FWER p-val	RANK AT MAX	LEADING EDGE
SIGNALING EVENTS MEDIATED BY TCPTP%PATHWAY INTERACTION DATABASE NCI-NATURE CURATED DATA%SIGNALING EVENTS MEDIATED BY TCPTP	SIGNALING EVENTS MEDIATED BY TCPTP%PATHWAY INTERACTION DATABASE NCI-NATURE CURATED DATA%SIGNALING EVENTS MEDIATED BY TCPTP	Details ...	38	0.69895	2.53277	0	0	0	1982	tags=47%, list=13%, signal=54%
PROTEIN UBIQUITINATION INVOLVED IN UBIQUITIN-DEPENDENT PROTEIN CATABOLIC PROCESS%GO%GO:0042787	PROTEIN UBIQUITINATION INVOLVED IN UBIQUITIN-DEPENDENT PROTEIN CATABOLIC PROCESS%GO%GO:0042787	Details ...	43	0.622664	2.2826	0	0.0029881	0.004	3697	tags=56%, list=23%, signal=73%
ERBB1 DOWNSTREAM SIGNALING%PATHWAY INTERACTION DATABASE NCI-NATURE CURATED DATA%ERBB1 DOWNSTREAM SIGNALING	ERBB1 DOWNSTREAM SIGNALING%PATHWAY INTERACTION DATABASE NCI-NATURE CURATED DATA%ERBB1 DOWNSTREAM SIGNALING	Details ...	103	0.515264	2.25116	0	0.00296763	0.006	2405	tags=42%, list=15%, signal=49%
COREGULATION OF ANDROGEN RECEPTOR ACTIVITY%PATHWAY INTERACTION DATABASE NCI-NATURE CURATED DATA%COREGULATION OF ANDROGEN RECEPTOR ACTIVITY	COREGULATION OF ANDROGEN RECEPTOR ACTIVITY%PATHWAY INTERACTION DATABASE NCI-NATURE CURATED DATA%COREGULATION OF ANDROGEN RECEPTOR ACTIVITY	Details ...	58	0.571423	2.22519	0	0.00371601	0.01	2431	tags=41%, list=15%, signal=49%
INTERNALIZATION OF ERBB1%PATHWAY INTERACTION DATABASE NCI-NATURE CURATED DATA%INTERNALIZATION OF ERBB1	INTERNALIZATION OF ERBB1%PATHWAY INTERACTION DATABASE NCI-NATURE CURATED DATA%INTERNALIZATION OF ERBB1	Details ...	37	0.595036	2.20221	0	0.00563369	0.019	2132	tags=54%, list=14%, signal=62%
KITRECEPTOR%IOB%KITRECEPTOR	KITRECEPTOR%IOB%KITRECEPTOR	Details ...	89	0.512629	2.197	0	0.00494063	0.02	2028	tags=39%, list=13%, signal=45%
BIOCARTA_EGF_PATHWAY%MSIGDB_C2%BIOCARTA_EGF_PATHWAY	BIOCARTA_EGF_PATHWAY%MSIGDB_C2%BIOCARTA_EGF_PATHWAY	Details ...	30	0.656527	2.19649	0	0.00423483	0.02	2008	tags=43%, list=13%, signal=50%
BIOCARTA_MET_PATHWAY%MSIGDB_C2%BIOCARTA_MET_PATHWAY	BIOCARTA_MET_PATHWAY%MSIGDB_C2%BIOCARTA_MET_PATHWAY	Details ...	36	0.620808	2.19114	0	0.00407592	0.022	2008	tags=53%, list=13%, signal=60%
ANDROGEN RECEPTOR SIGNALING PATHWAY%GO%GO:0030521	ANDROGEN RECEPTOR SIGNALING PATHWAY%GO%GO:0030521	Details ...	36	0.61284	2.1713	0	0.00526341	0.032	1969	tags=47%, list=13%, signal=54%
EGF RECEPTOR (ERBB1) SIGNALING PATHWAY%PATHWAY INTERACTION DATABASE NCI-NATURE CURATED DATA%EGF RECEPTOR (ERBB1) SIGNALING PATHWAY	EGF RECEPTOR (ERBB1) SIGNALING PATHWAY%PATHWAY INTERACTION DATABASE NCI-NATURE CURATED DATA%EGF RECEPTOR (ERBB1) SIGNALING PATHWAY	Details ...	31	0.629683	2.1672	0	0.00473707	0.032	1655	tags=52%, list=11%, signal=58%
SIG_INSULIN_RECEPTOR_PATHWAY_IN_CARDIAC_MYOCYTES%MSIGDB_C2%SIG_INSULIN_RECEPTOR_PATHWAY_IN_CARDIAC_MYOCYTES	SIG_INSULIN_RECEPTOR_PATHWAY_IN_CARDIAC_MYOCYTES%MSIGDB_C2%SIG_INSULIN_RECEPTOR_PATHWAY_IN_CARDIAC_MYOCYTES	Details ...	47	0.567941	2.16644	0	0.00430643	0.032	2163	tags=40%, list=14%, signal=47%
KITRECEPTOR%NETPATH%KITRECEPTOR	KITRECEPTOR%NETPATH%KITRECEPTOR	Details ...	102	0.496723	2.15379	0	0.00456115	0.037	2028	tags=38%, list=13%, signal=44%
ERBB4 SIGNALING EVENTS%PATHWAY INTERACTION DATABASE NCI-NATURE CURATED DATA%ERBB4 SIGNALING EVENTS	ERBB4 SIGNALING EVENTS%PATHWAY INTERACTION DATABASE NCI-NATURE CURATED DATA%ERBB4 SIGNALING EVENTS	Details ...	32	0.60765	2.15326	0	0.00432847	0.038	1636	tags=34%, list=10%, signal=38%
DNA-DEPENDENT ATPASE ACTIVITY%GO%GO:0008094	DNA-DEPENDENT ATPASE ACTIVITY%GO%GO:0008094	Details ...	54	0.563709	2.15251	0	0.00401929	0.038	2420	tags=50%, list=15%, signal=59%
DNA HELICASE ACTIVITY%GO%GO:0003678	DNA HELICASE ACTIVITY%GO%GO:0003678	Details ...	39	0.590149	2.14871	0	0.00385065	0.039	1756	tags=46%, list=11%, signal=52%
EPHB FORWARD SIGNALING%PATHWAY INTERACTION DATABASE NCI-NATURE CURATED DATA%EPHB FORWARD SIGNALING	EPHB FORWARD SIGNALING%PATHWAY INTERACTION DATABASE NCI-NATURE CURATED DATA%EPHB FORWARD SIGNALING	Details ...	39	0.597967	2.14637	0	0.00379906	0.041	2814	tags=51%, list=18%, signal=62%
BIOCARTA_PDGF_PATHWAY%MSIGDB_C2%BIOCARTA_PDGF_PATHWAY	BIOCARTA_PDGF_PATHWAY%MSIGDB_C2%BIOCARTA_PDGF_PATHWAY	Details ...	32	0.621768	2.13844	0	0.00401596	0.045	2008	tags=41%, list=13%, signal=46%
TGF-BETA RECEPTOR SIGNALING%PATHWAY INTERACTION DATABASE NCI-NATURE CURATED DATA%TGF-BETA RECEPTOR SIGNALING	TGF-BETA RECEPTOR SIGNALING%PATHWAY INTERACTION DATABASE NCI-NATURE CURATED DATA%TGF-BETA RECEPTOR SIGNALING	Details ...	50	0.549506	2.13533	0	0.00379286	0.045	2424	tags=42%, list=15%, signal=49%
E-CADHERIN SIGNALING IN THE NASCENT ADHERENS JUNCTION%PATHWAY INTERACTION DATABASE NCI-NATURE CURATED DATA%E-CADHERIN SIGNALING IN THE NASCENT ADHERENS JUNCTION	E-CADHERIN SIGNALING IN THE NASCENT ADHERENS JUNCTION%PATHWAY INTERACTION DATABASE NCI-NATURE CURATED DATA%E-CADHERIN SIGNALING IN THE NASCENT ADHERENS JUNCTION	Details ...	36	0.601725	2.13082	0	0.00382881	0.048	2554	tags=53%, list=16%, signal=63%
BMAL1:CLOCK NPAS2 ACTIVATES CIRCADIAN EXPRESSION%REACTOME%REACT_111118.3	BMAL1:CLOCK NPAS2 ACTIVATES CIRCADIAN EXPRESSION%REACTOME%REACT_111118.3	Details ...	34	0.60324	2.12699	0	0.00378504	0.05	2224	tags=47%, list=14%, signal=55%
BMP RECEPTOR SIGNALING%PATHWAY INTERACTION DATABASE NCI-NATURE CURATED DATA%BMP RECEPTOR SIGNALING	BMP RECEPTOR SIGNALING%PATHWAY INTERACTION DATABASE NCI-NATURE CURATED DATA%BMP RECEPTOR SIGNALING		39	0.583868	2.12251	0	0.00395432	0.055	2580	tags=41%, list=16%, signal=49%
BIOCARTA_IGF1_PATHWAY%MSIGDB_C2%BIOCARTA_IGF1_PATHWAY	BIOCARTA_IGF1_PATHWAY%MSIGDB_C2%BIOCARTA_IGF1_PATHWAY		21	0.6847	2.12006	0	0.00391434	0.057	2046	tags=48%, list=13%, signal=55%
SMALL CONJUGATING PROTEIN-SPECIFIC PROTEASE ACTIVITY%GO%GO:0019783	SMALL CONJUGATING PROTEIN-SPECIFIC PROTEASE ACTIVITY%GO%GO:0019783		48	0.557829	2.1158	0	0.004266	0.065	3331	tags=63%, list=21%, signal=79%
ADHERENS JUNCTION%KEGG%HSA04520	ADHERENS JUNCTION%KEGG%HSA04520		70	0.51286	2.10494	0	0.00496335	0.078	2424	tags=36%, list=15%, signal=42%
CIRCADIAN REPRESSION OF EXPRESSION BY REV-ERBA%REACTOME%REACT_118789.2	CIRCADIAN REPRESSION OF EXPRESSION BY REV-ERBA%REACTOME%REACT_118789.2		22	0.663757	2.1007	0	0.00523869	0.086	2224	tags=55%, list=14%, signal=63%
ATP-DEPENDENT DNA HELICASE ACTIVITY%GO%GO:0004003	ATP-DEPENDENT DNA HELICASE ACTIVITY%GO%GO:0004003		23	0.662908	2.10019	0	0.00509339	0.087	1756	tags=57%, list=11%, signal=64%
UBIQUITIN THIOLESTERASE ACTIVITY%GO%GO:0004221	UBIQUITIN THIOLESTERASE ACTIVITY%GO%GO:0004221		31	0.622761	2.10017	0	0.00490474	0.087	3300	tags=71%, list=21%, signal=90%
LEPTIN%NETPATH%LEPTIN	LEPTIN%NETPATH%LEPTIN		95	0.485299	2.09788	0	0.00488752	0.089	2312	tags=36%, list=15%, signal=42%
IL2%NETPATH%IL2	IL2%NETPATH%IL2		80	0.501349	2.09305	0	0.00543965	0.1	2312	tags=36%, list=15%, signal=42%
JAK-STAT CASCADE%GO%GO:0007259	JAK-STAT CASCADE%GO%GO:0007259		40	0.573515	2.0877	0	0.00565065	0.107	2166	tags=40%, list=14%, signal=46%
ALPHA6BETA4INTEGRIN%NETPATH%ALPHA6BETA4INTEGRIN	ALPHA6BETA4INTEGRIN%NETPATH%ALPHA6BETA4INTEGRIN		71	0.505697	2.08326	0	0.00609049	0.119	2181	tags=37%, list=14%, signal=42%
TGF_BETA_RECEPTOR%NETPATH%TGF_BETA_RECEPTOR	TGF_BETA_RECEPTOR%NETPATH%TGF_BETA_RECEPTOR		217	0.432702	2.08236	0	0.00603868	0.122	2580	tags=36%, list=16%, signal=43%
BIOCARTA_INSULIN_PATHWAY%MSIGDB_C2%BIOCARTA_INSULIN_PATHWAY	BIOCARTA_INSULIN_PATHWAY%MSIGDB_C2%BIOCARTA_INSULIN_PATHWAY		22	0.65097	2.07194	0	0.00707334	0.146	2046	tags=45%, list=13%, signal=52%
RORA ACTIVATES CIRCADIAN EXPRESSION%REACTOME%REACT_118659.2	RORA ACTIVATES CIRCADIAN EXPRESSION%REACTOME%REACT_118659.2		24	0.640078	2.0696	0	0.00725796	0.154	2224	tags=54%, list=14%, signal=63%
BIOCARTA_EIF4_PATHWAY%MSIGDB_C2%BIOCARTA_EIF4_PATHWAY	BIOCARTA_EIF4_PATHWAY%MSIGDB_C2%BIOCARTA_EIF4_PATHWAY		24	0.644628	2.06678	0	0.0073887	0.161	2181	tags=54%, list=14%, signal=63%
SIGNALING BY BMP%REACTOME%REACT_12034.2	SIGNALING BY BMP%REACTOME%REACT_12034.2		23	0.654978	2.06549	0	0.00726585	0.163	2522	tags=48%, list=16%, signal=57%
ANGIOPOIETIN RECEPTOR TIE2-MEDIATED SIGNALING%PATHWAY INTERACTION DATABASE NCI-NATURE CURATED DATA%ANGIOPOIETIN RECEPTOR TIE2-MEDIATED SIGNALING	ANGIOPOIETIN RECEPTOR TIE2-MEDIATED SIGNALING%PATHWAY INTERACTION DATABASE NCI-NATURE CURATED DATA%ANGIOPOIETIN RECEPTOR TIE2-MEDIATED SIGNALING		46	0.555902	2.06377	0	0.00719047	0.165	3653	tags=46%, list=23%, signal=59%
BIOCARTA_TPO_PATHWAY%MSIGDB_C2%BIOCARTA_TPO_PATHWAY	BIOCARTA_TPO_PATHWAY%MSIGDB_C2%BIOCARTA_TPO_PATHWAY		24	0.639587	2.06298	0	0.00707827	0.167	2008	tags=46%, list=13%, signal=52%
SIGNALING EVENTS MEDIATED BY FOCAL ADHESION KINASE%PATHWAY INTERACTION DATABASE NCI-NATURE CURATED DATA%SIGNALING EVENTS MEDIATED BY FOCAL ADHESION KINASE	SIGNALING EVENTS MEDIATED BY FOCAL ADHESION KINASE%PATHWAY INTERACTION DATABASE NCI-NATURE CURATED DATA%SIGNALING EVENTS MEDIATED BY FOCAL ADHESION KINASE		56	0.527915	2.06207	0.00203666	0.00716038	0.173	2554	tags=38%, list=16%, signal=45%
STABILIZATION AND EXPANSION OF THE E-CADHERIN ADHERENS JUNCTION%PATHWAY INTERACTION DATABASE NCI-NATURE CURATED DATA%STABILIZATION AND EXPANSION OF THE E-CADHERIN ADHERENS JUNCTION	STABILIZATION AND EXPANSION OF THE E-CADHERIN ADHERENS JUNCTION%PATHWAY INTERACTION DATABASE NCI-NATURE CURATED DATA%STABILIZATION AND EXPANSION OF THE E-CADHERIN ADHERENS JUNCTION		39	0.56844	2.06147	0	0.00701794	0.174	2299	tags=51%, list=15%, signal=60%
YAP1- AND WWTR1 (TAZ)-STIMULATED GENE EXPRESSION%REACTOME%REACT_118713.2	YAP1- AND WWTR1 (TAZ)-STIMULATED GENE EXPRESSION%REACTOME%REACT_118713.2		22	0.64946	2.05629	0	0.00742708	0.187	2224	tags=55%, list=14%, signal=63%
SISTER CHROMATID COHESION%GO%GO:0007062	SISTER CHROMATID COHESION%GO%GO:0007062		19	0.674619	2.05193	0	0.00770859	0.197	961	tags=42%, list=6%, signal=45%
CIRCADIAN CLOCK%REACTOME%REACT_24941.3	CIRCADIAN CLOCK%REACTOME%REACT_24941.3		51	0.533056	2.04958	0	0.00783821	0.206	2224	tags=41%, list=14%, signal=48%
VEGFR3 SIGNALING IN LYMPHATIC ENDOTHELIUM%PATHWAY INTERACTION DATABASE NCI-NATURE CURATED DATA%VEGFR3 SIGNALING IN LYMPHATIC ENDOTHELIUM	VEGFR3 SIGNALING IN LYMPHATIC ENDOTHELIUM%PATHWAY INTERACTION DATABASE NCI-NATURE CURATED DATA%VEGFR3 SIGNALING IN LYMPHATIC ENDOTHELIUM		24	0.631276	2.04099	0	0.00887646	0.233	2110	tags=46%, list=13%, signal=53%
NECTIN ADHESION PATHWAY%PATHWAY INTERACTION DATABASE NCI-NATURE CURATED DATA%NECTIN ADHESION PATHWAY	NECTIN ADHESION PATHWAY%PATHWAY INTERACTION DATABASE NCI-NATURE CURATED DATA%NECTIN ADHESION PATHWAY		30	0.610543	2.03996	0	0.00877931	0.235	3719	tags=60%, list=24%, signal=78%
PDGFR-BETA SIGNALING PATHWAY%PATHWAY INTERACTION DATABASE NCI-NATURE CURATED DATA%PDGFR-BETA SIGNALING PATHWAY	PDGFR-BETA SIGNALING PATHWAY%PATHWAY INTERACTION DATABASE NCI-NATURE CURATED DATA%PDGFR-BETA SIGNALING PATHWAY		124	0.458151	2.03755	0	0.00884748	0.242	2364	tags=35%, list=15%, signal=41%
1-PHOSPHATIDYLINOSITOL BINDING%GO%GO:0005545	1-PHOSPHATIDYLINOSITOL BINDING%GO%GO:0005545		18	0.676137	2.03451	0	0.00904174	0.251	2392	tags=56%, list=15%, signal=65%
EGFR1%NETPATH%EGFR1	EGFR1%NETPATH%EGFR1		458	0.384953	2.03132	0	0.00938037	0.264	2712	tags=31%, list=17%, signal=36%
HIPPO SIGNALING CASCADE%GO%GO:0035329	HIPPO SIGNALING CASCADE%GO%GO:0035329		24	0.626602	2.02691	0	0.00994954	0.282	3287	tags=58%, list=21%, signal=74%
CDC42 SIGNALING EVENTS%PATHWAY INTERACTION DATABASE NCI-NATURE CURATED DATA%CDC42 SIGNALING EVENTS	CDC42 SIGNALING EVENTS%PATHWAY INTERACTION DATABASE NCI-NATURE CURATED DATA%CDC42 SIGNALING EVENTS		67	0.500045	2.02119	0	0.0104659	0.297	2299	tags=42%, list=15%, signal=49%
PDGFR-ALPHA SIGNALING PATHWAY%PATHWAY INTERACTION DATABASE NCI-NATURE CURATED DATA%PDGFR-ALPHA SIGNALING PATHWAY	PDGFR-ALPHA SIGNALING PATHWAY%PATHWAY INTERACTION DATABASE NCI-NATURE CURATED DATA%PDGFR-ALPHA SIGNALING PATHWAY		20	0.665962	2.01546	0	0.0114267	0.324	1636	tags=35%, list=10%, signal=39%
RNA POLYMERASE II TRANSCRIPTION FACTOR BINDING%GO%GO:0001085	RNA POLYMERASE II TRANSCRIPTION FACTOR BINDING%GO%GO:0001085		55	0.518423	2.01034	0	0.011864	0.337	3079	tags=45%, list=20%, signal=56%
CELLULAR RESPONSE TO IONIZING RADIATION%GO%GO:0071479	CELLULAR RESPONSE TO IONIZING RADIATION%GO%GO:0071479		23	0.629868	2.00367	0	0.012654	0.362	3273	tags=57%, list=21%, signal=71%
UBIQUITIN-SPECIFIC PROTEASE ACTIVITY%GO%GO:0004843	UBIQUITIN-SPECIFIC PROTEASE ACTIVITY%GO%GO:0004843		43	0.544854	1.99824	0	0.013194	0.38	3331	tags=63%, list=21%, signal=79%
NEPHRIN INTERACTIONS%REACTOME%REACT_23832.2	NEPHRIN INTERACTIONS%REACTOME%REACT_23832.2		18	0.64805	1.99737	0.00618557	0.0130347	0.382	2288	tags=50%, list=15%, signal=58%
SIGNALING BY HIPPO%REACTOME%REACT_118607.3	SIGNALING BY HIPPO%REACTOME%REACT_118607.3		19	0.650239	1.99278	0	0.0134931	0.397	2699	tags=58%, list=17%, signal=70%
GOLGI ORGANIZATION%GO%GO:0007030	GOLGI ORGANIZATION%GO%GO:0007030		33	0.578571	1.98887	0.00211864	0.0139655	0.411	2794	tags=48%, list=18%, signal=59%
SIGNALING EVENTS REGULATED BY RET TYROSINE KINASE%PATHWAY INTERACTION DATABASE NCI-NATURE CURATED DATA%SIGNALING EVENTS REGULATED BY RET TYROSINE KINASE	SIGNALING EVENTS REGULATED BY RET TYROSINE KINASE%PATHWAY INTERACTION DATABASE NCI-NATURE CURATED DATA%SIGNALING EVENTS REGULATED BY RET TYROSINE KINASE		37	0.551889	1.98709	0	0.0141081	0.419	2046	tags=41%, list=13%, signal=46%
FILOPODIUM%GO%GO:0030175	FILOPODIUM%GO%GO:0030175		32	0.574983	1.98651	0	0.0140187	0.42	3475	tags=56%, list=22%, signal=72%
HELICASE ACTIVITY%GO%GO:0004386	HELICASE ACTIVITY%GO%GO:0004386		64	0.498022	1.98374	0	0.01426	0.431	2420	tags=42%, list=15%, signal=50%
NEGATIVE REGULATION OF DNA METABOLIC PROCESS%GO%GO:0051053	NEGATIVE REGULATION OF DNA METABOLIC PROCESS%GO%GO:0051053		44	0.524994	1.9822	0	0.0142936	0.438	1463	tags=34%, list=9%, signal=37%
BARD1 SIGNALING EVENTS%PATHWAY INTERACTION DATABASE NCI-NATURE CURATED DATA%BARD1 SIGNALING EVENTS	BARD1 SIGNALING EVENTS%PATHWAY INTERACTION DATABASE NCI-NATURE CURATED DATA%BARD1 SIGNALING EVENTS		29	0.578039	1.98171	0	0.0141601	0.441	1071	tags=31%, list=7%, signal=33%
BIOCARTA_HER2_PATHWAY%MSIGDB_C2%BIOCARTA_HER2_PATHWAY	BIOCARTA_HER2_PATHWAY%MSIGDB_C2%BIOCARTA_HER2_PATHWAY		22	0.62258	1.97977	0.00406504	0.0144791	0.455	2346	tags=50%, list=15%, signal=59%
EGFR1%IOB%EGFR1	EGFR1%IOB%EGFR1		446	0.378918	1.97663	0	0.0149497	0.471	2712	tags=30%, list=17%, signal=36%
REGULATION OF ACTIN CYTOSKELETON%KEGG%HSA04810	REGULATION OF ACTIN CYTOSKELETON%KEGG%HSA04810		177	0.423243	1.97626	0	0.0147654	0.473	2400	tags=30%, list=15%, signal=35%
TGF-BETA SIGNALING PATHWAY%KEGG%HSA04350	TGF-BETA SIGNALING PATHWAY%KEGG%HSA04350		77	0.482324	1.97472	0	0.0147884	0.479	3266	tags=43%, list=21%, signal=54%
BIOCARTA_ECM_PATHWAY%MSIGDB_C2%BIOCARTA_ECM_PATHWAY	BIOCARTA_ECM_PATHWAY%MSIGDB_C2%BIOCARTA_ECM_PATHWAY		23	0.618403	1.97374	0	0.0147014	0.483	2008	tags=48%, list=13%, signal=55%
BIOCARTA_TGFB_PATHWAY%MSIGDB_C2%BIOCARTA_TGFB_PATHWAY	BIOCARTA_TGFB_PATHWAY%MSIGDB_C2%BIOCARTA_TGFB_PATHWAY		19	0.649245	1.97281	0	0.0146584	0.488	3228	tags=68%, list=20%, signal=86%
JAK-STAT SIGNALING PATHWAY%KEGG%HSA04630	JAK-STAT SIGNALING PATHWAY%KEGG%HSA04630		105	0.447394	1.96863	0	0.0152877	0.513	2003	tags=27%, list=13%, signal=30%
DNA GEOMETRIC CHANGE%GO%GO:0032392	DNA GEOMETRIC CHANGE%GO%GO:0032392		24	0.609788	1.96486	0.00420168	0.0160228	0.531	1463	tags=46%, list=9%, signal=50%
ACTIVATION OF MAPKK ACTIVITY%GO%GO:0000186	ACTIVATION OF MAPKK ACTIVITY%GO%GO:0000186		36	0.561177	1.96247	0	0.0162794	0.545	1373	tags=44%, list=9%, signal=49%
RENAL CELL CARCINOMA%KEGG%HSA05211	RENAL CELL CARCINOMA%KEGG%HSA05211		68	0.481369	1.96022	0	0.0164889	0.555	2008	tags=38%, list=13%, signal=44%
OSTEOPONTIN-MEDIATED EVENTS%PATHWAY INTERACTION DATABASE NCI-NATURE CURATED DATA%OSTEOPONTIN-MEDIATED EVENTS	OSTEOPONTIN-MEDIATED EVENTS%PATHWAY INTERACTION DATABASE NCI-NATURE CURATED DATA%OSTEOPONTIN-MEDIATED EVENTS		31	0.57384	1.95856	0.00209644	0.0167921	0.565	2312	tags=39%, list=15%, signal=45%
SIGNALING BY FGFR MUTANTS%REACTOME%REACT_121398.2	SIGNALING BY FGFR MUTANTS%REACTOME%REACT_121398.2		31	0.571971	1.95735	0	0.016827	0.571	3632	tags=58%, list=23%, signal=75%
IL2 SIGNALING EVENTS MEDIATED BY STAT5%PATHWAY INTERACTION DATABASE NCI-NATURE CURATED DATA%IL2 SIGNALING EVENTS MEDIATED BY STAT5	IL2 SIGNALING EVENTS MEDIATED BY STAT5%PATHWAY INTERACTION DATABASE NCI-NATURE CURATED DATA%IL2 SIGNALING EVENTS MEDIATED BY STAT5		28	0.583025	1.94365	0.00197628	0.0196826	0.632	2263	tags=32%, list=14%, signal=37%
SHP2 SIGNALING%PATHWAY INTERACTION DATABASE NCI-NATURE CURATED DATA%SHP2 SIGNALING	SHP2 SIGNALING%PATHWAY INTERACTION DATABASE NCI-NATURE CURATED DATA%SHP2 SIGNALING		54	0.50948	1.94256	0	0.0196364	0.635	2263	tags=37%, list=14%, signal=43%
FLK2 FLT3%IOB%FLK2 FLT3	FLK2 FLT3%IOB%FLK2 FLT3		23	0.61592	1.94218	0.00205339	0.0194208	0.636	1484	tags=48%, list=9%, signal=53%
DNA DUPLEX UNWINDING%GO%GO:0032508	DNA DUPLEX UNWINDING%GO%GO:0032508		23	0.602813	1.94141	0	0.0193236	0.637	1366	tags=43%, list=9%, signal=48%
REGULATION OF TELOMERASE%PATHWAY INTERACTION DATABASE NCI-NATURE CURATED DATA%REGULATION OF TELOMERASE	REGULATION OF TELOMERASE%PATHWAY INTERACTION DATABASE NCI-NATURE CURATED DATA%REGULATION OF TELOMERASE		64	0.481509	1.9398	0	0.0193984	0.647	2968	tags=38%, list=19%, signal=46%
INTEGRINS IN ANGIOGENESIS%PATHWAY INTERACTION DATABASE NCI-NATURE CURATED DATA%INTEGRINS IN ANGIOGENESIS	INTEGRINS IN ANGIOGENESIS%PATHWAY INTERACTION DATABASE NCI-NATURE CURATED DATA%INTEGRINS IN ANGIOGENESIS		59	0.487708	1.93942	0	0.0192482	0.649	3607	tags=42%, list=23%, signal=55%
PROSTATE CANCER%KEGG%HSA05215	PROSTATE CANCER%KEGG%HSA05215		85	0.454941	1.93721	0	0.0196551	0.664	3248	tags=42%, list=21%, signal=53%
BIOCARTA_AGR_PATHWAY%MSIGDB_C2%BIOCARTA_AGR_PATHWAY	BIOCARTA_AGR_PATHWAY%MSIGDB_C2%BIOCARTA_AGR_PATHWAY		30	0.573345	1.93572	0	0.019725	0.669	1925	tags=40%, list=12%, signal=45%
RNA POLYMERASE II CORE PROMOTER PROXIMAL REGION SEQUENCE-SPECIFIC DNA BINDING TRANSCRIPTION FACTOR ACTIVITY INVOLVED IN NEGATIVE REGULATION OF TRANSCRIPTION%GO%GO:0001078	RNA POLYMERASE II CORE PROMOTER PROXIMAL REGION SEQUENCE-SPECIFIC DNA BINDING TRANSCRIPTION FACTOR ACTIVITY INVOLVED IN NEGATIVE REGULATION OF TRANSCRIPTION%GO%GO:0001078		20	0.614678	1.93435	0	0.0197749	0.673	3674	tags=50%, list=23%, signal=65%
TRANSPORT TO THE GOLGI AND SUBSEQUENT MODIFICATION%REACTOME%REACT_25046.1	TRANSPORT TO THE GOLGI AND SUBSEQUENT MODIFICATION%REACTOME%REACT_25046.1		34	0.545575	1.93252	0	0.0199999	0.683	2949	tags=41%, list=19%, signal=51%
BIOCARTA_TEL_PATHWAY%MSIGDB_C2%BIOCARTA_TEL_PATHWAY	BIOCARTA_TEL_PATHWAY%MSIGDB_C2%BIOCARTA_TEL_PATHWAY		18	0.649165	1.93222	0.00205761	0.0197997	0.684	2831	tags=56%, list=18%, signal=68%
TRANSMEMBRANE RECEPTOR PROTEIN KINASE ACTIVITY%GO%GO:0019199	TRANSMEMBRANE RECEPTOR PROTEIN KINASE ACTIVITY%GO%GO:0019199		62	0.482053	1.92976	0	0.0201936	0.692	4427	tags=50%, list=28%, signal=69%
SIGNALING EVENTS MEDIATED BY VEGFR1 AND VEGFR2%PATHWAY INTERACTION DATABASE NCI-NATURE CURATED DATA%SIGNALING EVENTS MEDIATED BY VEGFR1 AND VEGFR2	SIGNALING EVENTS MEDIATED BY VEGFR1 AND VEGFR2%PATHWAY INTERACTION DATABASE NCI-NATURE CURATED DATA%SIGNALING EVENTS MEDIATED BY VEGFR1 AND VEGFR2		68	0.479554	1.92967	0	0.0199785	0.692	2227	tags=35%, list=14%, signal=41%
BIOCARTA_HCMV_PATHWAY%MSIGDB_C2%BIOCARTA_HCMV_PATHWAY	BIOCARTA_HCMV_PATHWAY%MSIGDB_C2%BIOCARTA_HCMV_PATHWAY		17	0.652176	1.92883	0.00204499	0.0199366	0.694	2312	tags=65%, list=15%, signal=76%
SIG_PIP3_SIGNALING_IN_CARDIAC_MYOCTES%MSIGDB_C2%SIG_PIP3_SIGNALING_IN_CARDIAC_MYOCTES	SIG_PIP3_SIGNALING_IN_CARDIAC_MYOCTES%MSIGDB_C2%SIG_PIP3_SIGNALING_IN_CARDIAC_MYOCTES		61	0.487924	1.92781	0	0.0199617	0.702	2163	tags=34%, list=14%, signal=40%
FOXO FAMILY SIGNALING%PATHWAY INTERACTION DATABASE NCI-NATURE CURATED DATA%FOXO FAMILY SIGNALING	FOXO FAMILY SIGNALING%PATHWAY INTERACTION DATABASE NCI-NATURE CURATED DATA%FOXO FAMILY SIGNALING		48	0.503461	1.92507	0	0.0205336	0.715	3916	tags=56%, list=25%, signal=75%
TSLP%NETPATH%TSLP	TSLP%NETPATH%TSLP		157	0.416391	1.9245	0	0.0203892	0.717	2021	tags=27%, list=13%, signal=31%
BASAL PART OF CELL%GO%GO:0045178	BASAL PART OF CELL%GO%GO:0045178		17	0.661752	1.92443	0	0.0202153	0.718	3190	tags=53%, list=20%, signal=66%
ALPHA6BETA4INTEGRIN%IOB%ALPHA6BETA4INTEGRIN	ALPHA6BETA4INTEGRIN%IOB%ALPHA6BETA4INTEGRIN		65	0.48632	1.92375	0	0.0201897	0.722	2181	tags=35%, list=14%, signal=41%
CELLULAR RESPONSE TO ABIOTIC STIMULUS%GO%GO:0071214	CELLULAR RESPONSE TO ABIOTIC STIMULUS%GO%GO:0071214		100	0.443133	1.92327	0	0.0200703	0.724	2343	tags=30%, list=15%, signal=35%
PATHWAYS IN CANCER%KEGG%HSA05200	PATHWAYS IN CANCER%KEGG%HSA05200		297	0.381142	1.92292	0	0.0199218	0.727	4144	tags=43%, list=26%, signal=57%
SIGNALING EVENTS MEDIATED BY STEM CELL FACTOR RECEPTOR (C-KIT)%PATHWAY INTERACTION DATABASE NCI-NATURE CURATED DATA%SIGNALING EVENTS MEDIATED BY STEM CELL FACTOR RECEPTOR (C-KIT)	SIGNALING EVENTS MEDIATED BY STEM CELL FACTOR RECEPTOR (C-KIT)%PATHWAY INTERACTION DATABASE NCI-NATURE CURATED DATA%SIGNALING EVENTS MEDIATED BY STEM CELL FACTOR RECEPTOR (C-KIT)		50	0.510941	1.92087	0	0.0202399	0.738	2008	tags=46%, list=13%, signal=53%
ERBB SIGNALING PATHWAY%KEGG%HSA04012	ERBB SIGNALING PATHWAY%KEGG%HSA04012		82	0.444239	1.91778	0	0.0206615	0.744	2008	tags=32%, list=13%, signal=36%
IL2 SIGNALING EVENTS MEDIATED BY PI3K%PATHWAY INTERACTION DATABASE NCI-NATURE CURATED DATA%IL2 SIGNALING EVENTS MEDIATED BY PI3K	IL2 SIGNALING EVENTS MEDIATED BY PI3K%PATHWAY INTERACTION DATABASE NCI-NATURE CURATED DATA%IL2 SIGNALING EVENTS MEDIATED BY PI3K		36	0.541394	1.91379	0	0.0211335	0.759	2312	tags=36%, list=15%, signal=42%
BIOCARTA_IL7_PATHWAY%MSIGDB_C2%BIOCARTA_IL7_PATHWAY	BIOCARTA_IL7_PATHWAY%MSIGDB_C2%BIOCARTA_IL7_PATHWAY		17	0.648495	1.91374	0	0.0209201	0.759	2601	tags=47%, list=17%, signal=56%
N-CADHERIN SIGNALING EVENTS%PATHWAY INTERACTION DATABASE NCI-NATURE CURATED DATA%N-CADHERIN SIGNALING EVENTS	N-CADHERIN SIGNALING EVENTS%PATHWAY INTERACTION DATABASE NCI-NATURE CURATED DATA%N-CADHERIN SIGNALING EVENTS		34	0.541659	1.90385	0	0.0233156	0.799	1636	tags=32%, list=10%, signal=36%
ST_INTEGRIN_SIGNALING_PATHWAY%MSIGDB_C2%ST_INTEGRIN_SIGNALING_PATHWAY	ST_INTEGRIN_SIGNALING_PATHWAY%MSIGDB_C2%ST_INTEGRIN_SIGNALING_PATHWAY		75	0.468501	1.90153	0	0.0238686	0.811	2131	tags=31%, list=14%, signal=35%
REGULATION OF SIGNALING BY CBL%REACTOME%REACT_23787.1	REGULATION OF SIGNALING BY CBL%REACTOME%REACT_23787.1		17	0.633777	1.90092	0	0.0238678	0.815	1636	tags=35%, list=10%, signal=39%
SMALL CELL LUNG CANCER%KEGG%HSA05222	SMALL CELL LUNG CANCER%KEGG%HSA05222		82	0.457147	1.90009	0	0.023795	0.818	3663	tags=45%, list=23%, signal=58%
LEADING EDGE MEMBRANE%GO%GO:0031256	LEADING EDGE MEMBRANE%GO%GO:0031256		47	0.509048	1.89999	0	0.0235947	0.818	3129	tags=38%, list=20%, signal=48%
GMCSF-MEDIATED SIGNALING EVENTS%PATHWAY INTERACTION DATABASE NCI-NATURE CURATED DATA%GMCSF-MEDIATED SIGNALING EVENTS	GMCSF-MEDIATED SIGNALING EVENTS%PATHWAY INTERACTION DATABASE NCI-NATURE CURATED DATA%GMCSF-MEDIATED SIGNALING EVENTS		35	0.520968	1.89952	0.0020284	0.0235256	0.819	2263	tags=37%, list=14%, signal=43%
SIGNALING BY FGFR1 FUSION MUTANTS%REACTOME%REACT_121141.2	SIGNALING BY FGFR1 FUSION MUTANTS%REACTOME%REACT_121141.2		17	0.641169	1.8949	0	0.0245094	0.833	3632	tags=65%, list=23%, signal=84%
REGULATION OF DNA RECOMBINATION%GO%GO:0000018	REGULATION OF DNA RECOMBINATION%GO%GO:0000018		23	0.591097	1.89345	0	0.0247106	0.838	1463	tags=39%, list=9%, signal=43%
POSITIVE REGULATION OF OSTEOBLAST DIFFERENTIATION%GO%GO:0045669	POSITIVE REGULATION OF OSTEOBLAST DIFFERENTIATION%GO%GO:0045669		30	0.556716	1.89337	0.00209644	0.0245093	0.838	3680	tags=43%, list=23%, signal=56%
ENDOMETRIAL CANCER%KEGG%HSA05213	ENDOMETRIAL CANCER%KEGG%HSA05213		50	0.488061	1.89237	0	0.0245724	0.841	2008	tags=40%, list=13%, signal=46%
CELL PROJECTION MEMBRANE%GO%GO:0031253	CELL PROJECTION MEMBRANE%GO%GO:0031253		69	0.461077	1.89226	0	0.0243623	0.842	4426	tags=45%, list=28%, signal=62%
IL4%NETPATH%IL4	IL4%NETPATH%IL4		69	0.472427	1.89163	0	0.024276	0.843	2312	tags=36%, list=15%, signal=42%
CYTOKINE SIGNALING IN IMMUNE SYSTEM%REACTOME%REACT_75790.2	CYTOKINE SIGNALING IN IMMUNE SYSTEM%REACTOME%REACT_75790.2		247	0.383578	1.89131	0	0.0241653	0.844	3706	tags=38%, list=24%, signal=50%
CORE PROMOTER BINDING%GO%GO:0001047	CORE PROMOTER BINDING%GO%GO:0001047		34	0.533942	1.884	0	0.0260854	0.869	3113	tags=38%, list=20%, signal=48%
INTRACELLULAR STEROID HORMONE RECEPTOR SIGNALING PATHWAY%GO%GO:0030518	INTRACELLULAR STEROID HORMONE RECEPTOR SIGNALING PATHWAY%GO%GO:0030518		53	0.480316	1.88351	0.00207039	0.0260127	0.87	2578	tags=43%, list=16%, signal=52%
FOREBRAIN DEVELOPMENT%GO%GO:0030900	FOREBRAIN DEVELOPMENT%GO%GO:0030900		72	0.455782	1.88085	0	0.0266015	0.876	4987	tags=56%, list=32%, signal=81%
BMP SIGNALING PATHWAY%GO%GO:0030509	BMP SIGNALING PATHWAY%GO%GO:0030509		41	0.513533	1.87977	0	0.0266814	0.879	2522	tags=34%, list=16%, signal=41%
REGULATION OF CHROMOSOME SEGREGATION%GO%GO:0051983	REGULATION OF CHROMOSOME SEGREGATION%GO%GO:0051983		22	0.583735	1.87701	0.00226244	0.0272156	0.886	1841	tags=36%, list=12%, signal=41%
SIGNALING BY FGFR1 MUTANTS%REACTOME%REACT_120999.2	SIGNALING BY FGFR1 MUTANTS%REACTOME%REACT_120999.2		20	0.614664	1.87567	0	0.0273625	0.891	3632	tags=60%, list=23%, signal=78%
REGULATION OF RECEPTOR-MEDIATED ENDOCYTOSIS%GO%GO:0048259	REGULATION OF RECEPTOR-MEDIATED ENDOCYTOSIS%GO%GO:0048259		36	0.525017	1.87563	0.00220751	0.0271454	0.891	2590	tags=36%, list=16%, signal=43%
BIOCARTA_PPARA_PATHWAY%MSIGDB_C2%BIOCARTA_PPARA_PATHWAY	BIOCARTA_PPARA_PATHWAY%MSIGDB_C2%BIOCARTA_PPARA_PATHWAY		55	0.481659	1.87481	0	0.0272786	0.893	2880	tags=38%, list=18%, signal=47%
GLIOMA%KEGG%HSA05214	GLIOMA%KEGG%HSA05214		59	0.472914	1.87337	0	0.0275692	0.898	2008	tags=34%, list=13%, signal=39%
POSITIVE REGULATION OF NUCLEAR DIVISION%GO%GO:0051785	POSITIVE REGULATION OF NUCLEAR DIVISION%GO%GO:0051785		25	0.569676	1.87179	0.00209205	0.0277817	0.9	3133	tags=40%, list=20%, signal=50%
RNA POLYMERASE II ACTIVATING TRANSCRIPTION FACTOR BINDING%GO%GO:0001102	RNA POLYMERASE II ACTIVATING TRANSCRIPTION FACTOR BINDING%GO%GO:0001102		24	0.583206	1.87038	0	0.0279315	0.903	3327	tags=54%, list=21%, signal=69%
RHOA SIGNALING PATHWAY%PATHWAY INTERACTION DATABASE NCI-NATURE CURATED DATA%RHOA SIGNALING PATHWAY	RHOA SIGNALING PATHWAY%PATHWAY INTERACTION DATABASE NCI-NATURE CURATED DATA%RHOA SIGNALING PATHWAY		42	0.513062	1.86757	0	0.0285341	0.909	2793	tags=40%, list=18%, signal=49%
PROTEIN SERINE/THREONINE KINASE ACTIVITY%GO%GO:0004674	PROTEIN SERINE/THREONINE KINASE ACTIVITY%GO%GO:0004674		264	0.378115	1.86752	0	0.0283413	0.909	2591	tags=32%, list=16%, signal=37%
CCR9%IOB%CCR9	CCR9%IOB%CCR9		18	0.632238	1.86629	0.00659341	0.028482	0.913	2793	tags=61%, list=18%, signal=74%
LEPTIN%IOB%LEPTIN	LEPTIN%IOB%LEPTIN		48	0.498892	1.86449	0	0.0287853	0.915	2312	tags=42%, list=15%, signal=49%
POSTTRANSLATIONAL REGULATION OF ADHERENS JUNCTION STABILITY AND DISSASSEMBLY%PATHWAY INTERACTION DATABASE NCI-NATURE CURATED DATA%POSTTRANSLATIONAL REGULATION OF ADHERENS JUNCTION STABILITY AND DISSASSEMBLY	POSTTRANSLATIONAL REGULATION OF ADHERENS JUNCTION STABILITY AND DISSASSEMBLY%PATHWAY INTERACTION DATABASE NCI-NATURE CURATED DATA%POSTTRANSLATIONAL REGULATION OF ADHERENS JUNCTION STABILITY AND DISSASSEMBLY		45	0.500146	1.86447	0.0021322	0.0285719	0.915	2385	tags=36%, list=15%, signal=42%
FOCAL ADHESION%KEGG%HSA04510	FOCAL ADHESION%KEGG%HSA04510		182	0.394447	1.86397	0	0.0284998	0.916	3753	tags=38%, list=24%, signal=50%
POSITIVE REGULATION OF TRANSCRIPTION FROM RNA POLYMERASE II PROMOTER%GO%GO:0045944	POSITIVE REGULATION OF TRANSCRIPTION FROM RNA POLYMERASE II PROMOTER%GO%GO:0045944		412	0.355166	1.86278	0	0.0285998	0.919	2710	tags=28%, list=17%, signal=33%
CYSTEINE-TYPE PEPTIDASE ACTIVITY%GO%GO:0008234	CYSTEINE-TYPE PEPTIDASE ACTIVITY%GO%GO:0008234		82	0.440757	1.86132	0	0.0288909	0.925	3331	tags=49%, list=21%, signal=62%
BIOCARTA_ALK_PATHWAY%MSIGDB_C2%BIOCARTA_ALK_PATHWAY	BIOCARTA_ALK_PATHWAY%MSIGDB_C2%BIOCARTA_ALK_PATHWAY		31	0.556962	1.86094	0	0.0288858	0.926	2490	tags=45%, list=16%, signal=54%
REGULATION OF CELL-MATRIX ADHESION%GO%GO:0001952	REGULATION OF CELL-MATRIX ADHESION%GO%GO:0001952		43	0.499824	1.85662	0.00206186	0.0298184	0.936	1997	tags=30%, list=13%, signal=35%
TGF_BETA_RECEPTOR%IOB%TGF_BETA_RECEPTOR	TGF_BETA_RECEPTOR%IOB%TGF_BETA_RECEPTOR		188	0.393251	1.85612	0	0.0296735	0.936	2580	tags=33%, list=16%, signal=39%
CYTOPLASMIC STRESS GRANULE%GO%GO:0010494	CYTOPLASMIC STRESS GRANULE%GO%GO:0010494		22	0.58355	1.85346	0.00211864	0.0302488	0.94	2181	tags=45%, list=14%, signal=53%
IFN-GAMMA%IOB%IFN-GAMMA	IFN-GAMMA%IOB%IFN-GAMMA		41	0.501293	1.85239	0.00202429	0.0305198	0.941	1605	tags=29%, list=10%, signal=33%
REGULATION OF DNA METABOLIC PROCESS%GO%GO:0051052	REGULATION OF DNA METABOLIC PROCESS%GO%GO:0051052		137	0.407985	1.85025	0	0.0308522	0.943	1463	tags=25%, list=9%, signal=27%
E-CADHERIN SIGNALING IN KERATINOCYTES%PATHWAY INTERACTION DATABASE NCI-NATURE CURATED DATA%E-CADHERIN SIGNALING IN KERATINOCYTES	E-CADHERIN SIGNALING IN KERATINOCYTES%PATHWAY INTERACTION DATABASE NCI-NATURE CURATED DATA%E-CADHERIN SIGNALING IN KERATINOCYTES		20	0.598481	1.85023	0	0.0306392	0.943	2299	tags=45%, list=15%, signal=53%
ER TO GOLGI VESICLE-MEDIATED TRANSPORT%GO%GO:0006888	ER TO GOLGI VESICLE-MEDIATED TRANSPORT%GO%GO:0006888		36	0.520403	1.84867	0	0.0308993	0.945	2949	tags=47%, list=19%, signal=58%
RNA POLYMERASE II TRANSCRIPTION REGULATORY REGION SEQUENCE-SPECIFIC DNA BINDING TRANSCRIPTION FACTOR ACTIVITY INVOLVED IN NEGATIVE REGULATION OF TRANSCRIPTION%GO%GO:0001227	RNA POLYMERASE II TRANSCRIPTION REGULATORY REGION SEQUENCE-SPECIFIC DNA BINDING TRANSCRIPTION FACTOR ACTIVITY INVOLVED IN NEGATIVE REGULATION OF TRANSCRIPTION%GO%GO:0001227		22	0.588421	1.84865	0.00202429	0.0306786	0.945	3674	tags=45%, list=23%, signal=59%
ERBB2 ERBB3 SIGNALING EVENTS%PATHWAY INTERACTION DATABASE NCI-NATURE CURATED DATA%ERBB2 ERBB3 SIGNALING EVENTS	ERBB2 ERBB3 SIGNALING EVENTS%PATHWAY INTERACTION DATABASE NCI-NATURE CURATED DATA%ERBB2 ERBB3 SIGNALING EVENTS		40	0.514467	1.84862	0.00408163	0.030461	0.945	2008	tags=40%, list=13%, signal=46%
RESPONSE TO OSMOTIC STRESS%GO%GO:0006970	RESPONSE TO OSMOTIC STRESS%GO%GO:0006970		20	0.592097	1.84769	0.0043384	0.0305172	0.946	1353	tags=25%, list=9%, signal=27%
BIOCARTA_CALCINEURIN_PATHWAY%MSIGDB_C2%BIOCARTA_CALCINEURIN_PATHWAY	BIOCARTA_CALCINEURIN_PATHWAY%MSIGDB_C2%BIOCARTA_CALCINEURIN_PATHWAY		18	0.61252	1.84743	0.00598802	0.0303555	0.947	1413	tags=33%, list=9%, signal=37%
PROTEIN SERINE/THREONINE PHOSPHATASE COMPLEX%GO%GO:0008287	PROTEIN SERINE/THREONINE PHOSPHATASE COMPLEX%GO%GO:0008287		31	0.544161	1.84726	0.00204918	0.0302172	0.948	1914	tags=45%, list=12%, signal=51%
IL6-MEDIATED SIGNALING EVENTS%PATHWAY INTERACTION DATABASE NCI-NATURE CURATED DATA%IL6-MEDIATED SIGNALING EVENTS	IL6-MEDIATED SIGNALING EVENTS%PATHWAY INTERACTION DATABASE NCI-NATURE CURATED DATA%IL6-MEDIATED SIGNALING EVENTS		44	0.493557	1.84693	0	0.0302147	0.949	2342	tags=36%, list=15%, signal=43%
NON-SMALL CELL LUNG CANCER%KEGG%HSA05223	NON-SMALL CELL LUNG CANCER%KEGG%HSA05223		51	0.476587	1.8455	0.00213675	0.0304487	0.954	2008	tags=41%, list=13%, signal=47%
RAS GUANYL-NUCLEOTIDE EXCHANGE FACTOR ACTIVITY%GO%GO:0005088	RAS GUANYL-NUCLEOTIDE EXCHANGE FACTOR ACTIVITY%GO%GO:0005088		49	0.481899	1.84505	0	0.0303526	0.954	1103	tags=22%, list=7%, signal=24%
BIOCARTA_TFF_PATHWAY%MSIGDB_C2%BIOCARTA_TFF_PATHWAY	BIOCARTA_TFF_PATHWAY%MSIGDB_C2%BIOCARTA_TFF_PATHWAY		20	0.592526	1.84461	0	0.0302382	0.955	1655	tags=50%, list=11%, signal=56%
MEASLES%KEGG%HSA05162	MEASLES%KEGG%HSA05162		114	0.418145	1.8435	0	0.0303572	0.957	3482	tags=39%, list=22%, signal=50%
NOTCH SIGNALING PATHWAY%PATHWAY INTERACTION DATABASE NCI-NATURE CURATED DATA%NOTCH SIGNALING PATHWAY	NOTCH SIGNALING PATHWAY%PATHWAY INTERACTION DATABASE NCI-NATURE CURATED DATA%NOTCH SIGNALING PATHWAY		52	0.478546	1.84316	0	0.0302735	0.958	1556	tags=27%, list=10%, signal=30%
FGF SIGNALING PATHWAY%PATHWAY INTERACTION DATABASE NCI-NATURE CURATED DATA%FGF SIGNALING PATHWAY	FGF SIGNALING PATHWAY%PATHWAY INTERACTION DATABASE NCI-NATURE CURATED DATA%FGF SIGNALING PATHWAY		44	0.493511	1.84286	0.002	0.0301518	0.958	2299	tags=32%, list=15%, signal=37%
POSITIVE REGULATION OF MITOSIS%GO%GO:0045840	POSITIVE REGULATION OF MITOSIS%GO%GO:0045840		25	0.569676	1.84159	0	0.0303738	0.958	3133	tags=40%, list=20%, signal=50%
IFN-ALPHA%IOB%IFN-ALPHA	IFN-ALPHA%IOB%IFN-ALPHA		37	0.516743	1.84096	0.00199203	0.030321	0.959	2363	tags=38%, list=15%, signal=44%
IL2-MEDIATED SIGNALING EVENTS%PATHWAY INTERACTION DATABASE NCI-NATURE CURATED DATA%IL2-MEDIATED SIGNALING EVENTS	IL2-MEDIATED SIGNALING EVENTS%PATHWAY INTERACTION DATABASE NCI-NATURE CURATED DATA%IL2-MEDIATED SIGNALING EVENTS		52	0.482184	1.8389	0	0.0307724	0.963	2263	tags=35%, list=14%, signal=40%
CELL LEADING EDGE%GO%GO:0031252	CELL LEADING EDGE%GO%GO:0031252		138	0.404421	1.83837	0	0.0307855	0.965	3287	tags=38%, list=21%, signal=47%
BIOCARTA_PTEN_PATHWAY%MSIGDB_C2%BIOCARTA_PTEN_PATHWAY	BIOCARTA_PTEN_PATHWAY%MSIGDB_C2%BIOCARTA_PTEN_PATHWAY		18	0.619704	1.83783	0.00201207	0.0307887	0.967	1939	tags=50%, list=12%, signal=57%
SIGNALING EVENTS MEDIATED BY HEPATOCYTE GROWTH FACTOR RECEPTOR (C-MET)%PATHWAY INTERACTION DATABASE NCI-NATURE CURATED DATA%SIGNALING EVENTS MEDIATED BY HEPATOCYTE GROWTH FACTOR RECEPTOR (C-MET)	SIGNALING EVENTS MEDIATED BY HEPATOCYTE GROWTH FACTOR RECEPTOR (C-MET)%PATHWAY INTERACTION DATABASE NCI-NATURE CURATED DATA%SIGNALING EVENTS MEDIATED BY HEPATOCYTE GROWTH FACTOR RECEPTOR (C-MET)		78	0.445766	1.83763	0	0.0306595	0.967	2299	tags=42%, list=15%, signal=49%
TELENCEPHALON DEVELOPMENT%GO%GO:0021537	TELENCEPHALON DEVELOPMENT%GO%GO:0021537		52	0.480211	1.83615	0	0.0309847	0.97	4987	tags=58%, list=32%, signal=84%
TRANSFORMING GROWTH FACTOR BETA RECEPTOR SIGNALING PATHWAY%GO%GO:0007179	TRANSFORMING GROWTH FACTOR BETA RECEPTOR SIGNALING PATHWAY%GO%GO:0007179		102	0.419191	1.83422	0	0.0313786	0.971	2607	tags=34%, list=17%, signal=41%
VEGFR1 SPECIFIC SIGNALS%PATHWAY INTERACTION DATABASE NCI-NATURE CURATED DATA%VEGFR1 SPECIFIC SIGNALS	VEGFR1 SPECIFIC SIGNALS%PATHWAY INTERACTION DATABASE NCI-NATURE CURATED DATA%VEGFR1 SPECIFIC SIGNALS		29	0.528217	1.83395	0	0.0312666	0.971	1919	tags=45%, list=12%, signal=51%
DOUBLE-STRAND BREAK REPAIR%GO%GO:0006302	DOUBLE-STRAND BREAK REPAIR%GO%GO:0006302		81	0.447187	1.83345	0	0.0312302	0.971	2431	tags=35%, list=15%, signal=41%
BIOCARTA_NGF_PATHWAY%MSIGDB_C2%BIOCARTA_NGF_PATHWAY	BIOCARTA_NGF_PATHWAY%MSIGDB_C2%BIOCARTA_NGF_PATHWAY		18	0.61257	1.8278	0	0.0332223	0.98	2008	tags=39%, list=13%, signal=45%
RNA POLYMERASE II TRANSCRIPTION FACTOR BINDING TRANSCRIPTION FACTOR ACTIVITY%GO%GO:0001076	RNA POLYMERASE II TRANSCRIPTION FACTOR BINDING TRANSCRIPTION FACTOR ACTIVITY%GO%GO:0001076		58	0.469526	1.82629	0.00198413	0.0335207	0.98	1971	tags=34%, list=13%, signal=39%
PANCREATIC CANCER%KEGG%HSA05212	PANCREATIC CANCER%KEGG%HSA05212		68	0.453677	1.8228	0	0.0344045	0.982	2712	tags=41%, list=17%, signal=50%
TIE2 SIGNALING%REACTOME%REACT_12621.4	TIE2 SIGNALING%REACTOME%REACT_12621.4		16	0.633875	1.82018	0.00646552	0.0350984	0.986	1636	tags=50%, list=10%, signal=56%
ATP-DEPENDENT HELICASE ACTIVITY%GO%GO:0008026	ATP-DEPENDENT HELICASE ACTIVITY%GO%GO:0008026		39	0.499897	1.8195	0.00197628	0.0351646	0.986	1756	tags=41%, list=11%, signal=46%
SISTER CHROMATID SEGREGATION%GO%GO:0000819	SISTER CHROMATID SEGREGATION%GO%GO:0000819		42	0.5018	1.81928	0	0.0349811	0.986	1356	tags=26%, list=9%, signal=29%
NUCLEAR IMPORT%GO%GO:0051170	NUCLEAR IMPORT%GO%GO:0051170		56	0.461218	1.81783	0.00193798	0.0354105	0.987	3228	tags=50%, list=20%, signal=63%
CELL-CELL COMMUNICATION%REACTOME%REACT_111155.1	CELL-CELL COMMUNICATION%REACTOME%REACT_111155.1		104	0.422477	1.81753	0	0.0353242	0.987	3164	tags=38%, list=20%, signal=47%
REGULATION OF PROTEIN LOCALIZATION%GO%GO:0032880	REGULATION OF PROTEIN LOCALIZATION%GO%GO:0032880		243	0.365257	1.81729	0	0.0351692	0.987	2447	tags=26%, list=16%, signal=31%
PHOSPHATIDYLINOSITOL 3-KINASE CASCADE%GO%GO:0014065	PHOSPHATIDYLINOSITOL 3-KINASE CASCADE%GO%GO:0014065		18	0.605668	1.81656	0.00404858	0.0352507	0.988	3014	tags=44%, list=19%, signal=55%
DOUBLE-STRAND BREAK REPAIR%REACTOME%REACT_2054.4	DOUBLE-STRAND BREAK REPAIR%REACTOME%REACT_2054.4		22	0.566391	1.81575	0.00659341	0.0353222	0.988	2431	tags=41%, list=15%, signal=48%
ST_ADRENERGIC%MSIGDB_C2%ST_ADRENERGIC	ST_ADRENERGIC%MSIGDB_C2%ST_ADRENERGIC		30	0.537887	1.81238	0.00441501	0.0362551	0.99	3892	tags=50%, list=25%, signal=66%
FAS%IOB%FAS	FAS%IOB%FAS		114	0.406702	1.81106	0	0.0364992	0.991	3882	tags=47%, list=25%, signal=62%
INTEGRIN FAMILY CELL SURFACE INTERACTIONS%PATHWAY INTERACTION DATABASE NCI-NATURE CURATED DATA%INTEGRIN FAMILY CELL SURFACE INTERACTIONS	INTEGRIN FAMILY CELL SURFACE INTERACTIONS%PATHWAY INTERACTION DATABASE NCI-NATURE CURATED DATA%INTEGRIN FAMILY CELL SURFACE INTERACTIONS		24	0.564004	1.80885	0.00588235	0.0371228	0.993	2663	tags=42%, list=17%, signal=50%
CELLULAR RESPONSE TO ENDOGENOUS STIMULUS%GO%GO:0071495	CELLULAR RESPONSE TO ENDOGENOUS STIMULUS%GO%GO:0071495		444	0.341957	1.80837	0	0.0371488	0.993	2691	tags=28%, list=17%, signal=33%
IL6%NETPATH%IL6	IL6%NETPATH%IL6		85	0.429047	1.80771	0	0.0370988	0.993	2346	tags=34%, list=15%, signal=40%
BIOCARTA_FAS_PATHWAY%MSIGDB_C2%BIOCARTA_FAS_PATHWAY	BIOCARTA_FAS_PATHWAY%MSIGDB_C2%BIOCARTA_FAS_PATHWAY		30	0.531624	1.80763	0.00212314	0.0369323	0.993	4139	tags=63%, list=26%, signal=86%
RETINOIC ACID RECEPTORS-MEDIATED SIGNALING%PATHWAY INTERACTION DATABASE NCI-NATURE CURATED DATA%RETINOIC ACID RECEPTORS-MEDIATED SIGNALING	RETINOIC ACID RECEPTORS-MEDIATED SIGNALING%PATHWAY INTERACTION DATABASE NCI-NATURE CURATED DATA%RETINOIC ACID RECEPTORS-MEDIATED SIGNALING		28	0.532233	1.80639	0	0.0372484	0.993	1971	tags=39%, list=13%, signal=45%
GDP BINDING%GO%GO:0019003	GDP BINDING%GO%GO:0019003		32	0.524279	1.80446	0	0.0376785	0.994	3838	tags=66%, list=24%, signal=87%
REGULATION OF LIPID METABOLISM BY PEROXISOME PROLIFERATOR-ACTIVATED RECEPTOR ALPHA (PPARALPHA)%REACTOME%REACT_19241.2	REGULATION OF LIPID METABOLISM BY PEROXISOME PROLIFERATOR-ACTIVATED RECEPTOR ALPHA (PPARALPHA)%REACTOME%REACT_19241.2		101	0.414076	1.80333	0	0.0378892	0.994	2298	tags=33%, list=15%, signal=38%
PROTEIN MODIFICATION BY SMALL PROTEIN CONJUGATION OR REMOVAL%GO%GO:0070647	PROTEIN MODIFICATION BY SMALL PROTEIN CONJUGATION OR REMOVAL%GO%GO:0070647		392	0.346732	1.79975	0	0.0389809	0.996	3422	tags=39%, list=22%, signal=48%
PEPTIDYL-SERINE MODIFICATION%GO%GO:0018209	PEPTIDYL-SERINE MODIFICATION%GO%GO:0018209		58	0.460745	1.7989	0	0.039093	0.996	3187	tags=47%, list=20%, signal=58%
CHROMATIN MODIFICATION%GO%GO:0016568	CHROMATIN MODIFICATION%GO%GO:0016568		258	0.363125	1.79678	0	0.0397873	0.996	2148	tags=27%, list=14%, signal=31%
MAPK TARGETS NUCLEAR EVENTS MEDIATED BY MAP KINASES%REACTOME%REACT_21328.1	MAPK TARGETS NUCLEAR EVENTS MEDIATED BY MAP KINASES%REACTOME%REACT_21328.1		30	0.529872	1.79594	0	0.0398712	0.996	1827	tags=33%, list=12%, signal=38%
PROTEIN TARGETING TO NUCLEUS%GO%GO:0044744	PROTEIN TARGETING TO NUCLEUS%GO%GO:0044744		53	0.462876	1.79538	0	0.0399526	0.996	3228	tags=51%, list=20%, signal=64%
PPARA ACTIVATES GENE EXPRESSION%REACTOME%REACT_116145.1	PPARA ACTIVATES GENE EXPRESSION%REACTOME%REACT_116145.1		99	0.415293	1.7943	0	0.0401376	0.996	2298	tags=32%, list=15%, signal=38%
HEPATITIS C%KEGG%HSA05160	HEPATITIS C%KEGG%HSA05160		110	0.407067	1.79318	0	0.0405018	0.996	2521	tags=35%, list=16%, signal=42%
THYROID HORMONE RECEPTOR BINDING%GO%GO:0046966	THYROID HORMONE RECEPTOR BINDING%GO%GO:0046966		25	0.550425	1.79292	0	0.0404457	0.996	2138	tags=44%, list=14%, signal=51%
SIGNALING BY INTERLEUKINS%REACTOME%REACT_22232.2	SIGNALING BY INTERLEUKINS%REACTOME%REACT_22232.2		102	0.415651	1.79277	0	0.0402796	0.996	3693	tags=42%, list=23%, signal=55%
PROTEIN DEUBIQUITINATION%GO%GO:0016579	PROTEIN DEUBIQUITINATION%GO%GO:0016579		58	0.458775	1.79154	0	0.0405815	0.996	2340	tags=43%, list=15%, signal=50%
MITOTIC PROMETAPHASE%REACTOME%REACT_682.3	MITOTIC PROMETAPHASE%REACTOME%REACT_682.3		99	0.411818	1.79009	0	0.0408903	0.996	3722	tags=40%, list=24%, signal=53%
RAB GUANYL-NUCLEOTIDE EXCHANGE FACTOR ACTIVITY%GO%GO:0017112	RAB GUANYL-NUCLEOTIDE EXCHANGE FACTOR ACTIVITY%GO%GO:0017112		22	0.577237	1.7894	0.00607287	0.0409014	0.996	553	tags=27%, list=4%, signal=28%
CELL ADHESION MOLECULE BINDING%GO%GO:0050839	CELL ADHESION MOLECULE BINDING%GO%GO:0050839		41	0.49701	1.78883	0	0.0409593	0.996	3549	tags=41%, list=23%, signal=53%
MEMBRANE PROTEIN PROTEOLYSIS%GO%GO:0033619	MEMBRANE PROTEIN PROTEOLYSIS%GO%GO:0033619		25	0.560904	1.78641	0.00639659	0.041893	0.997	1357	tags=28%, list=9%, signal=31%
REGULATION OF ACTIN DYNAMICS FOR PHAGOCYTIC CUP FORMATION%REACTOME%REACT_160086.1	REGULATION OF ACTIN DYNAMICS FOR PHAGOCYTIC CUP FORMATION%REACTOME%REACT_160086.1		54	0.457292	1.78525	0.0043573	0.0422854	0.997	4016	tags=44%, list=26%, signal=59%
POSITIVE REGULATION OF MITOTIC CELL CYCLE PHASE TRANSITION%GO%GO:1901992	POSITIVE REGULATION OF MITOTIC CELL CYCLE PHASE TRANSITION%GO%GO:1901992		17	0.605404	1.78513	0.010352	0.0421466	0.997	1939	tags=41%, list=12%, signal=47%
BIOCARTA_CTCF_PATHWAY%MSIGDB_C2%BIOCARTA_CTCF_PATHWAY	BIOCARTA_CTCF_PATHWAY%MSIGDB_C2%BIOCARTA_CTCF_PATHWAY		23	0.555123	1.78471	0.004329	0.0420614	0.997	2424	tags=43%, list=15%, signal=51%
PROTEIN IMPORT INTO NUCLEUS%GO%GO:0006606	PROTEIN IMPORT INTO NUCLEUS%GO%GO:0006606		53	0.462876	1.78356	0.00399202	0.042315	0.998	3228	tags=51%, list=20%, signal=64%
TRK RECEPTOR SIGNALING MEDIATED BY PI3K AND PLC-GAMMA%PATHWAY INTERACTION DATABASE NCI-NATURE CURATED DATA%TRK RECEPTOR SIGNALING MEDIATED BY PI3K AND PLC-GAMMA	TRK RECEPTOR SIGNALING MEDIATED BY PI3K AND PLC-GAMMA%PATHWAY INTERACTION DATABASE NCI-NATURE CURATED DATA%TRK RECEPTOR SIGNALING MEDIATED BY PI3K AND PLC-GAMMA		35	0.511464	1.78325	0.00612245	0.0422898	0.998	1919	tags=37%, list=12%, signal=42%
TISSUE REMODELING%GO%GO:0048771	TISSUE REMODELING%GO%GO:0048771		32	0.518435	1.78295	0.00207469	0.042213	0.998	849	tags=22%, list=5%, signal=23%
VESICLE ORGANIZATION%GO%GO:0016050	VESICLE ORGANIZATION%GO%GO:0016050		66	0.437567	1.78239	0.00194553	0.0422255	0.998	2758	tags=44%, list=18%, signal=53%
STARCH AND SUCROSE METABOLISM%KEGG%HSA00500	STARCH AND SUCROSE METABOLISM%KEGG%HSA00500		36	0.506965	1.78204	0.00206612	0.0422005	0.998	3363	tags=39%, list=21%, signal=49%
CELLULAR RESPONSE TO RADIATION%GO%GO:0071478	CELLULAR RESPONSE TO RADIATION%GO%GO:0071478		51	0.460546	1.78091	0.00213675	0.0425322	0.998	2042	tags=31%, list=13%, signal=36%
PURINE NTP-DEPENDENT HELICASE ACTIVITY%GO%GO:0070035	PURINE NTP-DEPENDENT HELICASE ACTIVITY%GO%GO:0070035		39	0.499897	1.78063	0.0041841	0.0424259	0.998	1756	tags=41%, list=11%, signal=46%
SIGNALING BY TGF-BETA RECEPTOR COMPLEX%REACTOME%REACT_6844.9	SIGNALING BY TGF-BETA RECEPTOR COMPLEX%REACTOME%REACT_6844.9		67	0.435338	1.77849	0	0.0430737	0.999	2607	tags=37%, list=17%, signal=45%
3-PHOSPHOINOSITIDE BIOSYNTHESIS%HUMANCYC%PWY-6352	3-PHOSPHOINOSITIDE BIOSYNTHESIS%HUMANCYC%PWY-6352		26	0.541153	1.77828	0.00422833	0.042923	0.999	1882	tags=38%, list=12%, signal=44%
TRANSCRIPTIONAL ACTIVITY OF SMAD2 SMAD3:SMAD4 HETEROTRIMER%REACTOME%REACT_121061.2	TRANSCRIPTIONAL ACTIVITY OF SMAD2 SMAD3:SMAD4 HETEROTRIMER%REACTOME%REACT_121061.2		42	0.483751	1.77811	0.00610998	0.0428024	0.999	3266	tags=45%, list=21%, signal=57%
NUCLEAR PORE%GO%GO:0005643	NUCLEAR PORE%GO%GO:0005643		36	0.50685	1.77629	0.00422833	0.0433957	0.999	1906	tags=39%, list=12%, signal=44%
ST_PHOSPHOINOSITIDE_3_KINASE_PATHWAY%MSIGDB_C2%ST_PHOSPHOINOSITIDE_3_KINASE_PATHWAY	ST_PHOSPHOINOSITIDE_3_KINASE_PATHWAY%MSIGDB_C2%ST_PHOSPHOINOSITIDE_3_KINASE_PATHWAY		33	0.523644	1.77451	0.00437637	0.0438555	0.999	1965	tags=36%, list=12%, signal=41%
POSITIVE REGULATION OF RECEPTOR-MEDIATED ENDOCYTOSIS%GO%GO:0048260	POSITIVE REGULATION OF RECEPTOR-MEDIATED ENDOCYTOSIS%GO%GO:0048260		24	0.539026	1.77302	0.00431965	0.0442492	0.999	2288	tags=33%, list=15%, signal=39%
PROTEIN HETERODIMERIZATION ACTIVITY%GO%GO:0046982	PROTEIN HETERODIMERIZATION ACTIVITY%GO%GO:0046982		143	0.387488	1.77182	0.00223714	0.0446664	0.999	3228	tags=35%, list=20%, signal=44%
IL3%NETPATH%IL3	IL3%NETPATH%IL3		83	0.423073	1.77142	0.002	0.044674	0.999	1655	tags=29%, list=11%, signal=32%
PROTEIN MONOUBIQUITINATION%GO%GO:0006513	PROTEIN MONOUBIQUITINATION%GO%GO:0006513		35	0.505408	1.77118	0	0.0445764	0.999	2802	tags=46%, list=18%, signal=55%
ATPASE ACTIVITY, COUPLED%GO%GO:0042623	ATPASE ACTIVITY, COUPLED%GO%GO:0042623		134	0.389833	1.76923	0	0.0451992	0.999	2420	tags=33%, list=15%, signal=38%
POSITIVE REGULATION OF CELL CYCLE PHASE TRANSITION%GO%GO:1901989	POSITIVE REGULATION OF CELL CYCLE PHASE TRANSITION%GO%GO:1901989		17	0.605404	1.76923	0.00612245	0.04499	0.999	1939	tags=41%, list=12%, signal=47%
CCR7%IOB%CCR7	CCR7%IOB%CCR7		22	0.552537	1.76918	0.00652174	0.0447826	0.999	1605	tags=36%, list=10%, signal=40%
CHROMOSOME ORGANIZATION%GO%GO:0051276	CHROMOSOME ORGANIZATION%GO%GO:0051276		412	0.336333	1.76829	0	0.0449941	0.999	2393	tags=27%, list=15%, signal=31%
MEMBRANE BUDDING%GO%GO:0006900	MEMBRANE BUDDING%GO%GO:0006900		33	0.513743	1.7662	0.00622407	0.0457484	0.999	2288	tags=48%, list=15%, signal=57%
INTRACELLULAR RECEPTOR MEDIATED SIGNALING PATHWAY%GO%GO:0030522	INTRACELLULAR RECEPTOR MEDIATED SIGNALING PATHWAY%GO%GO:0030522		129	0.391405	1.7656	0	0.0458396	0.999	2661	tags=34%, list=17%, signal=41%
SIGNALLING TO ERKS%REACTOME%REACT_12058.2	SIGNALLING TO ERKS%REACTOME%REACT_12058.2		39	0.484724	1.76539	0.00211864	0.0457531	0.999	1605	tags=38%, list=10%, signal=43%
TCR%NETPATH%TCR	TCR%NETPATH%TCR		255	0.356633	1.76416	0	0.0460828	0.999	3712	tags=34%, list=24%, signal=43%
ROLE OF CALCINEURIN-DEPENDENT NFAT SIGNALING IN LYMPHOCYTES%PATHWAY INTERACTION DATABASE NCI-NATURE CURATED DATA%ROLE OF CALCINEURIN-DEPENDENT NFAT SIGNALING IN LYMPHOCYTES	ROLE OF CALCINEURIN-DEPENDENT NFAT SIGNALING IN LYMPHOCYTES%PATHWAY INTERACTION DATABASE NCI-NATURE CURATED DATA%ROLE OF CALCINEURIN-DEPENDENT NFAT SIGNALING IN LYMPHOCYTES		51	0.460789	1.76176	0.00222222	0.0468364	0.999	1982	tags=29%, list=13%, signal=34%
NETRIN-1 SIGNALING%REACTOME%REACT_22237.1	NETRIN-1 SIGNALING%REACTOME%REACT_22237.1		35	0.500063	1.76171	0.00642398	0.0466537	0.999	3805	tags=49%, list=24%, signal=64%
CALMODULIN BINDING%GO%GO:0005516	CALMODULIN BINDING%GO%GO:0005516		42	0.467521	1.76076	0.0040404	0.0468761	0.999	1294	tags=21%, list=8%, signal=23%
DNA CONFORMATION CHANGE%GO%GO:0071103	DNA CONFORMATION CHANGE%GO%GO:0071103		100	0.405889	1.75941	0.00207469	0.0472819	0.999	1463	tags=24%, list=9%, signal=26%
RESPONSE TO TRANSFORMING GROWTH FACTOR BETA STIMULUS%GO%GO:0071559	RESPONSE TO TRANSFORMING GROWTH FACTOR BETA STIMULUS%GO%GO:0071559		121	0.390654	1.75627	0	0.0485421	1	2607	tags=31%, list=17%, signal=37%
FCGAMMA RECEPTOR (FCGR) DEPENDENT PHAGOCYTOSIS%REACTOME%REACT_160123.1	FCGAMMA RECEPTOR (FCGR) DEPENDENT PHAGOCYTOSIS%REACTOME%REACT_160123.1		75	0.426274	1.75501	0.00211864	0.0488779	1	4016	tags=44%, list=26%, signal=59%
COVALENT CHROMATIN MODIFICATION%GO%GO:0016569	COVALENT CHROMATIN MODIFICATION%GO%GO:0016569		184	0.370389	1.75456	0	0.0489051	1	2225	tags=30%, list=14%, signal=35%
PROLONGED ERK ACTIVATION EVENTS%REACTOME%REACT_12005.2	PROLONGED ERK ACTIVATION EVENTS%REACTOME%REACT_12005.2		26	0.531337	1.75395	0.00606061	0.0489917	1	1443	tags=42%, list=9%, signal=46%
MUCIN TYPE O-GLYCAN BIOSYNTHESIS%KEGG%HSA00512	MUCIN TYPE O-GLYCAN BIOSYNTHESIS%KEGG%HSA00512		23	0.549712	1.75369	0	0.0489601	1	3119	tags=48%, list=20%, signal=60%
ST_G_ALPHA_I_PATHWAY%MSIGDB_C2%ST_G_ALPHA_I_PATHWAY	ST_G_ALPHA_I_PATHWAY%MSIGDB_C2%ST_G_ALPHA_I_PATHWAY		32	0.503259	1.75332	0.00410678	0.0489356	1	3018	tags=38%, list=19%, signal=46%
TRANSMEMBRANE RECEPTOR PROTEIN SERINE/THREONINE KINASE SIGNALING PATHWAY%GO%GO:0007178	TRANSMEMBRANE RECEPTOR PROTEIN SERINE/THREONINE KINASE SIGNALING PATHWAY%GO%GO:0007178		133	0.38893	1.75269	0	0.0489983	1	2607	tags=30%, list=17%, signal=36%
BIOCARTA_ATM_PATHWAY%MSIGDB_C2%BIOCARTA_ATM_PATHWAY	BIOCARTA_ATM_PATHWAY%MSIGDB_C2%BIOCARTA_ATM_PATHWAY		20	0.583113	1.75216	0.00431035	0.049037	1	2431	tags=35%, list=15%, signal=41%
BIOCARTA_PAR1_PATHWAY%MSIGDB_C2%BIOCARTA_PAR1_PATHWAY	BIOCARTA_PAR1_PATHWAY%MSIGDB_C2%BIOCARTA_PAR1_PATHWAY		35	0.502367	1.75082	0.00431965	0.0494946	1	3438	tags=43%, list=22%, signal=55%
DNA-DEPENDENT TRANSCRIPTION, INITIATION%GO%GO:0006352	DNA-DEPENDENT TRANSCRIPTION, INITIATION%GO%GO:0006352		195	0.363586	1.7501	0	0.0496003	1	2580	tags=32%, list=16%, signal=38%
DORSO-VENTRAL AXIS FORMATION%KEGG%HSA04320	DORSO-VENTRAL AXIS FORMATION%KEGG%HSA04320		22	0.562428	1.74993	0.00828157	0.0494659	1	2008	tags=32%, list=13%, signal=36%
NOTCH-MEDIATED HES HEY NETWORK%PATHWAY INTERACTION DATABASE NCI-NATURE CURATED DATA%NOTCH-MEDIATED HES HEY NETWORK	NOTCH-MEDIATED HES HEY NETWORK%PATHWAY INTERACTION DATABASE NCI-NATURE CURATED DATA%NOTCH-MEDIATED HES HEY NETWORK		43	0.482297	1.74819	0.00847458	0.0500402	1	1971	tags=33%, list=13%, signal=37%
PEPTIDYL-SERINE PHOSPHORYLATION%GO%GO:0018105	PEPTIDYL-SERINE PHOSPHORYLATION%GO%GO:0018105		53	0.454567	1.74642	0.00616016	0.0506829	1	3187	tags=45%, list=20%, signal=57%
CELLULAR RESPONSE TO TRANSFORMING GROWTH FACTOR BETA STIMULUS%GO%GO:0071560	CELLULAR RESPONSE TO TRANSFORMING GROWTH FACTOR BETA STIMULUS%GO%GO:0071560		121	0.390654	1.74478	0	0.0511608	1	2607	tags=31%, list=17%, signal=37%
RESOLUTION OF SISTER CHROMATID COHESION%REACTOME%REACT_150425.2	RESOLUTION OF SISTER CHROMATID COHESION%REACTOME%REACT_150425.2		91	0.409864	1.74464	0	0.050992	1	3722	tags=41%, list=24%, signal=53%
BETA3 INTEGRIN CELL SURFACE INTERACTIONS%PATHWAY INTERACTION DATABASE NCI-NATURE CURATED DATA%BETA3 INTEGRIN CELL SURFACE INTERACTIONS	BETA3 INTEGRIN CELL SURFACE INTERACTIONS%PATHWAY INTERACTION DATABASE NCI-NATURE CURATED DATA%BETA3 INTEGRIN CELL SURFACE INTERACTIONS		39	0.495532	1.74326	0	0.0515999	1	4324	tags=49%, list=27%, signal=67%
UBIQUITIN-PROTEIN LIGASE ACTIVITY%GO%GO:0004842	UBIQUITIN-PROTEIN LIGASE ACTIVITY%GO%GO:0004842		195	0.366434	1.7422	0	0.051951	1	2506	tags=32%, list=16%, signal=38%
ECM-RECEPTOR INTERACTION%KEGG%HSA04512	ECM-RECEPTOR INTERACTION%KEGG%HSA04512		78	0.417696	1.74138	0	0.0521273	1	4678	tags=47%, list=30%, signal=67%
INTEGRIN CELL SURFACE INTERACTIONS%REACTOME%REACT_13552.2	INTEGRIN CELL SURFACE INTERACTIONS%REACTOME%REACT_13552.2		74	0.423244	1.74072	0	0.052267	1	4574	tags=51%, list=29%, signal=72%
RESPONSE TO GROWTH FACTOR STIMULUS%GO%GO:0070848	RESPONSE TO GROWTH FACTOR STIMULUS%GO%GO:0070848		393	0.337497	1.73956	0	0.0526107	1	2690	tags=28%, list=17%, signal=34%
IL1%NETPATH%IL1	IL1%NETPATH%IL1		69	0.427316	1.73949	0	0.0524216	1	2363	tags=36%, list=15%, signal=42%
REGULATION OF GTPASE ACTIVITY%GO%GO:0043087	REGULATION OF GTPASE ACTIVITY%GO%GO:0043087		167	0.372884	1.73934	0	0.0522705	1	2055	tags=25%, list=13%, signal=29%
REGULATION OF GTP CATABOLIC PROCESS%GO%GO:0033124	REGULATION OF GTP CATABOLIC PROCESS%GO%GO:0033124		169	0.368552	1.73902	0	0.0522163	1	2055	tags=25%, list=13%, signal=28%
GDNF%IOB%GDNF	GDNF%IOB%GDNF		36	0.48757	1.73896	0.00840336	0.0520554	1	2263	tags=39%, list=14%, signal=45%
HISTONE MODIFICATION%GO%GO:0016570	HISTONE MODIFICATION%GO%GO:0016570		183	0.367572	1.73862	0	0.0520437	1	2225	tags=30%, list=14%, signal=35%
HORMONE RECEPTOR BINDING%GO%GO:0051427	HORMONE RECEPTOR BINDING%GO%GO:0051427		96	0.406272	1.73794	0	0.0522203	1	2138	tags=29%, list=14%, signal=34%
ARF6 TRAFFICKING EVENTS%PATHWAY INTERACTION DATABASE NCI-NATURE CURATED DATA%ARF6 TRAFFICKING EVENTS	ARF6 TRAFFICKING EVENTS%PATHWAY INTERACTION DATABASE NCI-NATURE CURATED DATA%ARF6 TRAFFICKING EVENTS		45	0.472531	1.73758	0.00625	0.0522199	1	2621	tags=44%, list=17%, signal=53%
NUCLEAR HORMONE RECEPTOR BINDING%GO%GO:0035257	NUCLEAR HORMONE RECEPTOR BINDING%GO%GO:0035257		89	0.410056	1.73715	0	0.052179	1	2457	tags=31%, list=16%, signal=37%
NOTCH%NETPATH%NOTCH	NOTCH%NETPATH%NOTCH		72	0.418207	1.73359	0.00212314	0.0537313	1	1636	tags=28%, list=10%, signal=31%
BIOCARTA_TCR_PATHWAY%MSIGDB_C2%BIOCARTA_TCR_PATHWAY	BIOCARTA_TCR_PATHWAY%MSIGDB_C2%BIOCARTA_TCR_PATHWAY		44	0.462218	1.73293	0	0.0539047	1	2312	tags=27%, list=15%, signal=32%
CXCR4%IOB%CXCR4	CXCR4%IOB%CXCR4		94	0.402889	1.73221	0	0.0540249	1	2312	tags=31%, list=15%, signal=36%
CELLULAR RESPONSE TO GROWTH FACTOR STIMULUS%GO%GO:0071363	CELLULAR RESPONSE TO GROWTH FACTOR STIMULUS%GO%GO:0071363		386	0.335864	1.73215	0	0.0538443	1	2690	tags=28%, list=17%, signal=34%
ENDOSOME%GO%GO:0005768	ENDOSOME%GO%GO:0005768		318	0.341316	1.73212	0	0.0536481	1	3552	tags=37%, list=23%, signal=47%
BIOCARTA_NFAT_PATHWAY%MSIGDB_C2%BIOCARTA_NFAT_PATHWAY	BIOCARTA_NFAT_PATHWAY%MSIGDB_C2%BIOCARTA_NFAT_PATHWAY		45	0.463653	1.73175	0	0.053574	1	2172	tags=33%, list=14%, signal=39%
PROTEIN PHOSPHORYLATION%GO%GO:0006468	PROTEIN PHOSPHORYLATION%GO%GO:0006468		476	0.328431	1.73151	0	0.0535113	1	3278	tags=32%, list=21%, signal=40%
PROTEIN COMPLEX BINDING%GO%GO:0032403	PROTEIN COMPLEX BINDING%GO%GO:0032403		155	0.370295	1.73111	0	0.0535227	1	2642	tags=28%, list=17%, signal=33%
VESICLE COATING%GO%GO:0006901	VESICLE COATING%GO%GO:0006901		31	0.50696	1.73007	0.0124224	0.0537826	1	2000	tags=45%, list=13%, signal=52%
CHRONIC MYELOID LEUKEMIA%KEGG%HSA05220	CHRONIC MYELOID LEUKEMIA%KEGG%HSA05220		72	0.420973	1.72984	0	0.0536411	1	2424	tags=35%, list=15%, signal=41%
MELANOMA%KEGG%HSA05218	MELANOMA%KEGG%HSA05218		57	0.430396	1.72974	0.002	0.0534779	1	2008	tags=33%, list=13%, signal=38%
BIOCARTA_CDC42RAC_PATHWAY%MSIGDB_C2%BIOCARTA_CDC42RAC_PATHWAY	BIOCARTA_CDC42RAC_PATHWAY%MSIGDB_C2%BIOCARTA_CDC42RAC_PATHWAY		16	0.593421	1.72859	0.0103093	0.053836	1	4252	tags=69%, list=27%, signal=94%
NOTCH%IOB%NOTCH	NOTCH%IOB%NOTCH		74	0.414688	1.72777	0	0.0540072	1	1636	tags=27%, list=10%, signal=30%
SMALL CONJUGATING PROTEIN LIGASE ACTIVITY%GO%GO:0019787	SMALL CONJUGATING PROTEIN LIGASE ACTIVITY%GO%GO:0019787		208	0.360963	1.72758	0	0.0538278	1	2506	tags=31%, list=16%, signal=37%
INSULIN PATHWAY%PATHWAY INTERACTION DATABASE NCI-NATURE CURATED DATA%INSULIN PATHWAY	INSULIN PATHWAY%PATHWAY INTERACTION DATABASE NCI-NATURE CURATED DATA%INSULIN PATHWAY		44	0.459397	1.72718	0.00205761	0.0538335	1	2163	tags=34%, list=14%, signal=39%
BIOCARTA_SPPA_PATHWAY%MSIGDB_C2%BIOCARTA_SPPA_PATHWAY	BIOCARTA_SPPA_PATHWAY%MSIGDB_C2%BIOCARTA_SPPA_PATHWAY		20	0.562725	1.727	0.0168421	0.0537558	1	2885	tags=50%, list=18%, signal=61%
HIF-1-ALPHA TRANSCRIPTION FACTOR NETWORK%PATHWAY INTERACTION DATABASE NCI-NATURE CURATED DATA%HIF-1-ALPHA TRANSCRIPTION FACTOR NETWORK	HIF-1-ALPHA TRANSCRIPTION FACTOR NETWORK%PATHWAY INTERACTION DATABASE NCI-NATURE CURATED DATA%HIF-1-ALPHA TRANSCRIPTION FACTOR NETWORK		63	0.437073	1.72693	0	0.0536122	1	4498	tags=43%, list=29%, signal=60%
BIOCARTA_IGF1MTOR_PATHWAY%MSIGDB_C2%BIOCARTA_IGF1MTOR_PATHWAY	BIOCARTA_IGF1MTOR_PATHWAY%MSIGDB_C2%BIOCARTA_IGF1MTOR_PATHWAY		20	0.55636	1.7244	0.0144928	0.0545563	1	2181	tags=45%, list=14%, signal=52%
APOPTOTIC EXECUTION PHASE%REACTOME%REACT_995.7	APOPTOTIC EXECUTION PHASE%REACTOME%REACT_995.7		42	0.469981	1.72365	0.00411523	0.0547264	1	4139	tags=55%, list=26%, signal=74%
BETA5 BETA6 BETA7 AND BETA8 INTEGRIN CELL SURFACE INTERACTIONS%PATHWAY INTERACTION DATABASE NCI-NATURE CURATED DATA%BETA5 BETA6 BETA7 AND BETA8 INTEGRIN CELL SURFACE INTERACTIONS	BETA5 BETA6 BETA7 AND BETA8 INTEGRIN CELL SURFACE INTERACTIONS%PATHWAY INTERACTION DATABASE NCI-NATURE CURATED DATA%BETA5 BETA6 BETA7 AND BETA8 INTEGRIN CELL SURFACE INTERACTIONS		17	0.582979	1.72326	0.0110865	0.0547554	1	3607	tags=53%, list=23%, signal=69%
BIOCARTA_BCELLSURVIVAL_PATHWAY%MSIGDB_C2%BIOCARTA_BCELLSURVIVAL_PATHWAY	BIOCARTA_BCELLSURVIVAL_PATHWAY%MSIGDB_C2%BIOCARTA_BCELLSURVIVAL_PATHWAY		16	0.593195	1.72178	0.0103306	0.0553245	1	1636	tags=44%, list=10%, signal=49%
SPHINGOLIPID DE NOVO BIOSYNTHESIS%REACTOME%REACT_115810.1	SPHINGOLIPID DE NOVO BIOSYNTHESIS%REACTOME%REACT_115810.1		26	0.510611	1.72158	0.00643777	0.0552321	1	1997	tags=50%, list=13%, signal=57%
NEPHRIN NEPH1 SIGNALING IN THE KIDNEY PODOCYTE%PATHWAY INTERACTION DATABASE NCI-NATURE CURATED DATA%NEPHRIN NEPH1 SIGNALING IN THE KIDNEY PODOCYTE	NEPHRIN NEPH1 SIGNALING IN THE KIDNEY PODOCYTE%PATHWAY INTERACTION DATABASE NCI-NATURE CURATED DATA%NEPHRIN NEPH1 SIGNALING IN THE KIDNEY PODOCYTE		26	0.528257	1.721	0.00617284	0.0551938	1	2288	tags=42%, list=15%, signal=49%
TOLL LIKE RECEPTOR 9 (TLR9) CASCADE%REACTOME%REACT_9047.5	TOLL LIKE RECEPTOR 9 (TLR9) CASCADE%REACTOME%REACT_9047.5		87	0.400266	1.72078	0.00190476	0.0551021	1	2312	tags=33%, list=15%, signal=39%
PROTEIN KINASE ACTIVITY%GO%GO:0004672	PROTEIN KINASE ACTIVITY%GO%GO:0004672		421	0.325633	1.7206	0	0.0550057	1	2346	tags=25%, list=15%, signal=29%
PML BODY%GO%GO:0016605	PML BODY%GO%GO:0016605		52	0.444993	1.71997	0	0.0551184	1	1265	tags=25%, list=8%, signal=27%
MITOTIC PROMETAPHASE%GO%GO:0000236	MITOTIC PROMETAPHASE%GO%GO:0000236		79	0.412246	1.71958	0.00192678	0.0551453	1	2513	tags=30%, list=16%, signal=36%
ST_JNK_MAPK_PATHWAY%MSIGDB_C2%ST_JNK_MAPK_PATHWAY	ST_JNK_MAPK_PATHWAY%MSIGDB_C2%ST_JNK_MAPK_PATHWAY		37	0.479365	1.71844	0.0116505	0.0554193	1	1582	tags=32%, list=10%, signal=36%
COLORECTAL CANCER%KEGG%HSA05210	COLORECTAL CANCER%KEGG%HSA05210		61	0.433164	1.71803	0.00206186	0.0553818	1	2008	tags=31%, list=13%, signal=36%
DOWNSTREAM TCR SIGNALING%REACTOME%REACT_12555.2	DOWNSTREAM TCR SIGNALING%REACTOME%REACT_12555.2		38	0.474783	1.71789	0.0063425	0.0552338	1	4326	tags=47%, list=27%, signal=65%
REGULATION OF RAS PROTEIN SIGNAL TRANSDUCTION%GO%GO:0046578	REGULATION OF RAS PROTEIN SIGNAL TRANSDUCTION%GO%GO:0046578		145	0.371286	1.71581	0	0.0561768	1	2354	tags=25%, list=15%, signal=29%
OCCLUDING JUNCTION%GO%GO:0070160	OCCLUDING JUNCTION%GO%GO:0070160		45	0.454466	1.71451	0.0041841	0.0566351	1	3287	tags=42%, list=21%, signal=53%
BIOCARTA_FCER1_PATHWAY%MSIGDB_C2%BIOCARTA_FCER1_PATHWAY	BIOCARTA_FCER1_PATHWAY%MSIGDB_C2%BIOCARTA_FCER1_PATHWAY		38	0.486271	1.71439	0.00625	0.0564842	1	2363	tags=32%, list=15%, signal=37%
EPHA FORWARD SIGNALING%PATHWAY INTERACTION DATABASE NCI-NATURE CURATED DATA%EPHA FORWARD SIGNALING	EPHA FORWARD SIGNALING%PATHWAY INTERACTION DATABASE NCI-NATURE CURATED DATA%EPHA FORWARD SIGNALING		29	0.497214	1.71411	0.010661	0.0564227	1	994	tags=21%, list=6%, signal=22%
CD40 CD40L SIGNALING%PATHWAY INTERACTION DATABASE NCI-NATURE CURATED DATA%CD40 CD40L SIGNALING	CD40 CD40L SIGNALING%PATHWAY INTERACTION DATABASE NCI-NATURE CURATED DATA%CD40 CD40L SIGNALING		34	0.485979	1.71342	0.010142	0.0565523	1	1636	tags=29%, list=10%, signal=33%
PI METABOLISM%REACTOME%REACT_121175.2	PI METABOLISM%REACTOME%REACT_121175.2		48	0.459596	1.71283	0.00199203	0.0566698	1	1939	tags=35%, list=12%, signal=40%
THIOLESTER HYDROLASE ACTIVITY%GO%GO:0016790	THIOLESTER HYDROLASE ACTIVITY%GO%GO:0016790		45	0.465049	1.71269	0.00408163	0.0565265	1	2340	tags=42%, list=15%, signal=49%
RIBONUCLEOPROTEIN GRANULE%GO%GO:0035770	RIBONUCLEOPROTEIN GRANULE%GO%GO:0035770		58	0.438662	1.71254	0	0.0564347	1	3160	tags=38%, list=20%, signal=47%
INTERLEUKIN-3, 5 AND GM-CSF SIGNALING%REACTOME%REACT_23837.2	INTERLEUKIN-3, 5 AND GM-CSF SIGNALING%REACTOME%REACT_23837.2		40	0.471296	1.71212	0.00434783	0.0564303	1	1636	tags=28%, list=10%, signal=31%
TRANSMEMBRANE RECEPTOR PROTEIN SERINE/THREONINE KINASE ACTIVITY%GO%GO:0004675	TRANSMEMBRANE RECEPTOR PROTEIN SERINE/THREONINE KINASE ACTIVITY%GO%GO:0004675		16	0.606698	1.71183	0.00622407	0.0563744	1	2522	tags=50%, list=16%, signal=59%
IFN-GAMMA PATHWAY%PATHWAY INTERACTION DATABASE NCI-NATURE CURATED DATA%IFN-GAMMA PATHWAY	IFN-GAMMA PATHWAY%PATHWAY INTERACTION DATABASE NCI-NATURE CURATED DATA%IFN-GAMMA PATHWAY		42	0.466174	1.7103	0.00411523	0.0569413	1	2008	tags=36%, list=13%, signal=41%
PROTEIN MODIFICATION BY SMALL PROTEIN REMOVAL%GO%GO:0070646	PROTEIN MODIFICATION BY SMALL PROTEIN REMOVAL%GO%GO:0070646		71	0.418896	1.70917	0	0.0572555	1	2340	tags=39%, list=15%, signal=46%
SIGNALING BY SCF-KIT%REACTOME%REACT_111040.3	SIGNALING BY SCF-KIT%REACTOME%REACT_111040.3		110	0.385034	1.70909	0	0.0571029	1	2263	tags=32%, list=14%, signal=37%
INNATE IMMUNE SYSTEM%REACTOME%REACT_6802.4	INNATE IMMUNE SYSTEM%REACTOME%REACT_6802.4		397	0.331289	1.70895	0	0.0569662	1	4037	tags=39%, list=26%, signal=51%
BIOCARTA_TOLL_PATHWAY%MSIGDB_C2%BIOCARTA_TOLL_PATHWAY	BIOCARTA_TOLL_PATHWAY%MSIGDB_C2%BIOCARTA_TOLL_PATHWAY		36	0.480046	1.70886	0.00195695	0.0568053	1	2512	tags=42%, list=16%, signal=49%
PLASMA MEMBRANE ESTROGEN RECEPTOR SIGNALING%PATHWAY INTERACTION DATABASE NCI-NATURE CURATED DATA%PLASMA MEMBRANE ESTROGEN RECEPTOR SIGNALING	PLASMA MEMBRANE ESTROGEN RECEPTOR SIGNALING%PATHWAY INTERACTION DATABASE NCI-NATURE CURATED DATA%PLASMA MEMBRANE ESTROGEN RECEPTOR SIGNALING		39	0.477918	1.70883	0.0060241	0.0566412	1	2351	tags=31%, list=15%, signal=36%
INFLUENZA A%KEGG%HSA05164	INFLUENZA A%KEGG%HSA05164		148	0.367485	1.70833	0	0.0567542	1	3381	tags=34%, list=21%, signal=43%
A6B1 AND A6B4 INTEGRIN SIGNALING%PATHWAY INTERACTION DATABASE NCI-NATURE CURATED DATA%A6B1 AND A6B4 INTEGRIN SIGNALING	A6B1 AND A6B4 INTEGRIN SIGNALING%PATHWAY INTERACTION DATABASE NCI-NATURE CURATED DATA%A6B1 AND A6B4 INTEGRIN SIGNALING		43	0.470804	1.70637	0.0104384	0.0574685	1	2346	tags=37%, list=15%, signal=44%
BACTERIAL INVASION OF EPITHELIAL CELLS%KEGG%HSA05100	BACTERIAL INVASION OF EPITHELIAL CELLS%KEGG%HSA05100		66	0.429112	1.70475	0	0.0581181	1	2356	tags=33%, list=15%, signal=39%
BIOCARTA_AT1R_PATHWAY%MSIGDB_C2%BIOCARTA_AT1R_PATHWAY	BIOCARTA_AT1R_PATHWAY%MSIGDB_C2%BIOCARTA_AT1R_PATHWAY		33	0.495766	1.70399	0.00424628	0.0583717	1	2008	tags=33%, list=13%, signal=38%
SIG_CHEMOTAXIS%MSIGDB_C2%SIG_CHEMOTAXIS	SIG_CHEMOTAXIS%MSIGDB_C2%SIG_CHEMOTAXIS		40	0.472082	1.70374	0.00609756	0.058312	1	2814	tags=38%, list=18%, signal=46%
GUANYL-NUCLEOTIDE EXCHANGE FACTOR ACTIVITY%GO%GO:0005085	GUANYL-NUCLEOTIDE EXCHANGE FACTOR ACTIVITY%GO%GO:0005085		106	0.387949	1.70278	0	0.058579	1	3442	tags=35%, list=22%, signal=44%
HISTONE UBIQUITINATION%GO%GO:0016574	HISTONE UBIQUITINATION%GO%GO:0016574		26	0.523327	1.69895	0.0100806	0.0603325	1	2099	tags=38%, list=13%, signal=44%
REGULATION OF CYTOPLASMIC AND NUCLEAR SMAD2 3 SIGNALING%PATHWAY INTERACTION DATABASE NCI-NATURE CURATED DATA%REGULATION OF CYTOPLASMIC AND NUCLEAR SMAD2 3 SIGNALING	REGULATION OF CYTOPLASMIC AND NUCLEAR SMAD2 3 SIGNALING%PATHWAY INTERACTION DATABASE NCI-NATURE CURATED DATA%REGULATION OF CYTOPLASMIC AND NUCLEAR SMAD2 3 SIGNALING		19	0.560598	1.6987	0.00628931	0.0602864	1	2968	tags=47%, list=19%, signal=58%
ARMS-MEDIATED ACTIVATION%REACTOME%REACT_12002.4	ARMS-MEDIATED ACTIVATION%REACTOME%REACT_12002.4		22	0.541609	1.69817	0.00838574	0.0603852	1	2008	tags=50%, list=13%, signal=57%
REGULATION OF NUCLEOTIDE CATABOLIC PROCESS%GO%GO:0030811	REGULATION OF NUCLEOTIDE CATABOLIC PROCESS%GO%GO:0030811		187	0.355027	1.69804	0	0.0602571	1	2055	tags=24%, list=13%, signal=27%
GRB2 EVENTS IN EGFR SIGNALING%REACTOME%REACT_12606.2	GRB2 EVENTS IN EGFR SIGNALING%REACTOME%REACT_12606.2		18	0.562869	1.69714	0.00631579	0.0605366	1	2008	tags=56%, list=13%, signal=64%
RUFFLE MEMBRANE%GO%GO:0032587	RUFFLE MEMBRANE%GO%GO:0032587		30	0.509303	1.69672	0.00420168	0.0605428	1	3129	tags=43%, list=20%, signal=54%
CLATHRIN DERIVED VESICLE BUDDING%REACTOME%REACT_19187.1	CLATHRIN DERIVED VESICLE BUDDING%REACTOME%REACT_19187.1		56	0.429264	1.69665	0.00616016	0.0603779	1	3310	tags=43%, list=21%, signal=54%
PALLIUM DEVELOPMENT%GO%GO:0021543	PALLIUM DEVELOPMENT%GO%GO:0021543		30	0.502264	1.69643	0	0.0602854	1	4987	tags=60%, list=32%, signal=88%
REGULATION OF CHOLESTEROL BIOSYNTHESIS BY SREBP (SREBF)%REACTOME%REACT_147797.2	REGULATION OF CHOLESTEROL BIOSYNTHESIS BY SREBP (SREBF)%REACTOME%REACT_147797.2		49	0.441367	1.69635	0.00204499	0.0601644	1	2949	tags=41%, list=19%, signal=50%
TRANSMEMBRANE RECEPTOR PROTEIN TYROSINE KINASE ACTIVITY%GO%GO:0004714	TRANSMEMBRANE RECEPTOR PROTEIN TYROSINE KINASE ACTIVITY%GO%GO:0004714		46	0.453886	1.6963	0.00596422	0.0599881	1	4870	tags=52%, list=31%, signal=75%
CHROMOSOME%GO%GO:0005694	CHROMOSOME%GO%GO:0005694		388	0.327073	1.69598	0	0.0599159	1	2532	tags=28%, list=16%, signal=32%
MEMBRANE TRAFFICKING%REACTOME%REACT_11123.4	MEMBRANE TRAFFICKING%REACTOME%REACT_11123.4		167	0.360011	1.69577	0	0.0598675	1	1890	tags=27%, list=12%, signal=30%
REGULATION OF PURINE NUCLEOTIDE CATABOLIC PROCESS%GO%GO:0033121	REGULATION OF PURINE NUCLEOTIDE CATABOLIC PROCESS%GO%GO:0033121		186	0.356236	1.69527	0	0.0598989	1	2055	tags=24%, list=13%, signal=27%
ST_DIFFERENTIATION_PATHWAY_IN_PC12_CELLS%MSIGDB_C2%ST_DIFFERENTIATION_PATHWAY_IN_PC12_CELLS	ST_DIFFERENTIATION_PATHWAY_IN_PC12_CELLS%MSIGDB_C2%ST_DIFFERENTIATION_PATHWAY_IN_PC12_CELLS		39	0.46571	1.6933	0.00618557	0.0607913	1	1971	tags=31%, list=13%, signal=35%
PROTEIN TYROSINE PHOSPHATASE ACTIVITY%GO%GO:0004725	PROTEIN TYROSINE PHOSPHATASE ACTIVITY%GO%GO:0004725		48	0.451142	1.69301	0.00206612	0.0607732	1	4034	tags=44%, list=26%, signal=59%
GLOMERULUS DEVELOPMENT%GO%GO:0032835	GLOMERULUS DEVELOPMENT%GO%GO:0032835		29	0.502119	1.69299	0.00623701	0.060589	1	3839	tags=45%, list=24%, signal=59%
PORE COMPLEX%GO%GO:0046930	PORE COMPLEX%GO%GO:0046930		41	0.460271	1.69252	0.00630252	0.0606498	1	1906	tags=34%, list=12%, signal=39%
REGULATION OF FOCAL ADHESION ASSEMBLY%GO%GO:0051893	REGULATION OF FOCAL ADHESION ASSEMBLY%GO%GO:0051893		20	0.544911	1.69205	0.00641026	0.0606879	1	3848	tags=50%, list=24%, signal=66%
ARF6 SIGNALING EVENTS%PATHWAY INTERACTION DATABASE NCI-NATURE CURATED DATA%ARF6 SIGNALING EVENTS	ARF6 SIGNALING EVENTS%PATHWAY INTERACTION DATABASE NCI-NATURE CURATED DATA%ARF6 SIGNALING EVENTS		30	0.491206	1.69163	0.0125261	0.0606935	1	1436	tags=27%, list=9%, signal=29%
SMALL GTPASE REGULATOR ACTIVITY%GO%GO:0005083	SMALL GTPASE REGULATOR ACTIVITY%GO%GO:0005083		130	0.37176	1.6903	0	0.0611276	1	2055	tags=23%, list=13%, signal=26%
TRANS-GOLGI NETWORK VESICLE BUDDING%REACTOME%REACT_11235.3	TRANS-GOLGI NETWORK VESICLE BUDDING%REACTOME%REACT_11235.3		56	0.429264	1.68995	0.00217391	0.0611182	1	3310	tags=43%, list=21%, signal=54%
BIOCARTA_GLEEVEC_PATHWAY%MSIGDB_C2%BIOCARTA_GLEEVEC_PATHWAY	BIOCARTA_GLEEVEC_PATHWAY%MSIGDB_C2%BIOCARTA_GLEEVEC_PATHWAY		23	0.530323	1.68972	0.0104384	0.0610449	1	2008	tags=39%, list=13%, signal=45%
BIOCARTA_ARF_PATHWAY%MSIGDB_C2%BIOCARTA_ARF_PATHWAY	BIOCARTA_ARF_PATHWAY%MSIGDB_C2%BIOCARTA_ARF_PATHWAY		17	0.578218	1.6894	0.00840336	0.0610267	1	1636	tags=35%, list=10%, signal=39%
RNA POLYMERASE II CORE PROMOTER PROXIMAL REGION SEQUENCE-SPECIFIC DNA BINDING TRANSCRIPTION FACTOR ACTIVITY%GO%GO:0000982	RNA POLYMERASE II CORE PROMOTER PROXIMAL REGION SEQUENCE-SPECIFIC DNA BINDING TRANSCRIPTION FACTOR ACTIVITY%GO%GO:0000982		48	0.444381	1.68888	0.00203252	0.0611088	1	3674	tags=42%, list=23%, signal=54%
SIGNALING MEDIATED BY P38-ALPHA AND P38-BETA%PATHWAY INTERACTION DATABASE NCI-NATURE CURATED DATA%SIGNALING MEDIATED BY P38-ALPHA AND P38-BETA	SIGNALING MEDIATED BY P38-ALPHA AND P38-BETA%PATHWAY INTERACTION DATABASE NCI-NATURE CURATED DATA%SIGNALING MEDIATED BY P38-ALPHA AND P38-BETA		35	0.489971	1.68882	0	0.0609512	1	2363	tags=37%, list=15%, signal=44%
AXON GUIDANCE%KEGG%HSA04360	AXON GUIDANCE%KEGG%HSA04360		118	0.379017	1.68851	0	0.0609199	1	1869	tags=22%, list=12%, signal=25%
GOLGI TO PLASMA MEMBRANE TRANSPORT%GO%GO:0006893	GOLGI TO PLASMA MEMBRANE TRANSPORT%GO%GO:0006893		21	0.544296	1.68846	0.00649351	0.0607728	1	2927	tags=57%, list=19%, signal=70%
MYOGENESIS%REACTOME%REACT_21303.3	MYOGENESIS%REACTOME%REACT_21303.3		21	0.536133	1.68818	0.0103306	0.0607254	1	2216	tags=48%, list=14%, signal=55%
ACID-AMINO ACID LIGASE ACTIVITY%GO%GO:0016881	ACID-AMINO ACID LIGASE ACTIVITY%GO%GO:0016881		218	0.347121	1.68744	0	0.0609306	1	2506	tags=30%, list=16%, signal=36%
TIGHT JUNCTION%GO%GO:0005923	TIGHT JUNCTION%GO%GO:0005923		45	0.454466	1.68627	0.00616016	0.061343	1	3287	tags=42%, list=21%, signal=53%
CADHERIN BINDING%GO%GO:0045296	CADHERIN BINDING%GO%GO:0045296		18	0.565834	1.68526	0.00226244	0.0617619	1	1536	tags=33%, list=10%, signal=37%
GM-CSF%IOB%GM-CSF	GM-CSF%IOB%GM-CSF		80	0.402546	1.68439	0	0.0620678	1	2363	tags=33%, list=15%, signal=38%
IL1-MEDIATED SIGNALING EVENTS%PATHWAY INTERACTION DATABASE NCI-NATURE CURATED DATA%IL1-MEDIATED SIGNALING EVENTS	IL1-MEDIATED SIGNALING EVENTS%PATHWAY INTERACTION DATABASE NCI-NATURE CURATED DATA%IL1-MEDIATED SIGNALING EVENTS		34	0.478223	1.68333	0.00401606	0.0624645	1	3381	tags=41%, list=21%, signal=52%
ANDROGENRECEPTOR%IOB%ANDROGENRECEPTOR	ANDROGENRECEPTOR%IOB%ANDROGENRECEPTOR		131	0.372929	1.68317	0	0.0623812	1	1939	tags=26%, list=12%, signal=29%
REGULATION OF OSSIFICATION%GO%GO:0030278	REGULATION OF OSSIFICATION%GO%GO:0030278		82	0.401616	1.68215	0.00215983	0.0628191	1	3680	tags=34%, list=23%, signal=44%
REGULATION OF NUCLEOSIDE METABOLIC PROCESS%GO%GO:0009118	REGULATION OF NUCLEOSIDE METABOLIC PROCESS%GO%GO:0009118		189	0.352524	1.68172	0	0.062849	1	2055	tags=23%, list=13%, signal=26%
METAL ION SLC TRANSPORTERS%REACTOME%REACT_20547.1	METAL ION SLC TRANSPORTERS%REACTOME%REACT_20547.1		23	0.520995	1.68155	0.00819672	0.0627088	1	1245	tags=26%, list=8%, signal=28%
REGULATION OF RAS GTPASE ACTIVITY%GO%GO:0032318	REGULATION OF RAS GTPASE ACTIVITY%GO%GO:0032318		114	0.375537	1.68026	0	0.0631888	1	1841	tags=24%, list=12%, signal=27%
RUFFLE%GO%GO:0001726	RUFFLE%GO%GO:0001726		74	0.408867	1.6793	0.00419287	0.0635356	1	3839	tags=42%, list=24%, signal=55%
STEROID HORMONE RECEPTOR BINDING%GO%GO:0035258	STEROID HORMONE RECEPTOR BINDING%GO%GO:0035258		56	0.4331	1.67839	0.00619835	0.0638678	1	2138	tags=30%, list=14%, signal=35%
REGULATION OF DNA REPAIR%GO%GO:0006282	REGULATION OF DNA REPAIR%GO%GO:0006282		42	0.449428	1.67737	0.00643777	0.0642502	1	991	tags=26%, list=6%, signal=28%
T CELL RECEPTOR SIGNALING PATHWAY%KEGG%HSA04660	T CELL RECEPTOR SIGNALING PATHWAY%KEGG%HSA04660		100	0.388156	1.67733	0	0.0640952	1	2312	tags=27%, list=15%, signal=31%
IRS-MEDIATED SIGNALLING%REACTOME%REACT_332.4	IRS-MEDIATED SIGNALLING%REACTOME%REACT_332.4		65	0.408154	1.67703	0.00201613	0.064018	1	2828	tags=43%, list=18%, signal=52%
MEMBRANE RAFT%GO%GO:0045121	MEMBRANE RAFT%GO%GO:0045121		91	0.394752	1.67503	0	0.0649415	1	3834	tags=41%, list=24%, signal=53%
EMBRYONIC PATTERN SPECIFICATION%GO%GO:0009880	EMBRYONIC PATTERN SPECIFICATION%GO%GO:0009880		22	0.530777	1.6748	0.0151844	0.0648881	1	4206	tags=55%, list=27%, signal=74%
EPHRIN B REVERSE SIGNALING%PATHWAY INTERACTION DATABASE NCI-NATURE CURATED DATA%EPHRIN B REVERSE SIGNALING	EPHRIN B REVERSE SIGNALING%PATHWAY INTERACTION DATABASE NCI-NATURE CURATED DATA%EPHRIN B REVERSE SIGNALING		25	0.52632	1.67431	0.00877193	0.0649695	1	1729	tags=24%, list=11%, signal=27%
PROTEIN UBIQUITINATION%GO%GO:0016567	PROTEIN UBIQUITINATION%GO%GO:0016567		302	0.331102	1.67364	0	0.0650881	1	3517	tags=38%, list=22%, signal=48%
BIOCARTA_CREB_PATHWAY%MSIGDB_C2%BIOCARTA_CREB_PATHWAY	BIOCARTA_CREB_PATHWAY%MSIGDB_C2%BIOCARTA_CREB_PATHWAY		26	0.517381	1.67347	0.0162272	0.0650173	1	2172	tags=38%, list=14%, signal=45%
SHC1 EVENTS IN EGFR SIGNALING%REACTOME%REACT_12579.2	SHC1 EVENTS IN EGFR SIGNALING%REACTOME%REACT_12579.2		19	0.553281	1.67256	0.00821355	0.0653494	1	2008	tags=53%, list=13%, signal=60%
BIOCARTA_GCR_PATHWAY%MSIGDB_C2%BIOCARTA_GCR_PATHWAY	BIOCARTA_GCR_PATHWAY%MSIGDB_C2%BIOCARTA_GCR_PATHWAY		17	0.557253	1.67118	0.0120724	0.0659232	1	2952	tags=47%, list=19%, signal=58%
MITOTIC SISTER CHROMATID SEGREGATION%GO%GO:0000070	MITOTIC SISTER CHROMATID SEGREGATION%GO%GO:0000070		39	0.463446	1.67101	0.00412371	0.0658223	1	1222	tags=23%, list=8%, signal=25%
ANTIVIRAL MECHANISM BY IFN-STIMULATED GENES%REACTOME%REACT_115676.1	ANTIVIRAL MECHANISM BY IFN-STIMULATED GENES%REACTOME%REACT_115676.1		67	0.414007	1.67081	0.00204918	0.065747	1	3542	tags=42%, list=22%, signal=54%
NUCLEAR REPLICATION FORK%GO%GO:0043596	NUCLEAR REPLICATION FORK%GO%GO:0043596		26	0.503635	1.67076	0.010989	0.0655887	1	1888	tags=38%, list=12%, signal=44%
SIG_IL4RECEPTOR_IN_B_LYPHOCYTES%MSIGDB_C2%SIG_IL4RECEPTOR_IN_B_LYPHOCYTES	SIG_IL4RECEPTOR_IN_B_LYPHOCYTES%MSIGDB_C2%SIG_IL4RECEPTOR_IN_B_LYPHOCYTES		27	0.491543	1.67064	0.0147368	0.0654852	1	2046	tags=37%, list=13%, signal=42%
CHROMOSOME SEGREGATION%GO%GO:0007059	CHROMOSOME SEGREGATION%GO%GO:0007059		95	0.389068	1.6699	0.00200401	0.0657285	1	2452	tags=31%, list=16%, signal=36%
NEUROTROPHIC FACTOR-MEDIATED TRK RECEPTOR SIGNALING%PATHWAY INTERACTION DATABASE NCI-NATURE CURATED DATA%NEUROTROPHIC FACTOR-MEDIATED TRK RECEPTOR SIGNALING	NEUROTROPHIC FACTOR-MEDIATED TRK RECEPTOR SIGNALING%PATHWAY INTERACTION DATABASE NCI-NATURE CURATED DATA%NEUROTROPHIC FACTOR-MEDIATED TRK RECEPTOR SIGNALING		58	0.42313	1.6693	0.0038835	0.0658305	1	2263	tags=31%, list=14%, signal=36%
MOLECULES ASSOCIATED WITH ELASTIC FIBRES%REACTOME%REACT_150331.2	MOLECULES ASSOCIATED WITH ELASTIC FIBRES%REACTOME%REACT_150331.2		28	0.492663	1.66911	0.0215054	0.0657513	1	3680	tags=50%, list=23%, signal=65%
E2F TRANSCRIPTION FACTOR NETWORK%PATHWAY INTERACTION DATABASE NCI-NATURE CURATED DATA%E2F TRANSCRIPTION FACTOR NETWORK	E2F TRANSCRIPTION FACTOR NETWORK%PATHWAY INTERACTION DATABASE NCI-NATURE CURATED DATA%E2F TRANSCRIPTION FACTOR NETWORK		71	0.407422	1.66863	0.004158	0.0658436	1	3235	tags=38%, list=21%, signal=48%
CDO IN MYOGENESIS%REACTOME%REACT_21402.2	CDO IN MYOGENESIS%REACTOME%REACT_21402.2		21	0.536133	1.66745	0.0122951	0.0662559	1	2216	tags=48%, list=14%, signal=55%
SIGNALING BY ERBB4%REACTOME%REACT_115596.5	SIGNALING BY ERBB4%REACTOME%REACT_115596.5		115	0.380166	1.6668	0	0.0663759	1	2046	tags=28%, list=13%, signal=32%
REGULATION OF EPIDERMAL CELL DIFFERENTIATION%GO%GO:0045604	REGULATION OF EPIDERMAL CELL DIFFERENTIATION%GO%GO:0045604		15	0.594831	1.66631	0.0131004	0.066454	1	977	tags=27%, list=6%, signal=28%
SYNTHESIS OF PIPS AT THE PLASMA MEMBRANE%REACTOME%REACT_121025.2	SYNTHESIS OF PIPS AT THE PLASMA MEMBRANE%REACTOME%REACT_121025.2		32	0.481595	1.66608	0.00210084	0.0664187	1	1939	tags=38%, list=12%, signal=43%
MAP KINASE ACTIVATION IN TLR CASCADE%REACTOME%REACT_21308.2	MAP KINASE ACTIVATION IN TLR CASCADE%REACTOME%REACT_21308.2		55	0.430181	1.66581	0	0.0663877	1	2008	tags=33%, list=13%, signal=37%
REGULATION OF INTRACELLULAR PROTEIN TRANSPORT%GO%GO:0033157	REGULATION OF INTRACELLULAR PROTEIN TRANSPORT%GO%GO:0033157		113	0.376678	1.6655	0.00219298	0.0663976	1	2447	tags=28%, list=16%, signal=33%
REGULATORY REGION NUCLEIC ACID BINDING%GO%GO:0001067	REGULATORY REGION NUCLEIC ACID BINDING%GO%GO:0001067		214	0.340011	1.66541	0	0.0662711	1	3229	tags=29%, list=21%, signal=37%
ACTIN FILAMENT%GO%GO:0005884	ACTIN FILAMENT%GO%GO:0005884		32	0.482683	1.6652	0.00395257	0.0662447	1	3757	tags=41%, list=24%, signal=53%
LYSOSOMAL TRANSPORT%GO%GO:0007041	LYSOSOMAL TRANSPORT%GO%GO:0007041		32	0.490372	1.66471	0.010395	0.0663299	1	2758	tags=47%, list=18%, signal=57%
AMINOPEPTIDASE ACTIVITY%GO%GO:0004177	AMINOPEPTIDASE ACTIVITY%GO%GO:0004177		15	0.594312	1.6636	0.00829876	0.0668212	1	3507	tags=53%, list=22%, signal=69%
PROTEIN MODIFICATION BY SMALL PROTEIN CONJUGATION%GO%GO:0032446	PROTEIN MODIFICATION BY SMALL PROTEIN CONJUGATION%GO%GO:0032446		324	0.327285	1.66334	0	0.0667895	1	3517	tags=37%, list=22%, signal=47%
REGULATION OF LIPID KINASE ACTIVITY%GO%GO:0043550	REGULATION OF LIPID KINASE ACTIVITY%GO%GO:0043550		27	0.510871	1.6611	0.02	0.0680847	1	4011	tags=59%, list=25%, signal=79%
REGULATION OF ESTABLISHMENT OF PROTEIN LOCALIZATION%GO%GO:0070201	REGULATION OF ESTABLISHMENT OF PROTEIN LOCALIZATION%GO%GO:0070201		207	0.341274	1.66108	0	0.06792	1	2447	tags=25%, list=16%, signal=29%
RAS GTPASE ACTIVATOR ACTIVITY%GO%GO:0005099	RAS GTPASE ACTIVATOR ACTIVITY%GO%GO:0005099		57	0.430578	1.66068	0.00603622	0.0680115	1	2055	tags=28%, list=13%, signal=32%
TCR SIGNALING%REACTOME%REACT_12526.2	TCR SIGNALING%REACTOME%REACT_12526.2		55	0.432507	1.66055	0.00422833	0.0678912	1	3065	tags=36%, list=19%, signal=45%
BIOCARTA_NTHI_PATHWAY%MSIGDB_C2%BIOCARTA_NTHI_PATHWAY	BIOCARTA_NTHI_PATHWAY%MSIGDB_C2%BIOCARTA_NTHI_PATHWAY		23	0.522077	1.65979	0.0122951	0.0681862	1	3381	tags=48%, list=21%, signal=61%
ISG15 ANTIVIRAL MECHANISM%REACTOME%REACT_115831.1	ISG15 ANTIVIRAL MECHANISM%REACTOME%REACT_115831.1		67	0.414007	1.65948	0.00207469	0.0681548	1	3542	tags=42%, list=22%, signal=54%
NONCANONICAL WNT SIGNALING PATHWAY%PATHWAY INTERACTION DATABASE NCI-NATURE CURATED DATA%NONCANONICAL WNT SIGNALING PATHWAY	NONCANONICAL WNT SIGNALING PATHWAY%PATHWAY INTERACTION DATABASE NCI-NATURE CURATED DATA%NONCANONICAL WNT SIGNALING PATHWAY		32	0.477679	1.65802	0.0104603	0.068767	1	2194	tags=31%, list=14%, signal=36%
IL5%NETPATH%IL5	IL5%NETPATH%IL5		56	0.428058	1.65791	0.00635593	0.068642	1	2363	tags=36%, list=15%, signal=42%
CANONICAL NF-KAPPAB PATHWAY%PATHWAY INTERACTION DATABASE NCI-NATURE CURATED DATA%CANONICAL NF-KAPPAB PATHWAY	CANONICAL NF-KAPPAB PATHWAY%PATHWAY INTERACTION DATABASE NCI-NATURE CURATED DATA%CANONICAL NF-KAPPAB PATHWAY		24	0.52789	1.65766	0.0177515	0.0685916	1	3739	tags=58%, list=24%, signal=76%
TRANSCRIPTION REGULATORY REGION DNA BINDING%GO%GO:0044212	TRANSCRIPTION REGULATORY REGION DNA BINDING%GO%GO:0044212		213	0.340539	1.65747	0	0.0685482	1	3130	tags=29%, list=20%, signal=35%
GOLGI ASSOCIATED VESICLE BIOGENESIS%REACTOME%REACT_19400.2	GOLGI ASSOCIATED VESICLE BIOGENESIS%REACTOME%REACT_19400.2		49	0.432147	1.65713	0.00631579	0.0685402	1	1719	tags=31%, list=11%, signal=34%
TOLL-LIKE RECEPTORS CASCADES%REACTOME%REACT_6966.10	TOLL-LIKE RECEPTORS CASCADES%REACTOME%REACT_6966.10		131	0.367326	1.65642	0	0.0687899	1	2661	tags=32%, list=17%, signal=38%
REGULATORY REGION DNA BINDING%GO%GO:0000975	REGULATORY REGION DNA BINDING%GO%GO:0000975		214	0.340011	1.65629	0	0.0687154	1	3229	tags=29%, list=21%, signal=37%
INTERFERON SIGNALING%REACTOME%REACT_25229.1	INTERFERON SIGNALING%REACTOME%REACT_25229.1		146	0.358085	1.65538	0	0.069044	1	3542	tags=36%, list=22%, signal=46%
REPLICATION FORK%GO%GO:0005657	REPLICATION FORK%GO%GO:0005657		36	0.466282	1.65394	0.0042735	0.0697375	1	2471	tags=39%, list=16%, signal=46%
IRS-RELATED EVENTS%REACTOME%REACT_762.1	IRS-RELATED EVENTS%REACTOME%REACT_762.1		67	0.404345	1.65387	0.00609756	0.0696198	1	2828	tags=42%, list=18%, signal=51%
IRS-RELATED EVENTS TRIGGERED BY IGF1R%REACTOME%REACT_150203.2	IRS-RELATED EVENTS TRIGGERED BY IGF1R%REACTOME%REACT_150203.2		68	0.403881	1.65376	0	0.0695257	1	2828	tags=41%, list=18%, signal=50%
NUCLEOSIDE-TRIPHOSPHATASE ACTIVITY%GO%GO:0017111	NUCLEOSIDE-TRIPHOSPHATASE ACTIVITY%GO%GO:0017111		357	0.318619	1.65308	0	0.069777	1	3125	tags=33%, list=20%, signal=40%
M PHASE OF MITOTIC CELL CYCLE%GO%GO:0000087	M PHASE OF MITOTIC CELL CYCLE%GO%GO:0000087		93	0.382381	1.6523	0	0.0700336	1	2513	tags=29%, list=16%, signal=34%
POSITIVE REGULATION OF WNT RECEPTOR SIGNALING PATHWAY%GO%GO:0030177	POSITIVE REGULATION OF WNT RECEPTOR SIGNALING PATHWAY%GO%GO:0030177		54	0.422298	1.65145	0.00420168	0.070392	1	2968	tags=35%, list=19%, signal=43%
IL-7%NETPATH%IL-7	IL-7%NETPATH%IL-7		28	0.49857	1.64945	0.0166667	0.0713427	1	2046	tags=46%, list=13%, signal=53%
INSULIN RECEPTOR SIGNALLING CASCADE%REACTOME%REACT_1195.5	INSULIN RECEPTOR SIGNALLING CASCADE%REACTOME%REACT_1195.5		71	0.399297	1.64857	0.00621118	0.0717215	1	2828	tags=41%, list=18%, signal=50%
TRANSCRIPTION FACTOR BINDING%GO%GO:0008134	TRANSCRIPTION FACTOR BINDING%GO%GO:0008134		324	0.323484	1.64843	0	0.0716121	1	2247	tags=23%, list=14%, signal=27%
BIOCARTA_GH_PATHWAY%MSIGDB_C2%BIOCARTA_GH_PATHWAY	BIOCARTA_GH_PATHWAY%MSIGDB_C2%BIOCARTA_GH_PATHWAY		27	0.500931	1.6484	0.0164271	0.0714439	1	2046	tags=33%, list=13%, signal=38%
SA_PTEN_PATHWAY%MSIGDB_C2%SA_PTEN_PATHWAY	SA_PTEN_PATHWAY%MSIGDB_C2%SA_PTEN_PATHWAY		16	0.582113	1.6482	0.0317797	0.0714106	1	1965	tags=44%, list=12%, signal=50%
BCR SIGNALING PATHWAY%PATHWAY INTERACTION DATABASE NCI-NATURE CURATED DATA%BCR SIGNALING PATHWAY	BCR SIGNALING PATHWAY%PATHWAY INTERACTION DATABASE NCI-NATURE CURATED DATA%BCR SIGNALING PATHWAY		66	0.415222	1.64783	0	0.0714107	1	2312	tags=29%, list=15%, signal=34%
ENDOSOME TO LYSOSOME TRANSPORT%GO%GO:0008333	ENDOSOME TO LYSOSOME TRANSPORT%GO%GO:0008333		21	0.536966	1.64772	0.0151188	0.0712738	1	2758	tags=48%, list=18%, signal=58%
REGULATION OF ANDROGEN RECEPTOR ACTIVITY%PATHWAY INTERACTION DATABASE NCI-NATURE CURATED DATA%REGULATION OF ANDROGEN RECEPTOR ACTIVITY	REGULATION OF ANDROGEN RECEPTOR ACTIVITY%PATHWAY INTERACTION DATABASE NCI-NATURE CURATED DATA%REGULATION OF ANDROGEN RECEPTOR ACTIVITY		47	0.438798	1.64757	0.00204499	0.0711895	1	1971	tags=32%, list=13%, signal=36%
REGULATION OF EPITHELIAL CELL DIFFERENTIATION%GO%GO:0030856	REGULATION OF EPITHELIAL CELL DIFFERENTIATION%GO%GO:0030856		32	0.466684	1.64756	0.00607287	0.0710133	1	1577	tags=22%, list=10%, signal=24%
WNT RECEPTOR SIGNALING PATHWAY%GO%GO:0016055	WNT RECEPTOR SIGNALING PATHWAY%GO%GO:0016055		66	0.403849	1.64656	0.00199601	0.0714263	1	2684	tags=26%, list=17%, signal=31%
RESPONSE TO CORTICOSTEROID STIMULUS%GO%GO:0031960	RESPONSE TO CORTICOSTEROID STIMULUS%GO%GO:0031960		15	0.585496	1.64628	0.0263158	0.0713901	1	1517	tags=20%, list=10%, signal=22%
POSITIVE REGULATION OF GTPASE ACTIVITY%GO%GO:0043547	POSITIVE REGULATION OF GTPASE ACTIVITY%GO%GO:0043547		137	0.363728	1.6459	0	0.0714414	1	1841	tags=23%, list=12%, signal=26%
DOWNREGULATION OF SMAD2 3:SMAD4 TRANSCRIPTIONAL ACTIVITY%REACTOME%REACT_121111.2	DOWNREGULATION OF SMAD2 3:SMAD4 TRANSCRIPTIONAL ACTIVITY%REACTOME%REACT_121111.2		24	0.513841	1.64538	0.0139165	0.0715183	1	2968	tags=42%, list=19%, signal=51%
LIGASE ACTIVITY, FORMING CARBON-NITROGEN BONDS%GO%GO:0016879	LIGASE ACTIVITY, FORMING CARBON-NITROGEN BONDS%GO%GO:0016879		240	0.330678	1.64518	0	0.0714493	1	2506	tags=28%, list=16%, signal=33%
REGULATION OF CELL-SUBSTRATE ADHESION%GO%GO:0010810	REGULATION OF CELL-SUBSTRATE ADHESION%GO%GO:0010810		60	0.417875	1.64467	0.0110132	0.0716205	1	3848	tags=42%, list=24%, signal=55%
REGULATION OF INNATE IMMUNE RESPONSE%GO%GO:0045088	REGULATION OF INNATE IMMUNE RESPONSE%GO%GO:0045088		176	0.351555	1.64414	0.00208768	0.0717108	1	3381	tags=35%, list=21%, signal=44%
CELL-CELL JUNCTION%GO%GO:0005911	CELL-CELL JUNCTION%GO%GO:0005911		155	0.353068	1.64341	0	0.0718879	1	3352	tags=32%, list=21%, signal=41%
NUCLEAR EVENTS (KINASE AND TRANSCRIPTION FACTOR ACTIVATION)%REACTOME%REACT_12433.1	NUCLEAR EVENTS (KINASE AND TRANSCRIPTION FACTOR ACTIVATION)%REACTOME%REACT_12433.1		24	0.503745	1.64265	0.0184049	0.072157	1	3563	tags=50%, list=23%, signal=65%
REGULATION OF CELL-SUBSTRATE JUNCTION ASSEMBLY%GO%GO:0090109	REGULATION OF CELL-SUBSTRATE JUNCTION ASSEMBLY%GO%GO:0090109		20	0.544911	1.64262	0.0227743	0.0719899	1	3848	tags=50%, list=24%, signal=66%
CYSTEINE-TYPE ENDOPEPTIDASE ACTIVITY%GO%GO:0004197	CYSTEINE-TYPE ENDOPEPTIDASE ACTIVITY%GO%GO:0004197		40	0.45253	1.64176	0.00803213	0.0723731	1	2685	tags=40%, list=17%, signal=48%
MYD88-DEPENDENT TOLL-LIKE RECEPTOR SIGNALING PATHWAY%GO%GO:0002755	MYD88-DEPENDENT TOLL-LIKE RECEPTOR SIGNALING PATHWAY%GO%GO:0002755		73	0.398343	1.64172	0.002079	0.0722385	1	3381	tags=41%, list=21%, signal=52%
TRANSMEMBRANE RECEPTOR PROTEIN TYROSINE KINASE SIGNALING PATHWAY%GO%GO:0007169	TRANSMEMBRANE RECEPTOR PROTEIN TYROSINE KINASE SIGNALING PATHWAY%GO%GO:0007169		438	0.31421	1.64118	0	0.0723973	1	2828	tags=27%, list=18%, signal=32%
EPO%IOB%EPO	EPO%IOB%EPO		51	0.429817	1.64094	0.00199601	0.0723342	1	2263	tags=33%, list=14%, signal=39%
SA_B_CELL_RECEPTOR_COMPLEXES%MSIGDB_C2%SA_B_CELL_RECEPTOR_COMPLEXES	SA_B_CELL_RECEPTOR_COMPLEXES%MSIGDB_C2%SA_B_CELL_RECEPTOR_COMPLEXES		24	0.509684	1.64069	0.00821355	0.0723212	1	2008	tags=29%, list=13%, signal=33%
BODY MORPHOGENESIS%GO%GO:0010171	BODY MORPHOGENESIS%GO%GO:0010171		16	0.569643	1.64068	0.0141414	0.0721561	1	1443	tags=31%, list=9%, signal=34%
TSH%NETPATH%TSH	TSH%NETPATH%TSH		78	0.39345	1.64056	0.00650759	0.0720624	1	2008	tags=28%, list=13%, signal=32%
FC-EPSILON RECEPTOR I SIGNALING IN MAST CELLS%PATHWAY INTERACTION DATABASE NCI-NATURE CURATED DATA%FC-EPSILON RECEPTOR I SIGNALING IN MAST CELLS	FC-EPSILON RECEPTOR I SIGNALING IN MAST CELLS%PATHWAY INTERACTION DATABASE NCI-NATURE CURATED DATA%FC-EPSILON RECEPTOR I SIGNALING IN MAST CELLS		57	0.424532	1.64027	0.00414079	0.0720755	1	2453	tags=33%, list=16%, signal=39%
ACTIVATION OF PROTEIN KINASE ACTIVITY%GO%GO:0032147	ACTIVATION OF PROTEIN KINASE ACTIVITY%GO%GO:0032147		162	0.351264	1.64024	0	0.0719157	1	2690	tags=31%, list=17%, signal=37%
ENDOSOMAL TRANSPORT%GO%GO:0016197	ENDOSOMAL TRANSPORT%GO%GO:0016197		118	0.369424	1.63971	0.0019802	0.0720404	1	2809	tags=37%, list=18%, signal=45%
PHOSPHOLIPID TRANSPORT%GO%GO:0015914	PHOSPHOLIPID TRANSPORT%GO%GO:0015914		24	0.507815	1.63671	0.0108225	0.0735287	1	2417	tags=38%, list=15%, signal=44%
G-CSF%IOB%G-CSF	G-CSF%IOB%G-CSF		43	0.447322	1.63647	0.00209644	0.0734925	1	1605	tags=28%, list=10%, signal=31%
PHOSPHOTRANSFERASE ACTIVITY, ALCOHOL GROUP AS ACCEPTOR%GO%GO:0016773	PHOSPHOTRANSFERASE ACTIVITY, ALCOHOL GROUP AS ACCEPTOR%GO%GO:0016773		478	0.310972	1.63592	0	0.0736585	1	2346	tags=24%, list=15%, signal=28%
POSITIVE REGULATION OF CELL DIFFERENTIATION%GO%GO:0045597	POSITIVE REGULATION OF CELL DIFFERENTIATION%GO%GO:0045597		265	0.329493	1.63503	0	0.0740291	1	2708	tags=24%, list=17%, signal=28%
ACTIVATING TRANSCRIPTION FACTOR BINDING%GO%GO:0033613	ACTIVATING TRANSCRIPTION FACTOR BINDING%GO%GO:0033613		41	0.451951	1.63421	0.00767754	0.0742902	1	4480	tags=49%, list=28%, signal=68%
EPO SIGNALING PATHWAY%PATHWAY INTERACTION DATABASE NCI-NATURE CURATED DATA%EPO SIGNALING PATHWAY	EPO SIGNALING PATHWAY%PATHWAY INTERACTION DATABASE NCI-NATURE CURATED DATA%EPO SIGNALING PATHWAY		31	0.480776	1.63398	0.0185185	0.0742452	1	2554	tags=35%, list=16%, signal=42%
TRANSCRIPTION INITIATION FROM RNA POLYMERASE II PROMOTER%GO%GO:0006367	TRANSCRIPTION INITIATION FROM RNA POLYMERASE II PROMOTER%GO%GO:0006367		174	0.345477	1.63394	0	0.0741007	1	2580	tags=31%, list=16%, signal=37%
PHOSPHATIDYLINOSITOL BINDING%GO%GO:0035091	PHOSPHATIDYLINOSITOL BINDING%GO%GO:0035091		90	0.38282	1.63363	0	0.0740908	1	2512	tags=31%, list=16%, signal=37%
LAMELLIPODIUM ASSEMBLY%GO%GO:0030032	LAMELLIPODIUM ASSEMBLY%GO%GO:0030032		15	0.573496	1.63309	0.0246407	0.0742018	1	3210	tags=60%, list=20%, signal=75%
RANKL%NETPATH%RANKL	RANKL%NETPATH%RANKL		83	0.3884	1.63167	0.0060241	0.0749472	1	2312	tags=30%, list=15%, signal=35%
CYTOKINE BINDING%GO%GO:0019955	CYTOKINE BINDING%GO%GO:0019955		44	0.449332	1.63118	0.00847458	0.0751093	1	3660	tags=41%, list=23%, signal=53%
SEQUENCE-SPECIFIC DNA BINDING RNA POLYMERASE II TRANSCRIPTION FACTOR ACTIVITY%GO%GO:0000981	SEQUENCE-SPECIFIC DNA BINDING RNA POLYMERASE II TRANSCRIPTION FACTOR ACTIVITY%GO%GO:0000981		168	0.345393	1.63081	0	0.0751348	1	2549	tags=27%, list=16%, signal=32%
VALIDATED TRANSCRIPTIONAL TARGETS OF DELTANP63 ISOFORMS%PATHWAY INTERACTION DATABASE NCI-NATURE CURATED DATA%VALIDATED TRANSCRIPTIONAL TARGETS OF DELTANP63 ISOFORMS	VALIDATED TRANSCRIPTIONAL TARGETS OF DELTANP63 ISOFORMS%PATHWAY INTERACTION DATABASE NCI-NATURE CURATED DATA%VALIDATED TRANSCRIPTIONAL TARGETS OF DELTANP63 ISOFORMS		45	0.43111	1.63065	0.00214133	0.075062	1	3498	tags=40%, list=22%, signal=51%
CCR1%IOB%CCR1	CCR1%IOB%CCR1		27	0.490222	1.62886	0.00645161	0.0760112	1	2312	tags=33%, list=15%, signal=39%
ESTROGEN RECEPTOR BINDING%GO%GO:0030331	ESTROGEN RECEPTOR BINDING%GO%GO:0030331		23	0.511128	1.62876	0.0144628	0.0758989	1	2138	tags=39%, list=14%, signal=45%
TRANSLOCATION OF GLUT4 TO THE PLASMA MEMBRANE%REACTOME%REACT_147867.2	TRANSLOCATION OF GLUT4 TO THE PLASMA MEMBRANE%REACTOME%REACT_147867.2		50	0.426917	1.62843	0.00218818	0.0759054	1	3626	tags=46%, list=23%, signal=60%
L1CAM INTERACTIONS%REACTOME%REACT_22205.1	L1CAM INTERACTIONS%REACTOME%REACT_22205.1		82	0.387419	1.62766	0.0063425	0.076227	1	3105	tags=34%, list=20%, signal=42%
RESPONSE TO STEROID HORMONE STIMULUS%GO%GO:0048545	RESPONSE TO STEROID HORMONE STIMULUS%GO%GO:0048545		59	0.41154	1.6267	0.00865801	0.0766397	1	3836	tags=34%, list=24%, signal=45%
GOLGI VESICLE TRANSPORT%GO%GO:0048193	GOLGI VESICLE TRANSPORT%GO%GO:0048193		135	0.355612	1.62408	0	0.0780803	1	2949	tags=36%, list=19%, signal=44%
INTRACELLULAR LIPID TRANSPORT%GO%GO:0032365	INTRACELLULAR LIPID TRANSPORT%GO%GO:0032365		17	0.567053	1.62391	0.0261438	0.0779986	1	1847	tags=47%, list=12%, signal=53%
APICAL JUNCTION COMPLEX%GO%GO:0043296	APICAL JUNCTION COMPLEX%GO%GO:0043296		59	0.412779	1.62381	0.00423729	0.0778902	1	3287	tags=41%, list=21%, signal=51%
REGULATION OF RECEPTOR INTERNALIZATION%GO%GO:0002090	REGULATION OF RECEPTOR INTERNALIZATION%GO%GO:0002090		15	0.566621	1.6225	0.0212314	0.0785502	1	1581	tags=27%, list=10%, signal=30%
PHOSPHOPROTEIN PHOSPHATASE ACTIVITY%GO%GO:0004721	PHOSPHOPROTEIN PHOSPHATASE ACTIVITY%GO%GO:0004721		111	0.36611	1.62246	0.00204499	0.0783974	1	1939	tags=26%, list=12%, signal=30%
CHROMOSOMAL PART%GO%GO:0044427	CHROMOSOMAL PART%GO%GO:0044427		352	0.316843	1.62165	0	0.0787773	1	2574	tags=28%, list=16%, signal=32%
REGULATION OF PROTEIN AUTOPHOSPHORYLATION%GO%GO:0031952	REGULATION OF PROTEIN AUTOPHOSPHORYLATION%GO%GO:0031952		16	0.566441	1.62161	0.0265306	0.0786483	1	1280	tags=25%, list=8%, signal=27%
BIOCARTA_MTOR_PATHWAY%MSIGDB_C2%BIOCARTA_MTOR_PATHWAY	BIOCARTA_MTOR_PATHWAY%MSIGDB_C2%BIOCARTA_MTOR_PATHWAY		23	0.511179	1.62116	0.0210084	0.0787508	1	2181	tags=43%, list=14%, signal=50%
MEMBRANE PROTEIN ECTODOMAIN PROTEOLYSIS%GO%GO:0006509	MEMBRANE PROTEIN ECTODOMAIN PROTEOLYSIS%GO%GO:0006509		16	0.562058	1.61964	0.0280172	0.0794699	1	3983	tags=56%, list=25%, signal=75%
TRANSPORT OF RIBONUCLEOPROTEINS INTO THE HOST NUCLEUS%REACTOME%REACT_6248.3	TRANSPORT OF RIBONUCLEOPROTEINS INTO THE HOST NUCLEUS%REACTOME%REACT_6248.3		26	0.489129	1.61932	0.0139721	0.0794983	1	3046	tags=46%, list=19%, signal=57%
SPHINGOLIPID METABOLISM%KEGG%HSA00600	SPHINGOLIPID METABOLISM%KEGG%HSA00600		32	0.457627	1.61914	0.00829876	0.0794208	1	1997	tags=44%, list=13%, signal=50%
RESPONSE TO IONIZING RADIATION%GO%GO:0010212	RESPONSE TO IONIZING RADIATION%GO%GO:0010212		57	0.41322	1.61891	0.00595238	0.0793894	1	2042	tags=32%, list=13%, signal=36%
ION TRANSPORT BY P-TYPE ATPASES%REACTOME%REACT_25149.1	ION TRANSPORT BY P-TYPE ATPASES%REACTOME%REACT_25149.1		32	0.462786	1.61876	0.0123711	0.0792933	1	2417	tags=31%, list=15%, signal=37%
REGULATION OF DNA-DEPENDENT DNA REPLICATION%GO%GO:0090329	REGULATION OF DNA-DEPENDENT DNA REPLICATION%GO%GO:0090329		22	0.508984	1.6174	0.0331858	0.0800391	1	3680	tags=55%, list=23%, signal=71%
RAC1 SIGNALING PATHWAY%PATHWAY INTERACTION DATABASE NCI-NATURE CURATED DATA%RAC1 SIGNALING PATHWAY	RAC1 SIGNALING PATHWAY%PATHWAY INTERACTION DATABASE NCI-NATURE CURATED DATA%RAC1 SIGNALING PATHWAY		54	0.419092	1.61734	0.00625	0.0799066	1	1605	tags=30%, list=10%, signal=33%
RHO GUANYL-NUCLEOTIDE EXCHANGE FACTOR ACTIVITY%GO%GO:0005089	RHO GUANYL-NUCLEOTIDE EXCHANGE FACTOR ACTIVITY%GO%GO:0005089		15	0.572101	1.61683	0.0255906	0.0800924	1	3430	tags=40%, list=22%, signal=51%
ERBB SIGNALING PATHWAY%GO%GO:0038127	ERBB SIGNALING PATHWAY%GO%GO:0038127		121	0.357579	1.61615	0.00210084	0.0803367	1	2546	tags=32%, list=16%, signal=38%
BCR%NETPATH%BCR	BCR%NETPATH%BCR		158	0.344163	1.6156	0	0.0805339	1	3125	tags=30%, list=20%, signal=38%
ST_ERK1_ERK2_MAPK_PATHWAY%MSIGDB_C2%ST_ERK1_ERK2_MAPK_PATHWAY	ST_ERK1_ERK2_MAPK_PATHWAY%MSIGDB_C2%ST_ERK1_ERK2_MAPK_PATHWAY		27	0.487707	1.61558	0.0215517	0.0803721	1	3333	tags=52%, list=21%, signal=66%
NUCLEAR DIVISION%GO%GO:0000280	NUCLEAR DIVISION%GO%GO:0000280		163	0.343822	1.61518	0	0.0804693	1	2591	tags=26%, list=16%, signal=31%
AMINO ACID BINDING%GO%GO:0016597	AMINO ACID BINDING%GO%GO:0016597		47	0.424586	1.61407	0.00612245	0.0810966	1	2971	tags=28%, list=19%, signal=34%
NUCLEAR MEMBRANE%GO%GO:0031965	NUCLEAR MEMBRANE%GO%GO:0031965		103	0.374049	1.6131	0.00420168	0.0815185	1	3183	tags=38%, list=20%, signal=47%
REGULATION OF CELL JUNCTION ASSEMBLY%GO%GO:1901888	REGULATION OF CELL JUNCTION ASSEMBLY%GO%GO:1901888		26	0.496468	1.61299	0.0241228	0.0814231	1	5144	tags=62%, list=33%, signal=91%
TOLL-LIKE RECEPTOR 1 SIGNALING PATHWAY%GO%GO:0034130	TOLL-LIKE RECEPTOR 1 SIGNALING PATHWAY%GO%GO:0034130		68	0.394751	1.61292	0.0021978	0.081296	1	2661	tags=34%, list=17%, signal=41%
SIGNALLING TO P38 VIA RIT AND RIN%REACTOME%REACT_12077.2	SIGNALLING TO P38 VIA RIT AND RIN%REACTOME%REACT_12077.2		20	0.527294	1.61262	0.0280172	0.0812964	1	2008	tags=50%, list=13%, signal=57%
TRAIL%IOB%TRAIL	TRAIL%IOB%TRAIL		55	0.411613	1.61242	0.00440529	0.0812754	1	2491	tags=33%, list=16%, signal=39%
CELL-CELL JUNCTION ASSEMBLY%GO%GO:0007043	CELL-CELL JUNCTION ASSEMBLY%GO%GO:0007043		51	0.417348	1.61198	0.0209644	0.0814104	1	1841	tags=27%, list=12%, signal=31%
GTPASE ACTIVATOR ACTIVITY%GO%GO:0005096	GTPASE ACTIVATOR ACTIVITY%GO%GO:0005096		104	0.366892	1.61167	0.00873363	0.0814338	1	1841	tags=24%, list=12%, signal=27%
LIGAND-DEPENDENT NUCLEAR RECEPTOR BINDING%GO%GO:0016922	LIGAND-DEPENDENT NUCLEAR RECEPTOR BINDING%GO%GO:0016922		15	0.570591	1.61146	0.0244898	0.0813971	1	1561	tags=40%, list=10%, signal=44%
RECOMBINATIONAL REPAIR%GO%GO:0000725	RECOMBINATIONAL REPAIR%GO%GO:0000725		39	0.440821	1.61045	0.0143737	0.0818838	1	2431	tags=36%, list=15%, signal=42%
EPIDERMAL GROWTH FACTOR RECEPTOR SIGNALING PATHWAY%GO%GO:0007173	EPIDERMAL GROWTH FACTOR RECEPTOR SIGNALING PATHWAY%GO%GO:0007173		120	0.359514	1.60973	0.0019802	0.0821188	1	2546	tags=33%, list=16%, signal=38%
CELLULAR RESPONSE TO CALCIUM ION%GO%GO:0071277	CELLULAR RESPONSE TO CALCIUM ION%GO%GO:0071277		17	0.550937	1.6095	0.0215517	0.0820774	1	3563	tags=47%, list=23%, signal=61%
NON-RECOMBINATIONAL REPAIR%GO%GO:0000726	NON-RECOMBINATIONAL REPAIR%GO%GO:0000726		16	0.557812	1.60948	0.0228216	0.0819171	1	1680	tags=38%, list=11%, signal=42%
MITOSIS%GO%GO:0007067	MITOSIS%GO%GO:0007067		163	0.343822	1.60911	0	0.0820045	1	2591	tags=26%, list=16%, signal=31%
ACTIVATION OF INNATE IMMUNE RESPONSE%GO%GO:0002218	ACTIVATION OF INNATE IMMUNE RESPONSE%GO%GO:0002218		110	0.362366	1.60856	0	0.0822557	1	3381	tags=38%, list=21%, signal=48%
DEVELOPMENTAL BIOLOGY%REACTOME%REACT_111045.1	DEVELOPMENTAL BIOLOGY%REACTOME%REACT_111045.1		361	0.312897	1.60813	0	0.0823731	1	2351	tags=24%, list=15%, signal=27%
REGULATION OF SMALL GTPASE MEDIATED SIGNAL TRANSDUCTION%GO%GO:0051056	REGULATION OF SMALL GTPASE MEDIATED SIGNAL TRANSDUCTION%GO%GO:0051056		238	0.327669	1.60799	0	0.0822791	1	2354	tags=23%, list=15%, signal=27%
EPITHELIAL TO MESENCHYMAL TRANSITION%GO%GO:0001837	EPITHELIAL TO MESENCHYMAL TRANSITION%GO%GO:0001837		34	0.459334	1.60787	0.00641026	0.0821758	1	4987	tags=59%, list=32%, signal=86%
RHYTHMIC PROCESS%GO%GO:0048511	RHYTHMIC PROCESS%GO%GO:0048511		45	0.436336	1.60745	0.0143149	0.0822868	1	3931	tags=47%, list=25%, signal=62%
TNFALPHA%NETPATH%TNFALPHA	TNFALPHA%NETPATH%TNFALPHA		267	0.325136	1.60697	0	0.0824863	1	2346	tags=27%, list=15%, signal=31%
REGULATION OF DOUBLE-STRAND BREAK REPAIR%GO%GO:2000779	REGULATION OF DOUBLE-STRAND BREAK REPAIR%GO%GO:2000779		17	0.539251	1.60676	0.0143443	0.0824475	1	625	tags=29%, list=4%, signal=31%
TRAF6 MEDIATED IRF7 ACTIVATION%REACTOME%REACT_24938.1	TRAF6 MEDIATED IRF7 ACTIVATION%REACTOME%REACT_24938.1		19	0.517609	1.60599	0.0339367	0.0828174	1	3381	tags=58%, list=21%, signal=74%
NUCLEAR-TRANSCRIBED MRNA POLY(A) TAIL SHORTENING%GO%GO:0000289	NUCLEAR-TRANSCRIBED MRNA POLY(A) TAIL SHORTENING%GO%GO:0000289		22	0.503653	1.60574	0.0163265	0.0828275	1	4331	tags=59%, list=28%, signal=81%
TRK RECEPTOR SIGNALING MEDIATED BY THE MAPK PATHWAY%PATHWAY INTERACTION DATABASE NCI-NATURE CURATED DATA%TRK RECEPTOR SIGNALING MEDIATED BY THE MAPK PATHWAY	TRK RECEPTOR SIGNALING MEDIATED BY THE MAPK PATHWAY%PATHWAY INTERACTION DATABASE NCI-NATURE CURATED DATA%TRK RECEPTOR SIGNALING MEDIATED BY THE MAPK PATHWAY		33	0.455677	1.60509	0.0104384	0.0830942	1	2008	tags=30%, list=13%, signal=35%
CORE PROMOTER PROXIMAL REGION SEQUENCE-SPECIFIC DNA BINDING%GO%GO:0000987	CORE PROMOTER PROXIMAL REGION SEQUENCE-SPECIFIC DNA BINDING%GO%GO:0000987		22	0.511034	1.60465	0.0262097	0.0832322	1	2968	tags=45%, list=19%, signal=56%
IMMUNE RESPONSE-REGULATING SIGNALING PATHWAY%GO%GO:0002764	IMMUNE RESPONSE-REGULATING SIGNALING PATHWAY%GO%GO:0002764		187	0.332203	1.60459	0.00203666	0.0830982	1	4034	tags=38%, list=26%, signal=50%
IGF1R SIGNALING CASCADE%REACTOME%REACT_150210.2	IGF1R SIGNALING CASCADE%REACTOME%REACT_150210.2		70	0.389677	1.60408	0.00607287	0.0832667	1	2828	tags=40%, list=18%, signal=49%
BETA1 INTEGRIN CELL SURFACE INTERACTIONS%PATHWAY INTERACTION DATABASE NCI-NATURE CURATED DATA%BETA1 INTEGRIN CELL SURFACE INTERACTIONS	BETA1 INTEGRIN CELL SURFACE INTERACTIONS%PATHWAY INTERACTION DATABASE NCI-NATURE CURATED DATA%BETA1 INTEGRIN CELL SURFACE INTERACTIONS		63	0.402162	1.60374	0.00436681	0.0833157	1	3663	tags=40%, list=23%, signal=52%
SPHINGOLIPID BIOSYNTHETIC PROCESS%GO%GO:0030148	SPHINGOLIPID BIOSYNTHETIC PROCESS%GO%GO:0030148		44	0.4283	1.60343	0.01222	0.0833614	1	1997	tags=34%, list=13%, signal=39%
CELL JUNCTION%GO%GO:0030054	CELL JUNCTION%GO%GO:0030054		271	0.322773	1.60245	0	0.0838667	1	3287	tags=30%, list=21%, signal=37%
SMAD BINDING%GO%GO:0046332	SMAD BINDING%GO%GO:0046332		47	0.429937	1.60143	0.012	0.0843785	1	2580	tags=38%, list=16%, signal=46%
ID%NETPATH%ID	ID%NETPATH%ID		30	0.476223	1.60085	0.021645	0.0846837	1	2042	tags=37%, list=13%, signal=42%
CAVEOLA%GO%GO:0005901	CAVEOLA%GO%GO:0005901		35	0.460607	1.59981	0.015444	0.0852746	1	3834	tags=49%, list=24%, signal=64%
EXOPEPTIDASE ACTIVITY%GO%GO:0008238	EXOPEPTIDASE ACTIVITY%GO%GO:0008238		46	0.432488	1.59919	0.0103093	0.0855293	1	4089	tags=41%, list=26%, signal=56%
NUCLEAR ENVELOPE%GO%GO:0005635	NUCLEAR ENVELOPE%GO%GO:0005635		175	0.337533	1.5983	0	0.0859139	1	3183	tags=33%, list=20%, signal=41%
REGULATION OF ACTIN POLYMERIZATION OR DEPOLYMERIZATION%GO%GO:0008064	REGULATION OF ACTIN POLYMERIZATION OR DEPOLYMERIZATION%GO%GO:0008064		47	0.421963	1.59804	0.0118812	0.085888	1	2354	tags=26%, list=15%, signal=30%
REGULATION OF GLYCOLYSIS%GO%GO:0006110	REGULATION OF GLYCOLYSIS%GO%GO:0006110		18	0.534862	1.59746	0.021645	0.0861305	1	2828	tags=33%, list=18%, signal=41%
MAINTENANCE OF LOCATION IN CELL%GO%GO:0051651	MAINTENANCE OF LOCATION IN CELL%GO%GO:0051651		71	0.38516	1.59731	0.00402414	0.0860625	1	3018	tags=34%, list=19%, signal=42%
CELL JUNCTION ORGANIZATION%GO%GO:0034330	CELL JUNCTION ORGANIZATION%GO%GO:0034330		130	0.353205	1.59704	0.00444444	0.0860957	1	3782	tags=38%, list=24%, signal=50%
POSITIVE REGULATION OF CYTOKINE BIOSYNTHETIC PROCESS%GO%GO:0042108	POSITIVE REGULATION OF CYTOKINE BIOSYNTHETIC PROCESS%GO%GO:0042108		32	0.453436	1.59661	0.0153257	0.0862145	1	4399	tags=56%, list=28%, signal=78%
SOS-MEDIATED SIGNALLING%REACTOME%REACT_524.3	SOS-MEDIATED SIGNALLING%REACTOME%REACT_524.3		19	0.530931	1.59645	0.033543	0.0861466	1	2046	tags=53%, list=13%, signal=60%
REGULATION OF RAS FAMILY ACTIVATION%PATHWAY INTERACTION DATABASE NCI-NATURE CURATED DATA%REGULATION OF RAS FAMILY ACTIVATION	REGULATION OF RAS FAMILY ACTIVATION%PATHWAY INTERACTION DATABASE NCI-NATURE CURATED DATA%REGULATION OF RAS FAMILY ACTIVATION		33	0.456296	1.59644	0.00835073	0.0859816	1	1606	tags=24%, list=10%, signal=27%
POST-GOLGI VESICLE-MEDIATED TRANSPORT%GO%GO:0006892	POST-GOLGI VESICLE-MEDIATED TRANSPORT%GO%GO:0006892		68	0.396644	1.59605	0.00816326	0.0860726	1	3294	tags=43%, list=21%, signal=54%
REGULATION OF CATABOLIC PROCESS%GO%GO:0009894	REGULATION OF CATABOLIC PROCESS%GO%GO:0009894		383	0.306643	1.59591	0	0.0860233	1	2055	tags=22%, list=13%, signal=24%
PEPTIDASE ACTIVITY, ACTING ON L-AMINO ACID PEPTIDES%GO%GO:0070011	PEPTIDASE ACTIVITY, ACTING ON L-AMINO ACID PEPTIDES%GO%GO:0070011		242	0.325087	1.59587	0	0.0858829	1	2977	tags=28%, list=19%, signal=34%
PROTEIN LOCALIZATION TO NUCLEUS%GO%GO:0034504	PROTEIN LOCALIZATION TO NUCLEUS%GO%GO:0034504		78	0.383654	1.59565	0.00400802	0.0858776	1	3040	tags=38%, list=19%, signal=47%
LAMELLIPODIUM%GO%GO:0030027	LAMELLIPODIUM%GO%GO:0030027		66	0.395496	1.5952	0.0105932	0.0860307	1	3287	tags=41%, list=21%, signal=51%
ER TO GOLGI TRANSPORT VESICLE MEMBRANE%GO%GO:0012507	ER TO GOLGI TRANSPORT VESICLE MEMBRANE%GO%GO:0012507		29	0.46288	1.59392	0.012474	0.0868104	1	3809	tags=41%, list=24%, signal=54%
NEGATIVE REGULATION OF LEUKOCYTE ACTIVATION%GO%GO:0002695	NEGATIVE REGULATION OF LEUKOCYTE ACTIVATION%GO%GO:0002695		43	0.426688	1.59285	0.0122449	0.0873701	1	4223	tags=37%, list=27%, signal=51%
BIOCARTA_IL6_PATHWAY%MSIGDB_C2%BIOCARTA_IL6_PATHWAY	BIOCARTA_IL6_PATHWAY%MSIGDB_C2%BIOCARTA_IL6_PATHWAY		22	0.512188	1.59276	0.0230126	0.0872665	1	2008	tags=36%, list=13%, signal=42%
REGULATION OF ACTIN FILAMENT LENGTH%GO%GO:0030832	REGULATION OF ACTIN FILAMENT LENGTH%GO%GO:0030832		48	0.415707	1.59177	0.00896861	0.0877676	1	2354	tags=25%, list=15%, signal=29%
VACUOLAR TRANSPORT%GO%GO:0007034	VACUOLAR TRANSPORT%GO%GO:0007034		34	0.45902	1.5914	0.0107991	0.0878226	1	2758	tags=44%, list=18%, signal=53%
SIGNALING BY CONSTITUTIVELY ACTIVE EGFR%REACTOME%REACT_115852.2	SIGNALING BY CONSTITUTIVELY ACTIVE EGFR%REACTOME%REACT_115852.2		17	0.543107	1.5913	0.0304878	0.0877183	1	754	tags=41%, list=5%, signal=43%
AGING%GO%GO:0007568	AGING%GO%GO:0007568		53	0.414424	1.59116	0.0152174	0.0876347	1	2008	tags=28%, list=13%, signal=32%
NEGATIVE REGULATION OF CELL DEATH%GO%GO:0060548	NEGATIVE REGULATION OF CELL DEATH%GO%GO:0060548		357	0.311028	1.58993	0	0.0883649	1	3210	tags=26%, list=20%, signal=32%
ATPASE ACTIVITY%GO%GO:0016887	ATPASE ACTIVITY%GO%GO:0016887		182	0.335053	1.58982	0	0.0882518	1	2420	tags=29%, list=15%, signal=34%
POSITIVE REGULATION OF INNATE IMMUNE RESPONSE%GO%GO:0045089	POSITIVE REGULATION OF INNATE IMMUNE RESPONSE%GO%GO:0045089		129	0.348245	1.5896	0	0.0882254	1	3381	tags=36%, list=21%, signal=45%
UROKINASE-TYPE PLASMINOGEN ACTIVATOR (UPA) AND UPAR-MEDIATED SIGNALING%PATHWAY INTERACTION DATABASE NCI-NATURE CURATED DATA%UROKINASE-TYPE PLASMINOGEN ACTIVATOR (UPA) AND UPAR-MEDIATED SIGNALING	UROKINASE-TYPE PLASMINOGEN ACTIVATOR (UPA) AND UPAR-MEDIATED SIGNALING%PATHWAY INTERACTION DATABASE NCI-NATURE CURATED DATA%UROKINASE-TYPE PLASMINOGEN ACTIVATOR (UPA) AND UPAR-MEDIATED SIGNALING		36	0.448452	1.58923	0.021322	0.088359	1	4938	tags=53%, list=31%, signal=77%
NEURAL PRECURSOR CELL PROLIFERATION%GO%GO:0061351	NEURAL PRECURSOR CELL PROLIFERATION%GO%GO:0061351		19	0.524681	1.589	0.0328947	0.0882866	1	815	tags=26%, list=5%, signal=28%
REGULATION OF DENDRITE MORPHOGENESIS%GO%GO:0048814	REGULATION OF DENDRITE MORPHOGENESIS%GO%GO:0048814		26	0.480268	1.58886	0.0186722	0.0882459	1	2329	tags=35%, list=15%, signal=41%
CELLULAR RESPONSE TO ORGANIC NITROGEN%GO%GO:0071417	CELLULAR RESPONSE TO ORGANIC NITROGEN%GO%GO:0071417		225	0.32467	1.58824	0	0.0884933	1	2181	tags=25%, list=14%, signal=29%
SMOOTH MUSCLE CONTRACTION%GO%GO:0006939	SMOOTH MUSCLE CONTRACTION%GO%GO:0006939		22	0.512798	1.58743	0.0267261	0.0888694	1	101	tags=14%, list=1%, signal=14%
REGULATION OF OSTEOBLAST DIFFERENTIATION%GO%GO:0045667	REGULATION OF OSTEOBLAST DIFFERENTIATION%GO%GO:0045667		53	0.413001	1.58721	0.010142	0.0888502	1	3680	tags=36%, list=23%, signal=47%
GENITALIA DEVELOPMENT%GO%GO:0048806	GENITALIA DEVELOPMENT%GO%GO:0048806		15	0.550663	1.58642	0.0296443	0.0892016	1	3117	tags=47%, list=20%, signal=58%
TRAIL SIGNALING PATHWAY%PATHWAY INTERACTION DATABASE NCI-NATURE CURATED DATA%TRAIL SIGNALING PATHWAY	TRAIL SIGNALING PATHWAY%PATHWAY INTERACTION DATABASE NCI-NATURE CURATED DATA%TRAIL SIGNALING PATHWAY		25	0.482983	1.58625	0.0285088	0.0891511	1	2491	tags=44%, list=16%, signal=52%
BIOCARTA_CXCR4_PATHWAY%MSIGDB_C2%BIOCARTA_CXCR4_PATHWAY	BIOCARTA_CXCR4_PATHWAY%MSIGDB_C2%BIOCARTA_CXCR4_PATHWAY		23	0.49668	1.58605	0.0310559	0.0891262	1	2312	tags=39%, list=15%, signal=46%
INSULIN-MEDIATED GLUCOSE TRANSPORT%PATHWAY INTERACTION DATABASE NCI-NATURE CURATED DATA%INSULIN-MEDIATED GLUCOSE TRANSPORT	INSULIN-MEDIATED GLUCOSE TRANSPORT%PATHWAY INTERACTION DATABASE NCI-NATURE CURATED DATA%INSULIN-MEDIATED GLUCOSE TRANSPORT		27	0.474731	1.58549	0.022449	0.0893458	1	1890	tags=30%, list=12%, signal=34%
CELL JUNCTION ASSEMBLY%GO%GO:0034329	CELL JUNCTION ASSEMBLY%GO%GO:0034329		113	0.359436	1.58509	0.0021978	0.0895059	1	1925	tags=24%, list=12%, signal=27%
REGULATION OF NUCLEAR SMAD2 3 SIGNALING%PATHWAY INTERACTION DATABASE NCI-NATURE CURATED DATA%REGULATION OF NUCLEAR SMAD2 3 SIGNALING	REGULATION OF NUCLEAR SMAD2 3 SIGNALING%PATHWAY INTERACTION DATABASE NCI-NATURE CURATED DATA%REGULATION OF NUCLEAR SMAD2 3 SIGNALING		74	0.385054	1.58421	0.0038835	0.0899545	1	3266	tags=35%, list=21%, signal=44%
DEADENYLATION OF MRNA%REACTOME%REACT_20514.1	DEADENYLATION OF MRNA%REACTOME%REACT_20514.1		22	0.503653	1.58412	0.00843882	0.0898722	1	4331	tags=59%, list=28%, signal=81%
CHROMATIN ORGANIZATION%GO%GO:0006325	CHROMATIN ORGANIZATION%GO%GO:0006325		299	0.316973	1.58342	0	0.0901504	1	2148	tags=25%, list=14%, signal=28%
SIGNALING BY TYPE 1 INSULIN-LIKE GROWTH FACTOR 1 RECEPTOR (IGF1R)%REACTOME%REACT_150359.2	SIGNALING BY TYPE 1 INSULIN-LIKE GROWTH FACTOR 1 RECEPTOR (IGF1R)%REACTOME%REACT_150359.2		70	0.389677	1.58339	0.0107527	0.0900065	1	2828	tags=40%, list=18%, signal=49%
RESPONSE TO INSULIN STIMULUS%GO%GO:0032868	RESPONSE TO INSULIN STIMULUS%GO%GO:0032868		142	0.345474	1.58336	0.00406504	0.0898633	1	2828	tags=32%, list=18%, signal=39%
MAINTENANCE OF PROTEIN LOCATION IN CELL%GO%GO:0032507	MAINTENANCE OF PROTEIN LOCATION IN CELL%GO%GO:0032507		66	0.389677	1.58328	0.00206612	0.0897514	1	1773	tags=26%, list=11%, signal=29%
EYE DEVELOPMENT%GO%GO:0001654	EYE DEVELOPMENT%GO%GO:0001654		91	0.369961	1.58326	0.00212766	0.0895926	1	3906	tags=34%, list=25%, signal=45%
SOLUTE:CATION SYMPORTER ACTIVITY%GO%GO:0015294	SOLUTE:CATION SYMPORTER ACTIVITY%GO%GO:0015294		25	0.486574	1.58299	0.0251046	0.08963	1	4588	tags=68%, list=29%, signal=96%
ER TO GOLGI TRANSPORT VESICLE%GO%GO:0030134	ER TO GOLGI TRANSPORT VESICLE%GO%GO:0030134		32	0.460997	1.5829	0.021692	0.0895134	1	3405	tags=38%, list=22%, signal=48%
NEGATIVE REGULATION OF TRANSCRIPTION FROM RNA POLYMERASE II PROMOTER%GO%GO:0000122	NEGATIVE REGULATION OF TRANSCRIPTION FROM RNA POLYMERASE II PROMOTER%GO%GO:0000122		308	0.31148	1.58221	0	0.0897929	1	2741	tags=26%, list=17%, signal=31%
MAINTENANCE OF PROTEIN LOCATION%GO%GO:0045185	MAINTENANCE OF PROTEIN LOCATION%GO%GO:0045185		73	0.382956	1.58137	0.00631579	0.0902757	1	3018	tags=34%, list=19%, signal=42%
FANCONI ANEMIA PATHWAY%PATHWAY INTERACTION DATABASE NCI-NATURE CURATED DATA%FANCONI ANEMIA PATHWAY	FANCONI ANEMIA PATHWAY%PATHWAY INTERACTION DATABASE NCI-NATURE CURATED DATA%FANCONI ANEMIA PATHWAY		45	0.416905	1.581	0.012931	0.0904063	1	3187	tags=38%, list=20%, signal=47%
REGULATION OF EPIDERMIS DEVELOPMENT%GO%GO:0045682	REGULATION OF EPIDERMIS DEVELOPMENT%GO%GO:0045682		19	0.512681	1.57963	0.0293501	0.0912131	1	977	tags=21%, list=6%, signal=22%
BIOCARTA_SPRY_PATHWAY%MSIGDB_C2%BIOCARTA_SPRY_PATHWAY	BIOCARTA_SPRY_PATHWAY%MSIGDB_C2%BIOCARTA_SPRY_PATHWAY		17	0.546675	1.57919	0.0226804	0.0913343	1	2615	tags=41%, list=17%, signal=49%
REGULATION OF PROTEIN TRANSPORT%GO%GO:0051223	REGULATION OF PROTEIN TRANSPORT%GO%GO:0051223		183	0.330342	1.57896	0	0.0913116	1	2447	tags=24%, list=16%, signal=28%
CHROMATIN BINDING%GO%GO:0003682	CHROMATIN BINDING%GO%GO:0003682		124	0.352595	1.57844	0.00429185	0.0915124	1	1050	tags=17%, list=7%, signal=18%
REGULATION OF NUCLEAR BETA CATENIN SIGNALING AND TARGET GENE TRANSCRIPTION%PATHWAY INTERACTION DATABASE NCI-NATURE CURATED DATA%REGULATION OF NUCLEAR BETA CATENIN SIGNALING AND TARGET GENE TRANSCRIPTION	REGULATION OF NUCLEAR BETA CATENIN SIGNALING AND TARGET GENE TRANSCRIPTION%PATHWAY INTERACTION DATABASE NCI-NATURE CURATED DATA%REGULATION OF NUCLEAR BETA CATENIN SIGNALING AND TARGET GENE TRANSCRIPTION		68	0.393892	1.57841	0.0103306	0.0913587	1	2299	tags=29%, list=15%, signal=34%
DOWNSTREAM SIGNAL TRANSDUCTION%REACTOME%REACT_17025.4	DOWNSTREAM SIGNAL TRANSDUCTION%REACTOME%REACT_17025.4		126	0.350798	1.57839	0	0.0912054	1	2248	tags=28%, list=14%, signal=32%
NEGATIVE REGULATION OF PROGRAMMED CELL DEATH%GO%GO:0043069	NEGATIVE REGULATION OF PROGRAMMED CELL DEATH%GO%GO:0043069		349	0.310141	1.5783	0	0.0911074	1	3190	tags=26%, list=20%, signal=31%
GOLGI TO PLASMA MEMBRANE PROTEIN TRANSPORT%GO%GO:0043001	GOLGI TO PLASMA MEMBRANE PROTEIN TRANSPORT%GO%GO:0043001		15	0.563937	1.57748	0.0237069	0.0915298	1	2850	tags=60%, list=18%, signal=73%
BIOCARTA_G1_PATHWAY%MSIGDB_C2%BIOCARTA_G1_PATHWAY	BIOCARTA_G1_PATHWAY%MSIGDB_C2%BIOCARTA_G1_PATHWAY		28	0.47545	1.57687	0.0192719	0.0917819	1	3266	tags=39%, list=21%, signal=49%
DOUBLE-STRAND BREAK REPAIR VIA HOMOLOGOUS RECOMBINATION%GO%GO:0000724	DOUBLE-STRAND BREAK REPAIR VIA HOMOLOGOUS RECOMBINATION%GO%GO:0000724		39	0.440821	1.57576	0.00655022	0.0924786	1	2431	tags=36%, list=15%, signal=42%
APICAL JUNCTION ASSEMBLY%GO%GO:0043297	APICAL JUNCTION ASSEMBLY%GO%GO:0043297		30	0.463345	1.57573	0.0123967	0.0923438	1	2266	tags=40%, list=14%, signal=47%
GTPASE REGULATOR ACTIVITY%GO%GO:0030695	GTPASE REGULATOR ACTIVITY%GO%GO:0030695		222	0.323051	1.57565	0	0.0922333	1	1886	tags=22%, list=12%, signal=24%
NETRIN-MEDIATED SIGNALING EVENTS%PATHWAY INTERACTION DATABASE NCI-NATURE CURATED DATA%NETRIN-MEDIATED SIGNALING EVENTS	NETRIN-MEDIATED SIGNALING EVENTS%PATHWAY INTERACTION DATABASE NCI-NATURE CURATED DATA%NETRIN-MEDIATED SIGNALING EVENTS		31	0.46162	1.57499	0.0208333	0.0924614	1	3049	tags=45%, list=19%, signal=56%
MACROMOLECULE GLYCOSYLATION%GO%GO:0043413	MACROMOLECULE GLYCOSYLATION%GO%GO:0043413		173	0.33226	1.57473	0	0.0924797	1	3119	tags=31%, list=20%, signal=38%
HISTONE BINDING%GO%GO:0042393	HISTONE BINDING%GO%GO:0042393		90	0.370575	1.57303	0.0043573	0.0936152	1	1516	tags=26%, list=10%, signal=28%
POSITIVE REGULATION OF PHOSPHORYLATION%GO%GO:0042327	POSITIVE REGULATION OF PHOSPHORYLATION%GO%GO:0042327		414	0.300809	1.57284	0	0.0935727	1	2699	tags=25%, list=17%, signal=30%
SYMPORTER ACTIVITY%GO%GO:0015293	SYMPORTER ACTIVITY%GO%GO:0015293		26	0.479336	1.57247	0.037422	0.0936897	1	4588	tags=65%, list=29%, signal=92%
INSULIN SIGNALING PATHWAY%KEGG%HSA04910	INSULIN SIGNALING PATHWAY%KEGG%HSA04910		124	0.346337	1.57241	0.00209205	0.0935652	1	2181	tags=27%, list=14%, signal=31%
NEGATIVE REGULATION OF APOPTOTIC PROCESS%GO%GO:0043066	NEGATIVE REGULATION OF APOPTOTIC PROCESS%GO%GO:0043066		342	0.306784	1.57082	0	0.0945467	1	3190	tags=25%, list=20%, signal=31%
PYROPHOSPHATASE ACTIVITY%GO%GO:0016462	PYROPHOSPHATASE ACTIVITY%GO%GO:0016462		388	0.301051	1.57033	0	0.0947176	1	2887	tags=29%, list=18%, signal=35%
TOLL LIKE RECEPTOR 7 8 (TLR7 8) CASCADE%REACTOME%REACT_9020.4	TOLL LIKE RECEPTOR 7 8 (TLR7 8) CASCADE%REACTOME%REACT_9020.4		84	0.368365	1.56998	0.00622407	0.094856	1	3624	tags=43%, list=23%, signal=55%
NUCLEOSIDE-TRIPHOSPHATASE REGULATOR ACTIVITY%GO%GO:0060589	NUCLEOSIDE-TRIPHOSPHATASE REGULATOR ACTIVITY%GO%GO:0060589		228	0.319216	1.5691	0	0.0952823	1	2055	tags=22%, list=13%, signal=25%
INNATE IMMUNE RESPONSE-ACTIVATING SIGNAL TRANSDUCTION%GO%GO:0002758	INNATE IMMUNE RESPONSE-ACTIVATING SIGNAL TRANSDUCTION%GO%GO:0002758		102	0.362346	1.56865	0.00211864	0.0954589	1	3381	tags=38%, list=21%, signal=48%
MYD88-INDEPENDENT CASCADE%REACTOME%REACT_6809.8	MYD88-INDEPENDENT CASCADE%REACTOME%REACT_6809.8		94	0.359796	1.56863	0.00437637	0.0953006	1	2343	tags=30%, list=15%, signal=35%
HISTONE MONOUBIQUITINATION%GO%GO:0010390	HISTONE MONOUBIQUITINATION%GO%GO:0010390		19	0.528449	1.56842	0.0246407	0.0952846	1	3422	tags=58%, list=22%, signal=74%
CELLULAR RESPONSE TO NITROGEN COMPOUND%GO%GO:1901699	CELLULAR RESPONSE TO NITROGEN COMPOUND%GO%GO:1901699		241	0.315383	1.56812	0	0.0953392	1	2299	tags=26%, list=15%, signal=30%
INTERNAL SIDE OF PLASMA MEMBRANE%GO%GO:0009898	INTERNAL SIDE OF PLASMA MEMBRANE%GO%GO:0009898		76	0.376661	1.56719	0.00816326	0.0957804	1	2299	tags=29%, list=15%, signal=34%
HEPATICOBILIARY SYSTEM DEVELOPMENT%GO%GO:0061008	HEPATICOBILIARY SYSTEM DEVELOPMENT%GO%GO:0061008		20	0.503614	1.56719	0.0292887	0.0956202	1	3959	tags=45%, list=25%, signal=60%
GRB2 EVENTS IN ERBB2 SIGNALING%REACTOME%REACT_115854.1	GRB2 EVENTS IN ERBB2 SIGNALING%REACTOME%REACT_115854.1		25	0.489028	1.56659	0.032538	0.0958966	1	2008	tags=40%, list=13%, signal=46%
NGF%IOB%NGF	NGF%IOB%NGF		21	0.501532	1.56615	0.0231579	0.0960439	1	2008	tags=48%, list=13%, signal=55%
REGULATION OF BONE MINERALIZATION%GO%GO:0030500	REGULATION OF BONE MINERALIZATION%GO%GO:0030500		37	0.435162	1.56531	0.0150862	0.0965156	1	2522	tags=30%, list=16%, signal=35%
TOLL-LIKE RECEPTOR 2 SIGNALING PATHWAY%GO%GO:0034134	TOLL-LIKE RECEPTOR 2 SIGNALING PATHWAY%GO%GO:0034134		70	0.380298	1.56514	0.00210526	0.0964747	1	3381	tags=40%, list=21%, signal=51%
INTRACELLULAR PROTEIN KINASE CASCADE%GO%GO:0007243	INTRACELLULAR PROTEIN KINASE CASCADE%GO%GO:0007243		266	0.315557	1.56464	0	0.0966773	1	2166	tags=23%, list=14%, signal=27%
IL27-MEDIATED SIGNALING EVENTS%PATHWAY INTERACTION DATABASE NCI-NATURE CURATED DATA%IL27-MEDIATED SIGNALING EVENTS	IL27-MEDIATED SIGNALING EVENTS%PATHWAY INTERACTION DATABASE NCI-NATURE CURATED DATA%IL27-MEDIATED SIGNALING EVENTS		21	0.505229	1.56463	0.0159046	0.096512	1	1577	tags=24%, list=10%, signal=26%
HYDROLASE ACTIVITY, ACTING ON ACID ANHYDRIDES, IN PHOSPHORUS-CONTAINING ANHYDRIDES%GO%GO:0016818	HYDROLASE ACTIVITY, ACTING ON ACID ANHYDRIDES, IN PHOSPHORUS-CONTAINING ANHYDRIDES%GO%GO:0016818		388	0.301051	1.56386	0	0.0968845	1	2887	tags=29%, list=18%, signal=35%
RESPONSE TO GROWTH HORMONE STIMULUS%GO%GO:0060416	RESPONSE TO GROWTH HORMONE STIMULUS%GO%GO:0060416		24	0.476086	1.56367	0.0209644	0.0968404	1	2046	tags=33%, list=13%, signal=38%
PHOSPHOPROTEIN BINDING%GO%GO:0051219	PHOSPHOPROTEIN BINDING%GO%GO:0051219		21	0.497573	1.56341	0.0254237	0.0969151	1	2081	tags=38%, list=13%, signal=44%
NEGATIVE REGULATION OF CELLULAR RESPONSE TO GROWTH FACTOR STIMULUS%GO%GO:0090288	NEGATIVE REGULATION OF CELLULAR RESPONSE TO GROWTH FACTOR STIMULUS%GO%GO:0090288		67	0.38457	1.56301	0.0103734	0.0970588	1	3117	tags=39%, list=20%, signal=48%
AMOEBIASIS%KEGG%HSA05146	AMOEBIASIS%KEGG%HSA05146		87	0.368994	1.56263	0.00420168	0.0971841	1	4457	tags=40%, list=28%, signal=56%
REGULATION OF DNA-DEPENDENT TRANSCRIPTION IN RESPONSE TO STRESS%GO%GO:0043620	REGULATION OF DNA-DEPENDENT TRANSCRIPTION IN RESPONSE TO STRESS%GO%GO:0043620		39	0.436957	1.56214	0.0147679	0.0973725	1	2132	tags=33%, list=14%, signal=38%
GLYCOPROTEIN BIOSYNTHETIC PROCESS%GO%GO:0009101	GLYCOPROTEIN BIOSYNTHETIC PROCESS%GO%GO:0009101		210	0.324082	1.56173	0	0.097512	1	3119	tags=31%, list=20%, signal=38%
PEPTIDYL-THREONINE MODIFICATION%GO%GO:0018210	PEPTIDYL-THREONINE MODIFICATION%GO%GO:0018210		28	0.463475	1.56144	0.0375783	0.0975437	1	4480	tags=64%, list=28%, signal=90%
MAPK CASCADE%GO%GO:0000165	MAPK CASCADE%GO%GO:0000165		139	0.342312	1.56042	0	0.0980753	1	1759	tags=22%, list=11%, signal=25%
ATF-2 TRANSCRIPTION FACTOR NETWORK%PATHWAY INTERACTION DATABASE NCI-NATURE CURATED DATA%ATF-2 TRANSCRIPTION FACTOR NETWORK	ATF-2 TRANSCRIPTION FACTOR NETWORK%PATHWAY INTERACTION DATABASE NCI-NATURE CURATED DATA%ATF-2 TRANSCRIPTION FACTOR NETWORK		53	0.402807	1.56038	0.00225734	0.0979283	1	1850	tags=23%, list=12%, signal=26%
CELLULAR RESPONSE TO INSULIN STIMULUS%GO%GO:0032869	CELLULAR RESPONSE TO INSULIN STIMULUS%GO%GO:0032869		137	0.339358	1.5598	0	0.098208	1	2828	tags=32%, list=18%, signal=39%
CELLULAR RESPONSE TO GROWTH HORMONE STIMULUS%GO%GO:0071378	CELLULAR RESPONSE TO GROWTH HORMONE STIMULUS%GO%GO:0071378		23	0.482908	1.55919	0.0246407	0.0984766	1	2046	tags=35%, list=13%, signal=40%
PROTEIN GLYCOSYLATION%GO%GO:0006486	PROTEIN GLYCOSYLATION%GO%GO:0006486		172	0.332432	1.55912	0	0.0983547	1	3119	tags=31%, list=20%, signal=38%
TOLL LIKE RECEPTOR 3 (TLR3) CASCADE%REACTOME%REACT_6783.8	TOLL LIKE RECEPTOR 3 (TLR3) CASCADE%REACTOME%REACT_6783.8		94	0.359796	1.55907	0.00206612	0.0982132	1	2343	tags=30%, list=15%, signal=35%
IMMUNE RESPONSE-ACTIVATING SIGNAL TRANSDUCTION%GO%GO:0002757	IMMUNE RESPONSE-ACTIVATING SIGNAL TRANSDUCTION%GO%GO:0002757		179	0.325948	1.55902	0	0.0980946	1	4034	tags=39%, list=26%, signal=51%
TRIF-MEDIATED TLR3 TLR4 SIGNALING%REACTOME%REACT_25281.4	TRIF-MEDIATED TLR3 TLR4 SIGNALING%REACTOME%REACT_25281.4		94	0.359796	1.55792	0.00632911	0.0986486	1	2343	tags=30%, list=15%, signal=35%
CORE PROMOTER PROXIMAL REGION DNA BINDING%GO%GO:0001159	CORE PROMOTER PROXIMAL REGION DNA BINDING%GO%GO:0001159		23	0.489214	1.55775	0.0294118	0.0985877	1	2968	tags=43%, list=19%, signal=53%
REGULATION OF RESPONSE TO DNA DAMAGE STIMULUS%GO%GO:2001020	REGULATION OF RESPONSE TO DNA DAMAGE STIMULUS%GO%GO:2001020		76	0.373069	1.55765	0.00414079	0.0985066	1	991	tags=20%, list=6%, signal=21%
EXTRINSIC TO MEMBRANE%GO%GO:0019898	EXTRINSIC TO MEMBRANE%GO%GO:0019898		69	0.381003	1.5561	0.0102459	0.0995575	1	3331	tags=33%, list=21%, signal=42%
BIOCARTA_MAPK_PATHWAY%MSIGDB_C2%BIOCARTA_MAPK_PATHWAY	BIOCARTA_MAPK_PATHWAY%MSIGDB_C2%BIOCARTA_MAPK_PATHWAY		87	0.370963	1.55516	0.00626305	0.100117	1	2424	tags=30%, list=15%, signal=35%
REGULATION OF ENDOTHELIAL CELL PROLIFERATION%GO%GO:0001936	REGULATION OF ENDOTHELIAL CELL PROLIFERATION%GO%GO:0001936		56	0.391696	1.55468	0.0210526	0.100324	1	3836	tags=41%, list=24%, signal=54%
SHC1 EVENTS IN ERBB2 SIGNALING%REACTOME%REACT_115993.1	SHC1 EVENTS IN ERBB2 SIGNALING%REACTOME%REACT_115993.1		26	0.481368	1.55465	0.0347648	0.100178	1	2008	tags=38%, list=13%, signal=44%
PEPTIDYL-THREONINE PHOSPHORYLATION%GO%GO:0018107	PEPTIDYL-THREONINE PHOSPHORYLATION%GO%GO:0018107		25	0.481938	1.55456	0.0159363	0.100081	1	2536	tags=44%, list=16%, signal=52%
SIGNALING BY PDGF%REACTOME%REACT_16888.4	SIGNALING BY PDGF%REACTOME%REACT_16888.4		148	0.332903	1.55305	0.00209205	0.101003	1	4033	tags=41%, list=26%, signal=54%
HYDROLASE ACTIVITY, ACTING ON ACID ANHYDRIDES%GO%GO:0016817	HYDROLASE ACTIVITY, ACTING ON ACID ANHYDRIDES%GO%GO:0016817		388	0.301051	1.55298	0	0.100899	1	2887	tags=29%, list=18%, signal=35%
SEX DIFFERENTIATION%GO%GO:0007548	SEX DIFFERENTIATION%GO%GO:0007548		82	0.371034	1.55291	0.00636943	0.100776	1	3117	tags=27%, list=20%, signal=33%
FAS (CD95) SIGNALING PATHWAY%PATHWAY INTERACTION DATABASE NCI-NATURE CURATED DATA%FAS (CD95) SIGNALING PATHWAY	FAS (CD95) SIGNALING PATHWAY%PATHWAY INTERACTION DATABASE NCI-NATURE CURATED DATA%FAS (CD95) SIGNALING PATHWAY		35	0.447761	1.5525	0.0237624	0.100905	1	3099	tags=46%, list=20%, signal=57%
PROTEIN PHOSPHATASE BINDING%GO%GO:0019903	PROTEIN PHOSPHATASE BINDING%GO%GO:0019903		53	0.393701	1.55202	0.0183066	0.101046	1	2591	tags=30%, list=16%, signal=36%
PROTEIN N-LINKED GLYCOSYLATION VIA ASPARAGINE%GO%GO:0018279	PROTEIN N-LINKED GLYCOSYLATION VIA ASPARAGINE%GO%GO:0018279		90	0.358089	1.552	0.00409836	0.100889	1	2949	tags=31%, list=19%, signal=38%
PEPTIDYL-TYROSINE DEPHOSPHORYLATION%GO%GO:0035335	PEPTIDYL-TYROSINE DEPHOSPHORYLATION%GO%GO:0035335		47	0.411699	1.55155	0.0251046	0.101091	1	4034	tags=40%, list=26%, signal=54%
ACTIVATED TLR4 SIGNALLING%REACTOME%REACT_6890.10	ACTIVATED TLR4 SIGNALLING%REACTOME%REACT_6890.10		107	0.350641	1.55124	0.00623701	0.101167	1	2661	tags=33%, list=17%, signal=39%
IGF1 PATHWAY%PATHWAY INTERACTION DATABASE NCI-NATURE CURATED DATA%IGF1 PATHWAY	IGF1 PATHWAY%PATHWAY INTERACTION DATABASE NCI-NATURE CURATED DATA%IGF1 PATHWAY		29	0.459544	1.55113	0.0334728	0.101079	1	2046	tags=34%, list=13%, signal=40%
MYD88 DEPENDENT CASCADE INITIATED ON ENDOSOME%REACTOME%REACT_25222.2	MYD88 DEPENDENT CASCADE INITIATED ON ENDOSOME%REACTOME%REACT_25222.2		84	0.368365	1.55088	0.00636943	0.101102	1	3624	tags=43%, list=23%, signal=55%
INNATE IMMUNE RESPONSE%GO%GO:0045087	INNATE IMMUNE RESPONSE%GO%GO:0045087		328	0.305368	1.55083	0	0.100965	1	3405	tags=29%, list=22%, signal=37%
POSITIVE REGULATION OF DEFENSE RESPONSE%GO%GO:0031349	POSITIVE REGULATION OF DEFENSE RESPONSE%GO%GO:0031349		166	0.327167	1.55041	0.00215517	0.101129	1	3381	tags=33%, list=21%, signal=41%
PATTERN RECOGNITION RECEPTOR SIGNALING PATHWAY%GO%GO:0002221	PATTERN RECOGNITION RECEPTOR SIGNALING PATHWAY%GO%GO:0002221		101	0.363108	1.54908	0.0040568	0.101982	1	3381	tags=39%, list=21%, signal=49%
BIOCARTA_CCR3_PATHWAY%MSIGDB_C2%BIOCARTA_CCR3_PATHWAY	BIOCARTA_CCR3_PATHWAY%MSIGDB_C2%BIOCARTA_CCR3_PATHWAY		20	0.503957	1.54818	0.0287474	0.102527	1	2885	tags=40%, list=18%, signal=49%
GLYCOSYLATION%GO%GO:0070085	GLYCOSYLATION%GO%GO:0070085		175	0.328939	1.54801	0.00215517	0.102505	1	3119	tags=30%, list=20%, signal=37%
CYTOPLASMIC MRNA PROCESSING BODY%GO%GO:0000932	CYTOPLASMIC MRNA PROCESSING BODY%GO%GO:0000932		31	0.452143	1.54794	0.034188	0.102401	1	2786	tags=42%, list=18%, signal=51%
TRAF6 MEDIATED INDUCTION OF NFKB AND MAP KINASES UPON TLR7 8 OR 9 ACTIVATION%REACTOME%REACT_25024.2	TRAF6 MEDIATED INDUCTION OF NFKB AND MAP KINASES UPON TLR7 8 OR 9 ACTIVATION%REACTOME%REACT_25024.2		82	0.364846	1.54767	0.00618557	0.102436	1	3624	tags=43%, list=23%, signal=55%
S1P2 PATHWAY%PATHWAY INTERACTION DATABASE NCI-NATURE CURATED DATA%S1P2 PATHWAY	S1P2 PATHWAY%PATHWAY INTERACTION DATABASE NCI-NATURE CURATED DATA%S1P2 PATHWAY		24	0.479737	1.54739	0.0404858	0.102485	1	2046	tags=29%, list=13%, signal=33%
REGULATION OF NUCLEOCYTOPLASMIC TRANSPORT%GO%GO:0046822	REGULATION OF NUCLEOCYTOPLASMIC TRANSPORT%GO%GO:0046822		108	0.347373	1.54713	0.0040404	0.102524	1	2424	tags=26%, list=15%, signal=30%
MEMBRANE COAT%GO%GO:0030117	MEMBRANE COAT%GO%GO:0030117		41	0.415072	1.54701	0.0145228	0.102442	1	1329	tags=29%, list=8%, signal=32%
BIOCARTA_TNFR1_PATHWAY%MSIGDB_C2%BIOCARTA_TNFR1_PATHWAY	BIOCARTA_TNFR1_PATHWAY%MSIGDB_C2%BIOCARTA_TNFR1_PATHWAY		29	0.457903	1.5462	0.0222222	0.102937	1	3395	tags=41%, list=22%, signal=53%
TOLL SIGNALING PATHWAY%GO%GO:0008063	TOLL SIGNALING PATHWAY%GO%GO:0008063		79	0.369807	1.54586	0.010846	0.103004	1	2661	tags=32%, list=17%, signal=38%
ID%IOB%ID	ID%IOB%ID		21	0.50241	1.54527	0.0261438	0.103283	1	3224	tags=48%, list=20%, signal=60%
BIOCARTA_GSK3_PATHWAY%MSIGDB_C2%BIOCARTA_GSK3_PATHWAY	BIOCARTA_GSK3_PATHWAY%MSIGDB_C2%BIOCARTA_GSK3_PATHWAY		25	0.474138	1.54455	0.026	0.103695	1	2512	tags=40%, list=16%, signal=48%
ESTABLISHMENT OR MAINTENANCE OF CELL POLARITY%GO%GO:0007163	ESTABLISHMENT OR MAINTENANCE OF CELL POLARITY%GO%GO:0007163		58	0.395435	1.54452	0.0164271	0.103558	1	1655	tags=24%, list=11%, signal=27%
PROTEIN N-LINKED GLYCOSYLATION%GO%GO:0006487	PROTEIN N-LINKED GLYCOSYLATION%GO%GO:0006487		95	0.360974	1.54417	0.00206186	0.103664	1	2949	tags=32%, list=19%, signal=39%
LIPID TRANSPORT%GO%GO:0006869	LIPID TRANSPORT%GO%GO:0006869		86	0.362324	1.5434	0.00423729	0.104136	1	2417	tags=28%, list=15%, signal=33%
GENERIC TRANSCRIPTION PATHWAY%REACTOME%REACT_12627.3	GENERIC TRANSCRIPTION PATHWAY%REACTOME%REACT_12627.3		399	0.298446	1.5428	0	0.104404	1	3304	tags=29%, list=21%, signal=36%
POSITIVE REGULATION OF CELL CYCLE%GO%GO:0045787	POSITIVE REGULATION OF CELL CYCLE%GO%GO:0045787		74	0.376637	1.54157	0.00214133	0.10518	1	3228	tags=32%, list=20%, signal=41%
MAINTENANCE OF LOCATION%GO%GO:0051235	MAINTENANCE OF LOCATION%GO%GO:0051235		88	0.366446	1.54155	0.00603622	0.105032	1	2038	tags=25%, list=13%, signal=29%
CELLULAR RESPONSE TO PEPTIDE HORMONE STIMULUS%GO%GO:0071375	CELLULAR RESPONSE TO PEPTIDE HORMONE STIMULUS%GO%GO:0071375		182	0.322935	1.54142	0	0.104974	1	2181	tags=25%, list=14%, signal=29%
PROTEIN LOCALIZATION TO CELL SURFACE%GO%GO:0034394	PROTEIN LOCALIZATION TO CELL SURFACE%GO%GO:0034394		15	0.541265	1.54137	0.0522876	0.104855	1	3300	tags=47%, list=21%, signal=59%
CELLULAR RESPONSE TO PEPTIDE%GO%GO:1901653	CELLULAR RESPONSE TO PEPTIDE%GO%GO:1901653		182	0.322935	1.54118	0.00401606	0.104803	1	2181	tags=25%, list=14%, signal=29%
REGULATION OF CELLULAR CATABOLIC PROCESS%GO%GO:0031329	REGULATION OF CELLULAR CATABOLIC PROCESS%GO%GO:0031329		351	0.300068	1.5402	0	0.105391	1	2055	tags=21%, list=13%, signal=24%
CELLULAR RESPONSE TO HORMONE STIMULUS%GO%GO:0032870	CELLULAR RESPONSE TO HORMONE STIMULUS%GO%GO:0032870		230	0.318622	1.5402	0.00205761	0.105227	1	2691	tags=26%, list=17%, signal=31%
BIOCARTA_HIVNEF_PATHWAY%MSIGDB_C2%BIOCARTA_HIVNEF_PATHWAY	BIOCARTA_HIVNEF_PATHWAY%MSIGDB_C2%BIOCARTA_HIVNEF_PATHWAY		57	0.396402	1.53986	0.0166667	0.105312	1	2343	tags=30%, list=15%, signal=35%
NUCLEAR CHROMOSOME%GO%GO:0000228	NUCLEAR CHROMOSOME%GO%GO:0000228		204	0.317994	1.53971	0.00215054	0.105247	1	2796	tags=28%, list=18%, signal=34%
FRS2-MEDIATED ACTIVATION%REACTOME%REACT_12076.4	FRS2-MEDIATED ACTIVATION%REACTOME%REACT_12076.4		24	0.473871	1.53971	0.043299	0.105082	1	2008	tags=42%, list=13%, signal=48%
ZINC TRANSPORTERS%REACTOME%REACT_20530.1	ZINC TRANSPORTERS%REACTOME%REACT_20530.1		15	0.546654	1.53893	0.0554415	0.105432	1	764	tags=27%, list=5%, signal=28%
INCLUSION BODY%GO%GO:0016234	INCLUSION BODY%GO%GO:0016234		30	0.455882	1.53864	0.0234834	0.105504	1	1416	tags=30%, list=9%, signal=33%
POSITIVE REGULATION OF PROTEIN PHOSPHORYLATION%GO%GO:0001934	POSITIVE REGULATION OF PROTEIN PHOSPHORYLATION%GO%GO:0001934		405	0.295334	1.53817	0	0.105662	1	2699	tags=25%, list=17%, signal=29%
CXCR4-MEDIATED SIGNALING EVENTS%PATHWAY INTERACTION DATABASE NCI-NATURE CURATED DATA%CXCR4-MEDIATED SIGNALING EVENTS	CXCR4-MEDIATED SIGNALING EVENTS%PATHWAY INTERACTION DATABASE NCI-NATURE CURATED DATA%CXCR4-MEDIATED SIGNALING EVENTS		81	0.373424	1.53817	0.00622407	0.105505	1	1919	tags=28%, list=12%, signal=32%
VESICLE-MEDIATED TRANSPORT%GO%GO:0016192	VESICLE-MEDIATED TRANSPORT%GO%GO:0016192		482	0.292281	1.5377	0	0.105667	1	3665	tags=35%, list=23%, signal=44%
TNFALPHA%IOB%TNFALPHA	TNFALPHA%IOB%TNFALPHA		211	0.318503	1.53623	0	0.106636	1	2622	tags=27%, list=17%, signal=32%
MEIOSIS%GO%GO:0007126	MEIOSIS%GO%GO:0007126		61	0.38732	1.53576	0.0021978	0.106946	1	2387	tags=30%, list=15%, signal=35%
PHOSPHOLIPID TRANSPORTER ACTIVITY%GO%GO:0005548	PHOSPHOLIPID TRANSPORTER ACTIVITY%GO%GO:0005548		18	0.52154	1.53517	0.0392562	0.107239	1	2417	tags=39%, list=15%, signal=46%
AP-1 TRANSCRIPTION FACTOR NETWORK%PATHWAY INTERACTION DATABASE NCI-NATURE CURATED DATA%AP-1 TRANSCRIPTION FACTOR NETWORK	AP-1 TRANSCRIPTION FACTOR NETWORK%PATHWAY INTERACTION DATABASE NCI-NATURE CURATED DATA%AP-1 TRANSCRIPTION FACTOR NETWORK		61	0.388184	1.53498	0.0204082	0.107209	1	1939	tags=20%, list=12%, signal=22%
CLASS I PI3K SIGNALING EVENTS%PATHWAY INTERACTION DATABASE NCI-NATURE CURATED DATA%CLASS I PI3K SIGNALING EVENTS	CLASS I PI3K SIGNALING EVENTS%PATHWAY INTERACTION DATABASE NCI-NATURE CURATED DATA%CLASS I PI3K SIGNALING EVENTS		43	0.406796	1.53495	0.0262097	0.107062	1	2831	tags=35%, list=18%, signal=42%
ACTIN CYTOSKELETON REORGANIZATION%GO%GO:0031532	ACTIN CYTOSKELETON REORGANIZATION%GO%GO:0031532		31	0.44911	1.53492	0.0376984	0.10692	1	3775	tags=48%, list=24%, signal=64%
SMALL CONJUGATING PROTEIN BINDING%GO%GO:0032182	SMALL CONJUGATING PROTEIN BINDING%GO%GO:0032182		64	0.383417	1.53452	0.0116732	0.107101	1	2357	tags=33%, list=15%, signal=38%
REGULATION OF SMOOTH MUSCLE CELL MIGRATION%GO%GO:0014910	REGULATION OF SMOOTH MUSCLE CELL MIGRATION%GO%GO:0014910		16	0.528416	1.53429	0.0406504	0.107107	1	3705	tags=38%, list=24%, signal=49%
NUCLEOCYTOPLASMIC TRANSPORT%GO%GO:0006913	NUCLEOCYTOPLASMIC TRANSPORT%GO%GO:0006913		147	0.328697	1.53405	0.00591716	0.107155	1	3094	tags=36%, list=20%, signal=44%
PROTEIN DEPHOSPHORYLATION%GO%GO:0006470	PROTEIN DEPHOSPHORYLATION%GO%GO:0006470		106	0.346153	1.53394	0.00218818	0.10707	1	4034	tags=42%, list=26%, signal=57%
ORGANELLE FISSION%GO%GO:0048285	ORGANELLE FISSION%GO%GO:0048285		180	0.322629	1.5336	0.00223714	0.107171	1	2591	tags=26%, list=16%, signal=31%
COLLAGEN FIBRIL ORGANIZATION%GO%GO:0030199	COLLAGEN FIBRIL ORGANIZATION%GO%GO:0030199		23	0.48655	1.53325	0.0376569	0.107282	1	5126	tags=65%, list=33%, signal=97%
SIGNALING BY FGFR IN DISEASE%REACTOME%REACT_120736.3	SIGNALING BY FGFR IN DISEASE%REACTOME%REACT_120736.3		142	0.339326	1.533	0.0019802	0.107355	1	3733	tags=40%, list=24%, signal=52%
NEP NS2 INTERACTS WITH THE CELLULAR EXPORT MACHINERY%REACTOME%REACT_6179.3	NEP NS2 INTERACTS WITH THE CELLULAR EXPORT MACHINERY%REACTOME%REACT_6179.3		26	0.46902	1.53287	0.0301724	0.107287	1	3046	tags=42%, list=19%, signal=52%
PYRUVATE METABOLISM%REACTOME%REACT_2071.5	PYRUVATE METABOLISM%REACTOME%REACT_2071.5		18	0.512787	1.53269	0.0394191	0.107282	1	2575	tags=44%, list=16%, signal=53%
NUCLEAR TRANSPORT%GO%GO:0051169	NUCLEAR TRANSPORT%GO%GO:0051169		150	0.330078	1.53253	0.00409836	0.10723	1	3094	tags=36%, list=20%, signal=44%
ACUTE MYELOID LEUKEMIA%KEGG%HSA05221	ACUTE MYELOID LEUKEMIA%KEGG%HSA05221		57	0.392123	1.53182	0.0123711	0.107617	1	2312	tags=33%, list=15%, signal=39%
TRANSCRIPTION FROM RNA POLYMERASE II PROMOTER%GO%GO:0006366	TRANSCRIPTION FROM RNA POLYMERASE II PROMOTER%GO%GO:0006366		413	0.292638	1.53177	0	0.107501	1	2597	tags=25%, list=16%, signal=30%
POSITIVE REGULATION OF TYROSINE PHOSPHORYLATION OF STAT PROTEIN%GO%GO:0042531	POSITIVE REGULATION OF TYROSINE PHOSPHORYLATION OF STAT PROTEIN%GO%GO:0042531		25	0.472792	1.53165	0.0256959	0.107435	1	4212	tags=36%, list=27%, signal=49%
REGULATION OF VESICLE-MEDIATED TRANSPORT%GO%GO:0060627	REGULATION OF VESICLE-MEDIATED TRANSPORT%GO%GO:0060627		127	0.337165	1.53124	0.00804829	0.107581	1	2385	tags=26%, list=15%, signal=30%
M-CSF%IOB%M-CSF	M-CSF%IOB%M-CSF		61	0.385624	1.53085	0.00894855	0.10772	1	2343	tags=30%, list=15%, signal=35%
CELL-CELL JUNCTION ORGANIZATION%GO%GO:0045216	CELL-CELL JUNCTION ORGANIZATION%GO%GO:0045216		103	0.345908	1.53076	0.0140281	0.10762	1	3782	tags=38%, list=24%, signal=50%
GROWTH HORMONE RECEPTOR SIGNALING PATHWAY%GO%GO:0060396	GROWTH HORMONE RECEPTOR SIGNALING PATHWAY%GO%GO:0060396		23	0.482908	1.53074	0.0350515	0.107481	1	2046	tags=35%, list=13%, signal=40%
DEFENSE RESPONSE TO VIRUS%GO%GO:0051607	DEFENSE RESPONSE TO VIRUS%GO%GO:0051607		46	0.411638	1.53049	0.0217391	0.107489	1	3129	tags=39%, list=20%, signal=49%
TRAF6 MEDIATED INDUCTION OF PROINFLAMMATORY CYTOKINES%REACTOME%REACT_6782.4	TRAF6 MEDIATED INDUCTION OF PROINFLAMMATORY CYTOKINES%REACTOME%REACT_6782.4		71	0.365713	1.53033	0.0194805	0.107453	1	3624	tags=42%, list=23%, signal=55%
RESPONSE TO HORMONE STIMULUS%GO%GO:0009725	RESPONSE TO HORMONE STIMULUS%GO%GO:0009725		293	0.304405	1.5299	0	0.107637	1	2691	tags=24%, list=17%, signal=29%
CELL AGING%GO%GO:0007569	CELL AGING%GO%GO:0007569		43	0.417627	1.52989	0.0120968	0.107479	1	2008	tags=28%, list=13%, signal=32%
ARTERY DEVELOPMENT%GO%GO:0060840	ARTERY DEVELOPMENT%GO%GO:0060840		32	0.450064	1.52972	0.0247934	0.107474	1	3680	tags=38%, list=23%, signal=49%
TOXOPLASMOSIS%KEGG%HSA05145	TOXOPLASMOSIS%KEGG%HSA05145		118	0.339302	1.52963	0.00202429	0.107409	1	2363	tags=25%, list=15%, signal=30%
ALK1 SIGNALING EVENTS%PATHWAY INTERACTION DATABASE NCI-NATURE CURATED DATA%ALK1 SIGNALING EVENTS	ALK1 SIGNALING EVENTS%PATHWAY INTERACTION DATABASE NCI-NATURE CURATED DATA%ALK1 SIGNALING EVENTS		24	0.469527	1.52952	0.033195	0.107335	1	2522	tags=38%, list=16%, signal=45%
REGULATION OF INTRACELLULAR TRANSPORT%GO%GO:0032386	REGULATION OF INTRACELLULAR TRANSPORT%GO%GO:0032386		173	0.320166	1.52773	0.00208333	0.108547	1	2447	tags=25%, list=16%, signal=29%
POSITIVE REGULATION OF CHEMOKINE PRODUCTION%GO%GO:0032722	POSITIVE REGULATION OF CHEMOKINE PRODUCTION%GO%GO:0032722		20	0.48824	1.52729	0.0460251	0.108713	1	4575	tags=60%, list=29%, signal=84%
BASEMENT MEMBRANE%GO%GO:0005604	BASEMENT MEMBRANE%GO%GO:0005604		28	0.447546	1.52715	0.0246407	0.108677	1	1995	tags=32%, list=13%, signal=37%
POSITIVE REGULATION OF RAS GTPASE ACTIVITY%GO%GO:0032320	POSITIVE REGULATION OF RAS GTPASE ACTIVITY%GO%GO:0032320		91	0.361632	1.52711	0.0101626	0.108549	1	1841	tags=23%, list=12%, signal=26%
NEGATIVE REGULATION OF CYSTEINE-TYPE ENDOPEPTIDASE ACTIVITY INVOLVED IN APOPTOTIC PROCESS%GO%GO:0043154	NEGATIVE REGULATION OF CYSTEINE-TYPE ENDOPEPTIDASE ACTIVITY INVOLVED IN APOPTOTIC PROCESS%GO%GO:0043154		42	0.410484	1.52706	0.029106	0.108415	1	1672	tags=24%, list=11%, signal=27%
HOMOLOGOUS RECOMBINATION REPAIR%REACTOME%REACT_1874.3	HOMOLOGOUS RECOMBINATION REPAIR%REACTOME%REACT_1874.3		16	0.532716	1.5267	0.0408998	0.108573	1	2431	tags=44%, list=15%, signal=52%
ANDROGEN RECEPTOR BINDING%GO%GO:0050681	ANDROGEN RECEPTOR BINDING%GO%GO:0050681		37	0.431228	1.52655	0.0235043	0.108547	1	2431	tags=32%, list=15%, signal=38%
NEUROTROPHIN SIGNALING PATHWAY%KEGG%HSA04722	NEUROTROPHIN SIGNALING PATHWAY%KEGG%HSA04722		122	0.344278	1.52626	0.00404858	0.108611	1	2661	tags=31%, list=17%, signal=37%
AXON GUIDANCE%REACTOME%REACT_18266.1	AXON GUIDANCE%REACTOME%REACT_18266.1		238	0.309068	1.52617	0.0021645	0.108532	1	4109	tags=35%, list=26%, signal=46%
PROTEIN SERINE/THREONINE PHOSPHATASE ACTIVITY%GO%GO:0004722	PROTEIN SERINE/THREONINE PHOSPHATASE ACTIVITY%GO%GO:0004722		41	0.420031	1.52525	0.0298507	0.109158	1	2580	tags=39%, list=16%, signal=47%
REGULATION OF CYTOKINESIS%GO%GO:0032465	REGULATION OF CYTOKINESIS%GO%GO:0032465		28	0.457077	1.52429	0.0298507	0.109775	1	1850	tags=32%, list=12%, signal=36%
TOLL-LIKE RECEPTOR 4 SIGNALING PATHWAY%GO%GO:0034142	TOLL-LIKE RECEPTOR 4 SIGNALING PATHWAY%GO%GO:0034142		81	0.36787	1.52427	0.012987	0.109632	1	3381	tags=37%, list=21%, signal=47%
POSITIVE REGULATION OF JAK-STAT CASCADE%GO%GO:0046427	POSITIVE REGULATION OF JAK-STAT CASCADE%GO%GO:0046427		30	0.445067	1.52386	0.0224949	0.109808	1	4212	tags=37%, list=27%, signal=50%
TNF RECEPTOR SIGNALING PATHWAY%PATHWAY INTERACTION DATABASE NCI-NATURE CURATED DATA%TNF RECEPTOR SIGNALING PATHWAY	TNF RECEPTOR SIGNALING PATHWAY%PATHWAY INTERACTION DATABASE NCI-NATURE CURATED DATA%TNF RECEPTOR SIGNALING PATHWAY		46	0.40201	1.52382	0.0147679	0.10968	1	3463	tags=43%, list=22%, signal=56%
LONG-TERM POTENTIATION%KEGG%HSA04720	LONG-TERM POTENTIATION%KEGG%HSA04720		56	0.393176	1.5229	0.0171306	0.110212	1	2554	tags=34%, list=16%, signal=40%
COATED MEMBRANE%GO%GO:0048475	COATED MEMBRANE%GO%GO:0048475		41	0.415072	1.52262	0.0180723	0.110292	1	1329	tags=29%, list=8%, signal=32%
MYD88 CASCADE INITIATED ON PLASMA MEMBRANE%REACTOME%REACT_27215.3	MYD88 CASCADE INITIATED ON PLASMA MEMBRANE%REACTOME%REACT_27215.3		81	0.357802	1.52192	0.00438597	0.110692	1	3624	tags=42%, list=23%, signal=54%
PROTEIN TYROSINE KINASE ACTIVITY%GO%GO:0004713	PROTEIN TYROSINE KINASE ACTIVITY%GO%GO:0004713		93	0.351219	1.52062	0.0181087	0.111612	1	4427	tags=43%, list=28%, signal=59%
TOLL LIKE RECEPTOR 10 (TLR10) CASCADE%REACTOME%REACT_9027.5	TOLL LIKE RECEPTOR 10 (TLR10) CASCADE%REACTOME%REACT_9027.5		81	0.357802	1.52032	0.00596422	0.11173	1	3624	tags=42%, list=23%, signal=54%
EPITHELIAL CELL PROLIFERATION%GO%GO:0050673	EPITHELIAL CELL PROLIFERATION%GO%GO:0050673		19	0.495501	1.5202	0.026749	0.11168	1	5347	tags=68%, list=34%, signal=103%
NIK/NF-KAPPAB CASCADE%GO%GO:0038061	NIK/NF-KAPPAB CASCADE%GO%GO:0038061		19	0.502847	1.51976	0.0483871	0.111908	1	1279	tags=37%, list=8%, signal=40%
PHOSPHOLIPID BINDING%GO%GO:0005543	PHOSPHOLIPID BINDING%GO%GO:0005543		148	0.326113	1.51911	0	0.112291	1	2558	tags=28%, list=16%, signal=33%
POSITIVE REGULATION OF CELL GROWTH%GO%GO:0030307	POSITIVE REGULATION OF CELL GROWTH%GO%GO:0030307		49	0.401425	1.5189	0.0165289	0.112289	1	1576	tags=22%, list=10%, signal=25%
STAPHYLOCOCCUS AUREUS INFECTION%KEGG%HSA05150	STAPHYLOCOCCUS AUREUS INFECTION%KEGG%HSA05150		47	0.402531	1.51888	0.012766	0.112136	1	5371	tags=55%, list=34%, signal=84%
TRANSCRIPTION COACTIVATOR ACTIVITY%GO%GO:0003713	TRANSCRIPTION COACTIVATOR ACTIVITY%GO%GO:0003713		229	0.310317	1.51885	0	0.112002	1	2728	tags=28%, list=17%, signal=33%
GLUCOCORTICOID RECEPTOR REGULATORY NETWORK%PATHWAY INTERACTION DATABASE NCI-NATURE CURATED DATA%GLUCOCORTICOID RECEPTOR REGULATORY NETWORK	GLUCOCORTICOID RECEPTOR REGULATORY NETWORK%PATHWAY INTERACTION DATABASE NCI-NATURE CURATED DATA%GLUCOCORTICOID RECEPTOR REGULATORY NETWORK		67	0.374251	1.51876	0.00994036	0.111921	1	2312	tags=22%, list=15%, signal=26%
INTERLEUKIN-2 SIGNALING%REACTOME%REACT_27283.2	INTERLEUKIN-2 SIGNALING%REACTOME%REACT_27283.2		41	0.408905	1.51813	0.0168421	0.112253	1	2263	tags=32%, list=14%, signal=37%
INSULIN RECEPTOR SIGNALING PATHWAY%GO%GO:0008286	INSULIN RECEPTOR SIGNALING PATHWAY%GO%GO:0008286		116	0.343622	1.51792	0.00412371	0.112273	1	2046	tags=27%, list=13%, signal=30%
REGULATION OF RHO GTPASE ACTIVITY%GO%GO:0032319	REGULATION OF RHO GTPASE ACTIVITY%GO%GO:0032319		81	0.360558	1.51748	0.00867679	0.11247	1	1841	tags=22%, list=12%, signal=25%
ORGANOPHOSPHATE ESTER TRANSPORT%GO%GO:0015748	ORGANOPHOSPHATE ESTER TRANSPORT%GO%GO:0015748		34	0.428866	1.51669	0.0313808	0.112977	1	2417	tags=32%, list=15%, signal=38%
LIGASE ACTIVITY%GO%GO:0016874	LIGASE ACTIVITY%GO%GO:0016874		292	0.303548	1.51613	0	0.113244	1	3764	tags=37%, list=24%, signal=47%
GOLGI APPARATUS PART%GO%GO:0044431	GOLGI APPARATUS PART%GO%GO:0044431		330	0.29736	1.51608	0	0.113127	1	3124	tags=28%, list=20%, signal=34%
POSITIVE REGULATION OF PHOSPHATIDYLINOSITOL 3-KINASE CASCADE%GO%GO:0014068	POSITIVE REGULATION OF PHOSPHATIDYLINOSITOL 3-KINASE CASCADE%GO%GO:0014068		36	0.42179	1.51591	0.0311203	0.113108	1	3939	tags=44%, list=25%, signal=59%
PEPTIDYL-AMINO ACID MODIFICATION%GO%GO:0018193	PEPTIDYL-AMINO ACID MODIFICATION%GO%GO:0018193		358	0.294799	1.51571	0	0.113127	1	2272	tags=24%, list=14%, signal=27%
EXPORT OF VIRAL RIBONUCLEOPROTEINS FROM NUCLEUS%REACTOME%REACT_6296.2	EXPORT OF VIRAL RIBONUCLEOPROTEINS FROM NUCLEUS%REACTOME%REACT_6296.2		28	0.464212	1.51533	0.0243902	0.113285	1	3046	tags=39%, list=19%, signal=49%
REGULATION OF CELL ADHESION%GO%GO:0030155	REGULATION OF CELL ADHESION%GO%GO:0030155		162	0.323224	1.51522	0.00202429	0.113226	1	3866	tags=34%, list=25%, signal=45%
EARLY ENDOSOME%GO%GO:0005769	EARLY ENDOSOME%GO%GO:0005769		105	0.346295	1.51509	0.0043956	0.113152	1	3900	tags=41%, list=25%, signal=54%
BIOCARTA_RAC1_PATHWAY%MSIGDB_C2%BIOCARTA_RAC1_PATHWAY	BIOCARTA_RAC1_PATHWAY%MSIGDB_C2%BIOCARTA_RAC1_PATHWAY		22	0.48118	1.51401	0.0474383	0.113894	1	2814	tags=41%, list=18%, signal=50%
PROTEOLYSIS INVOLVED IN CELLULAR PROTEIN CATABOLIC PROCESS%GO%GO:0051603	PROTEOLYSIS INVOLVED IN CELLULAR PROTEIN CATABOLIC PROCESS%GO%GO:0051603		265	0.303698	1.51321	0	0.11431	1	3422	tags=34%, list=22%, signal=42%
POSITIVE REGULATION OF ENDOCYTOSIS%GO%GO:0045807	POSITIVE REGULATION OF ENDOCYTOSIS%GO%GO:0045807		44	0.408922	1.51297	0.02079	0.114378	1	2385	tags=27%, list=15%, signal=32%
UBIQUITIN MEDIATED PROTEOLYSIS%KEGG%HSA04120	UBIQUITIN MEDIATED PROTEOLYSIS%KEGG%HSA04120		132	0.338798	1.51214	0.00414938	0.114944	1	2468	tags=30%, list=16%, signal=36%
THYROID CANCER%KEGG%HSA05216	THYROID CANCER%KEGG%HSA05216		28	0.450023	1.51178	0.0144928	0.115041	1	2682	tags=43%, list=17%, signal=52%
HOMOLOGOUS RECOMBINATION REPAIR OF REPLICATION-INDEPENDENT DOUBLE-STRAND BREAKS%REACTOME%REACT_1587.3	HOMOLOGOUS RECOMBINATION REPAIR OF REPLICATION-INDEPENDENT DOUBLE-STRAND BREAKS%REACTOME%REACT_1587.3		16	0.532716	1.51037	0.0469388	0.116049	1	2431	tags=44%, list=15%, signal=52%
SIGNALING BY NGF%REACTOME%REACT_11061.7	SIGNALING BY NGF%REACTOME%REACT_11061.7		244	0.306097	1.51016	0	0.116057	1	3733	tags=36%, list=24%, signal=46%
CEREBRAL CORTEX DEVELOPMENT%GO%GO:0021987	CEREBRAL CORTEX DEVELOPMENT%GO%GO:0021987		24	0.475495	1.51013	0.0442105	0.115912	1	2204	tags=29%, list=14%, signal=34%
APOPTOTIC CLEAVAGE OF CELLULAR PROTEINS%REACTOME%REACT_107.4	APOPTOTIC CLEAVAGE OF CELLULAR PROTEINS%REACTOME%REACT_107.4		32	0.434366	1.50939	0.0201342	0.11641	1	4139	tags=53%, list=26%, signal=72%
BIOCARTA_RARRXR_PATHWAY%MSIGDB_C2%BIOCARTA_RARRXR_PATHWAY	BIOCARTA_RARRXR_PATHWAY%MSIGDB_C2%BIOCARTA_RARRXR_PATHWAY		15	0.52854	1.50935	0.0443038	0.116279	1	2156	tags=40%, list=14%, signal=46%
NUCLEAR CHROMOSOME PART%GO%GO:0044454	NUCLEAR CHROMOSOME PART%GO%GO:0044454		175	0.319901	1.50931	0.00416667	0.116144	1	2796	tags=29%, list=18%, signal=35%
FATTY ACID, TRIACYLGLYCEROL, AND KETONE BODY METABOLISM%REACTOME%REACT_22279.2	FATTY ACID, TRIACYLGLYCEROL, AND KETONE BODY METABOLISM%REACTOME%REACT_22279.2		158	0.324257	1.50916	0.00840336	0.116103	1	2298	tags=26%, list=15%, signal=30%
ST_INTERLEUKIN_4_PATHWAY%MSIGDB_C2%ST_INTERLEUKIN_4_PATHWAY	ST_INTERLEUKIN_4_PATHWAY%MSIGDB_C2%ST_INTERLEUKIN_4_PATHWAY		25	0.46457	1.5091	0.0313152	0.116	1	1965	tags=28%, list=12%, signal=32%
BIOCARTA_IL1R_PATHWAY%MSIGDB_C2%BIOCARTA_IL1R_PATHWAY	BIOCARTA_IL1R_PATHWAY%MSIGDB_C2%BIOCARTA_IL1R_PATHWAY		31	0.43873	1.50901	0.0295359	0.115914	1	3381	tags=45%, list=21%, signal=57%
RESPONSE TO PEPTIDE HORMONE STIMULUS%GO%GO:0043434	RESPONSE TO PEPTIDE HORMONE STIMULUS%GO%GO:0043434		194	0.313907	1.50861	0	0.116081	1	2181	tags=24%, list=14%, signal=28%
MICROTUBULE ANCHORING%GO%GO:0034453	MICROTUBULE ANCHORING%GO%GO:0034453		21	0.486992	1.50859	0.04158	0.115931	1	3339	tags=48%, list=21%, signal=60%
TOLL LIKE RECEPTOR TLR6:TLR2 CASCADE%REACTOME%REACT_8006.8	TOLL LIKE RECEPTOR TLR6:TLR2 CASCADE%REACTOME%REACT_8006.8		89	0.350955	1.50847	0.0191083	0.115874	1	3624	tags=42%, list=23%, signal=54%
PEPTIDYL-ASPARAGINE MODIFICATION%GO%GO:0018196	PEPTIDYL-ASPARAGINE MODIFICATION%GO%GO:0018196		91	0.35664	1.50828	0.012848	0.115843	1	2949	tags=31%, list=19%, signal=38%
NUCLEAR IMPORT OF REV PROTEIN%REACTOME%REACT_9395.2	NUCLEAR IMPORT OF REV PROTEIN%REACTOME%REACT_9395.2		28	0.443954	1.50814	0.0251046	0.115772	1	3046	tags=39%, list=19%, signal=49%
ARRHYTHMOGENIC RIGHT VENTRICULAR CARDIOMYOPATHY (ARVC)%KEGG%HSA05412	ARRHYTHMOGENIC RIGHT VENTRICULAR CARDIOMYOPATHY (ARVC)%KEGG%HSA05412		61	0.377795	1.50742	0.0169492	0.11618	1	3062	tags=34%, list=19%, signal=43%
ASPARAGINE N-LINKED GLYCOSYLATION%REACTOME%REACT_22426.3	ASPARAGINE N-LINKED GLYCOSYLATION%REACTOME%REACT_22426.3		82	0.360151	1.50731	0.0150538	0.116111	1	2949	tags=32%, list=19%, signal=39%
PROTEIN AUTOPHOSPHORYLATION%GO%GO:0046777	PROTEIN AUTOPHOSPHORYLATION%GO%GO:0046777		119	0.336669	1.50702	0.00817996	0.116212	1	4011	tags=38%, list=25%, signal=50%
N-GLYCAN ANTENNAE ELONGATION IN THE MEDIAL TRANS-GOLGI%REACTOME%REACT_25208.1	N-GLYCAN ANTENNAE ELONGATION IN THE MEDIAL TRANS-GOLGI%REACTOME%REACT_25208.1		18	0.500931	1.50679	0.0413223	0.116225	1	3669	tags=39%, list=23%, signal=51%
ORGANELLE LOCALIZATION%GO%GO:0051640	ORGANELLE LOCALIZATION%GO%GO:0051640		111	0.333402	1.50658	0.00806452	0.116238	1	2684	tags=32%, list=17%, signal=38%
POSITIVE REGULATION OF CYTOKINESIS%GO%GO:0032467	POSITIVE REGULATION OF CYTOKINESIS%GO%GO:0032467		15	0.531136	1.50631	0.045929	0.116302	1	1850	tags=40%, list=12%, signal=45%
REGULATION OF RHO PROTEIN SIGNAL TRANSDUCTION%GO%GO:0035023	REGULATION OF RHO PROTEIN SIGNAL TRANSDUCTION%GO%GO:0035023		98	0.352297	1.50551	0.0101833	0.116896	1	1850	tags=21%, list=12%, signal=24%
CLASS I PI3K SIGNALING EVENTS MEDIATED BY AKT%PATHWAY INTERACTION DATABASE NCI-NATURE CURATED DATA%CLASS I PI3K SIGNALING EVENTS MEDIATED BY AKT	CLASS I PI3K SIGNALING EVENTS MEDIATED BY AKT%PATHWAY INTERACTION DATABASE NCI-NATURE CURATED DATA%CLASS I PI3K SIGNALING EVENTS MEDIATED BY AKT		35	0.423713	1.50489	0.0326087	0.117265	1	2831	tags=40%, list=18%, signal=49%
ELASTIC FIBRE FORMATION%REACTOME%REACT_150366.2	ELASTIC FIBRE FORMATION%REACTOME%REACT_150366.2		37	0.426527	1.50443	0.0283401	0.11751	1	4872	tags=57%, list=31%, signal=82%
MYD88:MAL CASCADE INITIATED ON PLASMA MEMBRANE%REACTOME%REACT_6788.8	MYD88:MAL CASCADE INITIATED ON PLASMA MEMBRANE%REACTOME%REACT_6788.8		89	0.350955	1.50403	0.0177778	0.117708	1	3624	tags=42%, list=23%, signal=54%
BIOCARTA_CTLA4_PATHWAY%MSIGDB_C2%BIOCARTA_CTLA4_PATHWAY	BIOCARTA_CTLA4_PATHWAY%MSIGDB_C2%BIOCARTA_CTLA4_PATHWAY		18	0.505192	1.5034	0.057732	0.118088	1	4017	tags=39%, list=26%, signal=52%
BIOCARTA_IL2_PATHWAY%MSIGDB_C2%BIOCARTA_IL2_PATHWAY	BIOCARTA_IL2_PATHWAY%MSIGDB_C2%BIOCARTA_IL2_PATHWAY		21	0.486041	1.50313	0.0611814	0.118145	1	743	tags=19%, list=5%, signal=20%
BIOCARTA_MCALPAIN_PATHWAY%MSIGDB_C2%BIOCARTA_MCALPAIN_PATHWAY	BIOCARTA_MCALPAIN_PATHWAY%MSIGDB_C2%BIOCARTA_MCALPAIN_PATHWAY		20	0.484945	1.50243	0.0545073	0.118647	1	3254	tags=50%, list=21%, signal=63%
POSITIVE REGULATION OF TYROSINE PHOSPHORYLATION OF STAT3 PROTEIN%GO%GO:0042517	POSITIVE REGULATION OF TYROSINE PHOSPHORYLATION OF STAT3 PROTEIN%GO%GO:0042517		16	0.511384	1.50158	0.0585938	0.119191	1	4212	tags=38%, list=27%, signal=51%
RESPONSE TO GAMMA RADIATION%GO%GO:0010332	RESPONSE TO GAMMA RADIATION%GO%GO:0010332		15	0.526167	1.50085	0.0515464	0.119613	1	3410	tags=40%, list=22%, signal=51%
TOLL LIKE RECEPTOR 2 (TLR2) CASCADE%REACTOME%REACT_7980.9	TOLL LIKE RECEPTOR 2 (TLR2) CASCADE%REACTOME%REACT_7980.9		89	0.350955	1.50053	0.0109649	0.11974	1	3624	tags=42%, list=23%, signal=54%
RNA POLYMERASE II CORE PROMOTER PROXIMAL REGION SEQUENCE-SPECIFIC DNA BINDING%GO%GO:0000978	RNA POLYMERASE II CORE PROMOTER PROXIMAL REGION SEQUENCE-SPECIFIC DNA BINDING%GO%GO:0000978		17	0.52414	1.50001	0.0658174	0.120073	1	1934	tags=41%, list=12%, signal=47%
PEPTIDASE ACTIVITY%GO%GO:0008233	PEPTIDASE ACTIVITY%GO%GO:0008233		253	0.302018	1.49963	0	0.120236	1	2977	tags=26%, list=19%, signal=32%
VITAMIN D RECEPTOR BINDING%GO%GO:0042809	VITAMIN D RECEPTOR BINDING%GO%GO:0042809		15	0.547102	1.49908	0.0477178	0.120574	1	1969	tags=47%, list=13%, signal=53%
CELL MOTILITY%GO%GO:0048870	CELL MOTILITY%GO%GO:0048870		369	0.286331	1.49879	0	0.120659	1	4089	tags=31%, list=26%, signal=41%
NEGATIVE REGULATION OF TRANSMEMBRANE RECEPTOR PROTEIN SERINE/THREONINE KINASE SIGNALING PATHWAY%GO%GO:0090101	NEGATIVE REGULATION OF TRANSMEMBRANE RECEPTOR PROTEIN SERINE/THREONINE KINASE SIGNALING PATHWAY%GO%GO:0090101		68	0.37004	1.49845	0.0140281	0.120786	1	2580	tags=31%, list=16%, signal=37%
TOLL-LIKE RECEPTOR SIGNALING PATHWAY%KEGG%HSA04620	TOLL-LIKE RECEPTOR SIGNALING PATHWAY%KEGG%HSA04620		85	0.361239	1.49832	0.0170213	0.120721	1	2512	tags=31%, list=16%, signal=36%
CELLULAR RESPONSE TO MECHANICAL STIMULUS%GO%GO:0071260	CELLULAR RESPONSE TO MECHANICAL STIMULUS%GO%GO:0071260		41	0.405727	1.49816	0.02537	0.120695	1	4589	tags=49%, list=29%, signal=69%
BIOCARTA_BCR_PATHWAY%MSIGDB_C2%BIOCARTA_BCR_PATHWAY	BIOCARTA_BCR_PATHWAY%MSIGDB_C2%BIOCARTA_BCR_PATHWAY		34	0.41723	1.49812	0.0340426	0.120572	1	2008	tags=24%, list=13%, signal=27%
TOLL LIKE RECEPTOR 4 (TLR4) CASCADE%REACTOME%REACT_6894.8	TOLL LIKE RECEPTOR 4 (TLR4) CASCADE%REACTOME%REACT_6894.8		115	0.337994	1.49798	0.00829876	0.120508	1	2661	tags=30%, list=17%, signal=36%
SHC-RELATED EVENTS%REACTOME%REACT_999.2	SHC-RELATED EVENTS%REACTOME%REACT_999.2		21	0.471253	1.4976	0.0588235	0.120696	1	2008	tags=43%, list=13%, signal=49%
REGULATION OF ACTIN FILAMENT POLYMERIZATION%GO%GO:0030833	REGULATION OF ACTIN FILAMENT POLYMERIZATION%GO%GO:0030833		36	0.420881	1.4976	0.021322	0.12054	1	2289	tags=25%, list=15%, signal=29%
POSITIVE REGULATION OF RAC GTPASE ACTIVITY%GO%GO:0032855	POSITIVE REGULATION OF RAC GTPASE ACTIVITY%GO%GO:0032855		26	0.461217	1.49752	0.0439122	0.120449	1	1841	tags=31%, list=12%, signal=35%
REGULATION OF PHOSPHATIDYLINOSITOL 3-KINASE ACTIVITY%GO%GO:0043551	REGULATION OF PHOSPHATIDYLINOSITOL 3-KINASE ACTIVITY%GO%GO:0043551		22	0.481855	1.49746	0.0426009	0.120347	1	4011	tags=55%, list=25%, signal=73%
GOLGI-ASSOCIATED VESICLE%GO%GO:0005798	GOLGI-ASSOCIATED VESICLE%GO%GO:0005798		44	0.403511	1.49739	0.0333333	0.120229	1	2000	tags=32%, list=13%, signal=36%
REGULATION OF INTERLEUKIN-6 PRODUCTION%GO%GO:0032675	REGULATION OF INTERLEUKIN-6 PRODUCTION%GO%GO:0032675		43	0.406296	1.49709	0.0338266	0.120322	1	4849	tags=53%, list=31%, signal=77%
NEGATIVE REGULATION OF TRANSPORT%GO%GO:0051051	NEGATIVE REGULATION OF TRANSPORT%GO%GO:0051051		152	0.324157	1.49615	0.00414079	0.120993	1	2406	tags=22%, list=15%, signal=26%
BIOCARTA_VIP_PATHWAY%MSIGDB_C2%BIOCARTA_VIP_PATHWAY	BIOCARTA_VIP_PATHWAY%MSIGDB_C2%BIOCARTA_VIP_PATHWAY		25	0.464785	1.49608	0.0570866	0.120909	1	3327	tags=36%, list=21%, signal=46%
CELLULAR PROTEIN CATABOLIC PROCESS%GO%GO:0044257	CELLULAR PROTEIN CATABOLIC PROCESS%GO%GO:0044257		276	0.302247	1.49596	0	0.120877	1	3422	tags=33%, list=22%, signal=41%
LIGAND-DEPENDENT NUCLEAR RECEPTOR TRANSCRIPTION COACTIVATOR ACTIVITY%GO%GO:0030374	LIGAND-DEPENDENT NUCLEAR RECEPTOR TRANSCRIPTION COACTIVATOR ACTIVITY%GO%GO:0030374		36	0.425226	1.49547	0.0175781	0.121174	1	2690	tags=42%, list=17%, signal=50%
EPHRIN RECEPTOR SIGNALING PATHWAY%GO%GO:0048013	EPHRIN RECEPTOR SIGNALING PATHWAY%GO%GO:0048013		20	0.48993	1.4951	0.0413223	0.121331	1	2306	tags=30%, list=15%, signal=35%
BIOCARTA_CASPASE_PATHWAY%MSIGDB_C2%BIOCARTA_CASPASE_PATHWAY	BIOCARTA_CASPASE_PATHWAY%MSIGDB_C2%BIOCARTA_CASPASE_PATHWAY		23	0.466109	1.49502	0.059081	0.121226	1	4706	tags=57%, list=30%, signal=80%
RNA POLYMERASE II TRANSCRIPTION FACTOR BINDING TRANSCRIPTION FACTOR ACTIVITY INVOLVED IN POSITIVE REGULATION OF TRANSCRIPTION%GO%GO:0001190	RNA POLYMERASE II TRANSCRIPTION FACTOR BINDING TRANSCRIPTION FACTOR ACTIVITY INVOLVED IN POSITIVE REGULATION OF TRANSCRIPTION%GO%GO:0001190		20	0.484157	1.49263	0.0441177	0.123245	1	2701	tags=35%, list=17%, signal=42%
ALDOSTERONE-REGULATED SODIUM REABSORPTION%KEGG%HSA04960	ALDOSTERONE-REGULATED SODIUM REABSORPTION%KEGG%HSA04960		35	0.430511	1.4926	0.0336842	0.123102	1	2348	tags=29%, list=15%, signal=34%
REGULATION OF WNT RECEPTOR SIGNALING PATHWAY%GO%GO:0030111	REGULATION OF WNT RECEPTOR SIGNALING PATHWAY%GO%GO:0030111		142	0.327044	1.49208	0.00828157	0.123436	1	2975	tags=30%, list=19%, signal=36%
PEPTIDYL-TYROSINE MODIFICATION%GO%GO:0018212	PEPTIDYL-TYROSINE MODIFICATION%GO%GO:0018212		46	0.397206	1.49089	0.0387097	0.124273	1	4355	tags=48%, list=28%, signal=66%
MTOR SIGNALING PATHWAY%PATHWAY INTERACTION DATABASE NCI-NATURE CURATED DATA%MTOR SIGNALING PATHWAY	MTOR SIGNALING PATHWAY%PATHWAY INTERACTION DATABASE NCI-NATURE CURATED DATA%MTOR SIGNALING PATHWAY		66	0.366315	1.49086	0.0154867	0.124152	1	2776	tags=36%, list=18%, signal=44%
REGULATION OF VASCULAR ENDOTHELIAL GROWTH FACTOR PRODUCTION%GO%GO:0010574	REGULATION OF VASCULAR ENDOTHELIAL GROWTH FACTOR PRODUCTION%GO%GO:0010574		18	0.49649	1.49071	0.0590717	0.124103	1	4238	tags=50%, list=27%, signal=68%
PRE-NOTCH TRANSCRIPTION AND TRANSLATION%REACTOME%REACT_118568.2	PRE-NOTCH TRANSCRIPTION AND TRANSLATION%REACTOME%REACT_118568.2		25	0.46379	1.49039	0.0490798	0.124217	1	3235	tags=48%, list=21%, signal=60%
SMALL GTPASE MEDIATED SIGNAL TRANSDUCTION%GO%GO:0007264	SMALL GTPASE MEDIATED SIGNAL TRANSDUCTION%GO%GO:0007264		224	0.304307	1.49036	0.00413223	0.124083	1	3260	tags=29%, list=21%, signal=36%
REPRODUCTIVE STRUCTURE DEVELOPMENT%GO%GO:0048608	REPRODUCTIVE STRUCTURE DEVELOPMENT%GO%GO:0048608		82	0.350862	1.49023	0.0121704	0.124055	1	3117	tags=24%, list=20%, signal=30%
CYTOKINESIS%GO%GO:0000910	CYTOKINESIS%GO%GO:0000910		72	0.364537	1.48932	0.0208768	0.124627	1	3135	tags=35%, list=20%, signal=43%
CELL PROJECTION CYTOPLASM%GO%GO:0032838	CELL PROJECTION CYTOPLASM%GO%GO:0032838		18	0.496961	1.48931	0.0513347	0.124473	1	1311	tags=28%, list=8%, signal=30%
ATP-DEPENDENT CHROMATIN REMODELING%GO%GO:0043044	ATP-DEPENDENT CHROMATIN REMODELING%GO%GO:0043044		33	0.43037	1.48908	0.024	0.124527	1	2717	tags=27%, list=17%, signal=33%
POSITIVE REGULATION OF IMMUNE RESPONSE%GO%GO:0050778	POSITIVE REGULATION OF IMMUNE RESPONSE%GO%GO:0050778		242	0.299972	1.48902	0	0.124423	1	4034	tags=35%, list=26%, signal=46%
RESPONSE TO ORGANIC NITROGEN%GO%GO:0010243	RESPONSE TO ORGANIC NITROGEN%GO%GO:0010243		263	0.302388	1.48885	0.002	0.124431	1	2691	tags=26%, list=17%, signal=31%
GLYPICAN 1 NETWORK%PATHWAY INTERACTION DATABASE NCI-NATURE CURATED DATA%GLYPICAN 1 NETWORK	GLYPICAN 1 NETWORK%PATHWAY INTERACTION DATABASE NCI-NATURE CURATED DATA%GLYPICAN 1 NETWORK		22	0.472374	1.48843	0.0377359	0.12464	1	3744	tags=45%, list=24%, signal=60%
NUCLEIC ACID BINDING TRANSCRIPTION FACTOR ACTIVITY%GO%GO:0001071	NUCLEIC ACID BINDING TRANSCRIPTION FACTOR ACTIVITY%GO%GO:0001071		465	0.283445	1.4879	0	0.12493	1	3005	tags=26%, list=19%, signal=31%
LEUKOCYTE TRANSENDOTHELIAL MIGRATION%KEGG%HSA04670	LEUKOCYTE TRANSENDOTHELIAL MIGRATION%KEGG%HSA04670		99	0.33893	1.48777	0.00847458	0.124904	1	1655	tags=20%, list=11%, signal=22%
TRANSCRIPTION REGULATORY REGION SEQUENCE-SPECIFIC DNA BINDING%GO%GO:0000976	TRANSCRIPTION REGULATORY REGION SEQUENCE-SPECIFIC DNA BINDING%GO%GO:0000976		64	0.373587	1.48702	0.0185567	0.125366	1	2350	tags=23%, list=15%, signal=27%
STRUCTURE-SPECIFIC DNA BINDING%GO%GO:0043566	STRUCTURE-SPECIFIC DNA BINDING%GO%GO:0043566		127	0.328756	1.48646	0.00421053	0.125662	1	2807	tags=28%, list=18%, signal=34%
G ALPHA (12 13) SIGNALLING EVENTS%REACTOME%REACT_18407.5	G ALPHA (12 13) SIGNALLING EVENTS%REACTOME%REACT_18407.5		68	0.364621	1.48628	0.010917	0.125676	1	1957	tags=24%, list=12%, signal=27%
VPR-MEDIATED NUCLEAR IMPORT OF PICS%REACTOME%REACT_7991.2	VPR-MEDIATED NUCLEAR IMPORT OF PICS%REACTOME%REACT_7991.2		28	0.443302	1.48565	0.0418502	0.126078	1	3046	tags=39%, list=19%, signal=49%
TOLL LIKE RECEPTOR TLR1:TLR2 CASCADE%REACTOME%REACT_8005.8	TOLL LIKE RECEPTOR TLR1:TLR2 CASCADE%REACTOME%REACT_8005.8		89	0.350955	1.48539	0.00842105	0.126164	1	3624	tags=42%, list=23%, signal=54%
WNT SIGNALING PATHWAY%KEGG%HSA04310	WNT SIGNALING PATHWAY%KEGG%HSA04310		134	0.328328	1.48528	0	0.126128	1	2227	tags=22%, list=14%, signal=25%
HYPERTROPHIC CARDIOMYOPATHY (HCM)%KEGG%HSA05410	HYPERTROPHIC CARDIOMYOPATHY (HCM)%KEGG%HSA05410		65	0.374062	1.48511	0.012959	0.126097	1	3228	tags=34%, list=20%, signal=42%
SEMA4D INDUCED CELL MIGRATION AND GROWTH-CONE COLLAPSE%REACTOME%REACT_19277.2	SEMA4D INDUCED CELL MIGRATION AND GROWTH-CONE COLLAPSE%REACTOME%REACT_19277.2		24	0.462647	1.48505	0.0478088	0.125977	1	101	tags=13%, list=1%, signal=13%
ACTIVATION OF IMMUNE RESPONSE%GO%GO:0002253	ACTIVATION OF IMMUNE RESPONSE%GO%GO:0002253		205	0.309848	1.48496	0.0021692	0.125891	1	4034	tags=37%, list=26%, signal=49%
GOLGI MEMBRANE%GO%GO:0000139	GOLGI MEMBRANE%GO%GO:0000139		242	0.299297	1.48437	0	0.126191	1	3124	tags=30%, list=20%, signal=37%
POSITIVE REGULATION OF PHOSPHORUS METABOLIC PROCESS%GO%GO:0010562	POSITIVE REGULATION OF PHOSPHORUS METABOLIC PROCESS%GO%GO:0010562		462	0.280238	1.48396	0	0.126375	1	2699	tags=24%, list=17%, signal=28%
RESPONSE TO NITROGEN COMPOUND%GO%GO:1901698	RESPONSE TO NITROGEN COMPOUND%GO%GO:1901698		283	0.297742	1.48395	0	0.126231	1	2691	tags=26%, list=17%, signal=31%
NEGATIVE REGULATION OF TRANSFORMING GROWTH FACTOR BETA RECEPTOR SIGNALING PATHWAY%GO%GO:0030512	NEGATIVE REGULATION OF TRANSFORMING GROWTH FACTOR BETA RECEPTOR SIGNALING PATHWAY%GO%GO:0030512		51	0.396924	1.48395	0.021097	0.126076	1	2580	tags=37%, list=16%, signal=44%
NGF SIGNALLING VIA TRKA FROM THE PLASMA MEMBRANE%REACTOME%REACT_12056.5	NGF SIGNALLING VIA TRKA FROM THE PLASMA MEMBRANE%REACTOME%REACT_12056.5		167	0.317383	1.48342	0.0063425	0.126374	1	4070	tags=41%, list=26%, signal=55%
BIOCARTA_GPCR_PATHWAY%MSIGDB_C2%BIOCARTA_GPCR_PATHWAY	BIOCARTA_GPCR_PATHWAY%MSIGDB_C2%BIOCARTA_GPCR_PATHWAY		32	0.429849	1.48339	0.0492813	0.126234	1	2172	tags=28%, list=14%, signal=33%
G2 DNA DAMAGE CHECKPOINT%GO%GO:0031572	G2 DNA DAMAGE CHECKPOINT%GO%GO:0031572		27	0.458135	1.483	0.0466926	0.126405	1	3187	tags=48%, list=20%, signal=60%
MYD88-INDEPENDENT TOLL-LIKE RECEPTOR SIGNALING PATHWAY%GO%GO:0002756	MYD88-INDEPENDENT TOLL-LIKE RECEPTOR SIGNALING PATHWAY%GO%GO:0002756		68	0.363962	1.48234	0.0170576	0.126871	1	2661	tags=31%, list=17%, signal=37%
M PHASE%GO%GO:0000279	M PHASE%GO%GO:0000279		110	0.335143	1.48195	0.0185567	0.127073	1	2513	tags=25%, list=16%, signal=30%
UBIQUITIN BINDING%GO%GO:0043130	UBIQUITIN BINDING%GO%GO:0043130		56	0.379077	1.48193	0.0276596	0.126937	1	2357	tags=34%, list=15%, signal=40%
SHC-MEDIATED SIGNALLING%REACTOME%REACT_661.3	SHC-MEDIATED SIGNALLING%REACTOME%REACT_661.3		19	0.482884	1.48162	0.0489978	0.127046	1	2008	tags=47%, list=13%, signal=54%
REPRODUCTIVE SYSTEM DEVELOPMENT%GO%GO:0061458	REPRODUCTIVE SYSTEM DEVELOPMENT%GO%GO:0061458		82	0.350862	1.4816	0.0137615	0.126901	1	3117	tags=24%, list=20%, signal=30%
LOCOMOTORY BEHAVIOR%GO%GO:0007626	LOCOMOTORY BEHAVIOR%GO%GO:0007626		17	0.507643	1.48157	0.0658683	0.126769	1	1939	tags=29%, list=12%, signal=34%
RESPONSE TO PEPTIDE%GO%GO:1901652	RESPONSE TO PEPTIDE%GO%GO:1901652		197	0.309366	1.48157	0	0.126612	1	2181	tags=24%, list=14%, signal=27%
LEUKOCYTE MIGRATION%GO%GO:0050900	LEUKOCYTE MIGRATION%GO%GO:0050900		156	0.318628	1.48126	0.00596422	0.126783	1	3892	tags=31%, list=25%, signal=40%
PI3K CASCADE%REACTOME%REACT_976.2	PI3K CASCADE%REACTOME%REACT_976.2		49	0.386295	1.48117	0.0295983	0.126711	1	2828	tags=41%, list=18%, signal=50%
OXIDOREDUCTASE ACTIVITY, ACTING ON THE ALDEHYDE OR OXO GROUP OF DONORS, NAD OR NADP AS ACCEPTOR%GO%GO:0016620	OXIDOREDUCTASE ACTIVITY, ACTING ON THE ALDEHYDE OR OXO GROUP OF DONORS, NAD OR NADP AS ACCEPTOR%GO%GO:0016620		19	0.486532	1.48112	0.0611814	0.126605	1	4237	tags=53%, list=27%, signal=72%
GROWTH FACTOR RECEPTOR BINDING%GO%GO:0070851	GROWTH FACTOR RECEPTOR BINDING%GO%GO:0070851		55	0.380134	1.48109	0.0238569	0.126463	1	4033	tags=42%, list=26%, signal=56%
SEQUENCE-SPECIFIC DNA BINDING TRANSCRIPTION FACTOR ACTIVITY%GO%GO:0003700	SEQUENCE-SPECIFIC DNA BINDING TRANSCRIPTION FACTOR ACTIVITY%GO%GO:0003700		463	0.28236	1.48088	0	0.126522	1	3005	tags=26%, list=19%, signal=31%
SHC-RELATED EVENTS TRIGGERED BY IGF1R%REACTOME%REACT_150139.2	SHC-RELATED EVENTS TRIGGERED BY IGF1R%REACTOME%REACT_150139.2		22	0.469876	1.48057	0.0456432	0.126656	1	2008	tags=41%, list=13%, signal=47%
NOD-LIKE RECEPTOR SIGNALING PATHWAY%KEGG%HSA04621	NOD-LIKE RECEPTOR SIGNALING PATHWAY%KEGG%HSA04621		53	0.377178	1.48006	0.0306122	0.126916	1	2831	tags=30%, list=18%, signal=37%
BIOCARTA_RHO_PATHWAY%MSIGDB_C2%BIOCARTA_RHO_PATHWAY	BIOCARTA_RHO_PATHWAY%MSIGDB_C2%BIOCARTA_RHO_PATHWAY		31	0.427652	1.47919	0.0432099	0.127509	1	1536	tags=26%, list=10%, signal=29%
POSITIVE REGULATION OF PHOSPHATE METABOLIC PROCESS%GO%GO:0045937	POSITIVE REGULATION OF PHOSPHATE METABOLIC PROCESS%GO%GO:0045937		462	0.280238	1.47916	0	0.127378	1	2699	tags=24%, list=17%, signal=28%
PHOSPHATIDYLINOSITOL PHOSPHOLIPASE C ACTIVITY%GO%GO:0004435	PHOSPHATIDYLINOSITOL PHOSPHOLIPASE C ACTIVITY%GO%GO:0004435		16	0.499623	1.47892	0.0546559	0.1274	1	3552	tags=44%, list=23%, signal=56%
TOLL LIKE RECEPTOR 5 (TLR5) CASCADE%REACTOME%REACT_9061.5	TOLL LIKE RECEPTOR 5 (TLR5) CASCADE%REACTOME%REACT_9061.5		81	0.357802	1.47884	0.0124481	0.127306	1	3624	tags=42%, list=23%, signal=54%
TOLL-LIKE RECEPTOR SIGNALING PATHWAY%GO%GO:0002224	TOLL-LIKE RECEPTOR SIGNALING PATHWAY%GO%GO:0002224		89	0.350562	1.47758	0.0164271	0.128196	1	3381	tags=37%, list=21%, signal=47%
ESTABLISHMENT OF CHROMOSOME LOCALIZATION%GO%GO:0051303	ESTABLISHMENT OF CHROMOSOME LOCALIZATION%GO%GO:0051303		17	0.498835	1.47637	0.0673684	0.129086	1	4268	tags=59%, list=27%, signal=81%
REGULATION OF CANONICAL WNT RECEPTOR SIGNALING PATHWAY%GO%GO:0060828	REGULATION OF CANONICAL WNT RECEPTOR SIGNALING PATHWAY%GO%GO:0060828		99	0.340174	1.47609	0.00792079	0.12919	1	2975	tags=29%, list=19%, signal=36%
REGULATION OF PURINE NUCLEOTIDE METABOLIC PROCESS%GO%GO:1900542	REGULATION OF PURINE NUCLEOTIDE METABOLIC PROCESS%GO%GO:1900542		239	0.298733	1.47608	0	0.129036	1	2397	tags=22%, list=15%, signal=26%
PRESENILIN ACTION IN NOTCH AND WNT SIGNALING%PATHWAY INTERACTION DATABASE NCI-NATURE CURATED DATA%PRESENILIN ACTION IN NOTCH AND WNT SIGNALING	PRESENILIN ACTION IN NOTCH AND WNT SIGNALING%PATHWAY INTERACTION DATABASE NCI-NATURE CURATED DATA%PRESENILIN ACTION IN NOTCH AND WNT SIGNALING		44	0.405115	1.47595	0.0381356	0.128991	1	2227	tags=32%, list=14%, signal=37%
SUBSTRATE ADHESION-DEPENDENT CELL SPREADING%GO%GO:0034446	SUBSTRATE ADHESION-DEPENDENT CELL SPREADING%GO%GO:0034446		20	0.474287	1.47574	0.0385439	0.128999	1	3880	tags=55%, list=25%, signal=73%
PROTEIN BINDING TRANSCRIPTION FACTOR ACTIVITY%GO%GO:0000988	PROTEIN BINDING TRANSCRIPTION FACTOR ACTIVITY%GO%GO:0000988		394	0.285208	1.47548	0	0.129071	1	2771	tags=26%, list=18%, signal=30%
POSITIVE REGULATION OF KINASE ACTIVITY%GO%GO:0033674	POSITIVE REGULATION OF KINASE ACTIVITY%GO%GO:0033674		314	0.291617	1.47548	0	0.128918	1	2699	tags=26%, list=17%, signal=31%
REGULATION OF DNA REPLICATION%GO%GO:0006275	REGULATION OF DNA REPLICATION%GO%GO:0006275		69	0.365186	1.47543	0.0202429	0.128812	1	3803	tags=41%, list=24%, signal=53%
LOCALIZATION OF CELL%GO%GO:0051674	LOCALIZATION OF CELL%GO%GO:0051674		369	0.286331	1.47516	0	0.128899	1	4089	tags=31%, list=26%, signal=41%
KERATINOCYTE DIFFERENTIATION%GO%GO:0030216	KERATINOCYTE DIFFERENTIATION%GO%GO:0030216		23	0.461375	1.47495	0.0461216	0.128941	1	1500	tags=22%, list=10%, signal=24%
FIBROBLAST GROWTH FACTOR RECEPTOR SIGNALING PATHWAY%GO%GO:0008543	FIBROBLAST GROWTH FACTOR RECEPTOR SIGNALING PATHWAY%GO%GO:0008543		104	0.338701	1.47379	0.0107991	0.129826	1	2248	tags=28%, list=14%, signal=32%
CELLULAR RESPONSE TO OXYGEN-CONTAINING COMPOUND%GO%GO:1901701	CELLULAR RESPONSE TO OXYGEN-CONTAINING COMPOUND%GO%GO:1901701		347	0.289725	1.47338	0	0.130063	1	2691	tags=25%, list=17%, signal=29%
PEPTIDYL-TYROSINE PHOSPHORYLATION%GO%GO:0018108	PEPTIDYL-TYROSINE PHOSPHORYLATION%GO%GO:0018108		46	0.397206	1.47296	0.0333333	0.13027	1	4355	tags=48%, list=28%, signal=66%
HEMOPOIESIS%GO%GO:0030097	HEMOPOIESIS%GO%GO:0030097		176	0.30955	1.47255	0.00616016	0.130514	1	4324	tags=40%, list=27%, signal=55%
TRANSCRIPTION FACTOR BINDING TRANSCRIPTION FACTOR ACTIVITY%GO%GO:0000989	TRANSCRIPTION FACTOR BINDING TRANSCRIPTION FACTOR ACTIVITY%GO%GO:0000989		382	0.287103	1.47181	0	0.131058	1	2771	tags=26%, list=18%, signal=31%
REGULATION OF TRANSCRIPTION FROM RNA POLYMERASE II PROMOTER IN RESPONSE TO STRESS%GO%GO:0043618	REGULATION OF TRANSCRIPTION FROM RNA POLYMERASE II PROMOTER IN RESPONSE TO STRESS%GO%GO:0043618		34	0.415261	1.4711	0.054878	0.131544	1	2132	tags=32%, list=14%, signal=37%
CELL MIGRATION%GO%GO:0016477	CELL MIGRATION%GO%GO:0016477		344	0.288971	1.47088	0	0.131576	1	4089	tags=32%, list=26%, signal=42%
REGULATION OF CELL MORPHOGENESIS%GO%GO:0022604	REGULATION OF CELL MORPHOGENESIS%GO%GO:0022604		187	0.309962	1.47003	0	0.132173	1	2490	tags=22%, list=16%, signal=26%
LATE ENDOSOME%GO%GO:0005770	LATE ENDOSOME%GO%GO:0005770		66	0.36154	1.46958	0.0173913	0.13249	1	2758	tags=33%, list=18%, signal=40%
O-GLYCAN PROCESSING%GO%GO:0016266	O-GLYCAN PROCESSING%GO%GO:0016266		44	0.390769	1.46899	0.024	0.132831	1	3119	tags=34%, list=20%, signal=42%
SHC1 EVENTS IN ERBB4 SIGNALING%REACTOME%REACT_116005.2	SHC1 EVENTS IN ERBB4 SIGNALING%REACTOME%REACT_116005.2		24	0.455822	1.46818	0.0641822	0.133343	1	2008	tags=38%, list=13%, signal=43%
POSITIVE REGULATION OF INTRACELLULAR PROTEIN TRANSPORT%GO%GO:0090316	POSITIVE REGULATION OF INTRACELLULAR PROTEIN TRANSPORT%GO%GO:0090316		60	0.368259	1.46799	0.0188285	0.133355	1	4070	tags=43%, list=26%, signal=58%
TRANSCRIPTIONAL REGULATION OF WHITE ADIPOCYTE DIFFERENTIATION%REACTOME%REACT_27161.1	TRANSCRIPTIONAL REGULATION OF WHITE ADIPOCYTE DIFFERENTIATION%REACTOME%REACT_27161.1		72	0.359737	1.46737	0.0124224	0.13374	1	2312	tags=31%, list=15%, signal=36%
CELL CYCLE%KEGG%HSA04110	CELL CYCLE%KEGG%HSA04110		121	0.324233	1.46733	0.00606061	0.133618	1	3339	tags=31%, list=21%, signal=39%
DEAMINASE ACTIVITY%GO%GO:0019239	DEAMINASE ACTIVITY%GO%GO:0019239		18	0.488616	1.46633	0.0529801	0.134376	1	463	tags=11%, list=3%, signal=11%
EPIDERMIS DEVELOPMENT%GO%GO:0008544	EPIDERMIS DEVELOPMENT%GO%GO:0008544		89	0.347087	1.46628	0.0107527	0.134263	1	4206	tags=33%, list=27%, signal=44%
INSULIN PROCESSING%REACTOME%REACT_15550.4	INSULIN PROCESSING%REACTOME%REACT_15550.4		20	0.467755	1.4661	0.0513347	0.134261	1	3591	tags=55%, list=23%, signal=71%
TRANSPORT OF MATURE MRNA DERIVED FROM AN INTRONLESS TRANSCRIPT%REACTOME%REACT_1835.3	TRANSPORT OF MATURE MRNA DERIVED FROM AN INTRONLESS TRANSCRIPT%REACTOME%REACT_1835.3		31	0.423248	1.46583	0.042735	0.134391	1	3094	tags=42%, list=20%, signal=52%
AXON GUIDANCE%GO%GO:0007411	AXON GUIDANCE%GO%GO:0007411		258	0.296587	1.46526	0.00215983	0.134729	1	4109	tags=34%, list=26%, signal=45%
TRIF-DEPENDENT TOLL-LIKE RECEPTOR SIGNALING PATHWAY%GO%GO:0035666	TRIF-DEPENDENT TOLL-LIKE RECEPTOR SIGNALING PATHWAY%GO%GO:0035666		67	0.364721	1.46508	0.0167364	0.134754	1	2661	tags=31%, list=17%, signal=38%
CELL SURFACE INTERACTIONS AT THE VASCULAR WALL%REACTOME%REACT_12051.1	CELL SURFACE INTERACTIONS AT THE VASCULAR WALL%REACTOME%REACT_12051.1		79	0.348341	1.46466	0.0210526	0.134989	1	2266	tags=23%, list=14%, signal=26%
CHROMATIN REMODELING%GO%GO:0006338	CHROMATIN REMODELING%GO%GO:0006338		82	0.351219	1.4643	0.0145228	0.135169	1	3273	tags=30%, list=21%, signal=38%
NEGATIVE REGULATION OF CANONICAL WNT RECEPTOR SIGNALING PATHWAY%GO%GO:0090090	NEGATIVE REGULATION OF CANONICAL WNT RECEPTOR SIGNALING PATHWAY%GO%GO:0090090		63	0.36561	1.4637	0.0210084	0.135553	1	4315	tags=43%, list=27%, signal=59%
AURORA B SIGNALING%PATHWAY INTERACTION DATABASE NCI-NATURE CURATED DATA%AURORA B SIGNALING	AURORA B SIGNALING%PATHWAY INTERACTION DATABASE NCI-NATURE CURATED DATA%AURORA B SIGNALING		38	0.411	1.46365	0.0436681	0.135432	1	2259	tags=26%, list=14%, signal=31%
POSITIVE REGULATION OF INTRACELLULAR TRANSPORT%GO%GO:0032388	POSITIVE REGULATION OF INTRACELLULAR TRANSPORT%GO%GO:0032388		77	0.352483	1.46213	0.0175824	0.136722	1	3129	tags=34%, list=20%, signal=42%
NEGATIVE REGULATION OF SIGNAL TRANSDUCTION%GO%GO:0009968	NEGATIVE REGULATION OF SIGNAL TRANSDUCTION%GO%GO:0009968		443	0.278841	1.46201	0	0.136668	1	3803	tags=32%, list=24%, signal=41%
TRANSPORT OF THE SLBP DEPENDANT MATURE MRNA%REACTOME%REACT_405.3	TRANSPORT OF THE SLBP DEPENDANT MATURE MRNA%REACTOME%REACT_405.3		29	0.431429	1.46147	0.0598802	0.136963	1	3094	tags=41%, list=20%, signal=51%
TRNA BINDING%GO%GO:0000049	TRNA BINDING%GO%GO:0000049		17	0.502789	1.46105	0.0652632	0.137189	1	3127	tags=47%, list=20%, signal=59%
POSITIVE REGULATION OF CATABOLIC PROCESS%GO%GO:0009896	POSITIVE REGULATION OF CATABOLIC PROCESS%GO%GO:0009896		112	0.330183	1.46055	0.0103093	0.137424	1	2046	tags=26%, list=13%, signal=30%
CELL MORPHOGENESIS INVOLVED IN DIFFERENTIATION%GO%GO:0000904	CELL MORPHOGENESIS INVOLVED IN DIFFERENTIATION%GO%GO:0000904		376	0.282431	1.46042	0	0.137371	1	4476	tags=36%, list=28%, signal=49%
BIOCARTA_IGF1R_PATHWAY%MSIGDB_C2%BIOCARTA_IGF1R_PATHWAY	BIOCARTA_IGF1R_PATHWAY%MSIGDB_C2%BIOCARTA_IGF1R_PATHWAY		22	0.459747	1.45985	0.0654762	0.137711	1	2172	tags=36%, list=14%, signal=42%
SH2 DOMAIN BINDING%GO%GO:0042169	SH2 DOMAIN BINDING%GO%GO:0042169		24	0.447469	1.45933	0.0596708	0.138032	1	2046	tags=25%, list=13%, signal=29%
REGULATION OF LOCOMOTION%GO%GO:0040012	REGULATION OF LOCOMOTION%GO%GO:0040012		308	0.28891	1.45929	0.00206186	0.137915	1	4070	tags=33%, list=26%, signal=44%
POSITIVE REGULATION OF TRANSFERASE ACTIVITY%GO%GO:0051347	POSITIVE REGULATION OF TRANSFERASE ACTIVITY%GO%GO:0051347		322	0.288494	1.45866	0.0021978	0.13832	1	2699	tags=26%, list=17%, signal=31%
POSITIVE REGULATION OF EXOCYTOSIS%GO%GO:0045921	POSITIVE REGULATION OF EXOCYTOSIS%GO%GO:0045921		18	0.478798	1.45831	0.0809129	0.138452	1	3080	tags=50%, list=20%, signal=62%
RESPONSE TO ABIOTIC STIMULUS%GO%GO:0009628	RESPONSE TO ABIOTIC STIMULUS%GO%GO:0009628		348	0.283821	1.45822	0	0.138382	1	2054	tags=19%, list=13%, signal=22%
FRS2-MEDIATED CASCADE%REACTOME%REACT_21247.3	FRS2-MEDIATED CASCADE%REACTOME%REACT_21247.3		25	0.44697	1.45801	0.0543933	0.138404	1	2008	tags=40%, list=13%, signal=46%
NEGATIVE REGULATION OF CYSTEINE-TYPE ENDOPEPTIDASE ACTIVITY%GO%GO:2000117	NEGATIVE REGULATION OF CYSTEINE-TYPE ENDOPEPTIDASE ACTIVITY%GO%GO:2000117		45	0.388193	1.45794	0.0287611	0.138308	1	2042	tags=24%, list=13%, signal=28%
TRANSPORT OF MATURE MRNAS DERIVED FROM INTRONLESS TRANSCRIPTS%REACTOME%REACT_338.2	TRANSPORT OF MATURE MRNAS DERIVED FROM INTRONLESS TRANSCRIPTS%REACTOME%REACT_338.2		32	0.418984	1.45782	0.045738	0.138246	1	3094	tags=41%, list=20%, signal=50%
POSITIVE REGULATION OF PROTEIN KINASE ACTIVITY%GO%GO:0045860	POSITIVE REGULATION OF PROTEIN KINASE ACTIVITY%GO%GO:0045860		302	0.289586	1.45772	0	0.138183	1	2699	tags=26%, list=17%, signal=31%
PAR1-MEDIATED THROMBIN SIGNALING EVENTS%PATHWAY INTERACTION DATABASE NCI-NATURE CURATED DATA%PAR1-MEDIATED THROMBIN SIGNALING EVENTS	PAR1-MEDIATED THROMBIN SIGNALING EVENTS%PATHWAY INTERACTION DATABASE NCI-NATURE CURATED DATA%PAR1-MEDIATED THROMBIN SIGNALING EVENTS		40	0.40516	1.45732	0.0490798	0.138395	1	2204	tags=30%, list=14%, signal=35%
POSITIVE REGULATION VASCULAR ENDOTHELIAL GROWTH FACTOR PRODUCTION%GO%GO:0010575	POSITIVE REGULATION VASCULAR ENDOTHELIAL GROWTH FACTOR PRODUCTION%GO%GO:0010575		16	0.486267	1.45643	0.0691824	0.139049	1	4238	tags=50%, list=27%, signal=68%
STRUCTURAL CONSTITUENT OF CYTOSKELETON%GO%GO:0005200	STRUCTURAL CONSTITUENT OF CYTOSKELETON%GO%GO:0005200		54	0.372817	1.45636	0.0320641	0.138951	1	1620	tags=17%, list=10%, signal=19%
TRANSPORT OF THE SLBP INDEPENDENT MATURE MRNA%REACTOME%REACT_424.3	TRANSPORT OF THE SLBP INDEPENDENT MATURE MRNA%REACTOME%REACT_424.3		28	0.436393	1.45606	0.0557851	0.13909	1	3094	tags=43%, list=20%, signal=53%
RESPONSE TO FIBROBLAST GROWTH FACTOR STIMULUS%GO%GO:0071774	RESPONSE TO FIBROBLAST GROWTH FACTOR STIMULUS%GO%GO:0071774		113	0.330176	1.45579	0.018595	0.139132	1	2248	tags=27%, list=14%, signal=31%
VESICLE COAT%GO%GO:0030120	VESICLE COAT%GO%GO:0030120		29	0.439251	1.45536	0.0511811	0.139365	1	1329	tags=34%, list=8%, signal=38%
REGULATION OF NUCLEOTIDE METABOLIC PROCESS%GO%GO:0006140	REGULATION OF NUCLEOTIDE METABOLIC PROCESS%GO%GO:0006140		244	0.29601	1.45478	0.00204918	0.139748	1	2397	tags=22%, list=15%, signal=25%
CELLULAR RESPONSE TO FIBROBLAST GROWTH FACTOR STIMULUS%GO%GO:0044344	CELLULAR RESPONSE TO FIBROBLAST GROWTH FACTOR STIMULUS%GO%GO:0044344		113	0.330176	1.45477	0.025974	0.139594	1	2248	tags=27%, list=14%, signal=31%
NEURON PROJECTION MORPHOGENESIS%GO%GO:0048812	NEURON PROJECTION MORPHOGENESIS%GO%GO:0048812		325	0.285983	1.45448	0	0.1397	1	2323	tags=20%, list=15%, signal=23%
BIOCARTA_ATRBRCA_PATHWAY%MSIGDB_C2%BIOCARTA_ATRBRCA_PATHWAY	BIOCARTA_ATRBRCA_PATHWAY%MSIGDB_C2%BIOCARTA_ATRBRCA_PATHWAY		21	0.458682	1.45446	0.079918	0.139559	1	778	tags=24%, list=5%, signal=25%
NEGATIVE REGULATION OF SIGNALING%GO%GO:0023057	NEGATIVE REGULATION OF SIGNALING%GO%GO:0023057		452	0.278036	1.45425	0	0.139592	1	3803	tags=32%, list=24%, signal=41%
NOD1 2 SIGNALING PATHWAY%REACTOME%REACT_75776.1	NOD1 2 SIGNALING PATHWAY%REACTOME%REACT_75776.1		31	0.416133	1.45383	0.0400891	0.139821	1	3331	tags=45%, list=21%, signal=57%
NEUROTROPHIN SIGNALING PATHWAY%GO%GO:0038179	NEUROTROPHIN SIGNALING PATHWAY%GO%GO:0038179		208	0.303126	1.45321	0.00641026	0.140282	1	2665	tags=27%, list=17%, signal=32%
SIGNALING BY ROBO RECEPTOR%REACTOME%REACT_19351.1	SIGNALING BY ROBO RECEPTOR%REACTOME%REACT_19351.1		30	0.428007	1.45281	0.0428016	0.14052	1	3931	tags=50%, list=25%, signal=67%
BASOLATERAL PLASMA MEMBRANE%GO%GO:0016323	BASOLATERAL PLASMA MEMBRANE%GO%GO:0016323		65	0.362704	1.45279	0.0251572	0.140383	1	2850	tags=23%, list=18%, signal=28%
REGULATION OF IMMUNE RESPONSE%GO%GO:0050776	REGULATION OF IMMUNE RESPONSE%GO%GO:0050776		381	0.279823	1.45265	0.00220264	0.140339	1	4037	tags=32%, list=26%, signal=42%
CD40%IOB%CD40	CD40%IOB%CD40		26	0.434599	1.45224	0.04	0.14057	1	2248	tags=31%, list=14%, signal=36%
NONGENOTROPIC ANDROGEN SIGNALING%PATHWAY INTERACTION DATABASE NCI-NATURE CURATED DATA%NONGENOTROPIC ANDROGEN SIGNALING	NONGENOTROPIC ANDROGEN SIGNALING%PATHWAY INTERACTION DATABASE NCI-NATURE CURATED DATA%NONGENOTROPIC ANDROGEN SIGNALING		29	0.427194	1.45161	0.0460526	0.141049	1	2204	tags=34%, list=14%, signal=40%
CHROMOSOME LOCALIZATION%GO%GO:0050000	CHROMOSOME LOCALIZATION%GO%GO:0050000		17	0.498835	1.45063	0.0613497	0.14183	1	4268	tags=59%, list=27%, signal=81%
CELL-SUBSTRATE ADHESION%GO%GO:0031589	CELL-SUBSTRATE ADHESION%GO%GO:0031589		75	0.353014	1.45015	0.0416667	0.142193	1	3900	tags=37%, list=25%, signal=49%
NEUROTROPHIN TRK RECEPTOR SIGNALING PATHWAY%GO%GO:0048011	NEUROTROPHIN TRK RECEPTOR SIGNALING PATHWAY%GO%GO:0048011		207	0.304008	1.44977	0.00209205	0.142371	1	2665	tags=27%, list=17%, signal=32%
SIGNALING BY ERBB2%REACTOME%REACT_115755.4	SIGNALING BY ERBB2%REACTOME%REACT_115755.4		129	0.320077	1.44903	0.00211416	0.142981	1	2248	tags=26%, list=14%, signal=30%
LIPID LOCALIZATION%GO%GO:0010876	LIPID LOCALIZATION%GO%GO:0010876		93	0.334988	1.44895	0.014433	0.142906	1	2417	tags=26%, list=15%, signal=30%
RECIPROCAL MEIOTIC RECOMBINATION%GO%GO:0007131	RECIPROCAL MEIOTIC RECOMBINATION%GO%GO:0007131		28	0.432201	1.44894	0.0509554	0.142756	1	2387	tags=39%, list=15%, signal=46%
REGULATION OF CELLULAR COMPONENT BIOGENESIS%GO%GO:0044087	REGULATION OF CELLULAR COMPONENT BIOGENESIS%GO%GO:0044087		236	0.295505	1.44822	0	0.143251	1	1939	tags=18%, list=12%, signal=20%
UBIQUITIN-DEPENDENT PROTEIN CATABOLIC PROCESS%GO%GO:0006511	UBIQUITIN-DEPENDENT PROTEIN CATABOLIC PROCESS%GO%GO:0006511		247	0.294939	1.44803	0.00437637	0.143254	1	3464	tags=33%, list=22%, signal=42%
REGULATION OF EXOCYTOSIS%GO%GO:0017157	REGULATION OF EXOCYTOSIS%GO%GO:0017157		35	0.417863	1.44746	0.0371134	0.143624	1	3626	tags=46%, list=23%, signal=59%
RAS PROTEIN SIGNAL TRANSDUCTION%GO%GO:0007265	RAS PROTEIN SIGNAL TRANSDUCTION%GO%GO:0007265		97	0.330677	1.44744	0.0322581	0.14347	1	1735	tags=21%, list=11%, signal=23%
PROTEOLYSIS%GO%GO:0006508	PROTEOLYSIS%GO%GO:0006508		374	0.28142	1.44736	0.00215054	0.143398	1	3517	tags=31%, list=22%, signal=39%
PROTEIN DIMERIZATION ACTIVITY%GO%GO:0046983	PROTEIN DIMERIZATION ACTIVITY%GO%GO:0046983		478	0.271886	1.44667	0	0.143921	1	3359	tags=26%, list=21%, signal=32%
NEGATIVE REGULATION OF SMALL GTPASE MEDIATED SIGNAL TRANSDUCTION%GO%GO:0051058	NEGATIVE REGULATION OF SMALL GTPASE MEDIATED SIGNAL TRANSDUCTION%GO%GO:0051058		23	0.458071	1.44655	0.0709812	0.143875	1	1850	tags=26%, list=12%, signal=30%
PROTEIN IMPORT%GO%GO:0017038	PROTEIN IMPORT%GO%GO:0017038		78	0.350903	1.44655	0.0292887	0.143715	1	3040	tags=40%, list=19%, signal=49%
RESPONSE TO RADIATION%GO%GO:0009314	RESPONSE TO RADIATION%GO%GO:0009314		155	0.313706	1.44646	0.00408998	0.143629	1	2042	tags=24%, list=13%, signal=27%
BIOCARTA_ACTINY_PATHWAY%MSIGDB_C2%BIOCARTA_ACTINY_PATHWAY	BIOCARTA_ACTINY_PATHWAY%MSIGDB_C2%BIOCARTA_ACTINY_PATHWAY		19	0.483028	1.44635	0.05625	0.143568	1	2356	tags=32%, list=15%, signal=37%
DAP12 SIGNALING%REACTOME%REACT_147814.2	DAP12 SIGNALING%REACTOME%REACT_147814.2		128	0.320585	1.44562	0.00831601	0.144106	1	4033	tags=40%, list=26%, signal=53%
NEGATIVE REGULATION OF CELL COMMUNICATION%GO%GO:0010648	NEGATIVE REGULATION OF CELL COMMUNICATION%GO%GO:0010648		452	0.276712	1.44552	0	0.144043	1	3803	tags=32%, list=24%, signal=41%
MITOTIC SPINDLE%GO%GO:0072686	MITOTIC SPINDLE%GO%GO:0072686		15	0.511332	1.44466	0.0641283	0.144676	1	1841	tags=40%, list=12%, signal=45%
MODIFICATION-DEPENDENT MACROMOLECULE CATABOLIC PROCESS%GO%GO:0043632	MODIFICATION-DEPENDENT MACROMOLECULE CATABOLIC PROCESS%GO%GO:0043632		253	0.291963	1.44407	0.00201613	0.145098	1	3464	tags=33%, list=22%, signal=42%
AXONOGENESIS%GO%GO:0007409	AXONOGENESIS%GO%GO:0007409		305	0.283317	1.4438	0	0.145213	1	2323	tags=20%, list=15%, signal=23%
REGULATION OF ANATOMICAL STRUCTURE SIZE%GO%GO:0090066	REGULATION OF ANATOMICAL STRUCTURE SIZE%GO%GO:0090066		96	0.334253	1.44378	0.0163934	0.145067	1	2864	tags=26%, list=18%, signal=32%
ADAPTIVE IMMUNE RESPONSE%GO%GO:0002250	ADAPTIVE IMMUNE RESPONSE%GO%GO:0002250		53	0.366447	1.44361	0.0345528	0.145071	1	3677	tags=34%, list=23%, signal=44%
CELL JUNCTION ORGANIZATION%REACTOME%REACT_20676.1	CELL JUNCTION ORGANIZATION%REACTOME%REACT_20676.1		68	0.352753	1.44341	0.0285714	0.145087	1	3782	tags=37%, list=24%, signal=48%
TAXIS%GO%GO:0042330	TAXIS%GO%GO:0042330		367	0.278803	1.44314	0	0.145209	1	4489	tags=36%, list=29%, signal=50%
TIGHT JUNCTION ASSEMBLY%GO%GO:0070830	TIGHT JUNCTION ASSEMBLY%GO%GO:0070830		24	0.450837	1.44289	0.0723404	0.145293	1	2266	tags=38%, list=14%, signal=44%
LEUKOCYTE DIFFERENTIATION%GO%GO:0002521	LEUKOCYTE DIFFERENTIATION%GO%GO:0002521		102	0.32902	1.44265	0.0142566	0.145395	1	4302	tags=39%, list=27%, signal=54%
SIGNALING BY FGFR%REACTOME%REACT_9470.8	SIGNALING BY FGFR%REACTOME%REACT_9470.8		125	0.320472	1.44204	0.0224949	0.145808	1	2248	tags=26%, list=14%, signal=31%
MODIFICATION-DEPENDENT PROTEIN CATABOLIC PROCESS%GO%GO:0019941	MODIFICATION-DEPENDENT PROTEIN CATABOLIC PROCESS%GO%GO:0019941		250	0.291585	1.44196	0	0.145726	1	3464	tags=33%, list=22%, signal=42%
NEGATIVE REGULATION OF RESPONSE TO DNA DAMAGE STIMULUS%GO%GO:2001021	NEGATIVE REGULATION OF RESPONSE TO DNA DAMAGE STIMULUS%GO%GO:2001021		17	0.495353	1.4417	0.0761317	0.145835	1	536	tags=24%, list=3%, signal=24%
REGULATION OF T CELL ACTIVATION%GO%GO:0050863	REGULATION OF T CELL ACTIVATION%GO%GO:0050863		143	0.31507	1.4416	0.00863931	0.14578	1	4034	tags=32%, list=26%, signal=43%
SIGNALING EVENTS MEDIATED BY PTP1B%PATHWAY INTERACTION DATABASE NCI-NATURE CURATED DATA%SIGNALING EVENTS MEDIATED BY PTP1B	SIGNALING EVENTS MEDIATED BY PTP1B%PATHWAY INTERACTION DATABASE NCI-NATURE CURATED DATA%SIGNALING EVENTS MEDIATED BY PTP1B		47	0.384999	1.44116	0.0382166	0.146081	1	3549	tags=32%, list=23%, signal=41%
ARTERY MORPHOGENESIS%GO%GO:0048844	ARTERY MORPHOGENESIS%GO%GO:0048844		29	0.417355	1.44097	0.0428266	0.146097	1	3680	tags=38%, list=23%, signal=49%
POSITIVE REGULATION OF ENDOTHELIAL CELL PROLIFERATION%GO%GO:0001938	POSITIVE REGULATION OF ENDOTHELIAL CELL PROLIFERATION%GO%GO:0001938		37	0.40699	1.44053	0.0506073	0.146361	1	3680	tags=38%, list=23%, signal=49%
RESPONSE TO CYTOKINE STIMULUS%GO%GO:0034097	RESPONSE TO CYTOKINE STIMULUS%GO%GO:0034097		328	0.284568	1.44033	0.0021322	0.146384	1	3939	tags=33%, list=25%, signal=43%
CENTROSOME DUPLICATION%GO%GO:0051298	CENTROSOME DUPLICATION%GO%GO:0051298		18	0.471469	1.44021	0.0694737	0.146316	1	4003	tags=67%, list=25%, signal=89%
LIMBIC SYSTEM DEVELOPMENT%GO%GO:0021761	LIMBIC SYSTEM DEVELOPMENT%GO%GO:0021761		16	0.489991	1.44003	0.0699589	0.146361	1	4987	tags=63%, list=32%, signal=91%
INTEGRIN-MEDIATED SIGNALING PATHWAY%GO%GO:0007229	INTEGRIN-MEDIATED SIGNALING PATHWAY%GO%GO:0007229		32	0.415028	1.4398	0.0445434	0.146438	1	1850	tags=28%, list=12%, signal=32%
RNA POLYMERASE II TRANSCRIPTION COFACTOR ACTIVITY%GO%GO:0001104	RNA POLYMERASE II TRANSCRIPTION COFACTOR ACTIVITY%GO%GO:0001104		42	0.39709	1.43978	0.0589474	0.146292	1	1971	tags=33%, list=13%, signal=38%
SIGNALING BY EGFR%REACTOME%REACT_9417.7	SIGNALING BY EGFR%REACTOME%REACT_9417.7		143	0.313706	1.4382	0.0107066	0.147659	1	2248	tags=27%, list=14%, signal=31%
PROTEIN CATABOLIC PROCESS%GO%GO:0030163	PROTEIN CATABOLIC PROCESS%GO%GO:0030163		296	0.287432	1.43764	0	0.148114	1	3422	tags=32%, list=22%, signal=40%
LEISHMANIASIS%KEGG%HSA05140	LEISHMANIASIS%KEGG%HSA05140		67	0.355073	1.43759	0.0304878	0.148	1	4394	tags=43%, list=28%, signal=60%
BIOCARTA_SHH_PATHWAY%MSIGDB_C2%BIOCARTA_SHH_PATHWAY	BIOCARTA_SHH_PATHWAY%MSIGDB_C2%BIOCARTA_SHH_PATHWAY		15	0.512905	1.43731	0.0610022	0.148112	1	4027	tags=60%, list=26%, signal=81%
CELL MORPHOGENESIS INVOLVED IN NEURON DIFFERENTIATION%GO%GO:0048667	CELL MORPHOGENESIS INVOLVED IN NEURON DIFFERENTIATION%GO%GO:0048667		314	0.280552	1.43727	0	0.147993	1	2323	tags=19%, list=15%, signal=22%
BIOCARTA_CCR5_PATHWAY%MSIGDB_C2%BIOCARTA_CCR5_PATHWAY	BIOCARTA_CCR5_PATHWAY%MSIGDB_C2%BIOCARTA_CCR5_PATHWAY		17	0.485514	1.43723	0.0720339	0.147875	1	1605	tags=24%, list=10%, signal=26%
DOWNSTREAM SIGNALING OF ACTIVATED FGFR%REACTOME%REACT_21272.4	DOWNSTREAM SIGNALING OF ACTIVATED FGFR%REACTOME%REACT_21272.4		114	0.321883	1.43705	0.01875	0.147908	1	4033	tags=42%, list=26%, signal=56%
CELLULAR RESPONSE TO STEROID HORMONE STIMULUS%GO%GO:0071383	CELLULAR RESPONSE TO STEROID HORMONE STIMULUS%GO%GO:0071383		16	0.495061	1.43561	0.0851528	0.149215	1	176	tags=13%, list=1%, signal=13%
ENDOCYTOSIS%GO%GO:0006897	ENDOCYTOSIS%GO%GO:0006897		147	0.309766	1.43505	0.0144628	0.149546	1	3212	tags=34%, list=20%, signal=42%
COATED VESICLE%GO%GO:0030135	COATED VESICLE%GO%GO:0030135		137	0.316175	1.4348	0.00994036	0.149623	1	3809	tags=36%, list=24%, signal=48%
POSITIVE REGULATION OF MUSCLE CELL DIFFERENTIATION%GO%GO:0051149	POSITIVE REGULATION OF MUSCLE CELL DIFFERENTIATION%GO%GO:0051149		35	0.408441	1.43432	0.0549898	0.149948	1	2432	tags=34%, list=15%, signal=40%
REGULATION OF PHOSPHATIDYLINOSITOL 3-KINASE CASCADE%GO%GO:0014066	REGULATION OF PHOSPHATIDYLINOSITOL 3-KINASE CASCADE%GO%GO:0014066		43	0.387953	1.43426	0.0309917	0.149827	1	3939	tags=42%, list=25%, signal=56%
MICROTUBULE-BASED PROCESS%GO%GO:0007017	MICROTUBULE-BASED PROCESS%GO%GO:0007017		230	0.294837	1.43389	0.0021692	0.150007	1	2495	tags=25%, list=16%, signal=29%
NEGATIVE REGULATION OF TRANSLATION%GO%GO:0017148	NEGATIVE REGULATION OF TRANSLATION%GO%GO:0017148		48	0.375081	1.43356	0.0331263	0.150158	1	3160	tags=38%, list=20%, signal=47%
BIOCARTA_ERK5_PATHWAY%MSIGDB_C2%BIOCARTA_ERK5_PATHWAY	BIOCARTA_ERK5_PATHWAY%MSIGDB_C2%BIOCARTA_ERK5_PATHWAY		18	0.472447	1.43354	0.059081	0.150012	1	1636	tags=33%, list=10%, signal=37%
APICAL PART OF CELL%GO%GO:0045177	APICAL PART OF CELL%GO%GO:0045177		87	0.341224	1.43316	0.0361702	0.150251	1	3885	tags=34%, list=25%, signal=46%
KIDNEY DEVELOPMENT%GO%GO:0001822	KIDNEY DEVELOPMENT%GO%GO:0001822		90	0.328917	1.43285	0.0310559	0.150397	1	4027	tags=34%, list=26%, signal=46%
INTERACTIONS OF REV WITH HOST CELLULAR PROTEINS%REACTOME%REACT_6916.4	INTERACTIONS OF REV WITH HOST CELLULAR PROTEINS%REACTOME%REACT_6916.4		31	0.41722	1.43282	0.0534188	0.150261	1	3046	tags=39%, list=19%, signal=48%
REGULATION OF SMOOTH MUSCLE CELL PROLIFERATION%GO%GO:0048660	REGULATION OF SMOOTH MUSCLE CELL PROLIFERATION%GO%GO:0048660		30	0.430183	1.43231	0.0478088	0.150695	1	5207	tags=53%, list=33%, signal=80%
HEMATOPOIETIC OR LYMPHOID ORGAN DEVELOPMENT%GO%GO:0048534	HEMATOPOIETIC OR LYMPHOID ORGAN DEVELOPMENT%GO%GO:0048534		190	0.298204	1.43177	0.004329	0.151039	1	4324	tags=38%, list=27%, signal=52%
B CELL RECEPTOR SIGNALING PATHWAY%KEGG%HSA04662	B CELL RECEPTOR SIGNALING PATHWAY%KEGG%HSA04662		72	0.346465	1.43154	0.025641	0.151115	1	2312	tags=25%, list=15%, signal=29%
METALLOEXOPEPTIDASE ACTIVITY%GO%GO:0008235	METALLOEXOPEPTIDASE ACTIVITY%GO%GO:0008235		18	0.478662	1.43142	0.0809717	0.151056	1	3671	tags=44%, list=23%, signal=58%
REGULATION OF ESTABLISHMENT OF PROTEIN LOCALIZATION TO PLASMA MEMBRANE%GO%GO:0090003	REGULATION OF ESTABLISHMENT OF PROTEIN LOCALIZATION TO PLASMA MEMBRANE%GO%GO:0090003		23	0.446931	1.43129	0.054878	0.151025	1	2289	tags=35%, list=15%, signal=41%
CENTROSOME CYCLE%GO%GO:0007098	CENTROSOME CYCLE%GO%GO:0007098		26	0.438619	1.43115	0.0714286	0.150996	1	4432	tags=65%, list=28%, signal=91%
WOUND HEALING%GO%GO:0042060	WOUND HEALING%GO%GO:0042060		435	0.272623	1.43067	0	0.151269	1	3796	tags=29%, list=24%, signal=37%
CYTOKINE-MEDIATED SIGNALING PATHWAY%GO%GO:0019221	CYTOKINE-MEDIATED SIGNALING PATHWAY%GO%GO:0019221		235	0.290275	1.43052	0.002079	0.151263	1	3706	tags=32%, list=24%, signal=41%
BLOOD VESSEL DEVELOPMENT%GO%GO:0001568	BLOOD VESSEL DEVELOPMENT%GO%GO:0001568		168	0.303466	1.42974	0.00447427	0.151891	1	3916	tags=33%, list=25%, signal=43%
TRANSCRIPTIONAL REPRESSOR COMPLEX%GO%GO:0017053	TRANSCRIPTIONAL REPRESSOR COMPLEX%GO%GO:0017053		49	0.376923	1.42931	0.0366599	0.152184	1	1160	tags=18%, list=7%, signal=20%
POSITIVE REGULATION OF NUCLEOCYTOPLASMIC TRANSPORT%GO%GO:0046824	POSITIVE REGULATION OF NUCLEOCYTOPLASMIC TRANSPORT%GO%GO:0046824		54	0.371309	1.42876	0.035343	0.152595	1	4238	tags=48%, list=27%, signal=66%
CELL MORPHOGENESIS%GO%GO:0000902	CELL MORPHOGENESIS%GO%GO:0000902		482	0.269931	1.42832	0	0.152844	1	3979	tags=31%, list=25%, signal=40%
ENDOGENOUS TLR SIGNALING%PATHWAY INTERACTION DATABASE NCI-NATURE CURATED DATA%ENDOGENOUS TLR SIGNALING	ENDOGENOUS TLR SIGNALING%PATHWAY INTERACTION DATABASE NCI-NATURE CURATED DATA%ENDOGENOUS TLR SIGNALING		25	0.437087	1.42827	0.0662393	0.152726	1	4070	tags=48%, list=26%, signal=65%
VASCULATURE DEVELOPMENT%GO%GO:0001944	VASCULATURE DEVELOPMENT%GO%GO:0001944		185	0.299167	1.42795	0.00414938	0.152891	1	3775	tags=30%, list=24%, signal=39%
SPHINGOLIPID METABOLISM%REACTOME%REACT_19323.4	SPHINGOLIPID METABOLISM%REACTOME%REACT_19323.4		58	0.362943	1.42791	0.0310559	0.152798	1	1997	tags=29%, list=13%, signal=33%
CYTOSKELETON ORGANIZATION%GO%GO:0007010	CYTOSKELETON ORGANIZATION%GO%GO:0007010		430	0.273471	1.4277	0.00217865	0.152864	1	3785	tags=32%, list=24%, signal=40%
PLK1 SIGNALING EVENTS%PATHWAY INTERACTION DATABASE NCI-NATURE CURATED DATA%PLK1 SIGNALING EVENTS	PLK1 SIGNALING EVENTS%PATHWAY INTERACTION DATABASE NCI-NATURE CURATED DATA%PLK1 SIGNALING EVENTS		44	0.38751	1.4269	0.0559006	0.153457	1	4070	tags=43%, list=26%, signal=58%
REGULATION OF BIOMINERAL TISSUE DEVELOPMENT%GO%GO:0070167	REGULATION OF BIOMINERAL TISSUE DEVELOPMENT%GO%GO:0070167		41	0.381844	1.42619	0.04	0.153999	1	2522	tags=27%, list=16%, signal=32%
REGULATION OF GLUCOKINASE BY GLUCOKINASE REGULATORY PROTEIN%REACTOME%REACT_6804.2	REGULATION OF GLUCOKINASE BY GLUCOKINASE REGULATORY PROTEIN%REACTOME%REACT_6804.2		26	0.431196	1.42576	0.0471092	0.154288	1	3046	tags=38%, list=19%, signal=48%
MYELOID LEUKOCYTE ACTIVATION%GO%GO:0002274	MYELOID LEUKOCYTE ACTIVATION%GO%GO:0002274		37	0.391411	1.42527	0.0403226	0.154618	1	3684	tags=41%, list=23%, signal=53%
OSTEOCLAST DIFFERENTIATION%KEGG%HSA04380	OSTEOCLAST DIFFERENTIATION%KEGG%HSA04380		123	0.316422	1.42507	0.0189076	0.154629	1	3684	tags=33%, list=23%, signal=43%
RECIPROCAL DNA RECOMBINATION%GO%GO:0035825	RECIPROCAL DNA RECOMBINATION%GO%GO:0035825		28	0.432201	1.42483	0.0518672	0.154726	1	2387	tags=39%, list=15%, signal=46%
RESPONSE TO ESTROGEN STIMULUS%GO%GO:0043627	RESPONSE TO ESTROGEN STIMULUS%GO%GO:0043627		33	0.405825	1.42478	0.061144	0.154609	1	3836	tags=39%, list=24%, signal=52%
NUCLEIC ACID TRANSPORT%GO%GO:0050657	NUCLEIC ACID TRANSPORT%GO%GO:0050657		70	0.343191	1.42468	0.0274841	0.154544	1	2181	tags=27%, list=14%, signal=31%
BIOCARTA_TOB1_PATHWAY%MSIGDB_C2%BIOCARTA_TOB1_PATHWAY	BIOCARTA_TOB1_PATHWAY%MSIGDB_C2%BIOCARTA_TOB1_PATHWAY		16	0.48945	1.42438	0.0721649	0.154702	1	4016	tags=56%, list=26%, signal=75%
BETA-CATENIN BINDING%GO%GO:0008013	BETA-CATENIN BINDING%GO%GO:0008013		49	0.371563	1.42394	0.0627615	0.154985	1	1536	tags=22%, list=10%, signal=25%
CHEMOTAXIS%GO%GO:0006935	CHEMOTAXIS%GO%GO:0006935		367	0.278803	1.42363	0	0.155117	1	4489	tags=36%, list=29%, signal=50%
PURINE RIBONUCLEOTIDE BINDING%GO%GO:0032555	PURINE RIBONUCLEOTIDE BINDING%GO%GO:0032555		331	0.277628	1.42355	0	0.155024	1	3049	tags=28%, list=19%, signal=34%
EYE MORPHOGENESIS%GO%GO:0048592	EYE MORPHOGENESIS%GO%GO:0048592		46	0.370737	1.42333	0.0390144	0.155105	1	3586	tags=30%, list=23%, signal=39%
CYTOKINE PRODUCTION%GO%GO:0001816	CYTOKINE PRODUCTION%GO%GO:0001816		41	0.392883	1.4231	0.0578158	0.155155	1	3684	tags=41%, list=23%, signal=54%
BDNF%IOB%BDNF	BDNF%IOB%BDNF		43	0.386886	1.42195	0.047817	0.156173	1	1484	tags=26%, list=9%, signal=28%
HYDROLASE ACTIVITY, ACTING ON ESTER BONDS%GO%GO:0016788	HYDROLASE ACTIVITY, ACTING ON ESTER BONDS%GO%GO:0016788		390	0.276569	1.42151	0.00210526	0.156489	1	3440	tags=31%, list=22%, signal=39%
TRAF6 MEDIATED INDUCTION OF TAK1 COMPLEX%REACTOME%REACT_25351.4	TRAF6 MEDIATED INDUCTION OF TAK1 COMPLEX%REACTOME%REACT_25351.4		15	0.506764	1.42138	0.0876191	0.156473	1	948	tags=33%, list=6%, signal=35%
GROWTH%GO%GO:0040007	GROWTH%GO%GO:0040007		92	0.333102	1.42117	0.0199115	0.156529	1	3228	tags=30%, list=20%, signal=38%
CELL CYCLE CYTOKINESIS%GO%GO:0033205	CELL CYCLE CYTOKINESIS%GO%GO:0033205		22	0.448563	1.42112	0.0895522	0.156421	1	3133	tags=41%, list=20%, signal=51%
VESICLE%GO%GO:0031982	VESICLE%GO%GO:0031982		493	0.266872	1.42092	0	0.156462	1	3880	tags=32%, list=25%, signal=41%
POSITIVE REGULATION OF OSSIFICATION%GO%GO:0045778	POSITIVE REGULATION OF OSSIFICATION%GO%GO:0045778		27	0.436839	1.42039	0.0658174	0.156807	1	4079	tags=44%, list=26%, signal=60%
TRANSCRIPTION COFACTOR ACTIVITY%GO%GO:0003712	TRANSCRIPTION COFACTOR ACTIVITY%GO%GO:0003712		369	0.275968	1.41951	0.00208768	0.157494	1	2771	tags=25%, list=18%, signal=30%
CHROMATIN REMODELING AT CENTROMERE%GO%GO:0031055	CHROMATIN REMODELING AT CENTROMERE%GO%GO:0031055		27	0.432783	1.41865	0.0628803	0.158186	1	2717	tags=26%, list=17%, signal=31%
REGULATION OF PHOSPHOLIPASE ACTIVITY%GO%GO:0010517	REGULATION OF PHOSPHOLIPASE ACTIVITY%GO%GO:0010517		67	0.353272	1.4183	0.0412371	0.158342	1	4489	tags=43%, list=29%, signal=60%
MTOR SIGNALING PATHWAY%KEGG%HSA04150	MTOR SIGNALING PATHWAY%KEGG%HSA04150		50	0.368521	1.41813	0.0517598	0.15834	1	2181	tags=32%, list=14%, signal=37%
ACTIVATION OF GENE EXPRESSION BY SREBP (SREBF)%REACTOME%REACT_147904.2	ACTIVATION OF GENE EXPRESSION BY SREBP (SREBF)%REACTOME%REACT_147904.2		36	0.389976	1.41767	0.0595745	0.158666	1	2780	tags=36%, list=18%, signal=44%
BIOCARTA_MYOSIN_PATHWAY%MSIGDB_C2%BIOCARTA_MYOSIN_PATHWAY	BIOCARTA_MYOSIN_PATHWAY%MSIGDB_C2%BIOCARTA_MYOSIN_PATHWAY		28	0.425634	1.41717	0.0561331	0.159041	1	3438	tags=39%, list=22%, signal=50%
CD28 CO-STIMULATION%REACTOME%REACT_19183.3	CD28 CO-STIMULATION%REACTOME%REACT_19183.3		29	0.415557	1.41717	0.0568928	0.158881	1	1965	tags=31%, list=12%, signal=35%
SEMA4D IN SEMAPHORIN SIGNALING%REACTOME%REACT_19259.1	SEMA4D IN SEMAPHORIN SIGNALING%REACTOME%REACT_19259.1		29	0.415533	1.41706	0.0649895	0.158836	1	1582	tags=17%, list=10%, signal=19%
NUCLEAR PERIPHERY%GO%GO:0034399	NUCLEAR PERIPHERY%GO%GO:0034399		53	0.37269	1.41648	0.0395257	0.159257	1	1948	tags=28%, list=12%, signal=32%
MICROTUBULE CYTOSKELETON ORGANIZATION%GO%GO:0000226	MICROTUBULE CYTOSKELETON ORGANIZATION%GO%GO:0000226		161	0.308515	1.41618	0.00641026	0.159423	1	3590	tags=35%, list=23%, signal=45%
REGULATION OF LIPID STORAGE%GO%GO:0010883	REGULATION OF LIPID STORAGE%GO%GO:0010883		28	0.418407	1.41593	0.0809717	0.159508	1	2312	tags=29%, list=15%, signal=33%
PI-3K CASCADE%REACTOME%REACT_21270.5	PI-3K CASCADE%REACTOME%REACT_21270.5		69	0.345702	1.41535	0.0318471	0.159973	1	4033	tags=45%, list=26%, signal=60%
POSITIVE REGULATION OF TRANSPORT%GO%GO:0051050	POSITIVE REGULATION OF TRANSPORT%GO%GO:0051050		281	0.288734	1.41503	0.0021097	0.16011	1	3159	tags=27%, list=20%, signal=33%
PI3K AKT SIGNALING IN CANCER%REACTOME%REACT_147723.2	PI3K AKT SIGNALING IN CANCER%REACTOME%REACT_147723.2		69	0.345702	1.41433	0.0357143	0.16071	1	4033	tags=45%, list=26%, signal=60%
TYPE II DIABETES MELLITUS%KEGG%HSA04930	TYPE II DIABETES MELLITUS%KEGG%HSA04930		41	0.386991	1.41376	0.0509165	0.161162	1	2046	tags=22%, list=13%, signal=25%
CYTOKINE RECEPTOR ACTIVITY%GO%GO:0004896	CYTOKINE RECEPTOR ACTIVITY%GO%GO:0004896		53	0.362398	1.41338	0.0400802	0.161398	1	5101	tags=55%, list=32%, signal=81%
CELL DIVISION%GO%GO:0051301	CELL DIVISION%GO%GO:0051301		101	0.327324	1.41303	0.026971	0.161627	1	3228	tags=32%, list=20%, signal=40%
ST_P38_MAPK_PATHWAY%MSIGDB_C2%ST_P38_MAPK_PATHWAY	ST_P38_MAPK_PATHWAY%MSIGDB_C2%ST_P38_MAPK_PATHWAY		35	0.401126	1.41303	0.0521921	0.161466	1	2986	tags=37%, list=19%, signal=46%
RIBONUCLEOTIDE BINDING%GO%GO:0032553	RIBONUCLEOTIDE BINDING%GO%GO:0032553		335	0.275994	1.41297	0.00413223	0.161368	1	3049	tags=28%, list=19%, signal=34%
NEGATIVE REGULATION OF ANGIOGENESIS%GO%GO:0016525	NEGATIVE REGULATION OF ANGIOGENESIS%GO%GO:0016525		34	0.404647	1.41293	0.06639	0.161246	1	5373	tags=59%, list=34%, signal=89%
PLASMA MEMBRANE ORGANIZATION%GO%GO:0007009	PLASMA MEMBRANE ORGANIZATION%GO%GO:0007009		50	0.370966	1.41271	0.0554324	0.161299	1	3184	tags=40%, list=20%, signal=50%
REGULATION OF TRANSLATION%GO%GO:0006417	REGULATION OF TRANSLATION%GO%GO:0006417		120	0.316626	1.41269	0.0120482	0.161148	1	3204	tags=31%, list=20%, signal=38%
POSITIVE REGULATION OF PHOSPHATIDYLINOSITOL 3-KINASE ACTIVITY%GO%GO:0043552	POSITIVE REGULATION OF PHOSPHATIDYLINOSITOL 3-KINASE ACTIVITY%GO%GO:0043552		19	0.468588	1.41241	0.0697168	0.161254	1	4011	tags=58%, list=25%, signal=78%
EPHA2 FORWARD SIGNALING%PATHWAY INTERACTION DATABASE NCI-NATURE CURATED DATA%EPHA2 FORWARD SIGNALING	EPHA2 FORWARD SIGNALING%PATHWAY INTERACTION DATABASE NCI-NATURE CURATED DATA%EPHA2 FORWARD SIGNALING		19	0.469117	1.41221	0.0928854	0.161298	1	4909	tags=53%, list=31%, signal=76%
MEIOSIS%REACTOME%REACT_111183.1	MEIOSIS%REACTOME%REACT_111183.1		67	0.352468	1.41201	0.0394191	0.161346	1	1071	tags=16%, list=7%, signal=18%
NRAGE SIGNALS DEATH THROUGH JNK%REACTOME%REACT_13638.1	NRAGE SIGNALS DEATH THROUGH JNK%REACTOME%REACT_13638.1		45	0.376003	1.41197	0.03125	0.161222	1	3438	tags=36%, list=22%, signal=45%
TRANS-GOLGI NETWORK%GO%GO:0005802	TRANS-GOLGI NETWORK%GO%GO:0005802		92	0.327039	1.41197	0.0240175	0.161065	1	3332	tags=30%, list=21%, signal=38%
INTEGRIN BINDING%GO%GO:0005178	INTEGRIN BINDING%GO%GO:0005178		48	0.369474	1.41192	0.0381526	0.160955	1	1962	tags=21%, list=12%, signal=24%
TIGHT JUNCTION%KEGG%HSA04530	TIGHT JUNCTION%KEGG%HSA04530		109	0.321387	1.41172	0.0277186	0.161009	1	2607	tags=28%, list=17%, signal=33%
ERK MAPK TARGETS%REACTOME%REACT_12599.1	ERK MAPK TARGETS%REACTOME%REACT_12599.1		21	0.449073	1.41128	0.0762887	0.161299	1	3563	tags=48%, list=23%, signal=61%
TRANS-GOLGI NETWORK TRANSPORT VESICLE%GO%GO:0030140	TRANS-GOLGI NETWORK TRANSPORT VESICLE%GO%GO:0030140		18	0.4696	1.41036	0.0985325	0.162115	1	1773	tags=39%, list=11%, signal=44%
HEMOSTASIS%REACTOME%REACT_604.4	HEMOSTASIS%REACTOME%REACT_604.4		401	0.270545	1.41022	0	0.162127	1	3623	tags=28%, list=23%, signal=35%
IL3-MEDIATED SIGNALING EVENTS%PATHWAY INTERACTION DATABASE NCI-NATURE CURATED DATA%IL3-MEDIATED SIGNALING EVENTS	IL3-MEDIATED SIGNALING EVENTS%PATHWAY INTERACTION DATABASE NCI-NATURE CURATED DATA%IL3-MEDIATED SIGNALING EVENTS		24	0.432539	1.41021	0.0535332	0.16198	1	2263	tags=29%, list=14%, signal=34%
BIOCARTA_EDG1_PATHWAY%MSIGDB_C2%BIOCARTA_EDG1_PATHWAY	BIOCARTA_EDG1_PATHWAY%MSIGDB_C2%BIOCARTA_EDG1_PATHWAY		25	0.437106	1.41017	0.0741483	0.16188	1	2885	tags=40%, list=18%, signal=49%
COGNITION%GO%GO:0050890	COGNITION%GO%GO:0050890		43	0.378892	1.40943	0.0532787	0.162482	1	2204	tags=26%, list=14%, signal=30%
GTPASE BINDING%GO%GO:0051020	GTPASE BINDING%GO%GO:0051020		81	0.33641	1.40925	0.0270833	0.16251	1	1990	tags=26%, list=13%, signal=30%
CELL-MATRIX ADHESION%GO%GO:0007160	CELL-MATRIX ADHESION%GO%GO:0007160		52	0.37184	1.4087	0.0420168	0.162972	1	2400	tags=27%, list=15%, signal=32%
POST-TRANSLATIONAL PROTEIN MODIFICATION%GO%GO:0043687	POST-TRANSLATIONAL PROTEIN MODIFICATION%GO%GO:0043687		175	0.298006	1.40856	0.00392157	0.162963	1	3119	tags=30%, list=20%, signal=37%
CELLULAR MEMBRANE ORGANIZATION%GO%GO:0016044	CELLULAR MEMBRANE ORGANIZATION%GO%GO:0016044		264	0.282474	1.40807	0.00399202	0.16331	1	2537	tags=26%, list=16%, signal=31%
NEGATIVE REGULATION OF DNA REPLICATION%GO%GO:0008156	NEGATIVE REGULATION OF DNA REPLICATION%GO%GO:0008156		27	0.420466	1.40783	0.0732218	0.163411	1	1881	tags=30%, list=12%, signal=34%
PURINE RIBONUCLEOSIDE TRIPHOSPHATE BINDING%GO%GO:0035639	PURINE RIBONUCLEOSIDE TRIPHOSPHATE BINDING%GO%GO:0035639		305	0.277279	1.40739	0.00210084	0.163725	1	3049	tags=28%, list=19%, signal=34%
REGULATION OF INTERFERON-ALPHA PRODUCTION%GO%GO:0032647	REGULATION OF INTERFERON-ALPHA PRODUCTION%GO%GO:0032647		16	0.492911	1.40727	0.0873181	0.163693	1	3286	tags=63%, list=21%, signal=79%
NEGATIVE REGULATION OF ENDOPEPTIDASE ACTIVITY%GO%GO:0010951	NEGATIVE REGULATION OF ENDOPEPTIDASE ACTIVITY%GO%GO:0010951		86	0.326816	1.40679	0.0291667	0.164044	1	1730	tags=19%, list=11%, signal=21%
NATURAL KILLER CELL MEDIATED CYTOTOXICITY%KEGG%HSA04650	NATURAL KILLER CELL MEDIATED CYTOTOXICITY%KEGG%HSA04650		103	0.317959	1.40656	0.0147368	0.164118	1	2008	tags=19%, list=13%, signal=22%
TUBERCULOSIS%KEGG%HSA05152	TUBERCULOSIS%KEGG%HSA05152		152	0.305046	1.40585	0.0189076	0.164706	1	3382	tags=31%, list=21%, signal=39%
SMALL GTPASE BINDING%GO%GO:0031267	SMALL GTPASE BINDING%GO%GO:0031267		75	0.339685	1.40529	0.0327198	0.16511	1	1990	tags=25%, list=13%, signal=29%
SUPERPATHWAY OF INOSITOL PHOSPHATE COMPOUNDS%HUMANCYC%PWY-6371	SUPERPATHWAY OF INOSITOL PHOSPHATE COMPOUNDS%HUMANCYC%PWY-6371		65	0.351199	1.40491	0.0282828	0.165395	1	2204	tags=25%, list=14%, signal=29%
DOUBLE-STRANDED RNA BINDING%GO%GO:0003725	DOUBLE-STRANDED RNA BINDING%GO%GO:0003725		22	0.441157	1.40488	0.0662526	0.165257	1	2485	tags=41%, list=16%, signal=49%
NEURON PROJECTION DEVELOPMENT%GO%GO:0031175	NEURON PROJECTION DEVELOPMENT%GO%GO:0031175		355	0.274148	1.40476	0.00215983	0.165199	1	2323	tags=19%, list=15%, signal=22%
CONSTITUTIVE PI3K AKT SIGNALING IN CANCER%REACTOME%REACT_147727.2	CONSTITUTIVE PI3K AKT SIGNALING IN CANCER%REACTOME%REACT_147727.2		61	0.353941	1.40421	0.0437637	0.165617	1	4033	tags=46%, list=26%, signal=61%
CHEMOKINE SIGNALING PATHWAY%KEGG%HSA04062	CHEMOKINE SIGNALING PATHWAY%KEGG%HSA04062		166	0.2993	1.40389	0.00980392	0.165813	1	2312	tags=20%, list=15%, signal=23%
PROTEIN N-TERMINUS BINDING%GO%GO:0047485	PROTEIN N-TERMINUS BINDING%GO%GO:0047485		66	0.35169	1.40379	0.0354767	0.165734	1	1327	tags=21%, list=8%, signal=23%
CELL PROJECTION%GO%GO:0042995	CELL PROJECTION%GO%GO:0042995		458	0.266468	1.40362	0	0.165784	1	3379	tags=27%, list=21%, signal=33%
POSITIVE REGULATION OF T CELL ACTIVATION%GO%GO:0050870	POSITIVE REGULATION OF T CELL ACTIVATION%GO%GO:0050870		116	0.314228	1.40357	0.0155902	0.165669	1	4034	tags=32%, list=26%, signal=43%
INOSITOL LIPID-MEDIATED SIGNALING%GO%GO:0048017	INOSITOL LIPID-MEDIATED SIGNALING%GO%GO:0048017		78	0.337939	1.40327	0.035343	0.165805	1	2357	tags=26%, list=15%, signal=30%
LIVER DEVELOPMENT%GO%GO:0001889	LIVER DEVELOPMENT%GO%GO:0001889		19	0.459838	1.40326	0.0861723	0.165665	1	3959	tags=42%, list=25%, signal=56%
RNA LOCALIZATION%GO%GO:0006403	RNA LOCALIZATION%GO%GO:0006403		74	0.337422	1.4032	0.0348361	0.165576	1	2181	tags=27%, list=14%, signal=31%
REGULATION OF CELL MIGRATION%GO%GO:0030334	REGULATION OF CELL MIGRATION%GO%GO:0030334		275	0.280656	1.4029	0	0.165739	1	4070	tags=32%, list=26%, signal=42%
PURINE NUCLEOTIDE BINDING%GO%GO:0017076	PURINE NUCLEOTIDE BINDING%GO%GO:0017076		332	0.279643	1.40289	0.00217391	0.165593	1	3049	tags=28%, list=19%, signal=34%
PI3K EVENTS IN ERBB2 SIGNALING%REACTOME%REACT_116008.3	PI3K EVENTS IN ERBB2 SIGNALING%REACTOME%REACT_116008.3		69	0.345702	1.40276	0.0336842	0.165567	1	4033	tags=45%, list=26%, signal=60%
PI3K EVENTS IN ERBB4 SIGNALING%REACTOME%REACT_115961.4	PI3K EVENTS IN ERBB4 SIGNALING%REACTOME%REACT_115961.4		69	0.345702	1.40253	0.0412371	0.165651	1	4033	tags=45%, list=26%, signal=60%
CHAGAS DISEASE (AMERICAN TRYPANOSOMIASIS)%KEGG%HSA05142	CHAGAS DISEASE (AMERICAN TRYPANOSOMIASIS)%KEGG%HSA05142		98	0.326138	1.4022	0.0244898	0.165809	1	3228	tags=29%, list=20%, signal=36%
LEUKOCYTE ACTIVATION%GO%GO:0045321	LEUKOCYTE ACTIVATION%GO%GO:0045321		170	0.299378	1.40208	0.0149893	0.165773	1	4034	tags=32%, list=26%, signal=42%
SINGLE-STRANDED RNA BINDING%GO%GO:0003727	SINGLE-STRANDED RNA BINDING%GO%GO:0003727		28	0.419981	1.40194	0.0686869	0.165755	1	3129	tags=43%, list=20%, signal=53%
MITOTIC M-M G1 PHASES%REACTOME%REACT_21300.3	MITOTIC M-M G1 PHASES%REACTOME%REACT_21300.3		222	0.288669	1.40183	0.00208333	0.165731	1	3737	tags=33%, list=24%, signal=43%
POSITIVE REGULATION OF CELL MIGRATION%GO%GO:0030335	POSITIVE REGULATION OF CELL MIGRATION%GO%GO:0030335		162	0.299415	1.40182	0.0152505	0.165585	1	4034	tags=33%, list=26%, signal=44%
BIOCARTA_EIF_PATHWAY%MSIGDB_C2%BIOCARTA_EIF_PATHWAY	BIOCARTA_EIF_PATHWAY%MSIGDB_C2%BIOCARTA_EIF_PATHWAY		16	0.483931	1.4018	0.0835073	0.165436	1	3572	tags=56%, list=23%, signal=73%
RAF MAP KINASE CASCADE%REACTOME%REACT_634.9	RAF MAP KINASE CASCADE%REACTOME%REACT_634.9		16	0.48718	1.40146	0.0994036	0.165635	1	2008	tags=50%, list=13%, signal=57%
DNA REPLICATION-INDEPENDENT NUCLEOSOME ASSEMBLY%GO%GO:0006336	DNA REPLICATION-INDEPENDENT NUCLEOSOME ASSEMBLY%GO%GO:0006336		25	0.426178	1.40109	0.0806452	0.165873	1	2717	tags=24%, list=17%, signal=29%
CELL PROJECTION PART%GO%GO:0044463	CELL PROJECTION PART%GO%GO:0044463		232	0.285014	1.40072	0.00211416	0.16606	1	3379	tags=26%, list=21%, signal=33%
TOLL-LIKE RECEPTOR 3 SIGNALING PATHWAY%GO%GO:0034138	TOLL-LIKE RECEPTOR 3 SIGNALING PATHWAY%GO%GO:0034138		69	0.343451	1.40053	0.0366379	0.16611	1	2661	tags=30%, list=17%, signal=36%
PHOSPHATASE ACTIVITY%GO%GO:0016791	PHOSPHATASE ACTIVITY%GO%GO:0016791		147	0.303544	1.39998	0.01	0.166574	1	2127	tags=24%, list=14%, signal=28%
SIGNALING BY INSULIN RECEPTOR%REACTOME%REACT_498.7	SIGNALING BY INSULIN RECEPTOR%REACTOME%REACT_498.7		92	0.326912	1.39988	0.0301075	0.16652	1	2181	tags=29%, list=14%, signal=34%
MEMBRANE ORGANIZATION%GO%GO:0061024	MEMBRANE ORGANIZATION%GO%GO:0061024		266	0.279212	1.39978	0.0063425	0.166489	1	2537	tags=26%, list=16%, signal=30%
RESPONSE TO UV%GO%GO:0009411	RESPONSE TO UV%GO%GO:0009411		70	0.341546	1.39976	0.0367171	0.166349	1	1576	tags=24%, list=10%, signal=27%
CALCIUM ION TRANSMEMBRANE TRANSPORT%GO%GO:0070588	CALCIUM ION TRANSMEMBRANE TRANSPORT%GO%GO:0070588		21	0.448698	1.39945	0.095723	0.166533	1	2453	tags=29%, list=16%, signal=34%
REGULATION OF LEUKOCYTE ACTIVATION%GO%GO:0002694	REGULATION OF LEUKOCYTE ACTIVATION%GO%GO:0002694		197	0.2904	1.39923	0.00212766	0.16658	1	4034	tags=32%, list=26%, signal=43%
PROTEIN ACYLATION%GO%GO:0043543	PROTEIN ACYLATION%GO%GO:0043543		93	0.321964	1.39886	0.0207469	0.16684	1	2411	tags=29%, list=15%, signal=34%
SMAD2 SMAD3:SMAD4 HETEROTRIMER REGULATES TRANSCRIPTION%REACTOME%REACT_120734.2	SMAD2 SMAD3:SMAD4 HETEROTRIMER REGULATES TRANSCRIPTION%REACTOME%REACT_120734.2		29	0.42055	1.39846	0.0730689	0.167113	1	3266	tags=41%, list=21%, signal=52%
SIGNALING BY EGFR IN CANCER%REACTOME%REACT_115871.4	SIGNALING BY EGFR IN CANCER%REACTOME%REACT_115871.4		145	0.3045	1.39819	0.0183673	0.167225	1	2248	tags=26%, list=14%, signal=30%
TRANSFORMING GROWTH FACTOR BETA RECEPTOR BINDING%GO%GO:0005160	TRANSFORMING GROWTH FACTOR BETA RECEPTOR BINDING%GO%GO:0005160		15	0.488116	1.39791	0.0931677	0.167366	1	3228	tags=47%, list=20%, signal=59%
TRANSPORT VESICLE%GO%GO:0030133	TRANSPORT VESICLE%GO%GO:0030133		83	0.337503	1.39705	0.0405983	0.168144	1	3405	tags=33%, list=22%, signal=41%
POSITIVE REGULATION OF PROTEIN TRANSPORT%GO%GO:0051222	POSITIVE REGULATION OF PROTEIN TRANSPORT%GO%GO:0051222		108	0.321352	1.39681	0.0350515	0.168237	1	4350	tags=41%, list=28%, signal=56%
RECEPTOR TYROSINE KINASE BINDING%GO%GO:0030971	RECEPTOR TYROSINE KINASE BINDING%GO%GO:0030971		24	0.437982	1.39626	0.0750507	0.168651	1	2263	tags=33%, list=14%, signal=39%
PIP3 ACTIVATES AKT SIGNALING%REACTOME%REACT_75829.5	PIP3 ACTIVATES AKT SIGNALING%REACTOME%REACT_75829.5		69	0.345702	1.39541	0.0315789	0.1694	1	4033	tags=45%, list=26%, signal=60%
PROTEIN KINASE BINDING%GO%GO:0019901	PROTEIN KINASE BINDING%GO%GO:0019901		241	0.281663	1.39498	0.0121704	0.169694	1	2046	tags=21%, list=13%, signal=23%
GAB1 SIGNALOSOME%REACTOME%REACT_12578.4	GAB1 SIGNALOSOME%REACTOME%REACT_12578.4		72	0.337694	1.39494	0.0234043	0.169573	1	4033	tags=44%, list=26%, signal=59%
IMMUNE SYSTEM DEVELOPMENT%GO%GO:0002520	IMMUNE SYSTEM DEVELOPMENT%GO%GO:0002520		210	0.287347	1.39454	0.0104603	0.169868	1	4324	tags=37%, list=27%, signal=51%
PURINE RIBONUCLEOSIDE BINDING%GO%GO:0032550	PURINE RIBONUCLEOSIDE BINDING%GO%GO:0032550		324	0.274525	1.39404	0.0021692	0.170221	1	3049	tags=28%, list=19%, signal=34%
RIBONUCLEOSIDE BINDING%GO%GO:0032549	RIBONUCLEOSIDE BINDING%GO%GO:0032549		324	0.274525	1.39402	0.00407332	0.170084	1	3049	tags=28%, list=19%, signal=34%
TRANSPORT OF GLUCOSE AND OTHER SUGARS, BILE SALTS AND ORGANIC ACIDS, METAL IONS AND AMINE COMPOUNDS%REACTOME%REACT_19305.2	TRANSPORT OF GLUCOSE AND OTHER SUGARS, BILE SALTS AND ORGANIC ACIDS, METAL IONS AND AMINE COMPOUNDS%REACTOME%REACT_19305.2		64	0.342347	1.39372	0.0436508	0.170252	1	5012	tags=47%, list=32%, signal=68%
GLYCOPROTEIN METABOLIC PROCESS%GO%GO:0009100	GLYCOPROTEIN METABOLIC PROCESS%GO%GO:0009100		246	0.283688	1.39323	0.00823045	0.170584	1	3119	tags=28%, list=20%, signal=34%
CENP-A CONTAINING NUCLEOSOME ASSEMBLY AT CENTROMERE%GO%GO:0034080	CENP-A CONTAINING NUCLEOSOME ASSEMBLY AT CENTROMERE%GO%GO:0034080		25	0.426178	1.39321	0.0867769	0.170451	1	2717	tags=24%, list=17%, signal=29%
BRAIN DEVELOPMENT%GO%GO:0007420	BRAIN DEVELOPMENT%GO%GO:0007420		152	0.302797	1.39285	0.0190275	0.170677	1	4375	tags=37%, list=28%, signal=51%
NUCLEUS ORGANIZATION%GO%GO:0006997	NUCLEUS ORGANIZATION%GO%GO:0006997		30	0.416039	1.39255	0.0714286	0.170813	1	2149	tags=33%, list=14%, signal=39%
CHROMATIN%GO%GO:0000785	CHROMATIN%GO%GO:0000785		182	0.294477	1.39214	0.0194384	0.171116	1	2835	tags=29%, list=18%, signal=35%
UBIQUITIN LIGASE COMPLEX%GO%GO:0000151	UBIQUITIN LIGASE COMPLEX%GO%GO:0000151		137	0.302754	1.39184	0.0204918	0.171278	1	3270	tags=36%, list=21%, signal=45%
REGULATION OF CELLULAR RESPONSE TO STRESS%GO%GO:0080135	REGULATION OF CELLULAR RESPONSE TO STRESS%GO%GO:0080135		221	0.286272	1.39172	0.00798403	0.171233	1	2536	tags=24%, list=16%, signal=28%
PURINE NUCLEOSIDE BINDING%GO%GO:0001883	PURINE NUCLEOSIDE BINDING%GO%GO:0001883		324	0.274525	1.3917	0	0.171093	1	3049	tags=28%, list=19%, signal=34%
HISTONE LYSINE METHYLATION%GO%GO:0034968	HISTONE LYSINE METHYLATION%GO%GO:0034968		23	0.438921	1.39162	0.0695652	0.171022	1	2099	tags=39%, list=13%, signal=45%
SYNDECAN-2-MEDIATED SIGNALING EVENTS%PATHWAY INTERACTION DATABASE NCI-NATURE CURATED DATA%SYNDECAN-2-MEDIATED SIGNALING EVENTS	SYNDECAN-2-MEDIATED SIGNALING EVENTS%PATHWAY INTERACTION DATABASE NCI-NATURE CURATED DATA%SYNDECAN-2-MEDIATED SIGNALING EVENTS		32	0.410196	1.39113	0.0745614	0.171424	1	2094	tags=31%, list=13%, signal=36%
REGULATION OF TRANSCRIPTION INVOLVED IN G1/S PHASE OF MITOTIC CELL CYCLE%GO%GO:0000083	REGULATION OF TRANSCRIPTION INVOLVED IN G1/S PHASE OF MITOTIC CELL CYCLE%GO%GO:0000083		21	0.449093	1.39034	0.0914397	0.172125	1	2436	tags=24%, list=15%, signal=28%
HEDGEHOG%NETPATH%HEDGEHOG	HEDGEHOG%NETPATH%HEDGEHOG		37	0.388891	1.39015	0.058	0.172174	1	3052	tags=32%, list=19%, signal=40%
REGULATION OF CELL MOTILITY%GO%GO:2000145	REGULATION OF CELL MOTILITY%GO%GO:2000145		294	0.276957	1.39012	0.00421053	0.172046	1	3880	tags=31%, list=25%, signal=40%
KINASE BINDING%GO%GO:0019900	KINASE BINDING%GO%GO:0019900		266	0.280788	1.38986	0.00198807	0.172182	1	2046	tags=21%, list=13%, signal=24%
SWI/SNF SUPERFAMILY-TYPE COMPLEX%GO%GO:0070603	SWI/SNF SUPERFAMILY-TYPE COMPLEX%GO%GO:0070603		54	0.351192	1.38847	0.0549683	0.173508	1	1888	tags=30%, list=12%, signal=34%
MITOTIC PROPHASE%REACTOME%REACT_765.2	MITOTIC PROPHASE%REACTOME%REACT_765.2		30	0.410096	1.38787	0.0858896	0.173961	1	3526	tags=50%, list=22%, signal=64%
SIGNALLING TO RAS%REACTOME%REACT_12033.2	SIGNALLING TO RAS%REACTOME%REACT_12033.2		30	0.408971	1.38781	0.0689655	0.173873	1	2008	tags=37%, list=13%, signal=42%
CELL CYCLE, MITOTIC%REACTOME%REACT_152.6	CELL CYCLE, MITOTIC%REACTOME%REACT_152.6		358	0.269311	1.3878	0.0021322	0.173727	1	2831	tags=25%, list=18%, signal=30%
NEGATIVE REGULATION OF PEPTIDASE ACTIVITY%GO%GO:0010466	NEGATIVE REGULATION OF PEPTIDASE ACTIVITY%GO%GO:0010466		88	0.32262	1.38744	0.0204918	0.173976	1	1730	tags=18%, list=11%, signal=20%
CELL CYCLE ARREST%GO%GO:0007050	CELL CYCLE ARREST%GO%GO:0007050		95	0.324723	1.3873	0.0328542	0.173969	1	3278	tags=37%, list=21%, signal=46%
G0 AND EARLY G1%REACTOME%REACT_111214.1	G0 AND EARLY G1%REACTOME%REACT_111214.1		25	0.427732	1.3866	0.0686071	0.174592	1	4510	tags=56%, list=29%, signal=78%
OVULATION CYCLE PROCESS%GO%GO:0022602	OVULATION CYCLE PROCESS%GO%GO:0022602		23	0.438812	1.3866	0.0981595	0.174433	1	4315	tags=48%, list=27%, signal=66%
POSITIVE REGULATION OF CELL DIVISION%GO%GO:0051781	POSITIVE REGULATION OF CELL DIVISION%GO%GO:0051781		21	0.455104	1.38646	0.0991903	0.174416	1	1850	tags=29%, list=12%, signal=32%
NEGATIVE REGULATION OF CELL ACTIVATION%GO%GO:0050866	NEGATIVE REGULATION OF CELL ACTIVATION%GO%GO:0050866		49	0.36241	1.38638	0.0435685	0.174361	1	4223	tags=35%, list=27%, signal=47%
NUCLEOSIDE BINDING%GO%GO:0001882	NUCLEOSIDE BINDING%GO%GO:0001882		327	0.272872	1.386	0.00214592	0.174607	1	3049	tags=28%, list=19%, signal=34%
APOPTOSIS%KEGG%HSA04210	APOPTOSIS%KEGG%HSA04210		80	0.330713	1.38589	0.036961	0.174572	1	3381	tags=38%, list=21%, signal=48%
IL4-MEDIATED SIGNALING EVENTS%PATHWAY INTERACTION DATABASE NCI-NATURE CURATED DATA%IL4-MEDIATED SIGNALING EVENTS	IL4-MEDIATED SIGNALING EVENTS%PATHWAY INTERACTION DATABASE NCI-NATURE CURATED DATA%IL4-MEDIATED SIGNALING EVENTS		53	0.365501	1.38559	0.0547368	0.174752	1	2061	tags=23%, list=13%, signal=26%
PHOSPHATIDYLINOSITOL-MEDIATED SIGNALING%GO%GO:0048015	PHOSPHATIDYLINOSITOL-MEDIATED SIGNALING%GO%GO:0048015		78	0.337939	1.38547	0.0347648	0.174715	1	2357	tags=26%, list=15%, signal=30%
DAP12 INTERACTIONS%REACTOME%REACT_147694.2	DAP12 INTERACTIONS%REACTOME%REACT_147694.2		137	0.30591	1.38485	0.0205339	0.175269	1	4425	tags=42%, list=28%, signal=58%
HEDGEHOG%IOB%HEDGEHOG	HEDGEHOG%IOB%HEDGEHOG		37	0.388891	1.38435	0.0813704	0.175628	1	3052	tags=32%, list=19%, signal=40%
EPIDERMAL CELL DIFFERENTIATION%GO%GO:0009913	EPIDERMAL CELL DIFFERENTIATION%GO%GO:0009913		31	0.39927	1.38427	0.0822785	0.175563	1	4027	tags=35%, list=26%, signal=48%
BLOOD VESSEL MORPHOGENESIS%GO%GO:0048514	BLOOD VESSEL MORPHOGENESIS%GO%GO:0048514		145	0.299418	1.38423	0.0217391	0.175459	1	3775	tags=32%, list=24%, signal=42%
BIOCARTA_EPO_PATHWAY%MSIGDB_C2%BIOCARTA_EPO_PATHWAY	BIOCARTA_EPO_PATHWAY%MSIGDB_C2%BIOCARTA_EPO_PATHWAY		18	0.46044	1.38408	0.0854167	0.17548	1	2008	tags=28%, list=13%, signal=32%
FACTORS INVOLVED IN MEGAKARYOCYTE DEVELOPMENT AND PLATELET PRODUCTION%REACTOME%REACT_24970.1	FACTORS INVOLVED IN MEGAKARYOCYTE DEVELOPMENT AND PLATELET PRODUCTION%REACTOME%REACT_24970.1		105	0.319105	1.38402	0.020284	0.175391	1	3468	tags=31%, list=22%, signal=40%
VESICLE TARGETING, TO, FROM OR WITHIN GOLGI%GO%GO:0048199	VESICLE TARGETING, TO, FROM OR WITHIN GOLGI%GO%GO:0048199		24	0.429461	1.38373	0.0813008	0.175544	1	2000	tags=38%, list=13%, signal=43%
REV-MEDIATED NUCLEAR EXPORT OF HIV-1 RNA%REACTOME%REACT_6190.4	REV-MEDIATED NUCLEAR EXPORT OF HIV-1 RNA%REACTOME%REACT_6190.4		29	0.41168	1.38364	0.0993658	0.1755	1	3046	tags=38%, list=19%, signal=47%
CELL ADHESION%GO%GO:0007155	CELL ADHESION%GO%GO:0007155		355	0.270481	1.38356	0.00414079	0.17543	1	3962	tags=28%, list=25%, signal=37%
BASAL TRANSCRIPTION FACTORS%KEGG%HSA03022	BASAL TRANSCRIPTION FACTORS%KEGG%HSA03022		42	0.370683	1.38345	0.0536481	0.175388	1	2285	tags=26%, list=15%, signal=31%
DOUBLE-STRANDED DNA BINDING%GO%GO:0003690	DOUBLE-STRANDED DNA BINDING%GO%GO:0003690		83	0.326667	1.38334	0.0373281	0.175369	1	2807	tags=29%, list=18%, signal=35%
DEVELOPMENT OF PRIMARY MALE SEXUAL CHARACTERISTICS%GO%GO:0046546	DEVELOPMENT OF PRIMARY MALE SEXUAL CHARACTERISTICS%GO%GO:0046546		28	0.417485	1.38263	0.0868644	0.175931	1	1915	tags=25%, list=12%, signal=28%
JAK-STAT CASCADE INVOLVED IN GROWTH HORMONE SIGNALING PATHWAY%GO%GO:0060397	JAK-STAT CASCADE INVOLVED IN GROWTH HORMONE SIGNALING PATHWAY%GO%GO:0060397		20	0.445545	1.38206	0.0867052	0.176374	1	2046	tags=30%, list=13%, signal=34%
POSITIVE REGULATION OF ENDOTHELIAL CELL MIGRATION%GO%GO:0010595	POSITIVE REGULATION OF ENDOTHELIAL CELL MIGRATION%GO%GO:0010595		39	0.380377	1.38192	0.0638298	0.176402	1	3680	tags=46%, list=23%, signal=60%
M PHASE%REACTOME%REACT_910.3	M PHASE%REACTOME%REACT_910.3		190	0.291424	1.38191	0.0101833	0.176249	1	2591	tags=25%, list=16%, signal=30%
DNA BIOSYNTHETIC PROCESS%GO%GO:0071897	DNA BIOSYNTHETIC PROCESS%GO%GO:0071897		17	0.457862	1.38161	0.10989	0.17646	1	2802	tags=41%, list=18%, signal=50%
NEGATIVE REGULATION OF LYMPHOCYTE ACTIVATION%GO%GO:0051250	NEGATIVE REGULATION OF LYMPHOCYTE ACTIVATION%GO%GO:0051250		37	0.382275	1.38133	0.0659341	0.176601	1	3744	tags=32%, list=24%, signal=42%
UDP-GLYCOSYLTRANSFERASE ACTIVITY%GO%GO:0008194	UDP-GLYCOSYLTRANSFERASE ACTIVITY%GO%GO:0008194		50	0.361699	1.3806	0.0631164	0.177293	1	3783	tags=52%, list=24%, signal=68%
RNA TRANSPORT%GO%GO:0050658	RNA TRANSPORT%GO%GO:0050658		70	0.343191	1.3805	0.0388769	0.177237	1	2181	tags=27%, list=14%, signal=31%
B CELL DIFFERENTIATION%GO%GO:0030183	B CELL DIFFERENTIATION%GO%GO:0030183		32	0.400234	1.38043	0.0770833	0.177158	1	3475	tags=38%, list=22%, signal=48%
REGULATION OF DENDRITE DEVELOPMENT%GO%GO:0050773	REGULATION OF DENDRITE DEVELOPMENT%GO%GO:0050773		40	0.380628	1.38004	0.0591966	0.177417	1	2329	tags=28%, list=15%, signal=32%
BIOLOGICAL ADHESION%GO%GO:0022610	BIOLOGICAL ADHESION%GO%GO:0022610		358	0.267583	1.37958	0	0.177745	1	3962	tags=28%, list=25%, signal=37%
CELLULAR RESPONSE TO INORGANIC SUBSTANCE%GO%GO:0071241	CELLULAR RESPONSE TO INORGANIC SUBSTANCE%GO%GO:0071241		35	0.385754	1.37948	0.0614407	0.17771	1	3916	tags=31%, list=25%, signal=42%
SLC-MEDIATED TRANSMEMBRANE TRANSPORT%REACTOME%REACT_19118.1	SLC-MEDIATED TRANSMEMBRANE TRANSPORT%REACTOME%REACT_19118.1		184	0.293	1.3794	0.0192308	0.177649	1	3308	tags=28%, list=21%, signal=35%
SOMITE DEVELOPMENT%GO%GO:0061053	SOMITE DEVELOPMENT%GO%GO:0061053		16	0.473995	1.3789	0.105788	0.178053	1	3117	tags=31%, list=20%, signal=39%
NEURON PROJECTION%GO%GO:0043005	NEURON PROJECTION%GO%GO:0043005		184	0.288149	1.37876	0.0155211	0.178062	1	2993	tags=24%, list=19%, signal=30%
VALIDATED TARGETS OF C-MYC TRANSCRIPTIONAL ACTIVATION%PATHWAY INTERACTION DATABASE NCI-NATURE CURATED DATA%VALIDATED TARGETS OF C-MYC TRANSCRIPTIONAL ACTIVATION	VALIDATED TARGETS OF C-MYC TRANSCRIPTIONAL ACTIVATION%PATHWAY INTERACTION DATABASE NCI-NATURE CURATED DATA%VALIDATED TARGETS OF C-MYC TRANSCRIPTIONAL ACTIVATION		78	0.330381	1.37834	0.0338983	0.178355	1	3316	tags=31%, list=21%, signal=39%
FOXA1 TRANSCRIPTION FACTOR NETWORK%PATHWAY INTERACTION DATABASE NCI-NATURE CURATED DATA%FOXA1 TRANSCRIPTION FACTOR NETWORK	FOXA1 TRANSCRIPTION FACTOR NETWORK%PATHWAY INTERACTION DATABASE NCI-NATURE CURATED DATA%FOXA1 TRANSCRIPTION FACTOR NETWORK		40	0.380961	1.37826	0.0623701	0.178289	1	1971	tags=23%, list=13%, signal=26%
NUCLEOTIDE-BINDING DOMAIN, LEUCINE RICH REPEAT CONTAINING RECEPTOR (NLR) SIGNALING PATHWAYS%REACTOME%REACT_75913.2	NUCLEOTIDE-BINDING DOMAIN, LEUCINE RICH REPEAT CONTAINING RECEPTOR (NLR) SIGNALING PATHWAYS%REACTOME%REACT_75913.2		49	0.366903	1.37797	0.0609244	0.178424	1	3331	tags=37%, list=21%, signal=46%
ESTABLISHMENT OF RNA LOCALIZATION%GO%GO:0051236	ESTABLISHMENT OF RNA LOCALIZATION%GO%GO:0051236		70	0.343191	1.37746	0.0440529	0.178868	1	2181	tags=27%, list=14%, signal=31%
PYRUVATE METABOLIC PROCESS%GO%GO:0006090	PYRUVATE METABOLIC PROCESS%GO%GO:0006090		23	0.427187	1.37685	0.0828157	0.179416	1	1862	tags=30%, list=12%, signal=34%
CELL GROWTH%GO%GO:0016049	CELL GROWTH%GO%GO:0016049		49	0.368581	1.37673	0.061144	0.179373	1	1905	tags=29%, list=12%, signal=32%
DNA RECOMBINATION%GO%GO:0006310	DNA RECOMBINATION%GO%GO:0006310		110	0.314286	1.37668	0.0363636	0.179269	1	2807	tags=32%, list=18%, signal=38%
REGULATION OF CELL DIVISION%GO%GO:0051302	REGULATION OF CELL DIVISION%GO%GO:0051302		41	0.384006	1.37656	0.0820734	0.179238	1	1850	tags=22%, list=12%, signal=25%
PHOSPHOLIPASE C ACTIVITY%GO%GO:0004629	PHOSPHOLIPASE C ACTIVITY%GO%GO:0004629		22	0.439692	1.37608	0.073991	0.17965	1	4153	tags=41%, list=26%, signal=55%
HEAD DEVELOPMENT%GO%GO:0060322	HEAD DEVELOPMENT%GO%GO:0060322		17	0.462303	1.37572	0.103659	0.179899	1	2194	tags=29%, list=14%, signal=34%
BIOCARTA_MAL_PATHWAY%MSIGDB_C2%BIOCARTA_MAL_PATHWAY	BIOCARTA_MAL_PATHWAY%MSIGDB_C2%BIOCARTA_MAL_PATHWAY		18	0.452093	1.37558	0.110883	0.179892	1	2008	tags=39%, list=13%, signal=45%
NUCLEAR CHROMOSOME, TELOMERIC REGION%GO%GO:0000784	NUCLEAR CHROMOSOME, TELOMERIC REGION%GO%GO:0000784		22	0.431222	1.37532	0.0831601	0.18004	1	840	tags=27%, list=5%, signal=29%
PHOSPHATASE REGULATOR ACTIVITY%GO%GO:0019208	PHOSPHATASE REGULATOR ACTIVITY%GO%GO:0019208		41	0.377416	1.37494	0.0640496	0.180312	1	2490	tags=29%, list=16%, signal=35%
DNA REPLICATION-INDEPENDENT NUCLEOSOME ORGANIZATION%GO%GO:0034724	DNA REPLICATION-INDEPENDENT NUCLEOSOME ORGANIZATION%GO%GO:0034724		25	0.426178	1.37454	0.093361	0.180625	1	2717	tags=24%, list=17%, signal=29%
PI3K AKT ACTIVATION%REACTOME%REACT_12464.5	PI3K AKT ACTIVATION%REACTOME%REACT_12464.5		72	0.339048	1.37427	0.058427	0.180754	1	4070	tags=44%, list=26%, signal=60%
DEVELOPMENT OF PRIMARY FEMALE SEXUAL CHARACTERISTICS%GO%GO:0046545	DEVELOPMENT OF PRIMARY FEMALE SEXUAL CHARACTERISTICS%GO%GO:0046545		26	0.404954	1.37342	0.0777096	0.181568	1	3931	tags=42%, list=25%, signal=56%
EXTRACELLULAR VESICULAR EXOSOME%GO%GO:0070062	EXTRACELLULAR VESICULAR EXOSOME%GO%GO:0070062		54	0.353308	1.37307	0.0703934	0.1818	1	4293	tags=39%, list=27%, signal=53%
INOSITOL PHOSPHATE METABOLISM%KEGG%HSA00562	INOSITOL PHOSPHATE METABOLISM%KEGG%HSA00562		55	0.348507	1.37307	0.0550661	0.181641	1	2204	tags=25%, list=14%, signal=29%
NEGATIVE REGULATION OF EPITHELIAL CELL PROLIFERATION%GO%GO:0050680	NEGATIVE REGULATION OF EPITHELIAL CELL PROLIFERATION%GO%GO:0050680		45	0.367473	1.37274	0.0509165	0.181872	1	3959	tags=40%, list=25%, signal=53%
EXTRINSIC TO PLASMA MEMBRANE%GO%GO:0019897	EXTRINSIC TO PLASMA MEMBRANE%GO%GO:0019897		51	0.362118	1.37268	0.0725806	0.181777	1	3331	tags=31%, list=21%, signal=40%
REGULATION OF TRANSCRIPTION FROM RNA POLYMERASE II PROMOTER IN RESPONSE TO HYPOXIA%GO%GO:0061418	REGULATION OF TRANSCRIPTION FROM RNA POLYMERASE II PROMOTER IN RESPONSE TO HYPOXIA%GO%GO:0061418		28	0.407751	1.37179	0.0940695	0.182641	1	2132	tags=32%, list=14%, signal=37%
NEGATIVE REGULATION OF HYDROLASE ACTIVITY%GO%GO:0051346	NEGATIVE REGULATION OF HYDROLASE ACTIVITY%GO%GO:0051346		161	0.292758	1.37177	0.0247934	0.182498	1	2593	tags=24%, list=16%, signal=28%
MANGANESE ION BINDING%GO%GO:0030145	MANGANESE ION BINDING%GO%GO:0030145		23	0.438488	1.37175	0.0871369	0.18235	1	4403	tags=57%, list=28%, signal=78%
CENTROSOME%GO%GO:0005813	CENTROSOME%GO%GO:0005813		325	0.267082	1.37174	0.00860215	0.182206	1	3644	tags=34%, list=23%, signal=43%
REGULATION OF ANATOMICAL STRUCTURE MORPHOGENESIS%GO%GO:0022603	REGULATION OF ANATOMICAL STRUCTURE MORPHOGENESIS%GO%GO:0022603		361	0.264849	1.37164	0.00647948	0.182143	1	3935	tags=29%, list=25%, signal=38%
POSITIVE REGULATION OF CYTOKINE PRODUCTION%GO%GO:0001819	POSITIVE REGULATION OF CYTOKINE PRODUCTION%GO%GO:0001819		136	0.304457	1.37081	0.0165289	0.182831	1	3381	tags=29%, list=21%, signal=37%
CELLULAR COMPONENT DISASSEMBLY INVOLVED IN EXECUTION PHASE OF APOPTOSIS%GO%GO:0006921	CELLULAR COMPONENT DISASSEMBLY INVOLVED IN EXECUTION PHASE OF APOPTOSIS%GO%GO:0006921		64	0.340374	1.37056	0.0512295	0.182976	1	4139	tags=42%, list=26%, signal=57%
MAPK SIGNALING PATHWAY%KEGG%HSA04010	MAPK SIGNALING PATHWAY%KEGG%HSA04010		231	0.278619	1.37037	0.00212314	0.18302	1	3260	tags=26%, list=21%, signal=33%
REGULATION OF CELLULAR COMPONENT SIZE%GO%GO:0032535	REGULATION OF CELLULAR COMPONENT SIZE%GO%GO:0032535		75	0.33841	1.37	0.0541667	0.183294	1	2354	tags=24%, list=15%, signal=28%
MOTOR ACTIVITY%GO%GO:0003774	MOTOR ACTIVITY%GO%GO:0003774		53	0.3546	1.36966	0.0659341	0.183539	1	2784	tags=32%, list=18%, signal=39%
INTEGRIN-LINKED KINASE SIGNALING%PATHWAY INTERACTION DATABASE NCI-NATURE CURATED DATA%INTEGRIN-LINKED KINASE SIGNALING	INTEGRIN-LINKED KINASE SIGNALING%PATHWAY INTERACTION DATABASE NCI-NATURE CURATED DATA%INTEGRIN-LINKED KINASE SIGNALING		45	0.371096	1.36953	0.0748988	0.18353	1	1798	tags=27%, list=11%, signal=30%
CXCR3-MEDIATED SIGNALING EVENTS%PATHWAY INTERACTION DATABASE NCI-NATURE CURATED DATA%CXCR3-MEDIATED SIGNALING EVENTS	CXCR3-MEDIATED SIGNALING EVENTS%PATHWAY INTERACTION DATABASE NCI-NATURE CURATED DATA%CXCR3-MEDIATED SIGNALING EVENTS		37	0.380544	1.36942	0.0769231	0.183524	1	2008	tags=32%, list=13%, signal=37%
ENDOCYTOSIS%KEGG%HSA04144	ENDOCYTOSIS%KEGG%HSA04144		189	0.290162	1.3694	0.00627615	0.183385	1	3122	tags=31%, list=20%, signal=38%
COLLAGEN BINDING%GO%GO:0005518	COLLAGEN BINDING%GO%GO:0005518		28	0.405332	1.3694	0.0980392	0.183233	1	2971	tags=29%, list=19%, signal=35%
BIOCARTA_BAD_PATHWAY%MSIGDB_C2%BIOCARTA_BAD_PATHWAY	BIOCARTA_BAD_PATHWAY%MSIGDB_C2%BIOCARTA_BAD_PATHWAY		24	0.424067	1.36915	0.0942184	0.183397	1	2172	tags=33%, list=14%, signal=39%
REGULATION OF KINASE ACTIVITY%GO%GO:0043549	REGULATION OF KINASE ACTIVITY%GO%GO:0043549		468	0.261143	1.36914	0	0.183257	1	2073	tags=21%, list=13%, signal=23%
NEGATIVE REGULATION OF DNA BINDING%GO%GO:0043392	NEGATIVE REGULATION OF DNA BINDING%GO%GO:0043392		25	0.418428	1.36878	0.0783939	0.183445	1	3285	tags=36%, list=21%, signal=45%
HOMOTYPIC CELL-CELL ADHESION%GO%GO:0034109	HOMOTYPIC CELL-CELL ADHESION%GO%GO:0034109		21	0.438071	1.36837	0.0853659	0.183694	1	1672	tags=24%, list=11%, signal=27%
RESPONSE TO LIPID%GO%GO:0033993	RESPONSE TO LIPID%GO%GO:0033993		193	0.286042	1.36826	0.0156863	0.183677	1	3976	tags=32%, list=25%, signal=42%
RNA POLYMERASE II REGULATORY REGION DNA BINDING%GO%GO:0001012	RNA POLYMERASE II REGULATORY REGION DNA BINDING%GO%GO:0001012		45	0.363775	1.368	0.0780287	0.183828	1	1934	tags=22%, list=12%, signal=25%
REELIN SIGNALING PATHWAY%PATHWAY INTERACTION DATABASE NCI-NATURE CURATED DATA%REELIN SIGNALING PATHWAY	REELIN SIGNALING PATHWAY%PATHWAY INTERACTION DATABASE NCI-NATURE CURATED DATA%REELIN SIGNALING PATHWAY		26	0.412667	1.36731	0.0738397	0.184447	1	2554	tags=35%, list=16%, signal=41%
EXTRACELLULAR ORGANELLE%GO%GO:0043230	EXTRACELLULAR ORGANELLE%GO%GO:0043230		55	0.352193	1.36729	0.0631164	0.184319	1	4293	tags=38%, list=27%, signal=52%
PATHOGENIC ESCHERICHIA COLI INFECTION%KEGG%HSA05130	PATHOGENIC ESCHERICHIA COLI INFECTION%KEGG%HSA05130		49	0.357033	1.36724	0.0666667	0.184201	1	3151	tags=31%, list=20%, signal=38%
FOXM1 TRANSCRIPTION FACTOR NETWORK%PATHWAY INTERACTION DATABASE NCI-NATURE CURATED DATA%FOXM1 TRANSCRIPTION FACTOR NETWORK	FOXM1 TRANSCRIPTION FACTOR NETWORK%PATHWAY INTERACTION DATABASE NCI-NATURE CURATED DATA%FOXM1 TRANSCRIPTION FACTOR NETWORK		39	0.377787	1.36722	0.0518672	0.184057	1	4524	tags=41%, list=29%, signal=57%
HEART VALVE DEVELOPMENT%GO%GO:0003170	HEART VALVE DEVELOPMENT%GO%GO:0003170		18	0.446561	1.36718	0.0942623	0.183944	1	2490	tags=28%, list=16%, signal=33%
CELLULAR RESPONSE TO CYTOKINE STIMULUS%GO%GO:0071345	CELLULAR RESPONSE TO CYTOKINE STIMULUS%GO%GO:0071345		288	0.273556	1.36695	0.00852879	0.184018	1	3660	tags=31%, list=23%, signal=39%
NEGATIVE REGULATION OF NUCLEOCYTOPLASMIC TRANSPORT%GO%GO:0046823	NEGATIVE REGULATION OF NUCLEOCYTOPLASMIC TRANSPORT%GO%GO:0046823		39	0.381925	1.36653	0.0644531	0.184328	1	2406	tags=31%, list=15%, signal=36%
DEVELOPMENTAL PROCESS INVOLVED IN REPRODUCTION%GO%GO:0003006	DEVELOPMENTAL PROCESS INVOLVED IN REPRODUCTION%GO%GO:0003006		125	0.307137	1.36633	0.0206612	0.184399	1	2513	tags=21%, list=16%, signal=25%
CELL PROJECTION ORGANIZATION%GO%GO:0030030	CELL PROJECTION ORGANIZATION%GO%GO:0030030		479	0.259861	1.36605	0.002331	0.184593	1	3210	tags=24%, list=20%, signal=29%
SH3/SH2 ADAPTOR ACTIVITY%GO%GO:0005070	SH3/SH2 ADAPTOR ACTIVITY%GO%GO:0005070		42	0.365723	1.36593	0.065678	0.184586	1	1443	tags=19%, list=9%, signal=21%
REGULATION OF ERBB SIGNALING PATHWAY%GO%GO:1901184	REGULATION OF ERBB SIGNALING PATHWAY%GO%GO:1901184		52	0.350402	1.36491	0.0578512	0.185597	1	1905	tags=29%, list=12%, signal=33%
MESODERM MORPHOGENESIS%GO%GO:0048332	MESODERM MORPHOGENESIS%GO%GO:0048332		15	0.478956	1.36459	0.12	0.18584	1	3795	tags=47%, list=24%, signal=61%
BIOCARTA_PYK2_PATHWAY%MSIGDB_C2%BIOCARTA_PYK2_PATHWAY	BIOCARTA_PYK2_PATHWAY%MSIGDB_C2%BIOCARTA_PYK2_PATHWAY		28	0.409983	1.36457	0.0869565	0.185703	1	2008	tags=29%, list=13%, signal=33%
REGULATION OF CATENIN IMPORT INTO NUCLEUS%GO%GO:0035412	REGULATION OF CATENIN IMPORT INTO NUCLEUS%GO%GO:0035412		18	0.460396	1.36359	0.108163	0.186659	1	703	tags=22%, list=4%, signal=23%
BIOCARTA_IL2RB_PATHWAY%MSIGDB_C2%BIOCARTA_IL2RB_PATHWAY	BIOCARTA_IL2RB_PATHWAY%MSIGDB_C2%BIOCARTA_IL2RB_PATHWAY		38	0.384681	1.36313	0.0764463	0.187037	1	2135	tags=26%, list=14%, signal=30%
RNA HELICASE ACTIVITY%GO%GO:0003724	RNA HELICASE ACTIVITY%GO%GO:0003724		27	0.412566	1.36301	0.0787879	0.187059	1	2387	tags=41%, list=15%, signal=48%
MITOTIC CELL CYCLE%GO%GO:0000278	MITOTIC CELL CYCLE%GO%GO:0000278		422	0.258702	1.36297	0	0.186949	1	2591	tags=23%, list=16%, signal=27%
REGULATION OF GENERATION OF PRECURSOR METABOLITES AND ENERGY%GO%GO:0043467	REGULATION OF GENERATION OF PRECURSOR METABOLITES AND ENERGY%GO%GO:0043467		38	0.38266	1.36279	0.0831643	0.186993	1	2224	tags=26%, list=14%, signal=31%
METALLOPEPTIDASE ACTIVITY%GO%GO:0008237	METALLOPEPTIDASE ACTIVITY%GO%GO:0008237		64	0.341113	1.36267	0.0622407	0.186989	1	4166	tags=41%, list=26%, signal=55%
REGULATION OF CENTROSOME CYCLE%GO%GO:0046605	REGULATION OF CENTROSOME CYCLE%GO%GO:0046605		15	0.480068	1.36216	0.12311	0.18742	1	4432	tags=53%, list=28%, signal=74%
POSITIVE REGULATION OF NEUROGENESIS%GO%GO:0050769	POSITIVE REGULATION OF NEUROGENESIS%GO%GO:0050769		48	0.361513	1.36216	0.0718816	0.187262	1	2708	tags=27%, list=17%, signal=33%
ST_GA13_PATHWAY%MSIGDB_C2%ST_GA13_PATHWAY	ST_GA13_PATHWAY%MSIGDB_C2%ST_GA13_PATHWAY		34	0.388711	1.36192	0.0804124	0.18742	1	2621	tags=38%, list=17%, signal=46%
CELL PART MORPHOGENESIS%GO%GO:0032990	CELL PART MORPHOGENESIS%GO%GO:0032990		411	0.259707	1.36176	0.00431965	0.187455	1	4034	tags=31%, list=26%, signal=40%
REGULATION OF RAC1 ACTIVITY%PATHWAY INTERACTION DATABASE NCI-NATURE CURATED DATA%REGULATION OF RAC1 ACTIVITY	REGULATION OF RAC1 ACTIVITY%PATHWAY INTERACTION DATABASE NCI-NATURE CURATED DATA%REGULATION OF RAC1 ACTIVITY		38	0.381896	1.36132	0.079918	0.18782	1	3400	tags=34%, list=22%, signal=44%
FC EPSILON RI SIGNALING PATHWAY%KEGG%HSA04664	FC EPSILON RI SIGNALING PATHWAY%KEGG%HSA04664		67	0.340185	1.36126	0.0493827	0.187731	1	2453	tags=27%, list=16%, signal=32%
POSITIVE REGULATION OF BONE MINERALIZATION%GO%GO:0030501	POSITIVE REGULATION OF BONE MINERALIZATION%GO%GO:0030501		23	0.427525	1.36123	0.102767	0.187611	1	2522	tags=30%, list=16%, signal=36%
EXTRACELLULAR MEMBRANE-BOUNDED ORGANELLE%GO%GO:0065010	EXTRACELLULAR MEMBRANE-BOUNDED ORGANELLE%GO%GO:0065010		55	0.352193	1.36099	0.0535714	0.187733	1	4293	tags=38%, list=27%, signal=52%
RECEPTOR COMPLEX%GO%GO:0043235	RECEPTOR COMPLEX%GO%GO:0043235		107	0.308309	1.36085	0.0261569	0.187717	1	4477	tags=37%, list=28%, signal=52%
REGULATION OF CELLULAR COMPONENT MOVEMENT%GO%GO:0051270	REGULATION OF CELLULAR COMPONENT MOVEMENT%GO%GO:0051270		326	0.267444	1.36076	0.00200401	0.187666	1	4133	tags=32%, list=26%, signal=42%
CARDIOVASCULAR SYSTEM DEVELOPMENT%GO%GO:0072358	CARDIOVASCULAR SYSTEM DEVELOPMENT%GO%GO:0072358		302	0.268019	1.35982	0.00421053	0.188546	1	4027	tags=30%, list=26%, signal=40%
EXECUTION PHASE OF APOPTOSIS%GO%GO:0097194	EXECUTION PHASE OF APOPTOSIS%GO%GO:0097194		65	0.339728	1.35949	0.0428266	0.188772	1	4139	tags=42%, list=26%, signal=56%
ADENYL RIBONUCLEOTIDE BINDING%GO%GO:0032559	ADENYL RIBONUCLEOTIDE BINDING%GO%GO:0032559		252	0.2723	1.35946	0.00823045	0.188652	1	2909	tags=26%, list=18%, signal=32%
LEUKOCYTE MEDIATED IMMUNITY%GO%GO:0002443	LEUKOCYTE MEDIATED IMMUNITY%GO%GO:0002443		54	0.348946	1.35867	0.0669456	0.189425	1	3904	tags=35%, list=25%, signal=47%
SIG_PIP3_SIGNALING_IN_B_LYMPHOCYTES%MSIGDB_C2%SIG_PIP3_SIGNALING_IN_B_LYMPHOCYTES	SIG_PIP3_SIGNALING_IN_B_LYMPHOCYTES%MSIGDB_C2%SIG_PIP3_SIGNALING_IN_B_LYMPHOCYTES		31	0.398361	1.35867	0.0782241	0.189275	1	4347	tags=45%, list=28%, signal=62%
CIRCULATORY SYSTEM DEVELOPMENT%GO%GO:0072359	CIRCULATORY SYSTEM DEVELOPMENT%GO%GO:0072359		302	0.268019	1.35857	0.00225225	0.18924	1	4027	tags=30%, list=26%, signal=40%
DNA-DEPENDENT DNA REPLICATION%GO%GO:0006261	DNA-DEPENDENT DNA REPLICATION%GO%GO:0006261		68	0.329532	1.35854	0.044898	0.189124	1	2420	tags=28%, list=15%, signal=33%
REGULATION OF PROTEIN LOCALIZATION TO NUCLEUS%GO%GO:1900180	REGULATION OF PROTEIN LOCALIZATION TO NUCLEUS%GO%GO:1900180		94	0.314567	1.35832	0.0381526	0.189222	1	2424	tags=23%, list=15%, signal=27%
REGULATION OF TRANSFERASE ACTIVITY%GO%GO:0051338	REGULATION OF TRANSFERASE ACTIVITY%GO%GO:0051338		485	0.256772	1.35815	0.00211864	0.189241	1	2699	tags=24%, list=17%, signal=28%
SEMAPHORIN INTERACTIONS%REACTOME%REACT_19271.1	SEMAPHORIN INTERACTIONS%REACTOME%REACT_19271.1		65	0.333538	1.35809	0.0528376	0.189136	1	1869	tags=17%, list=12%, signal=19%
ADENYL NUCLEOTIDE BINDING%GO%GO:0030554	ADENYL NUCLEOTIDE BINDING%GO%GO:0030554		252	0.2723	1.35774	0.00828157	0.189343	1	2909	tags=26%, list=18%, signal=32%
ATM PATHWAY%PATHWAY INTERACTION DATABASE NCI-NATURE CURATED DATA%ATM PATHWAY	ATM PATHWAY%PATHWAY INTERACTION DATABASE NCI-NATURE CURATED DATA%ATM PATHWAY		34	0.387394	1.35771	0.0778947	0.189213	1	2431	tags=32%, list=15%, signal=38%
OVULATION CYCLE%GO%GO:0042698	OVULATION CYCLE%GO%GO:0042698		24	0.42616	1.35731	0.0764331	0.189513	1	4315	tags=46%, list=27%, signal=63%
PROTEIN DOMAIN SPECIFIC BINDING%GO%GO:0019904	PROTEIN DOMAIN SPECIFIC BINDING%GO%GO:0019904		289	0.269326	1.35722	0.00675676	0.189456	1	2115	tags=20%, list=13%, signal=23%
RESPONSE TO MECHANICAL STIMULUS%GO%GO:0009612	RESPONSE TO MECHANICAL STIMULUS%GO%GO:0009612		60	0.339577	1.35719	0.0553279	0.189346	1	4658	tags=42%, list=30%, signal=59%
POSITIVE REGULATION OF DNA REPLICATION%GO%GO:0045740	POSITIVE REGULATION OF DNA REPLICATION%GO%GO:0045740		32	0.39662	1.35691	0.072	0.189537	1	4027	tags=44%, list=26%, signal=59%
IMMUNE EFFECTOR PROCESS%GO%GO:0002252	IMMUNE EFFECTOR PROCESS%GO%GO:0002252		128	0.299352	1.35672	0.0285714	0.189583	1	3924	tags=31%, list=25%, signal=41%
REGULATION OF CELL ACTIVATION%GO%GO:0050865	REGULATION OF CELL ACTIVATION%GO%GO:0050865		214	0.281998	1.35605	0.0211864	0.190225	1	4034	tags=32%, list=26%, signal=42%
EPITHELIAL CELL DIFFERENTIATION%GO%GO:0030855	EPITHELIAL CELL DIFFERENTIATION%GO%GO:0030855		96	0.313349	1.35604	0.036	0.190075	1	1734	tags=17%, list=11%, signal=19%
CAMERA-TYPE EYE DEVELOPMENT%GO%GO:0043010	CAMERA-TYPE EYE DEVELOPMENT%GO%GO:0043010		68	0.33674	1.35524	0.0592105	0.190847	1	3802	tags=29%, list=24%, signal=39%
SEQUENCE-SPECIFIC DNA BINDING%GO%GO:0043565	SEQUENCE-SPECIFIC DNA BINDING%GO%GO:0043565		200	0.282478	1.35501	0.021322	0.190977	1	2968	tags=25%, list=19%, signal=30%
MICROTUBULE ORGANIZING CENTER%GO%GO:0005815	MICROTUBULE ORGANIZING CENTER%GO%GO:0005815		348	0.264366	1.35496	0.00625	0.190888	1	2888	tags=27%, list=18%, signal=32%
RNA POLYMERASE II REGULATORY REGION SEQUENCE-SPECIFIC DNA BINDING%GO%GO:0000977	RNA POLYMERASE II REGULATORY REGION SEQUENCE-SPECIFIC DNA BINDING%GO%GO:0000977		44	0.367482	1.35494	0.077951	0.190751	1	1934	tags=23%, list=12%, signal=26%
GLYCOPROTEIN BINDING%GO%GO:0001948	GLYCOPROTEIN BINDING%GO%GO:0001948		32	0.396127	1.35484	0.108787	0.19071	1	2971	tags=28%, list=19%, signal=35%
SHIGELLOSIS%KEGG%HSA05131	SHIGELLOSIS%KEGG%HSA05131		58	0.346911	1.35323	0.0775681	0.192413	1	2356	tags=29%, list=15%, signal=34%
CREB PHOSPHORYLATION THROUGH THE ACTIVATION OF RAS%REACTOME%REACT_20568.4	CREB PHOSPHORYLATION THROUGH THE ACTIVATION OF RAS%REACTOME%REACT_20568.4		26	0.413868	1.35321	0.103814	0.192272	1	2228	tags=27%, list=14%, signal=31%
CELL ACTIVATION%GO%GO:0001775	CELL ACTIVATION%GO%GO:0001775		346	0.262696	1.35272	0.00414079	0.192725	1	4070	tags=30%, list=26%, signal=40%
POSITIVE REGULATION OF FAT CELL DIFFERENTIATION%GO%GO:0045600	POSITIVE REGULATION OF FAT CELL DIFFERENTIATION%GO%GO:0045600		18	0.458966	1.35259	0.109959	0.192706	1	113	tags=11%, list=1%, signal=11%
REGULATION OF PROTEIN KINASE ACTIVITY%GO%GO:0045859	REGULATION OF PROTEIN KINASE ACTIVITY%GO%GO:0045859		446	0.257278	1.3523	0	0.192866	1	2699	tags=24%, list=17%, signal=28%
FORMATION OF PRIMARY GERM LAYER%GO%GO:0001704	FORMATION OF PRIMARY GERM LAYER%GO%GO:0001704		30	0.396948	1.35226	0.0897436	0.192748	1	3795	tags=40%, list=24%, signal=53%
RECEPTOR-MEDIATED ENDOCYTOSIS%GO%GO:0006898	RECEPTOR-MEDIATED ENDOCYTOSIS%GO%GO:0006898		72	0.326196	1.35215	0.0538922	0.192719	1	2358	tags=26%, list=15%, signal=31%
ION CHANNEL INHIBITOR ACTIVITY%GO%GO:0008200	ION CHANNEL INHIBITOR ACTIVITY%GO%GO:0008200		15	0.472673	1.3517	0.129293	0.193088	1	1606	tags=27%, list=10%, signal=30%
GUANYL RIBONUCLEOTIDE BINDING%GO%GO:0032561	GUANYL RIBONUCLEOTIDE BINDING%GO%GO:0032561		89	0.317554	1.35155	0.044586	0.193113	1	3838	tags=37%, list=24%, signal=49%
C-MYB TRANSCRIPTION FACTOR NETWORK%PATHWAY INTERACTION DATABASE NCI-NATURE CURATED DATA%C-MYB TRANSCRIPTION FACTOR NETWORK	C-MYB TRANSCRIPTION FACTOR NETWORK%PATHWAY INTERACTION DATABASE NCI-NATURE CURATED DATA%C-MYB TRANSCRIPTION FACTOR NETWORK		74	0.327075	1.35142	0.0572034	0.193098	1	1971	tags=20%, list=13%, signal=23%
PROTEIN K63-LINKED UBIQUITINATION%GO%GO:0070534	PROTEIN K63-LINKED UBIQUITINATION%GO%GO:0070534		25	0.426548	1.35076	0.100791	0.193766	1	1584	tags=24%, list=10%, signal=27%
GUANYL NUCLEOTIDE BINDING%GO%GO:0019001	GUANYL NUCLEOTIDE BINDING%GO%GO:0019001		89	0.317554	1.35016	0.0424628	0.194285	1	3838	tags=37%, list=24%, signal=49%
POSITIVE REGULATION OF PEPTIDYL-SERINE PHOSPHORYLATION%GO%GO:0033138	POSITIVE REGULATION OF PEPTIDYL-SERINE PHOSPHORYLATION%GO%GO:0033138		34	0.389864	1.35007	0.0955556	0.19423	1	1672	tags=21%, list=11%, signal=23%
REGULATION OF MAPK CASCADE%GO%GO:0043408	REGULATION OF MAPK CASCADE%GO%GO:0043408		313	0.264973	1.34987	0.0021322	0.194317	1	3733	tags=32%, list=24%, signal=41%
CIRCADIAN RHYTHM%GO%GO:0007623	CIRCADIAN RHYTHM%GO%GO:0007623		20	0.442911	1.34975	0.108742	0.194315	1	3836	tags=50%, list=24%, signal=66%
SYNTHESIS OF PIPS AT THE GOLGI MEMBRANE%REACTOME%REACT_120836.2	SYNTHESIS OF PIPS AT THE GOLGI MEMBRANE%REACTOME%REACT_120836.2		16	0.454105	1.34963	0.139764	0.194278	1	1882	tags=31%, list=12%, signal=35%
RESPONSE TO LIGHT STIMULUS%GO%GO:0009416	RESPONSE TO LIGHT STIMULUS%GO%GO:0009416		101	0.309135	1.34919	0.0436508	0.194611	1	1956	tags=23%, list=12%, signal=26%
PROTEIN KINASE A BINDING%GO%GO:0051018	PROTEIN KINASE A BINDING%GO%GO:0051018		18	0.456349	1.34891	0.0909091	0.194799	1	1452	tags=28%, list=9%, signal=31%
POSITIVE REGULATION OF IMMUNE SYSTEM PROCESS%GO%GO:0002684	POSITIVE REGULATION OF IMMUNE SYSTEM PROCESS%GO%GO:0002684		369	0.26266	1.34789	0.00619835	0.195854	1	4034	tags=31%, list=26%, signal=41%
METABOLISM OF LIPIDS AND LIPOPROTEINS%REACTOME%REACT_22258.2	METABOLISM OF LIPIDS AND LIPOPROTEINS%REACTOME%REACT_22258.2		469	0.255653	1.34761	0.00221239	0.19605	1	2363	tags=22%, list=15%, signal=25%
ADHERENS JUNCTIONS INTERACTIONS%REACTOME%REACT_19195.1	ADHERENS JUNCTIONS INTERACTIONS%REACTOME%REACT_19195.1		19	0.447074	1.34753	0.125523	0.195979	1	2829	tags=32%, list=18%, signal=38%
REGULATION OF EPITHELIAL CELL PROLIFERATION%GO%GO:0050678	REGULATION OF EPITHELIAL CELL PROLIFERATION%GO%GO:0050678		118	0.302025	1.34745	0.0282828	0.195896	1	3959	tags=35%, list=25%, signal=46%
REGULATION OF DENDRITIC SPINE MORPHOGENESIS%GO%GO:0061001	REGULATION OF DENDRITIC SPINE MORPHOGENESIS%GO%GO:0061001		15	0.472604	1.34659	0.12395	0.19677	1	2329	tags=40%, list=15%, signal=47%
GLUCOSE TRANSPORT%REACTOME%REACT_212.5	GLUCOSE TRANSPORT%REACTOME%REACT_212.5		34	0.378926	1.34616	0.0853175	0.197125	1	3046	tags=35%, list=19%, signal=44%
ATP BINDING%GO%GO:0005524	ATP BINDING%GO%GO:0005524		235	0.274918	1.34585	0.010917	0.197385	1	2485	tags=24%, list=16%, signal=28%
IMMUNE RESPONSE-REGULATING CELL SURFACE RECEPTOR SIGNALING PATHWAY%GO%GO:0002768	IMMUNE RESPONSE-REGULATING CELL SURFACE RECEPTOR SIGNALING PATHWAY%GO%GO:0002768		103	0.310404	1.34567	0.034	0.197458	1	4347	tags=37%, list=28%, signal=51%
INTERLEUKIN-1 SIGNALING%REACTOME%REACT_22442.1	INTERLEUKIN-1 SIGNALING%REACTOME%REACT_22442.1		39	0.373716	1.34531	0.0870488	0.197737	1	3381	tags=41%, list=21%, signal=52%
FEMALE SEX DIFFERENTIATION%GO%GO:0046660	FEMALE SEX DIFFERENTIATION%GO%GO:0046660		26	0.404954	1.345	0.0816327	0.19797	1	3931	tags=42%, list=25%, signal=56%
SIGNALING BY RHO GTPASES%REACTOME%REACT_11044.2	SIGNALING BY RHO GTPASES%REACTOME%REACT_11044.2		116	0.29696	1.34474	0.0304878	0.198086	1	4070	tags=37%, list=26%, signal=50%
PROTEIN C-TERMINUS BINDING%GO%GO:0008022	PROTEIN C-TERMINUS BINDING%GO%GO:0008022		108	0.307513	1.34446	0.0366599	0.198272	1	2357	tags=26%, list=15%, signal=30%
NUCLEOBASE-CONTAINING COMPOUND TRANSPORT%GO%GO:0015931	NUCLEOBASE-CONTAINING COMPOUND TRANSPORT%GO%GO:0015931		83	0.321404	1.34423	0.0518962	0.198361	1	2181	tags=25%, list=14%, signal=29%
RNA POLYMERASE I PROMOTER ESCAPE%REACTOME%REACT_1913.2	RNA POLYMERASE I PROMOTER ESCAPE%REACTOME%REACT_1913.2		20	0.441754	1.34414	0.105477	0.198302	1	1677	tags=35%, list=11%, signal=39%
CELL DIFFERENTIATION INVOLVED IN KIDNEY DEVELOPMENT%GO%GO:0061005	CELL DIFFERENTIATION INVOLVED IN KIDNEY DEVELOPMENT%GO%GO:0061005		18	0.448306	1.34364	0.117526	0.198804	1	3839	tags=39%, list=24%, signal=51%
UROGENITAL SYSTEM DEVELOPMENT%GO%GO:0001655	UROGENITAL SYSTEM DEVELOPMENT%GO%GO:0001655		114	0.302823	1.34354	0.0528541	0.198755	1	4027	tags=32%, list=26%, signal=43%
PROTEIN ACETYLATION%GO%GO:0006473	PROTEIN ACETYLATION%GO%GO:0006473		84	0.320624	1.34341	0.0432099	0.198769	1	2411	tags=30%, list=15%, signal=35%
CELL PROJECTION MORPHOGENESIS%GO%GO:0048858	CELL PROJECTION MORPHOGENESIS%GO%GO:0048858		403	0.257822	1.34295	0.00226244	0.199182	1	3210	tags=24%, list=20%, signal=29%
NEGATIVE REGULATION OF RAS PROTEIN SIGNAL TRANSDUCTION%GO%GO:0046580	NEGATIVE REGULATION OF RAS PROTEIN SIGNAL TRANSDUCTION%GO%GO:0046580		22	0.426118	1.34235	0.106557	0.199717	1	1850	tags=23%, list=12%, signal=26%
BIOCARTA_CHREBP2_PATHWAY%MSIGDB_C2%BIOCARTA_CHREBP2_PATHWAY	BIOCARTA_CHREBP2_PATHWAY%MSIGDB_C2%BIOCARTA_CHREBP2_PATHWAY		39	0.368752	1.3422	0.0936864	0.199739	1	3526	tags=41%, list=22%, signal=53%
CYTOKINE-CYTOKINE RECEPTOR INTERACTION%KEGG%HSA04060	CYTOKINE-CYTOKINE RECEPTOR INTERACTION%KEGG%HSA04060		191	0.282175	1.342	0.029724	0.199797	1	4465	tags=35%, list=28%, signal=48%
BIOCARTA_INTEGRIN_PATHWAY%MSIGDB_C2%BIOCARTA_INTEGRIN_PATHWAY	BIOCARTA_INTEGRIN_PATHWAY%MSIGDB_C2%BIOCARTA_INTEGRIN_PATHWAY		34	0.38542	1.34197	0.0757895	0.199672	1	2008	tags=26%, list=13%, signal=30%
POSITIVE REGULATION OF GROWTH%GO%GO:0045927	POSITIVE REGULATION OF GROWTH%GO%GO:0045927		67	0.324806	1.34153	0.0547368	0.199999	1	1576	tags=18%, list=10%, signal=20%
ST_MYOCYTE_AD_PATHWAY%MSIGDB_C2%ST_MYOCYTE_AD_PATHWAY	ST_MYOCYTE_AD_PATHWAY%MSIGDB_C2%ST_MYOCYTE_AD_PATHWAY		18	0.453018	1.34099	0.10766	0.200511	1	3885	tags=44%, list=25%, signal=59%
RECYCLING ENDOSOME%GO%GO:0055037	RECYCLING ENDOSOME%GO%GO:0055037		42	0.360714	1.34082	0.0877944	0.200563	1	3536	tags=40%, list=22%, signal=52%
NEGATIVE REGULATION OF REPRODUCTIVE PROCESS%GO%GO:2000242	NEGATIVE REGULATION OF REPRODUCTIVE PROCESS%GO%GO:2000242		50	0.351766	1.34047	0.0628931	0.200819	1	3924	tags=38%, list=25%, signal=50%
TRANSCRIPTION FACTOR COMPLEX%GO%GO:0005667	TRANSCRIPTION FACTOR COMPLEX%GO%GO:0005667		148	0.291413	1.33987	0.0317125	0.201413	1	2807	tags=25%, list=18%, signal=30%
NCAM SIGNALING FOR NEURITE OUT-GROWTH%REACTOME%REACT_18334.1	NCAM SIGNALING FOR NEURITE OUT-GROWTH%REACTOME%REACT_18334.1		60	0.343978	1.33975	0.0690335	0.201396	1	2008	tags=25%, list=13%, signal=29%
REGULATION OF CELLULAR LOCALIZATION%GO%GO:0060341	REGULATION OF CELLULAR LOCALIZATION%GO%GO:0060341		403	0.257378	1.33944	0.00659341	0.201638	1	2694	tags=22%, list=17%, signal=25%
POSITIVE REGULATION OF CELLULAR COMPONENT MOVEMENT%GO%GO:0051272	POSITIVE REGULATION OF CELLULAR COMPONENT MOVEMENT%GO%GO:0051272		170	0.282794	1.33801	0.0282609	0.20325	1	3880	tags=32%, list=25%, signal=42%
CELLULAR RESPONSE TO METAL ION%GO%GO:0071248	CELLULAR RESPONSE TO METAL ION%GO%GO:0071248		33	0.387667	1.33786	0.0835073	0.203271	1	2447	tags=21%, list=16%, signal=25%
IL23-MEDIATED SIGNALING EVENTS%PATHWAY INTERACTION DATABASE NCI-NATURE CURATED DATA%IL23-MEDIATED SIGNALING EVENTS	IL23-MEDIATED SIGNALING EVENTS%PATHWAY INTERACTION DATABASE NCI-NATURE CURATED DATA%IL23-MEDIATED SIGNALING EVENTS		30	0.400384	1.33738	0.082495	0.203713	1	2898	tags=23%, list=18%, signal=29%
REGULATION OF GLUCOSE TRANSPORT%GO%GO:0010827	REGULATION OF GLUCOSE TRANSPORT%GO%GO:0010827		59	0.341616	1.33683	0.085595	0.204217	1	1694	tags=22%, list=11%, signal=25%
RESPONSE TO DNA DAMAGE STIMULUS%GO%GO:0006974	RESPONSE TO DNA DAMAGE STIMULUS%GO%GO:0006974		436	0.253669	1.33653	0.00440529	0.204451	1	2520	tags=24%, list=16%, signal=28%
ACTIVATED NOTCH1 TRANSMITS SIGNAL TO THE NUCLEUS%REACTOME%REACT_118614.2	ACTIVATED NOTCH1 TRANSMITS SIGNAL TO THE NUCLEUS%REACTOME%REACT_118614.2		26	0.409128	1.33598	0.10917	0.204938	1	823	tags=23%, list=5%, signal=24%
ENZYME ACTIVATOR ACTIVITY%GO%GO:0008047	ENZYME ACTIVATOR ACTIVITY%GO%GO:0008047		216	0.273464	1.33597	0.0121212	0.204795	1	2756	tags=25%, list=17%, signal=29%
DENDRITIC CELL MIGRATION%GO%GO:0036336	DENDRITIC CELL MIGRATION%GO%GO:0036336		15	0.473215	1.33579	0.115702	0.204841	1	3660	tags=40%, list=23%, signal=52%
POLYUBIQUITIN BINDING%GO%GO:0031593	POLYUBIQUITIN BINDING%GO%GO:0031593		23	0.426204	1.33515	0.10352	0.205472	1	1900	tags=39%, list=12%, signal=44%
POSITIVE REGULATION OF MRNA PROCESSING%GO%GO:0050685	POSITIVE REGULATION OF MRNA PROCESSING%GO%GO:0050685		17	0.455453	1.33458	0.120253	0.206062	1	3825	tags=47%, list=24%, signal=62%
POSITIVE REGULATION OF INTERLEUKIN-12 PRODUCTION%GO%GO:0032735	POSITIVE REGULATION OF INTERLEUKIN-12 PRODUCTION%GO%GO:0032735		17	0.454799	1.33428	0.106695	0.206308	1	3976	tags=47%, list=25%, signal=63%
POSITIVE REGULATION OF RESPONSE TO DNA DAMAGE STIMULUS%GO%GO:2001022	POSITIVE REGULATION OF RESPONSE TO DNA DAMAGE STIMULUS%GO%GO:2001022		40	0.3711	1.33416	0.0948276	0.20629	1	2003	tags=28%, list=13%, signal=31%
POSITIVE REGULATION OF HYDROLASE ACTIVITY%GO%GO:0051345	POSITIVE REGULATION OF HYDROLASE ACTIVITY%GO%GO:0051345		393	0.257137	1.33403	0.00622407	0.206272	1	2499	tags=20%, list=16%, signal=23%
CTLA4 INHIBITORY SIGNALING%REACTOME%REACT_19405.1	CTLA4 INHIBITORY SIGNALING%REACTOME%REACT_19405.1		21	0.433813	1.33362	0.115464	0.20664	1	3545	tags=52%, list=23%, signal=68%
POSITIVE REGULATION OF LOCOMOTION%GO%GO:0040017	POSITIVE REGULATION OF LOCOMOTION%GO%GO:0040017		168	0.283295	1.3329	0.0380762	0.207351	1	3880	tags=32%, list=25%, signal=41%
CELL-SUBSTRATE JUNCTION ASSEMBLY%GO%GO:0007044	CELL-SUBSTRATE JUNCTION ASSEMBLY%GO%GO:0007044		23	0.413522	1.33261	0.136364	0.207542	1	4614	tags=48%, list=29%, signal=68%
CONDENSED CHROMOSOME%GO%GO:0000793	CONDENSED CHROMOSOME%GO%GO:0000793		73	0.327138	1.33086	0.0724638	0.209557	1	2389	tags=23%, list=15%, signal=27%
PRE-NOTCH EXPRESSION AND PROCESSING%REACTOME%REACT_118744.2	PRE-NOTCH EXPRESSION AND PROCESSING%REACTOME%REACT_118744.2		40	0.368629	1.32992	0.0765957	0.210582	1	3714	tags=48%, list=24%, signal=62%
KINETOCHORE%GO%GO:0000776	KINETOCHORE%GO%GO:0000776		70	0.320072	1.32983	0.0563674	0.210525	1	3056	tags=29%, list=19%, signal=35%
COATED VESICLE MEMBRANE%GO%GO:0030662	COATED VESICLE MEMBRANE%GO%GO:0030662		77	0.320203	1.32961	0.0520833	0.210645	1	3809	tags=36%, list=24%, signal=48%
POSITIVE REGULATION OF DEVELOPMENTAL PROCESS%GO%GO:0051094	POSITIVE REGULATION OF DEVELOPMENTAL PROCESS%GO%GO:0051094		378	0.25724	1.32938	0.00665188	0.21079	1	4079	tags=29%, list=26%, signal=38%
RENAL SYSTEM DEVELOPMENT%GO%GO:0072001	RENAL SYSTEM DEVELOPMENT%GO%GO:0072001		107	0.303997	1.32935	0.0322581	0.210669	1	4027	tags=34%, list=26%, signal=45%
REGULATION OF LYMPHOCYTE ACTIVATION%GO%GO:0051249	REGULATION OF LYMPHOCYTE ACTIVATION%GO%GO:0051249		177	0.278783	1.32911	0.0348361	0.210816	1	4034	tags=32%, list=26%, signal=42%
HETEROCHROMATIN%GO%GO:0000792	HETEROCHROMATIN%GO%GO:0000792		30	0.393319	1.32845	0.103922	0.211495	1	3113	tags=37%, list=20%, signal=46%
HOMOPHILIC CELL ADHESION%GO%GO:0007156	HOMOPHILIC CELL ADHESION%GO%GO:0007156		25	0.408979	1.32808	0.116667	0.211797	1	3931	tags=40%, list=25%, signal=53%
POSITIVE REGULATION OF CELL MOTILITY%GO%GO:2000147	POSITIVE REGULATION OF CELL MOTILITY%GO%GO:2000147		165	0.282672	1.32753	0.0230608	0.212317	1	3880	tags=32%, list=25%, signal=41%
SIG_REGULATION_OF_THE_ACTIN_CYTOSKELETON_BY_RHO_GTPASES%MSIGDB_C2%SIG_REGULATION_OF_THE_ACTIN_CYTOSKELETON_BY_RHO_GTPASES	SIG_REGULATION_OF_THE_ACTIN_CYTOSKELETON_BY_RHO_GTPASES%MSIGDB_C2%SIG_REGULATION_OF_THE_ACTIN_CYTOSKELETON_BY_RHO_GTPASES		31	0.391895	1.32746	0.104046	0.212264	1	1582	tags=19%, list=10%, signal=21%
CORECEPTOR ACTIVITY%GO%GO:0015026	CORECEPTOR ACTIVITY%GO%GO:0015026		19	0.43307	1.32676	0.116424	0.213018	1	4299	tags=47%, list=27%, signal=65%
POSITIVE REGULATION OF AUTOPHAGY%GO%GO:0010508	POSITIVE REGULATION OF AUTOPHAGY%GO%GO:0010508		23	0.407233	1.3265	0.121951	0.213184	1	1311	tags=30%, list=8%, signal=33%
NEURON PART%GO%GO:0097458	NEURON PART%GO%GO:0097458		211	0.272183	1.32605	0.0282828	0.213565	1	2993	tags=24%, list=19%, signal=29%
TCR SIGNALING IN NAÔøΩVE CD4+ T CELLS%PATHWAY INTERACTION DATABASE NCI-NATURE CURATED DATA%TCR SIGNALING IN NAÔøΩVE CD4+ T CELLS	TCR SIGNALING IN NAÔøΩVE CD4+ T CELLS%PATHWAY INTERACTION DATABASE NCI-NATURE CURATED DATA%TCR SIGNALING IN NAÔøΩVE CD4+ T CELLS		65	0.322847	1.32562	0.0827887	0.21394	1	4326	tags=42%, list=27%, signal=57%
ST_GRANULE_CELL_SURVIVAL_PATHWAY%MSIGDB_C2%ST_GRANULE_CELL_SURVIVAL_PATHWAY	ST_GRANULE_CELL_SURVIVAL_PATHWAY%MSIGDB_C2%ST_GRANULE_CELL_SURVIVAL_PATHWAY		24	0.415864	1.32539	0.121593	0.214066	1	886	tags=21%, list=6%, signal=22%
CHANNEL INHIBITOR ACTIVITY%GO%GO:0016248	CHANNEL INHIBITOR ACTIVITY%GO%GO:0016248		15	0.472673	1.32529	0.141684	0.214013	1	1606	tags=27%, list=10%, signal=30%
PLATELET SENSITIZATION BY LDL%REACTOME%REACT_23879.1	PLATELET SENSITIZATION BY LDL%REACTOME%REACT_23879.1		16	0.46899	1.32527	0.112766	0.213877	1	3796	tags=63%, list=24%, signal=82%
COAGULATION%GO%GO:0050817	COAGULATION%GO%GO:0050817		395	0.255282	1.32504	0.00888889	0.213988	1	3796	tags=28%, list=24%, signal=35%
POSITIVE REGULATION OF INTERLEUKIN-6 PRODUCTION%GO%GO:0032755	POSITIVE REGULATION OF INTERLEUKIN-6 PRODUCTION%GO%GO:0032755		17	0.450334	1.3247	0.114407	0.214279	1	4752	tags=65%, list=30%, signal=93%
ENDOPEPTIDASE ACTIVITY%GO%GO:0004175	ENDOPEPTIDASE ACTIVITY%GO%GO:0004175		128	0.2906	1.32443	0.0501089	0.214481	1	2799	tags=24%, list=18%, signal=29%
CELL-CELL JUNCTION ORGANIZATION%REACTOME%REACT_19331.2	CELL-CELL JUNCTION ORGANIZATION%REACTOME%REACT_19331.2		43	0.363691	1.32422	0.0757576	0.214587	1	2299	tags=26%, list=15%, signal=30%
RHO GTPASE CYCLE%REACTOME%REACT_11051.1	RHO GTPASE CYCLE%REACTOME%REACT_11051.1		116	0.29696	1.32401	0.0357143	0.214706	1	4070	tags=37%, list=26%, signal=50%
BRUSH BORDER%GO%GO:0005903	BRUSH BORDER%GO%GO:0005903		18	0.442775	1.32348	0.138144	0.215205	1	4426	tags=44%, list=28%, signal=62%
LIPID TRANSPORTER ACTIVITY%GO%GO:0005319	LIPID TRANSPORTER ACTIVITY%GO%GO:0005319		35	0.373003	1.32302	0.083151	0.215627	1	2417	tags=29%, list=15%, signal=34%
BONE DEVELOPMENT%GO%GO:0060348	BONE DEVELOPMENT%GO%GO:0060348		34	0.3697	1.32288	0.0891473	0.215643	1	4215	tags=38%, list=27%, signal=52%
BLOOD COAGULATION%GO%GO:0007596	BLOOD COAGULATION%GO%GO:0007596		395	0.255282	1.32211	0.0021645	0.216452	1	3796	tags=28%, list=24%, signal=35%
PROTEIN K63-LINKED DEUBIQUITINATION%GO%GO:0070536	PROTEIN K63-LINKED DEUBIQUITINATION%GO%GO:0070536		17	0.448896	1.32168	0.119914	0.21682	1	1169	tags=35%, list=7%, signal=38%
BIOCARTA_RACCYCD_PATHWAY%MSIGDB_C2%BIOCARTA_RACCYCD_PATHWAY	BIOCARTA_RACCYCD_PATHWAY%MSIGDB_C2%BIOCARTA_RACCYCD_PATHWAY		26	0.412806	1.32078	0.108163	0.217767	1	3224	tags=38%, list=20%, signal=48%
REGULATION OF CHEMOKINE PRODUCTION%GO%GO:0032642	REGULATION OF CHEMOKINE PRODUCTION%GO%GO:0032642		29	0.383414	1.32076	0.114286	0.217627	1	4238	tags=48%, list=27%, signal=66%
REGULATION OF PROTEIN IMPORT INTO NUCLEUS%GO%GO:0042306	REGULATION OF PROTEIN IMPORT INTO NUCLEUS%GO%GO:0042306		90	0.31135	1.32043	0.07173	0.217913	1	2424	tags=23%, list=15%, signal=27%
POSITIVE REGULATION OF PROTEIN IMPORT INTO NUCLEUS%GO%GO:0042307	POSITIVE REGULATION OF PROTEIN IMPORT INTO NUCLEUS%GO%GO:0042307		46	0.351936	1.32024	0.0895833	0.217992	1	4238	tags=43%, list=27%, signal=59%
MITOTIC SPINDLE ORGANIZATION%GO%GO:0007052	MITOTIC SPINDLE ORGANIZATION%GO%GO:0007052		28	0.394564	1.32017	0.111111	0.217919	1	4495	tags=46%, list=29%, signal=65%
HEXOSE UPTAKE%REACTOME%REACT_9441.2	HEXOSE UPTAKE%REACTOME%REACT_9441.2		36	0.37438	1.32006	0.110132	0.217896	1	3542	tags=39%, list=22%, signal=50%
POSITIVE REGULATION OF PROTEIN SERINE/THREONINE KINASE ACTIVITY%GO%GO:0071902	POSITIVE REGULATION OF PROTEIN SERINE/THREONINE KINASE ACTIVITY%GO%GO:0071902		151	0.287231	1.32	0.040856	0.217808	1	3554	tags=33%, list=23%, signal=42%
RNA POLYMERASE I TRANSCRIPTION INITIATION%REACTOME%REACT_953.1	RNA POLYMERASE I TRANSCRIPTION INITIATION%REACTOME%REACT_953.1		24	0.411971	1.31927	0.12731	0.218594	1	1677	tags=33%, list=11%, signal=37%
LYMPHOCYTE DIFFERENTIATION%GO%GO:0030098	LYMPHOCYTE DIFFERENTIATION%GO%GO:0030098		63	0.33133	1.31885	0.0717213	0.218993	1	4302	tags=38%, list=27%, signal=52%
POSITIVE REGULATION OF PROTEIN CATABOLIC PROCESS%GO%GO:0045732	POSITIVE REGULATION OF PROTEIN CATABOLIC PROCESS%GO%GO:0045732		60	0.333206	1.31839	0.0750988	0.219414	1	1576	tags=23%, list=10%, signal=26%
GLUCOSE TRANSPORT%GO%GO:0015758	GLUCOSE TRANSPORT%GO%GO:0015758		48	0.346001	1.31782	0.0845666	0.220013	1	3542	tags=40%, list=22%, signal=51%
EXTRACELLULAR MATRIX ORGANIZATION%REACTOME%REACT_118779.4	EXTRACELLULAR MATRIX ORGANIZATION%REACTOME%REACT_118779.4		130	0.292432	1.31776	0.0516129	0.219938	1	4872	tags=41%, list=31%, signal=59%
VESICLE TARGETING%GO%GO:0006903	VESICLE TARGETING%GO%GO:0006903		32	0.383761	1.31767	0.112288	0.21988	1	2000	tags=31%, list=13%, signal=36%
MESENCHYME DEVELOPMENT%GO%GO:0060485	MESENCHYME DEVELOPMENT%GO%GO:0060485		69	0.325544	1.31735	0.0913044	0.220132	1	4987	tags=43%, list=32%, signal=63%
HEMOSTASIS%GO%GO:0007599	HEMOSTASIS%GO%GO:0007599		398	0.252856	1.31686	0.00838574	0.220589	1	3796	tags=27%, list=24%, signal=35%
MESENCHYMAL CELL DIFFERENTIATION%GO%GO:0048762	MESENCHYMAL CELL DIFFERENTIATION%GO%GO:0048762		56	0.339984	1.3168	0.0851927	0.220512	1	4987	tags=46%, list=32%, signal=68%
ANGIOGENESIS%GO%GO:0001525	ANGIOGENESIS%GO%GO:0001525		108	0.299974	1.31654	0.0538302	0.220708	1	3775	tags=32%, list=24%, signal=42%
RNA EXPORT FROM NUCLEUS%GO%GO:0006405	RNA EXPORT FROM NUCLEUS%GO%GO:0006405		63	0.329491	1.31587	0.0763052	0.221433	1	1906	tags=25%, list=12%, signal=29%
REGULATION OF INTERFERON-BETA PRODUCTION%GO%GO:0032648	REGULATION OF INTERFERON-BETA PRODUCTION%GO%GO:0032648		29	0.393447	1.31583	0.117647	0.221318	1	3129	tags=41%, list=20%, signal=52%
REGULATION OF PHOSPHOLIPASE C ACTIVITY%GO%GO:1900274	REGULATION OF PHOSPHOLIPASE C ACTIVITY%GO%GO:1900274		56	0.339885	1.31567	0.0682303	0.221356	1	4489	tags=45%, list=29%, signal=62%
MYELOID CELL DIFFERENTIATION%GO%GO:0030099	MYELOID CELL DIFFERENTIATION%GO%GO:0030099		70	0.32301	1.31566	0.0668016	0.221213	1	4724	tags=47%, list=30%, signal=67%
REGULATION OF DEFENSE RESPONSE%GO%GO:0031347	REGULATION OF DEFENSE RESPONSE%GO%GO:0031347		300	0.260488	1.31374	0.0108225	0.223665	1	3405	tags=27%, list=22%, signal=34%
PEPTIDYL-LYSINE MODIFICATION%GO%GO:0018205	PEPTIDYL-LYSINE MODIFICATION%GO%GO:0018205		95	0.303574	1.31344	0.0558036	0.223883	1	2225	tags=27%, list=14%, signal=32%
REGULATION OF OSTEOCLAST DIFFERENTIATION%GO%GO:0045670	REGULATION OF OSTEOCLAST DIFFERENTIATION%GO%GO:0045670		20	0.419503	1.31337	0.129817	0.223789	1	4124	tags=40%, list=26%, signal=54%
POSITIVE REGULATION OF PHOSPHOLIPASE ACTIVITY%GO%GO:0010518	POSITIVE REGULATION OF PHOSPHOLIPASE ACTIVITY%GO%GO:0010518		62	0.329112	1.31323	0.0787746	0.223808	1	4489	tags=42%, list=29%, signal=58%
STEM CELL DIFFERENTIATION%GO%GO:0048863	STEM CELL DIFFERENTIATION%GO%GO:0048863		44	0.352596	1.31259	0.0907127	0.224506	1	4474	tags=41%, list=28%, signal=57%
NOTCH SIGNALING PATHWAY%GO%GO:0007219	NOTCH SIGNALING PATHWAY%GO%GO:0007219		79	0.310486	1.31254	0.0699589	0.224406	1	3486	tags=33%, list=22%, signal=42%
REGULATION OF CARTILAGE DEVELOPMENT%GO%GO:0061035	REGULATION OF CARTILAGE DEVELOPMENT%GO%GO:0061035		23	0.41759	1.31184	0.124211	0.225179	1	3951	tags=43%, list=25%, signal=58%
DAMAGED DNA BINDING%GO%GO:0003684	DAMAGED DNA BINDING%GO%GO:0003684		30	0.376531	1.31158	0.10148	0.225327	1	1541	tags=27%, list=10%, signal=30%
REGULATION OF CHROMOSOME ORGANIZATION%GO%GO:0033044	REGULATION OF CHROMOSOME ORGANIZATION%GO%GO:0033044		82	0.312722	1.31145	0.0576132	0.225315	1	2495	tags=23%, list=16%, signal=27%
P73 TRANSCRIPTION FACTOR NETWORK%PATHWAY INTERACTION DATABASE NCI-NATURE CURATED DATA%P73 TRANSCRIPTION FACTOR NETWORK	P73 TRANSCRIPTION FACTOR NETWORK%PATHWAY INTERACTION DATABASE NCI-NATURE CURATED DATA%P73 TRANSCRIPTION FACTOR NETWORK		74	0.316754	1.31121	0.0635593	0.225459	1	1605	tags=19%, list=10%, signal=21%
CENTRAL NERVOUS SYSTEM NEURON DIFFERENTIATION%GO%GO:0021953	CENTRAL NERVOUS SYSTEM NEURON DIFFERENTIATION%GO%GO:0021953		26	0.398263	1.31113	0.117886	0.225395	1	4586	tags=50%, list=29%, signal=70%
NEPHRON DEVELOPMENT%GO%GO:0072006	NEPHRON DEVELOPMENT%GO%GO:0072006		44	0.354246	1.31105	0.0854701	0.225317	1	3839	tags=34%, list=24%, signal=45%
CELL CYCLE%REACTOME%REACT_115566.3	CELL CYCLE%REACTOME%REACT_115566.3		419	0.249977	1.3105	0.00650759	0.225839	1	2591	tags=22%, list=16%, signal=26%
SIGNALING RECEPTOR ACTIVITY%GO%GO:0038023	SIGNALING RECEPTOR ACTIVITY%GO%GO:0038023		430	0.247544	1.3105	0.00204082	0.225673	1	4616	tags=36%, list=29%, signal=49%
REGULATION OF RECEPTOR ACTIVITY%GO%GO:0010469	REGULATION OF RECEPTOR ACTIVITY%GO%GO:0010469		44	0.353456	1.31032	0.0978044	0.225756	1	1905	tags=25%, list=12%, signal=28%
AXON%GO%GO:0030424	AXON%GO%GO:0030424		78	0.314079	1.30978	0.0649087	0.226294	1	4375	tags=38%, list=28%, signal=53%
NUCLEAR CHROMATIN%GO%GO:0000790	NUCLEAR CHROMATIN%GO%GO:0000790		105	0.295433	1.3095	0.0628803	0.22653	1	2768	tags=28%, list=18%, signal=33%
HEART VALVE MORPHOGENESIS%GO%GO:0003179	HEART VALVE MORPHOGENESIS%GO%GO:0003179		18	0.446561	1.30916	0.131991	0.226787	1	2490	tags=28%, list=16%, signal=33%
POSITIVE REGULATION OF PATHWAY-RESTRICTED SMAD PROTEIN PHOSPHORYLATION%GO%GO:0010862	POSITIVE REGULATION OF PATHWAY-RESTRICTED SMAD PROTEIN PHOSPHORYLATION%GO%GO:0010862		21	0.416868	1.3086	0.131749	0.227346	1	2522	tags=33%, list=16%, signal=40%
NEURON DEVELOPMENT%GO%GO:0048666	NEURON DEVELOPMENT%GO%GO:0048666		390	0.251246	1.3078	0.00689655	0.228213	1	2158	tags=17%, list=14%, signal=19%
LYMPHOCYTE ACTIVATION%GO%GO:0046649	LYMPHOCYTE ACTIVATION%GO%GO:0046649		132	0.287987	1.30774	0.0702479	0.22813	1	4034	tags=31%, list=26%, signal=41%
FANCONI ANEMIA PATHWAY%REACTOME%REACT_18410.1	FANCONI ANEMIA PATHWAY%REACTOME%REACT_18410.1		22	0.41422	1.30761	0.13125	0.228165	1	3187	tags=36%, list=20%, signal=46%
REGULATION OF CELLULAR RESPONSE TO GROWTH FACTOR STIMULUS%GO%GO:0090287	REGULATION OF CELLULAR RESPONSE TO GROWTH FACTOR STIMULUS%GO%GO:0090287		107	0.297175	1.30757	0.0621118	0.228045	1	3549	tags=36%, list=23%, signal=46%
PALATE DEVELOPMENT%GO%GO:0060021	PALATE DEVELOPMENT%GO%GO:0060021		27	0.392107	1.30737	0.137097	0.228158	1	3229	tags=30%, list=21%, signal=37%
POSTTRANSCRIPTIONAL REGULATION OF GENE EXPRESSION%GO%GO:0010608	POSTTRANSCRIPTIONAL REGULATION OF GENE EXPRESSION%GO%GO:0010608		237	0.262257	1.30611	0.0295983	0.2297	1	3381	tags=30%, list=21%, signal=38%
TRANSCRIPTION INITIATION FROM RNA POLYMERASE I PROMOTER%GO%GO:0006361	TRANSCRIPTION INITIATION FROM RNA POLYMERASE I PROMOTER%GO%GO:0006361		23	0.406403	1.306	0.107221	0.229678	1	1677	tags=30%, list=11%, signal=34%
LEUKOCYTE PROLIFERATION%GO%GO:0070661	LEUKOCYTE PROLIFERATION%GO%GO:0070661		25	0.40207	1.30571	0.112245	0.229911	1	4034	tags=44%, list=26%, signal=59%
BIOCARTA_KERATINOCYTE_PATHWAY%MSIGDB_C2%BIOCARTA_KERATINOCYTE_PATHWAY	BIOCARTA_KERATINOCYTE_PATHWAY%MSIGDB_C2%BIOCARTA_KERATINOCYTE_PATHWAY		44	0.349064	1.30562	0.104384	0.229849	1	4064	tags=36%, list=26%, signal=49%
INTERLEUKIN RECEPTOR SHC SIGNALING%REACTOME%REACT_23891.3	INTERLEUKIN RECEPTOR SHC SIGNALING%REACTOME%REACT_23891.3		23	0.410015	1.30499	0.149225	0.230527	1	2263	tags=30%, list=14%, signal=35%
POSITIVE REGULATION OF DNA REPAIR%GO%GO:0045739	POSITIVE REGULATION OF DNA REPAIR%GO%GO:0045739		21	0.42083	1.30396	0.150106	0.231815	1	616	tags=24%, list=4%, signal=25%
MITOTIC CELL CYCLE PHASE TRANSITION%GO%GO:0044772	MITOTIC CELL CYCLE PHASE TRANSITION%GO%GO:0044772		244	0.264625	1.3039	0.0227273	0.231717	1	2879	tags=25%, list=18%, signal=30%
RNA 3'-END PROCESSING%GO%GO:0031123	RNA 3'-END PROCESSING%GO%GO:0031123		80	0.311647	1.30363	0.0778443	0.231871	1	3871	tags=40%, list=25%, signal=53%
E-BOX BINDING%GO%GO:0070888	E-BOX BINDING%GO%GO:0070888		18	0.432253	1.30311	0.149474	0.232415	1	1751	tags=22%, list=11%, signal=25%
PHOSPHATIDYLINOSITOL-4,5-BISPHOSPHATE BINDING%GO%GO:0005546	PHOSPHATIDYLINOSITOL-4,5-BISPHOSPHATE BINDING%GO%GO:0005546		19	0.430929	1.30275	0.126582	0.23273	1	2512	tags=32%, list=16%, signal=38%
MALE SEX DIFFERENTIATION%GO%GO:0046661	MALE SEX DIFFERENTIATION%GO%GO:0046661		29	0.387726	1.30273	0.151709	0.232584	1	1915	tags=24%, list=12%, signal=27%
GAP JUNCTION%KEGG%HSA04540	GAP JUNCTION%KEGG%HSA04540		75	0.318126	1.30272	0.0871287	0.232424	1	1660	tags=19%, list=11%, signal=21%
RESPONSE TO OXYGEN-CONTAINING COMPOUND%GO%GO:1901700	RESPONSE TO OXYGEN-CONTAINING COMPOUND%GO%GO:1901700		459	0.249741	1.30237	0.00437637	0.232787	1	2691	tags=22%, list=17%, signal=26%
GROWTH HORMONE RECEPTOR SIGNALING%REACTOME%REACT_111133.1	GROWTH HORMONE RECEPTOR SIGNALING%REACTOME%REACT_111133.1		18	0.44183	1.30194	0.144788	0.233223	1	2046	tags=28%, list=13%, signal=32%
CELL SURFACE%GO%GO:0009986	CELL SURFACE%GO%GO:0009986		255	0.262683	1.30137	0.0131579	0.233811	1	4417	tags=34%, list=28%, signal=47%
RAS GTPASE BINDING%GO%GO:0017016	RAS GTPASE BINDING%GO%GO:0017016		65	0.322637	1.30071	0.0909091	0.234513	1	1990	tags=25%, list=13%, signal=28%
CYTOPLASMIC VESICLE%GO%GO:0031410	CYTOPLASMIC VESICLE%GO%GO:0031410		434	0.247367	1.30043	0.00603622	0.234699	1	3701	tags=30%, list=23%, signal=38%
CELL FATE COMMITMENT INVOLVED IN FORMATION OF PRIMARY GERM LAYER%GO%GO:0060795	CELL FATE COMMITMENT INVOLVED IN FORMATION OF PRIMARY GERM LAYER%GO%GO:0060795		15	0.4437	1.30034	0.138004	0.234663	1	2768	tags=40%, list=18%, signal=48%
CENTRAL NERVOUS SYSTEM DEVELOPMENT%GO%GO:0007417	CENTRAL NERVOUS SYSTEM DEVELOPMENT%GO%GO:0007417		233	0.263623	1.3003	0.0207039	0.234549	1	4375	tags=35%, list=28%, signal=47%
REGULATION OF ANGIOGENESIS%GO%GO:0045765	REGULATION OF ANGIOGENESIS%GO%GO:0045765		106	0.298519	1.30017	0.0720339	0.234536	1	4547	tags=39%, list=29%, signal=54%
NEGATIVE REGULATION OF I-KAPPAB KINASE/NF-KAPPAB CASCADE%GO%GO:0043124	NEGATIVE REGULATION OF I-KAPPAB KINASE/NF-KAPPAB CASCADE%GO%GO:0043124		22	0.413227	1.30007	0.147992	0.234523	1	2343	tags=27%, list=15%, signal=32%
TELOMERE MAINTENANCE%GO%GO:0000723	TELOMERE MAINTENANCE%GO%GO:0000723		52	0.337843	1.2998	0.0914761	0.234739	1	2393	tags=25%, list=15%, signal=29%
REGULATION OF EPITHELIAL CELL MIGRATION%GO%GO:0010632	REGULATION OF EPITHELIAL CELL MIGRATION%GO%GO:0010632		15	0.458823	1.29975	0.164114	0.234638	1	1479	tags=20%, list=9%, signal=22%
PHOSPHATIDYLINOSITOL BIOSYNTHETIC PROCESS%GO%GO:0006661	PHOSPHATIDYLINOSITOL BIOSYNTHETIC PROCESS%GO%GO:0006661		86	0.30323	1.29966	0.0714286	0.2346	1	1939	tags=24%, list=12%, signal=28%
HISTONE H3-K4 METHYLATION%GO%GO:0051568	HISTONE H3-K4 METHYLATION%GO%GO:0051568		15	0.466159	1.29952	0.159915	0.234605	1	1086	tags=33%, list=7%, signal=36%
CELL CYCLE PHASE TRANSITION%GO%GO:0044770	CELL CYCLE PHASE TRANSITION%GO%GO:0044770		244	0.264625	1.29872	0.0236052	0.235477	1	2879	tags=25%, list=18%, signal=30%
PHOSPHORIC ESTER HYDROLASE ACTIVITY%GO%GO:0042578	PHOSPHORIC ESTER HYDROLASE ACTIVITY%GO%GO:0042578		195	0.275603	1.29865	0.0365591	0.235393	1	3415	tags=29%, list=22%, signal=37%
SENSORY ORGAN DEVELOPMENT%GO%GO:0007423	SENSORY ORGAN DEVELOPMENT%GO%GO:0007423		126	0.285088	1.29798	0.0562771	0.236178	1	3906	tags=29%, list=25%, signal=38%
POSITIVE REGULATION OF CELL PROLIFERATION%GO%GO:0008284	POSITIVE REGULATION OF CELL PROLIFERATION%GO%GO:0008284		339	0.254659	1.29693	0.0178218	0.237489	1	4034	tags=30%, list=26%, signal=40%
BETA-CATENIN PHOSPHORYLATION CASCADE%REACTOME%REACT_11065.1	BETA-CATENIN PHOSPHORYLATION CASCADE%REACTOME%REACT_11065.1		15	0.449028	1.29688	0.158859	0.237385	1	3526	tags=53%, list=22%, signal=69%
CLASS I MHC MEDIATED ANTIGEN PROCESSING & PRESENTATION%REACTOME%REACT_75820.1	CLASS I MHC MEDIATED ANTIGEN PROCESSING & PRESENTATION%REACTOME%REACT_75820.1		243	0.263063	1.29675	0.0289532	0.237372	1	2259	tags=21%, list=14%, signal=25%
EMBRYONIC DIGESTIVE TRACT DEVELOPMENT%GO%GO:0048566	EMBRYONIC DIGESTIVE TRACT DEVELOPMENT%GO%GO:0048566		18	0.433758	1.29669	0.152838	0.237267	1	4498	tags=44%, list=29%, signal=62%
IL12 SIGNALING MEDIATED BY STAT4%PATHWAY INTERACTION DATABASE NCI-NATURE CURATED DATA%IL12 SIGNALING MEDIATED BY STAT4	IL12 SIGNALING MEDIATED BY STAT4%PATHWAY INTERACTION DATABASE NCI-NATURE CURATED DATA%IL12 SIGNALING MEDIATED BY STAT4		27	0.393091	1.29645	0.149378	0.23742	1	5557	tags=56%, list=35%, signal=86%
BIOCARTA_IL10_PATHWAY%MSIGDB_C2%BIOCARTA_IL10_PATHWAY	BIOCARTA_IL10_PATHWAY%MSIGDB_C2%BIOCARTA_IL10_PATHWAY		17	0.440235	1.29643	0.158798	0.237291	1	3843	tags=29%, list=24%, signal=39%
NEGATIVE REGULATION OF TOR SIGNALING CASCADE%GO%GO:0032007	NEGATIVE REGULATION OF TOR SIGNALING CASCADE%GO%GO:0032007		17	0.449079	1.29599	0.140496	0.237737	1	3271	tags=53%, list=21%, signal=67%
MALE GONAD DEVELOPMENT%GO%GO:0008584	MALE GONAD DEVELOPMENT%GO%GO:0008584		25	0.408123	1.29585	0.132924	0.237786	1	1915	tags=24%, list=12%, signal=27%
REGULATION OF CELL DEVELOPMENT%GO%GO:0060284	REGULATION OF CELL DEVELOPMENT%GO%GO:0060284		243	0.263602	1.29569	0.0233546	0.237806	1	3935	tags=30%, list=25%, signal=40%
PROTEIN O-LINKED GLYCOSYLATION%GO%GO:0006493	PROTEIN O-LINKED GLYCOSYLATION%GO%GO:0006493		57	0.328936	1.29568	0.10148	0.237654	1	3119	tags=33%, list=20%, signal=41%
NEGATIVE REGULATION OF CELL DEVELOPMENT%GO%GO:0010721	NEGATIVE REGULATION OF CELL DEVELOPMENT%GO%GO:0010721		49	0.342344	1.29455	0.114471	0.239004	1	2319	tags=22%, list=15%, signal=26%
HEXOSE TRANSPORT%GO%GO:0008645	HEXOSE TRANSPORT%GO%GO:0008645		48	0.346001	1.2945	0.100897	0.238901	1	3542	tags=40%, list=22%, signal=51%
POSITIVE REGULATION OF MYELOID CELL DIFFERENTIATION%GO%GO:0045639	POSITIVE REGULATION OF MYELOID CELL DIFFERENTIATION%GO%GO:0045639		35	0.372744	1.29393	0.107356	0.239503	1	5245	tags=51%, list=33%, signal=77%
SUPERPATHWAY OF D-<I>MYO< I>-INOSITOL (1,4,5)-TRISPHOSPHATE METABOLISM%HUMANCYC%PWY-6358	SUPERPATHWAY OF D-<I>MYO< I>-INOSITOL (1,4,5)-TRISPHOSPHATE METABOLISM%HUMANCYC%PWY-6358		20	0.417519	1.2939	0.154989	0.239392	1	1960	tags=30%, list=12%, signal=34%
RNA-DEPENDENT ATPASE ACTIVITY%GO%GO:0008186	RNA-DEPENDENT ATPASE ACTIVITY%GO%GO:0008186		20	0.407977	1.29205	0.132505	0.241844	1	1047	tags=30%, list=7%, signal=32%
TRANSPORT OF MATURE TRANSCRIPT TO CYTOPLASM%REACTOME%REACT_1281.4	TRANSPORT OF MATURE TRANSCRIPT TO CYTOPLASM%REACTOME%REACT_1281.4		50	0.335146	1.29149	0.0927835	0.242453	1	3094	tags=34%, list=20%, signal=42%
CYTOKINE RECEPTOR BINDING%GO%GO:0005126	CYTOKINE RECEPTOR BINDING%GO%GO:0005126		102	0.294857	1.29148	0.0736196	0.242299	1	2166	tags=19%, list=14%, signal=21%
CUL4-RING UBIQUITIN LIGASE COMPLEX%GO%GO:0080008	CUL4-RING UBIQUITIN LIGASE COMPLEX%GO%GO:0080008		21	0.421476	1.29034	0.131111	0.243697	1	3509	tags=52%, list=22%, signal=67%
DEVELOPMENT OF PRIMARY SEXUAL CHARACTERISTICS%GO%GO:0045137	DEVELOPMENT OF PRIMARY SEXUAL CHARACTERISTICS%GO%GO:0045137		68	0.318029	1.28909	0.091858	0.245342	1	4315	tags=31%, list=27%, signal=42%
DIVALENT INORGANIC CATION TRANSPORT%GO%GO:0072511	DIVALENT INORGANIC CATION TRANSPORT%GO%GO:0072511		89	0.302071	1.28898	0.0792951	0.245337	1	2453	tags=22%, list=16%, signal=26%
REGULATION OF DENDRITIC SPINE DEVELOPMENT%GO%GO:0060998	REGULATION OF DENDRITIC SPINE DEVELOPMENT%GO%GO:0060998		18	0.434644	1.2887	0.142857	0.24561	1	2329	tags=39%, list=15%, signal=46%
SIGNALING ADAPTOR ACTIVITY%GO%GO:0035591	SIGNALING ADAPTOR ACTIVITY%GO%GO:0035591		56	0.332547	1.28864	0.107383	0.245527	1	3757	tags=34%, list=24%, signal=44%
REGULATION OF GLYCOPROTEIN BIOSYNTHETIC PROCESS%GO%GO:0010559	REGULATION OF GLYCOPROTEIN BIOSYNTHETIC PROCESS%GO%GO:0010559		18	0.440433	1.28857	0.155419	0.245462	1	3235	tags=44%, list=21%, signal=56%
INTERACTIONS OF VPR WITH HOST CELLULAR PROTEINS%REACTOME%REACT_6757.3	INTERACTIONS OF VPR WITH HOST CELLULAR PROTEINS%REACTOME%REACT_6757.3		31	0.382229	1.28854	0.125	0.245326	1	3046	tags=35%, list=19%, signal=44%
MOVEMENT IN HOST ENVIRONMENT%GO%GO:0052126	MOVEMENT IN HOST ENVIRONMENT%GO%GO:0052126		15	0.442582	1.28766	0.168651	0.246367	1	1433	tags=27%, list=9%, signal=29%
MICROTUBULE MOTOR ACTIVITY%GO%GO:0003777	MICROTUBULE MOTOR ACTIVITY%GO%GO:0003777		31	0.378492	1.28716	0.135029	0.246852	1	2784	tags=35%, list=18%, signal=43%
MESENCHYMAL CELL DEVELOPMENT%GO%GO:0014031	MESENCHYMAL CELL DEVELOPMENT%GO%GO:0014031		50	0.335241	1.2871	0.108051	0.246747	1	4987	tags=46%, list=32%, signal=67%
RESPONSE TO MOLECULE OF BACTERIAL ORIGIN%GO%GO:0002237	RESPONSE TO MOLECULE OF BACTERIAL ORIGIN%GO%GO:0002237		80	0.309068	1.28657	0.0907258	0.247319	1	4326	tags=39%, list=27%, signal=53%
RIG-I MDA5 MEDIATED INDUCTION OF IFN-ALPHA BETA PATHWAYS%REACTOME%REACT_25359.1	RIG-I MDA5 MEDIATED INDUCTION OF IFN-ALPHA BETA PATHWAYS%REACTOME%REACT_25359.1		63	0.321286	1.28603	0.10609	0.24793	1	3381	tags=40%, list=21%, signal=50%
REGULATION OF TRANSMEMBRANE RECEPTOR PROTEIN SERINE/THREONINE KINASE SIGNALING PATHWAY%GO%GO:0090092	REGULATION OF TRANSMEMBRANE RECEPTOR PROTEIN SERINE/THREONINE KINASE SIGNALING PATHWAY%GO%GO:0090092		118	0.291811	1.28601	0.0704501	0.247784	1	2971	tags=29%, list=19%, signal=35%
BEHAVIOR%GO%GO:0007610	BEHAVIOR%GO%GO:0007610		81	0.306911	1.286	0.0811966	0.247627	1	2204	tags=17%, list=14%, signal=20%
BIOCARTA_ERK_PATHWAY%MSIGDB_C2%BIOCARTA_ERK_PATHWAY	BIOCARTA_ERK_PATHWAY%MSIGDB_C2%BIOCARTA_ERK_PATHWAY		27	0.39049	1.28584	0.127168	0.24766	1	2008	tags=26%, list=13%, signal=30%
NEGATIVE REGULATION OF CELL DIFFERENTIATION%GO%GO:0045596	NEGATIVE REGULATION OF CELL DIFFERENTIATION%GO%GO:0045596		204	0.267054	1.28526	0.0416667	0.248326	1	3554	tags=28%, list=23%, signal=36%
REGULATION OF NEUROGENESIS%GO%GO:0050767	REGULATION OF NEUROGENESIS%GO%GO:0050767		174	0.271686	1.28495	0.0505837	0.248591	1	2373	tags=20%, list=15%, signal=23%
MEMBRANE-BOUNDED VESICLE%GO%GO:0031988	MEMBRANE-BOUNDED VESICLE%GO%GO:0031988		448	0.243739	1.28488	0.0136986	0.248542	1	3880	tags=31%, list=25%, signal=40%
GASTRIN-CREB SIGNALLING PATHWAY VIA PKC AND MAPK%REACTOME%REACT_120966.2	GASTRIN-CREB SIGNALLING PATHWAY VIA PKC AND MAPK%REACTOME%REACT_120966.2		142	0.278917	1.28486	0.0462555	0.248387	1	3092	tags=25%, list=20%, signal=31%
MEMBRANE LIPID BIOSYNTHETIC PROCESS%GO%GO:0046467	MEMBRANE LIPID BIOSYNTHETIC PROCESS%GO%GO:0046467		75	0.313284	1.28475	0.0968421	0.248377	1	1997	tags=25%, list=13%, signal=29%
RESPONSE TO BACTERIUM%GO%GO:0009617	RESPONSE TO BACTERIUM%GO%GO:0009617		111	0.287866	1.28455	0.077381	0.248453	1	3834	tags=32%, list=24%, signal=41%
DEPHOSPHORYLATION%GO%GO:0016311	DEPHOSPHORYLATION%GO%GO:0016311		116	0.293067	1.28455	0.0537634	0.248288	1	4034	tags=40%, list=26%, signal=53%
LIPID BINDING%GO%GO:0008289	LIPID BINDING%GO%GO:0008289		252	0.260277	1.2844	0.039501	0.248329	1	2558	tags=22%, list=16%, signal=26%
LONG-TERM DEPRESSION%KEGG%HSA04730	LONG-TERM DEPRESSION%KEGG%HSA04730		52	0.336012	1.28369	0.125261	0.249232	1	2499	tags=29%, list=16%, signal=34%
INTERFERON GAMMA SIGNALING%REACTOME%REACT_25078.1	INTERFERON GAMMA SIGNALING%REACTOME%REACT_25078.1		63	0.323975	1.28363	0.102784	0.249143	1	3475	tags=33%, list=22%, signal=43%
CELL PROLIFERATION%GO%GO:0008283	CELL PROLIFERATION%GO%GO:0008283		335	0.251511	1.28332	0.0174673	0.249416	1	4124	tags=33%, list=26%, signal=44%
BIOCARTA_CDMAC_PATHWAY%MSIGDB_C2%BIOCARTA_CDMAC_PATHWAY	BIOCARTA_CDMAC_PATHWAY%MSIGDB_C2%BIOCARTA_CDMAC_PATHWAY		16	0.447907	1.28329	0.165272	0.249281	1	2312	tags=31%, list=15%, signal=37%
MRNA SURVEILLANCE PATHWAY%KEGG%HSA03015	MRNA SURVEILLANCE PATHWAY%KEGG%HSA03015		74	0.312658	1.28276	0.0910973	0.249839	1	3629	tags=39%, list=23%, signal=51%
CUL3-RING UBIQUITIN LIGASE COMPLEX%GO%GO:0031463	CUL3-RING UBIQUITIN LIGASE COMPLEX%GO%GO:0031463		20	0.414824	1.2817	0.150602	0.251144	1	3206	tags=45%, list=20%, signal=56%
REGULATION OF CARBOHYDRATE CATABOLIC PROCESS%GO%GO:0043470	REGULATION OF CARBOHYDRATE CATABOLIC PROCESS%GO%GO:0043470		20	0.40638	1.28167	0.109015	0.251006	1	2828	tags=30%, list=18%, signal=37%
PROTEIN PROCESSING IN ENDOPLASMIC RETICULUM%KEGG%HSA04141	PROTEIN PROCESSING IN ENDOPLASMIC RETICULUM%KEGG%HSA04141		156	0.276359	1.28151	0.05	0.251061	1	3492	tags=33%, list=22%, signal=42%
FC GAMMA R-MEDIATED PHAGOCYTOSIS%KEGG%HSA04666	FC GAMMA R-MEDIATED PHAGOCYTOSIS%KEGG%HSA04666		87	0.305582	1.2815	0.0804348	0.250894	1	2912	tags=26%, list=18%, signal=32%
NEGATIVE REGULATION OF STRESS-ACTIVATED MAPK CASCADE%GO%GO:0032873	NEGATIVE REGULATION OF STRESS-ACTIVATED MAPK CASCADE%GO%GO:0032873		22	0.402365	1.28136	0.168337	0.250882	1	4315	tags=55%, list=27%, signal=75%
REGULATION OF ENDOTHELIAL CELL MIGRATION%GO%GO:0010594	REGULATION OF ENDOTHELIAL CELL MIGRATION%GO%GO:0010594		58	0.324202	1.2809	0.11336	0.251362	1	3680	tags=40%, list=23%, signal=52%
RESPONSE TO CALCIUM ION%GO%GO:0051592	RESPONSE TO CALCIUM ION%GO%GO:0051592		48	0.343371	1.2805	0.129666	0.25175	1	3117	tags=27%, list=20%, signal=34%
PROTEIN K48-LINKED UBIQUITINATION%GO%GO:0070936	PROTEIN K48-LINKED UBIQUITINATION%GO%GO:0070936		35	0.360869	1.28048	0.117271	0.251604	1	2444	tags=31%, list=16%, signal=37%
SECONDARY ACTIVE TRANSMEMBRANE TRANSPORTER ACTIVITY%GO%GO:0015291	SECONDARY ACTIVE TRANSMEMBRANE TRANSPORTER ACTIVITY%GO%GO:0015291		43	0.353594	1.28032	0.101075	0.251665	1	3945	tags=47%, list=25%, signal=62%
MONOSACCHARIDE TRANSPORT%GO%GO:0015749	MONOSACCHARIDE TRANSPORT%GO%GO:0015749		50	0.338991	1.28002	0.0967078	0.251966	1	3542	tags=38%, list=22%, signal=49%
INTRINSIC APOPTOTIC SIGNALING PATHWAY IN RESPONSE TO DNA DAMAGE%GO%GO:0008630	INTRINSIC APOPTOTIC SIGNALING PATHWAY IN RESPONSE TO DNA DAMAGE%GO%GO:0008630		34	0.360942	1.27998	0.135307	0.251856	1	2431	tags=29%, list=15%, signal=35%
REGULATION OF EPIDERMAL GROWTH FACTOR RECEPTOR SIGNALING PATHWAY%GO%GO:0042058	REGULATION OF EPIDERMAL GROWTH FACTOR RECEPTOR SIGNALING PATHWAY%GO%GO:0042058		51	0.337439	1.27941	0.0995935	0.252485	1	1905	tags=27%, list=12%, signal=31%
REGULATION OF CYTOKINE BIOSYNTHETIC PROCESS%GO%GO:0042035	REGULATION OF CYTOKINE BIOSYNTHETIC PROCESS%GO%GO:0042035		52	0.333284	1.27873	0.104854	0.253299	1	4399	tags=44%, list=28%, signal=61%
CIRCADIAN RHYTHM - MAMMAL%KEGG%HSA04710	CIRCADIAN RHYTHM - MAMMAL%KEGG%HSA04710		21	0.413556	1.27869	0.136564	0.253183	1	3693	tags=43%, list=23%, signal=56%
CHROMOSOME, TELOMERIC REGION%GO%GO:0000781	CHROMOSOME, TELOMERIC REGION%GO%GO:0000781		37	0.355464	1.27765	0.121849	0.254531	1	840	tags=22%, list=5%, signal=23%
S1P3 PATHWAY%PATHWAY INTERACTION DATABASE NCI-NATURE CURATED DATA%S1P3 PATHWAY	S1P3 PATHWAY%PATHWAY INTERACTION DATABASE NCI-NATURE CURATED DATA%S1P3 PATHWAY		25	0.387832	1.27764	0.138211	0.254371	1	1965	tags=24%, list=12%, signal=27%
CELL CYCLE PHASE%GO%GO:0022403	CELL CYCLE PHASE%GO%GO:0022403		298	0.254389	1.27745	0.0267261	0.254462	1	2533	tags=22%, list=16%, signal=26%
HEMATOPOIETIC CELL LINEAGE%KEGG%HSA04640	HEMATOPOIETIC CELL LINEAGE%KEGG%HSA04640		73	0.308132	1.27709	0.0736607	0.25482	1	4407	tags=40%, list=28%, signal=55%
HORMONE BINDING%GO%GO:0042562	HORMONE BINDING%GO%GO:0042562		25	0.388255	1.27706	0.150826	0.254684	1	1668	tags=20%, list=11%, signal=22%
REGULATION OF PROTEIN COMPLEX ASSEMBLY%GO%GO:0043254	REGULATION OF PROTEIN COMPLEX ASSEMBLY%GO%GO:0043254		117	0.285601	1.27681	0.0751566	0.25487	1	1910	tags=19%, list=12%, signal=21%
SIGNAL TRANSDUCTION BY L1%REACTOME%REACT_22272.1	SIGNAL TRANSDUCTION BY L1%REACTOME%REACT_22272.1		31	0.370383	1.27679	0.130612	0.254723	1	2814	tags=39%, list=18%, signal=47%
POLYSACCHARIDE BIOSYNTHETIC PROCESS%GO%GO:0000271	POLYSACCHARIDE BIOSYNTHETIC PROCESS%GO%GO:0000271		15	0.442485	1.27653	0.176125	0.254932	1	3142	tags=40%, list=20%, signal=50%
REGULATION OF CYTOSKELETON ORGANIZATION%GO%GO:0051493	REGULATION OF CYTOSKELETON ORGANIZATION%GO%GO:0051493		181	0.264774	1.27632	0.04158	0.255068	1	2469	tags=20%, list=16%, signal=24%
REGULATION OF CYTOKINE-MEDIATED SIGNALING PATHWAY%GO%GO:0001959	REGULATION OF CYTOKINE-MEDIATED SIGNALING PATHWAY%GO%GO:0001959		59	0.321781	1.27555	0.115632	0.256037	1	3257	tags=34%, list=21%, signal=43%
BIOCARTA_BIOPEPTIDES_PATHWAY%MSIGDB_C2%BIOCARTA_BIOPEPTIDES_PATHWAY	BIOCARTA_BIOPEPTIDES_PATHWAY%MSIGDB_C2%BIOCARTA_BIOPEPTIDES_PATHWAY		38	0.351193	1.27548	0.115646	0.255961	1	2008	tags=24%, list=13%, signal=27%
NUCLEAR EXPORT%GO%GO:0051168	NUCLEAR EXPORT%GO%GO:0051168		82	0.305824	1.27543	0.0907258	0.255854	1	1906	tags=24%, list=12%, signal=28%
POSITIVE REGULATION OF ADAPTIVE IMMUNE RESPONSE%GO%GO:0002821	POSITIVE REGULATION OF ADAPTIVE IMMUNE RESPONSE%GO%GO:0002821		27	0.385394	1.27478	0.137931	0.25662	1	2685	tags=30%, list=17%, signal=36%
REGULATION OF STEROID BIOSYNTHETIC PROCESS%GO%GO:0050810	REGULATION OF STEROID BIOSYNTHETIC PROCESS%GO%GO:0050810		24	0.402046	1.27408	0.147917	0.257514	1	4061	tags=42%, list=26%, signal=56%
CELL-CELL ADHESION%GO%GO:0016337	CELL-CELL ADHESION%GO%GO:0016337		175	0.270679	1.27378	0.0434783	0.257752	1	2829	tags=19%, list=18%, signal=23%
THROMBIN SIGNALLING THROUGH PROTEINASE ACTIVATED RECEPTORS (PARS)%REACTOME%REACT_21384.2	THROMBIN SIGNALLING THROUGH PROTEINASE ACTIVATED RECEPTORS (PARS)%REACTOME%REACT_21384.2		26	0.383037	1.27354	0.140693	0.257928	1	2163	tags=27%, list=14%, signal=31%
MEIOSIS I%GO%GO:0007127	MEIOSIS I%GO%GO:0007127		39	0.36093	1.27339	0.136842	0.257985	1	2387	tags=31%, list=15%, signal=36%
VALIDATED TRANSCRIPTIONAL TARGETS OF TAP63 ISOFORMS%PATHWAY INTERACTION DATABASE NCI-NATURE CURATED DATA%VALIDATED TRANSCRIPTIONAL TARGETS OF TAP63 ISOFORMS	VALIDATED TRANSCRIPTIONAL TARGETS OF TAP63 ISOFORMS%PATHWAY INTERACTION DATABASE NCI-NATURE CURATED DATA%VALIDATED TRANSCRIPTIONAL TARGETS OF TAP63 ISOFORMS		53	0.323849	1.27317	0.126033	0.25818	1	843	tags=13%, list=5%, signal=14%
CALCINEURIN-REGULATED NFAT-DEPENDENT TRANSCRIPTION IN LYMPHOCYTES%PATHWAY INTERACTION DATABASE NCI-NATURE CURATED DATA%CALCINEURIN-REGULATED NFAT-DEPENDENT TRANSCRIPTION IN LYMPHOCYTES	CALCINEURIN-REGULATED NFAT-DEPENDENT TRANSCRIPTION IN LYMPHOCYTES%PATHWAY INTERACTION DATABASE NCI-NATURE CURATED DATA%CALCINEURIN-REGULATED NFAT-DEPENDENT TRANSCRIPTION IN LYMPHOCYTES		42	0.342415	1.27303	0.130097	0.258208	1	4328	tags=36%, list=27%, signal=49%
REGULATION OF BODY FLUID LEVELS%GO%GO:0050878	REGULATION OF BODY FLUID LEVELS%GO%GO:0050878		422	0.24408	1.27281	0.0128205	0.258372	1	3796	tags=27%, list=24%, signal=35%
HISTONE ACETYLATION%GO%GO:0016573	HISTONE ACETYLATION%GO%GO:0016573		68	0.311138	1.27236	0.0893971	0.258859	1	2225	tags=26%, list=14%, signal=31%
SPINDLE MICROTUBULE%GO%GO:0005876	SPINDLE MICROTUBULE%GO%GO:0005876		40	0.350862	1.27211	0.117895	0.259028	1	3618	tags=33%, list=23%, signal=42%
PHOSPHATIDYLINOSITOL-3,4,5-TRISPHOSPHATE BINDING%GO%GO:0005547	PHOSPHATIDYLINOSITOL-3,4,5-TRISPHOSPHATE BINDING%GO%GO:0005547		18	0.418962	1.27193	0.164609	0.259142	1	2263	tags=28%, list=14%, signal=32%
REGULATION OF GLIOGENESIS%GO%GO:0014013	REGULATION OF GLIOGENESIS%GO%GO:0014013		17	0.441433	1.27192	0.178571	0.25898	1	843	tags=18%, list=5%, signal=19%
ANTIGEN PRESENTATION: FOLDING, ASSEMBLY AND PEPTIDE LOADING OF CLASS I MHC%REACTOME%REACT_75795.1	ANTIGEN PRESENTATION: FOLDING, ASSEMBLY AND PEPTIDE LOADING OF CLASS I MHC%REACTOME%REACT_75795.1		24	0.400498	1.27164	0.16087	0.259202	1	1689	tags=25%, list=11%, signal=28%
REGULATION OF PROTEIN POLYMERIZATION%GO%GO:0032271	REGULATION OF PROTEIN POLYMERIZATION%GO%GO:0032271		49	0.339562	1.27151	0.124183	0.259209	1	1910	tags=22%, list=12%, signal=25%
SOMATIC DIVERSIFICATION OF IMMUNE RECEPTORS VIA GERMLINE RECOMBINATION WITHIN A SINGLE LOCUS%GO%GO:0002562	SOMATIC DIVERSIFICATION OF IMMUNE RECEPTORS VIA GERMLINE RECOMBINATION WITHIN A SINGLE LOCUS%GO%GO:0002562		19	0.419769	1.27126	0.172764	0.259376	1	3286	tags=42%, list=21%, signal=53%
VESICLE LOCALIZATION%GO%GO:0051648	VESICLE LOCALIZATION%GO%GO:0051648		59	0.323505	1.27101	0.117886	0.259578	1	3288	tags=37%, list=21%, signal=47%
RETROGRADE TRANSPORT, ENDOSOME TO GOLGI%GO%GO:0042147	RETROGRADE TRANSPORT, ENDOSOME TO GOLGI%GO%GO:0042147		28	0.375915	1.27066	0.125761	0.25993	1	2803	tags=39%, list=18%, signal=48%
ATP-DEPENDENT RNA HELICASE ACTIVITY%GO%GO:0004004	ATP-DEPENDENT RNA HELICASE ACTIVITY%GO%GO:0004004		19	0.408997	1.27033	0.171488	0.260219	1	1047	tags=32%, list=7%, signal=34%
CANONICAL WNT RECEPTOR SIGNALING PATHWAY%GO%GO:0060070	CANONICAL WNT RECEPTOR SIGNALING PATHWAY%GO%GO:0060070		52	0.327736	1.27002	0.107865	0.26051	1	2682	tags=21%, list=17%, signal=25%
MIDBODY%GO%GO:0030496	MIDBODY%GO%GO:0030496		68	0.310018	1.26994	0.0873181	0.260455	1	1841	tags=22%, list=12%, signal=25%
CELLULAR RESPONSES TO STRESS%REACTOME%REACT_120956.2	CELLULAR RESPONSES TO STRESS%REACTOME%REACT_120956.2		25	0.385165	1.26993	0.150424	0.26029	1	2132	tags=32%, list=14%, signal=37%
CELLULAR POLYSACCHARIDE METABOLIC PROCESS%GO%GO:0044264	CELLULAR POLYSACCHARIDE METABOLIC PROCESS%GO%GO:0044264		32	0.362095	1.26981	0.157143	0.260269	1	1846	tags=22%, list=12%, signal=25%
TRANSFERASE ACTIVITY, TRANSFERRING ACYL GROUPS OTHER THAN AMINO-ACYL GROUPS%GO%GO:0016747	TRANSFERASE ACTIVITY, TRANSFERRING ACYL GROUPS OTHER THAN AMINO-ACYL GROUPS%GO%GO:0016747		94	0.293039	1.26964	0.0797546	0.260332	1	2225	tags=26%, list=14%, signal=30%
ALPHA4 BETA1 INTEGRIN SIGNALING EVENTS%PATHWAY INTERACTION DATABASE NCI-NATURE CURATED DATA%ALPHA4 BETA1 INTEGRIN SIGNALING EVENTS	ALPHA4 BETA1 INTEGRIN SIGNALING EVENTS%PATHWAY INTERACTION DATABASE NCI-NATURE CURATED DATA%ALPHA4 BETA1 INTEGRIN SIGNALING EVENTS		31	0.373215	1.26948	0.130977	0.260377	1	3607	tags=48%, list=23%, signal=63%
CONDENSED CHROMOSOME KINETOCHORE%GO%GO:0000777	CONDENSED CHROMOSOME KINETOCHORE%GO%GO:0000777		20	0.416601	1.2693	0.15735	0.260461	1	3928	tags=35%, list=25%, signal=47%
PROTEIN LOCALIZATION TO CHROMOSOME%GO%GO:0034502	PROTEIN LOCALIZATION TO CHROMOSOME%GO%GO:0034502		18	0.43253	1.26929	0.16453	0.260303	1	2495	tags=39%, list=16%, signal=46%
BIOCARTA_P38MAPK_PATHWAY%MSIGDB_C2%BIOCARTA_P38MAPK_PATHWAY	BIOCARTA_P38MAPK_PATHWAY%MSIGDB_C2%BIOCARTA_P38MAPK_PATHWAY		40	0.352074	1.26923	0.106918	0.260204	1	2424	tags=30%, list=15%, signal=35%
PHOSPHATIDYLINOSITOL SIGNALING SYSTEM%KEGG%HSA04070	PHOSPHATIDYLINOSITOL SIGNALING SYSTEM%KEGG%HSA04070		73	0.301318	1.2687	0.103093	0.260874	1	1939	tags=21%, list=12%, signal=23%
SINGLE-STRANDED DNA BINDING%GO%GO:0003697	SINGLE-STRANDED DNA BINDING%GO%GO:0003697		45	0.339441	1.26864	0.132911	0.260784	1	2169	tags=24%, list=14%, signal=28%
ANTIGEN ACTIVATES B CELL RECEPTOR LEADING TO GENERATION OF SECOND MESSENGERS%REACTOME%REACT_118700.2	ANTIGEN ACTIVATES B CELL RECEPTOR LEADING TO GENERATION OF SECOND MESSENGERS%REACTOME%REACT_118700.2		30	0.379376	1.26846	0.156118	0.260876	1	3885	tags=40%, list=25%, signal=53%
POSITIVE REGULATION OF CARBOHYDRATE METABOLIC PROCESS%GO%GO:0045913	POSITIVE REGULATION OF CARBOHYDRATE METABOLIC PROCESS%GO%GO:0045913		29	0.384397	1.26832	0.144351	0.260906	1	3091	tags=34%, list=20%, signal=43%
ENTRY INTO CELL OF OTHER ORGANISM INVOLVED IN SYMBIOTIC INTERACTION%GO%GO:0051806	ENTRY INTO CELL OF OTHER ORGANISM INVOLVED IN SYMBIOTIC INTERACTION%GO%GO:0051806		15	0.442582	1.26728	0.171306	0.262243	1	1433	tags=27%, list=9%, signal=29%
BIOCARTA_MCM_PATHWAY%MSIGDB_C2%BIOCARTA_MCM_PATHWAY	BIOCARTA_MCM_PATHWAY%MSIGDB_C2%BIOCARTA_MCM_PATHWAY		18	0.427902	1.26719	0.163136	0.262177	1	3224	tags=33%, list=20%, signal=42%
IMMUNE RESPONSE-ACTIVATING CELL SURFACE RECEPTOR SIGNALING PATHWAY%GO%GO:0002429	IMMUNE RESPONSE-ACTIVATING CELL SURFACE RECEPTOR SIGNALING PATHWAY%GO%GO:0002429		96	0.295652	1.26708	0.0731225	0.26218	1	4347	tags=38%, list=28%, signal=51%
RIBONUCLEOSIDE MONOPHOSPHATE METABOLIC PROCESS%GO%GO:0009161	RIBONUCLEOSIDE MONOPHOSPHATE METABOLIC PROCESS%GO%GO:0009161		20	0.41362	1.26686	0.169043	0.262313	1	3764	tags=45%, list=24%, signal=59%
NUCLEOTIDE-SUGAR METABOLIC PROCESS%GO%GO:0009225	NUCLEOTIDE-SUGAR METABOLIC PROCESS%GO%GO:0009225		19	0.410401	1.26651	0.164211	0.262613	1	2090	tags=37%, list=13%, signal=42%
TELOMERIC DNA BINDING%GO%GO:0042162	TELOMERIC DNA BINDING%GO%GO:0042162		15	0.453225	1.26546	0.156701	0.264011	1	1881	tags=27%, list=12%, signal=30%
RAC GTPASE BINDING%GO%GO:0048365	RAC GTPASE BINDING%GO%GO:0048365		17	0.420359	1.26509	0.154989	0.264409	1	3210	tags=47%, list=20%, signal=59%
REGULATION OF INTRACELLULAR PROTEIN KINASE CASCADE%GO%GO:0010627	REGULATION OF INTRACELLULAR PROTEIN KINASE CASCADE%GO%GO:0010627		497	0.238208	1.26504	0.0114155	0.2643	1	3739	tags=29%, list=24%, signal=37%
NEGATIVE REGULATION OF STRESS-ACTIVATED PROTEIN KINASE SIGNALING CASCADE%GO%GO:0070303	NEGATIVE REGULATION OF STRESS-ACTIVATED PROTEIN KINASE SIGNALING CASCADE%GO%GO:0070303		22	0.402365	1.265	0.156989	0.264189	1	4315	tags=55%, list=27%, signal=75%
CELLULAR RESPONSE TO HYPOXIA%REACTOME%REACT_121311.2	CELLULAR RESPONSE TO HYPOXIA%REACTOME%REACT_121311.2		25	0.385165	1.26496	0.160643	0.264078	1	2132	tags=32%, list=14%, signal=37%
NUCLEAR BODY%GO%GO:0016604	NUCLEAR BODY%GO%GO:0016604		144	0.278677	1.26477	0.0541667	0.264167	1	3313	tags=32%, list=21%, signal=40%
REGULATION OF CELLULAR CARBOHYDRATE CATABOLIC PROCESS%GO%GO:0043471	REGULATION OF CELLULAR CARBOHYDRATE CATABOLIC PROCESS%GO%GO:0043471		20	0.40638	1.26471	0.151639	0.264072	1	2828	tags=30%, list=18%, signal=37%
RESPONSE TO BIOTIC STIMULUS%GO%GO:0009607	RESPONSE TO BIOTIC STIMULUS%GO%GO:0009607		243	0.256449	1.26454	0.0408602	0.264137	1	3834	tags=30%, list=24%, signal=39%
SOMATIC CELL DNA RECOMBINATION%GO%GO:0016444	SOMATIC CELL DNA RECOMBINATION%GO%GO:0016444		19	0.419769	1.26406	0.162978	0.264616	1	3286	tags=42%, list=21%, signal=53%
RESPONSE TO VIRUS%GO%GO:0009615	RESPONSE TO VIRUS%GO%GO:0009615		127	0.276645	1.26395	0.0574468	0.264619	1	3129	tags=28%, list=20%, signal=34%
JNK (C-JUN KINASES) PHOSPHORYLATION AND ACTIVATION MEDIATED BY ACTIVATED HUMAN TAK1%REACTOME%REACT_21368.2	JNK (C-JUN KINASES) PHOSPHORYLATION AND ACTIVATION MEDIATED BY ACTIVATED HUMAN TAK1%REACTOME%REACT_21368.2		16	0.445623	1.2639	0.172708	0.264505	1	948	tags=31%, list=6%, signal=33%
POSITIVE REGULATION OF INTERFERON-BETA PRODUCTION%GO%GO:0032728	POSITIVE REGULATION OF INTERFERON-BETA PRODUCTION%GO%GO:0032728		22	0.399621	1.26329	0.140998	0.265272	1	3129	tags=41%, list=20%, signal=51%
BIOCARTA_NOS1_PATHWAY%MSIGDB_C2%BIOCARTA_NOS1_PATHWAY	BIOCARTA_NOS1_PATHWAY%MSIGDB_C2%BIOCARTA_NOS1_PATHWAY		18	0.423091	1.26285	0.159449	0.265679	1	2172	tags=28%, list=14%, signal=32%
ANTIGEN RECEPTOR-MEDIATED SIGNALING PATHWAY%GO%GO:0050851	ANTIGEN RECEPTOR-MEDIATED SIGNALING PATHWAY%GO%GO:0050851		92	0.293683	1.2626	0.0697674	0.265873	1	4347	tags=37%, list=28%, signal=51%
ANCHORING JUNCTION%GO%GO:0070161	ANCHORING JUNCTION%GO%GO:0070161		114	0.285232	1.2625	0.113043	0.265833	1	2475	tags=25%, list=16%, signal=29%
3'-5' EXONUCLEASE ACTIVITY%GO%GO:0008408	3'-5' EXONUCLEASE ACTIVITY%GO%GO:0008408		33	0.359553	1.26231	0.153242	0.265958	1	2049	tags=33%, list=13%, signal=38%
ADAPTIVE IMMUNE RESPONSE BASED ON SOMATIC RECOMBINATION OF IMMUNE RECEPTORS BUILT FROM IMMUNOGLOBULIN SUPERFAMILY DOMAINS%GO%GO:0002460	ADAPTIVE IMMUNE RESPONSE BASED ON SOMATIC RECOMBINATION OF IMMUNE RECEPTORS BUILT FROM IMMUNOGLOBULIN SUPERFAMILY DOMAINS%GO%GO:0002460		42	0.339574	1.26206	0.123753	0.266168	1	3677	tags=31%, list=23%, signal=40%
DIVALENT METAL ION TRANSPORT%GO%GO:0070838	DIVALENT METAL ION TRANSPORT%GO%GO:0070838		88	0.293498	1.2617	0.0929293	0.266531	1	2453	tags=22%, list=16%, signal=25%
POSITIVE REGULATION OF RHO GTPASE ACTIVITY%GO%GO:0032321	POSITIVE REGULATION OF RHO GTPASE ACTIVITY%GO%GO:0032321		60	0.31736	1.26128	0.0931677	0.267015	1	1841	tags=20%, list=12%, signal=23%
HEME BINDING%GO%GO:0020037	HEME BINDING%GO%GO:0020037		31	0.367071	1.2611	0.154639	0.267117	1	4805	tags=45%, list=31%, signal=65%
CENTRAL NERVOUS SYSTEM NEURON DEVELOPMENT%GO%GO:0021954	CENTRAL NERVOUS SYSTEM NEURON DEVELOPMENT%GO%GO:0021954		15	0.462967	1.26108	0.2	0.266969	1	4586	tags=60%, list=29%, signal=85%
CIS-GOLGI NETWORK%GO%GO:0005801	CIS-GOLGI NETWORK%GO%GO:0005801		16	0.433402	1.26077	0.169884	0.267253	1	2005	tags=38%, list=13%, signal=43%
POSITIVE REGULATION OF PHOSPHOLIPASE C ACTIVITY%GO%GO:0010863	POSITIVE REGULATION OF PHOSPHOLIPASE C ACTIVITY%GO%GO:0010863		55	0.322101	1.2604	0.123506	0.267656	1	4489	tags=44%, list=29%, signal=61%
GASTRULATION%GO%GO:0007369	GASTRULATION%GO%GO:0007369		41	0.344315	1.26038	0.129921	0.267506	1	3117	tags=29%, list=20%, signal=36%
T CELL RECEPTOR SIGNALING PATHWAY%GO%GO:0050852	T CELL RECEPTOR SIGNALING PATHWAY%GO%GO:0050852		74	0.304428	1.26011	0.0945674	0.267762	1	3459	tags=31%, list=22%, signal=40%
POSITIVE REGULATION OF CELLULAR COMPONENT ORGANIZATION%GO%GO:0051130	POSITIVE REGULATION OF CELLULAR COMPONENT ORGANIZATION%GO%GO:0051130		335	0.245363	1.25996	0.0255319	0.267818	1	2495	tags=19%, list=16%, signal=22%
OOCYTE MEIOSIS%KEGG%HSA04114	OOCYTE MEIOSIS%KEGG%HSA04114		99	0.287461	1.25992	0.0826446	0.267707	1	3932	tags=33%, list=25%, signal=44%
REGULATION OF BMP SIGNALING PATHWAY%GO%GO:0030510	REGULATION OF BMP SIGNALING PATHWAY%GO%GO:0030510		37	0.352585	1.25953	0.127615	0.268086	1	3117	tags=27%, list=20%, signal=34%
ENTRY INTO OTHER ORGANISM INVOLVED IN SYMBIOTIC INTERACTION%GO%GO:0051828	ENTRY INTO OTHER ORGANISM INVOLVED IN SYMBIOTIC INTERACTION%GO%GO:0051828		15	0.442582	1.25909	0.165563	0.268567	1	1433	tags=27%, list=9%, signal=29%
REGULATION OF FATTY ACID METABOLIC PROCESS%GO%GO:0019217	REGULATION OF FATTY ACID METABOLIC PROCESS%GO%GO:0019217		54	0.332755	1.25898	0.109442	0.268551	1	2880	tags=31%, list=18%, signal=38%
NUCLEOSIDE PHOSPHATE BINDING%GO%GO:1901265	NUCLEOSIDE PHOSPHATE BINDING%GO%GO:1901265		400	0.243108	1.25888	0.0254777	0.268518	1	2909	tags=26%, list=18%, signal=30%
ATR SIGNALING PATHWAY%PATHWAY INTERACTION DATABASE NCI-NATURE CURATED DATA%ATR SIGNALING PATHWAY	ATR SIGNALING PATHWAY%PATHWAY INTERACTION DATABASE NCI-NATURE CURATED DATA%ATR SIGNALING PATHWAY		39	0.345656	1.25882	0.149688	0.268413	1	2227	tags=23%, list=14%, signal=27%
TRANSCRIPTION FROM RNA POLYMERASE I PROMOTER%GO%GO:0006360	TRANSCRIPTION FROM RNA POLYMERASE I PROMOTER%GO%GO:0006360		24	0.393282	1.25865	0.166667	0.268514	1	1677	tags=29%, list=11%, signal=33%
REGULATION OF MORPHOGENESIS OF A BRANCHING STRUCTURE%GO%GO:0060688	REGULATION OF MORPHOGENESIS OF A BRANCHING STRUCTURE%GO%GO:0060688		21	0.406392	1.2586	0.164356	0.268411	1	4835	tags=48%, list=31%, signal=69%
PHOSPHATASE BINDING%GO%GO:0019902	PHOSPHATASE BINDING%GO%GO:0019902		86	0.297143	1.25849	0.0991903	0.268379	1	2390	tags=24%, list=15%, signal=29%
CELL-SUBSTRATE JUNCTION%GO%GO:0030055	CELL-SUBSTRATE JUNCTION%GO%GO:0030055		83	0.298196	1.25804	0.088983	0.268853	1	2793	tags=28%, list=18%, signal=34%
MRNA EXPORT FROM NUCLEUS%GO%GO:0006406	MRNA EXPORT FROM NUCLEUS%GO%GO:0006406		57	0.320429	1.25776	0.134241	0.26911	1	1834	tags=25%, list=12%, signal=28%
STRESS-ACTIVATED PROTEIN KINASE SIGNALING CASCADE%GO%GO:0031098	STRESS-ACTIVATED PROTEIN KINASE SIGNALING CASCADE%GO%GO:0031098		94	0.290555	1.25771	0.0859539	0.269007	1	1093	tags=17%, list=7%, signal=18%
NUCLEOTIDE BINDING%GO%GO:0000166	NUCLEOTIDE BINDING%GO%GO:0000166		399	0.243152	1.25742	0.0163599	0.269258	1	2909	tags=26%, list=18%, signal=31%
REGULATION OF CELL SHAPE%GO%GO:0008360	REGULATION OF CELL SHAPE%GO%GO:0008360		62	0.318612	1.25739	0.0983607	0.269125	1	2022	tags=19%, list=13%, signal=22%
TELOMERE ORGANIZATION%GO%GO:0032200	TELOMERE ORGANIZATION%GO%GO:0032200		53	0.319619	1.25729	0.111111	0.269114	1	2393	tags=25%, list=15%, signal=29%
PEPTIDYL-LYSINE ACETYLATION%GO%GO:0018394	PEPTIDYL-LYSINE ACETYLATION%GO%GO:0018394		71	0.306878	1.25703	0.102397	0.269287	1	2225	tags=27%, list=14%, signal=31%
TRANSPORT OF MATURE MRNA DERIVED FROM AN INTRON-CONTAINING TRANSCRIPT%REACTOME%REACT_1597.3	TRANSPORT OF MATURE MRNA DERIVED FROM AN INTRON-CONTAINING TRANSCRIPT%REACTOME%REACT_1597.3		46	0.338355	1.25702	0.126789	0.269116	1	3094	tags=35%, list=20%, signal=43%
NEGATIVE REGULATION OF JNK CASCADE%GO%GO:0046329	NEGATIVE REGULATION OF JNK CASCADE%GO%GO:0046329		17	0.428504	1.25664	0.165618	0.269486	1	3675	tags=59%, list=23%, signal=77%
POSITIVE REGULATION OF LEUKOCYTE ACTIVATION%GO%GO:0002696	POSITIVE REGULATION OF LEUKOCYTE ACTIVATION%GO%GO:0002696		146	0.274893	1.25583	0.0840164	0.270531	1	4752	tags=39%, list=30%, signal=55%
RIBOSOME BIOGENESIS IN EUKARYOTES%KEGG%HSA03008	RIBOSOME BIOGENESIS IN EUKARYOTES%KEGG%HSA03008		68	0.308788	1.25521	0.115702	0.271283	1	1880	tags=24%, list=12%, signal=27%
POST-TRANSLATIONAL PROTEIN MODIFICATION%REACTOME%REACT_22161.3	POST-TRANSLATIONAL PROTEIN MODIFICATION%REACTOME%REACT_22161.3		168	0.26954	1.25492	0.0657895	0.271511	1	3119	tags=28%, list=20%, signal=35%
CENTROMERE COMPLEX ASSEMBLY%GO%GO:0034508	CENTROMERE COMPLEX ASSEMBLY%GO%GO:0034508		31	0.372936	1.25481	0.134653	0.271475	1	2717	tags=26%, list=17%, signal=31%
REGULATION OF POTASSIUM ION TRANSPORT%GO%GO:0043266	REGULATION OF POTASSIUM ION TRANSPORT%GO%GO:0043266		16	0.426632	1.25473	0.184676	0.271437	1	1171	tags=19%, list=7%, signal=20%
RESPONSE TO OTHER ORGANISM%GO%GO:0051707	RESPONSE TO OTHER ORGANISM%GO%GO:0051707		234	0.255993	1.25471	0.0490798	0.271279	1	3834	tags=30%, list=24%, signal=39%
MOVEMENT IN ENVIRONMENT OF OTHER ORGANISM INVOLVED IN SYMBIOTIC INTERACTION%GO%GO:0052192	MOVEMENT IN ENVIRONMENT OF OTHER ORGANISM INVOLVED IN SYMBIOTIC INTERACTION%GO%GO:0052192		15	0.442582	1.25471	0.168103	0.271107	1	1433	tags=27%, list=9%, signal=29%
HISTONE EXCHANGE%GO%GO:0043486	HISTONE EXCHANGE%GO%GO:0043486		27	0.383539	1.2542	0.164659	0.271758	1	2717	tags=22%, list=17%, signal=27%
HIF-2-ALPHA TRANSCRIPTION FACTOR NETWORK%PATHWAY INTERACTION DATABASE NCI-NATURE CURATED DATA%HIF-2-ALPHA TRANSCRIPTION FACTOR NETWORK	HIF-2-ALPHA TRANSCRIPTION FACTOR NETWORK%PATHWAY INTERACTION DATABASE NCI-NATURE CURATED DATA%HIF-2-ALPHA TRANSCRIPTION FACTOR NETWORK		33	0.36193	1.2535	0.141372	0.272621	1	3653	tags=36%, list=23%, signal=47%
CARBOHYDRATE TRANSPORT%GO%GO:0008643	CARBOHYDRATE TRANSPORT%GO%GO:0008643		55	0.317975	1.25346	0.114108	0.272491	1	3542	tags=35%, list=22%, signal=44%
TRANSPORT VESICLE MEMBRANE%GO%GO:0030658	TRANSPORT VESICLE MEMBRANE%GO%GO:0030658		43	0.33553	1.25298	0.128261	0.273047	1	3809	tags=35%, list=24%, signal=46%
REGULATION OF VASCULATURE DEVELOPMENT%GO%GO:1901342	REGULATION OF VASCULATURE DEVELOPMENT%GO%GO:1901342		118	0.281483	1.25295	0.0819328	0.272922	1	4938	tags=42%, list=31%, signal=60%
WNT%IOB%WNT	WNT%IOB%WNT		109	0.283055	1.25237	0.0743802	0.273605	1	2364	tags=20%, list=15%, signal=24%
FEMALE GAMETE GENERATION%GO%GO:0007292	FEMALE GAMETE GENERATION%GO%GO:0007292		29	0.373958	1.25214	0.16129	0.273825	1	2344	tags=28%, list=15%, signal=32%
SINGLE-ORGANISM BEHAVIOR%GO%GO:0044708	SINGLE-ORGANISM BEHAVIOR%GO%GO:0044708		63	0.305352	1.25148	0.123667	0.274718	1	2204	tags=17%, list=14%, signal=20%
RESPONSE TO ORGANIC CYCLIC COMPOUND%GO%GO:0014070	RESPONSE TO ORGANIC CYCLIC COMPOUND%GO%GO:0014070		149	0.271503	1.25111	0.0777096	0.275104	1	3563	tags=29%, list=23%, signal=37%
RNA POLYMERASE II DISTAL ENHANCER SEQUENCE-SPECIFIC DNA BINDING TRANSCRIPTION FACTOR ACTIVITY%GO%GO:0003705	RNA POLYMERASE II DISTAL ENHANCER SEQUENCE-SPECIFIC DNA BINDING TRANSCRIPTION FACTOR ACTIVITY%GO%GO:0003705		59	0.309966	1.25104	0.130977	0.275031	1	2989	tags=27%, list=19%, signal=33%
ANTIGEN PROCESSING: UBIQUITINATION & PROTEASOME DEGRADATION%REACTOME%REACT_75842.1	ANTIGEN PROCESSING: UBIQUITINATION & PROTEASOME DEGRADATION%REACTOME%REACT_75842.1		201	0.260304	1.25085	0.0445344	0.275159	1	2259	tags=22%, list=14%, signal=25%
NEGATIVE REGULATION OF WNT RECEPTOR SIGNALING PATHWAY%GO%GO:0030178	NEGATIVE REGULATION OF WNT RECEPTOR SIGNALING PATHWAY%GO%GO:0030178		86	0.296606	1.25085	0.0979167	0.274985	1	4536	tags=41%, list=29%, signal=57%
PROTEIN METHYLATION%GO%GO:0006479	PROTEIN METHYLATION%GO%GO:0006479		45	0.335556	1.25058	0.153684	0.275189	1	2157	tags=29%, list=14%, signal=33%
POSITIVE REGULATION OF LIPID KINASE ACTIVITY%GO%GO:0090218	POSITIVE REGULATION OF LIPID KINASE ACTIVITY%GO%GO:0090218		20	0.40377	1.25053	0.172185	0.275078	1	4011	tags=55%, list=25%, signal=74%
REGULATION OF HYPOXIA-INDUCIBLE FACTOR (HIF) BY OXYGEN%REACTOME%REACT_120815.2	REGULATION OF HYPOXIA-INDUCIBLE FACTOR (HIF) BY OXYGEN%REACTOME%REACT_120815.2		25	0.385165	1.25016	0.148221	0.275441	1	2132	tags=32%, list=14%, signal=37%
REGULATION OF PROTEIN TYROSINE KINASE ACTIVITY%GO%GO:0061097	REGULATION OF PROTEIN TYROSINE KINASE ACTIVITY%GO%GO:0061097		37	0.349796	1.25015	0.118474	0.275286	1	2346	tags=30%, list=15%, signal=35%
REGULATION OF AUTOPHAGY%GO%GO:0010506	REGULATION OF AUTOPHAGY%GO%GO:0010506		53	0.324258	1.25011	0.102128	0.275164	1	1371	tags=21%, list=9%, signal=23%
CARBOXYLIC ACID BINDING%GO%GO:0031406	CARBOXYLIC ACID BINDING%GO%GO:0031406		92	0.293354	1.25007	0.105882	0.275049	1	4209	tags=29%, list=27%, signal=40%
REGULATION OF LEUKOCYTE PROLIFERATION%GO%GO:0070663	REGULATION OF LEUKOCYTE PROLIFERATION%GO%GO:0070663		77	0.300061	1.24998	0.093361	0.275012	1	4238	tags=32%, list=27%, signal=44%
ANATOMICAL STRUCTURE HOMEOSTASIS%GO%GO:0060249	ANATOMICAL STRUCTURE HOMEOSTASIS%GO%GO:0060249		90	0.301522	1.24984	0.114719	0.275061	1	2739	tags=22%, list=17%, signal=27%
LEUKOCYTE CELL-CELL ADHESION%GO%GO:0007159	LEUKOCYTE CELL-CELL ADHESION%GO%GO:0007159		29	0.366801	1.2494	0.152918	0.275558	1	4655	tags=41%, list=30%, signal=59%
SIGNAL AMPLIFICATION%REACTOME%REACT_20524.2	SIGNAL AMPLIFICATION%REACTOME%REACT_20524.2		26	0.372026	1.24896	0.152778	0.276012	1	2885	tags=38%, list=18%, signal=47%
POSITIVE REGULATION OF CELL-MATRIX ADHESION%GO%GO:0001954	POSITIVE REGULATION OF CELL-MATRIX ADHESION%GO%GO:0001954		19	0.414267	1.24888	0.190965	0.275975	1	4324	tags=42%, list=27%, signal=58%
ENTRY INTO HOST CELL%GO%GO:0030260	ENTRY INTO HOST CELL%GO%GO:0030260		15	0.442582	1.24886	0.2	0.275824	1	1433	tags=27%, list=9%, signal=29%
POSITIVE REGULATION OF CANONICAL WNT RECEPTOR SIGNALING PATHWAY%GO%GO:0090263	POSITIVE REGULATION OF CANONICAL WNT RECEPTOR SIGNALING PATHWAY%GO%GO:0090263		35	0.354445	1.24832	0.147917	0.276456	1	2495	tags=26%, list=16%, signal=30%
T CELL COSTIMULATION%GO%GO:0031295	T CELL COSTIMULATION%GO%GO:0031295		58	0.315997	1.24806	0.14053	0.276666	1	4017	tags=33%, list=26%, signal=44%
NUCLEAR SIGNALING BY ERBB4%REACTOME%REACT_116022.2	NUCLEAR SIGNALING BY ERBB4%REACTOME%REACT_116022.2		30	0.369494	1.24755	0.149701	0.277279	1	1443	tags=17%, list=9%, signal=18%
PLATELET ACTIVATION, SIGNALING AND AGGREGATION%REACTOME%REACT_798.4	PLATELET ACTIVATION, SIGNALING AND AGGREGATION%REACTOME%REACT_798.4		174	0.261543	1.24739	0.0790598	0.277358	1	3623	tags=28%, list=23%, signal=35%
WNT-PROTEIN BINDING%GO%GO:0017147	WNT-PROTEIN BINDING%GO%GO:0017147		22	0.403104	1.24711	0.183794	0.277651	1	849	tags=14%, list=5%, signal=14%
CELLULAR PROCESS INVOLVED IN REPRODUCTION IN MULTICELLULAR ORGANISM%GO%GO:0022412	CELLULAR PROCESS INVOLVED IN REPRODUCTION IN MULTICELLULAR ORGANISM%GO%GO:0022412		46	0.332886	1.24709	0.15121	0.277499	1	2953	tags=30%, list=19%, signal=37%
POSITIVE REGULATION OF HOMEOSTATIC PROCESS%GO%GO:0032846	POSITIVE REGULATION OF HOMEOSTATIC PROCESS%GO%GO:0032846		32	0.357712	1.24704	0.148676	0.277397	1	4926	tags=47%, list=31%, signal=68%
PROTEIN ALKYLATION%GO%GO:0008213	PROTEIN ALKYLATION%GO%GO:0008213		45	0.335556	1.24665	0.148297	0.277848	1	2157	tags=29%, list=14%, signal=33%
STRESS-ACTIVATED MAPK CASCADE%GO%GO:0051403	STRESS-ACTIVATED MAPK CASCADE%GO%GO:0051403		94	0.290555	1.24663	0.0913044	0.277692	1	1093	tags=17%, list=7%, signal=18%
MELANOGENESIS%KEGG%HSA04916	MELANOGENESIS%KEGG%HSA04916		86	0.292764	1.24661	0.116803	0.277546	1	2204	tags=20%, list=14%, signal=23%
MODIFIED AMINO ACID BINDING%GO%GO:0072341	MODIFIED AMINO ACID BINDING%GO%GO:0072341		28	0.372842	1.24638	0.167347	0.277712	1	2971	tags=25%, list=19%, signal=31%
REGULATION OF CARDIAC MUSCLE TISSUE DEVELOPMENT%GO%GO:0055024	REGULATION OF CARDIAC MUSCLE TISSUE DEVELOPMENT%GO%GO:0055024		17	0.427934	1.24609	0.152034	0.278004	1	5126	tags=65%, list=33%, signal=96%
PERINUCLEAR REGION OF CYTOPLASM%GO%GO:0048471	PERINUCLEAR REGION OF CYTOPLASM%GO%GO:0048471		220	0.256767	1.24567	0.063655	0.278496	1	2166	tags=19%, list=14%, signal=22%
LATE ENDOSOME MEMBRANE%GO%GO:0031902	LATE ENDOSOME MEMBRANE%GO%GO:0031902		18	0.407405	1.24522	0.209486	0.279001	1	1590	tags=28%, list=10%, signal=31%
BIOCARTA_AKT_PATHWAY%MSIGDB_C2%BIOCARTA_AKT_PATHWAY	BIOCARTA_AKT_PATHWAY%MSIGDB_C2%BIOCARTA_AKT_PATHWAY		21	0.39747	1.2452	0.177419	0.278836	1	3916	tags=52%, list=25%, signal=70%
BIOCARTA_VEGF_PATHWAY%MSIGDB_C2%BIOCARTA_VEGF_PATHWAY	BIOCARTA_VEGF_PATHWAY%MSIGDB_C2%BIOCARTA_VEGF_PATHWAY		29	0.369523	1.2451	0.172131	0.278809	1	1655	tags=28%, list=11%, signal=31%
MRNA BINDING%GO%GO:0003729	MRNA BINDING%GO%GO:0003729		69	0.304085	1.24414	0.114	0.280116	1	3055	tags=32%, list=19%, signal=39%
T CELL DIFFERENTIATION%GO%GO:0030217	T CELL DIFFERENTIATION%GO%GO:0030217		35	0.352125	1.24403	0.154004	0.280119	1	4302	tags=40%, list=27%, signal=55%
ACETYLTRANSFERASE ACTIVITY%GO%GO:0016407	ACETYLTRANSFERASE ACTIVITY%GO%GO:0016407		55	0.321915	1.24388	0.12987	0.28014	1	2225	tags=29%, list=14%, signal=34%
POSITIVE REGULATION OF BIOMINERAL TISSUE DEVELOPMENT%GO%GO:0070169	POSITIVE REGULATION OF BIOMINERAL TISSUE DEVELOPMENT%GO%GO:0070169		24	0.390353	1.24376	0.17623	0.280147	1	2522	tags=29%, list=16%, signal=35%
ETHER LIPID METABOLISM%KEGG%HSA00565	ETHER LIPID METABOLISM%KEGG%HSA00565		25	0.380014	1.24321	0.194215	0.280808	1	2621	tags=32%, list=17%, signal=38%
GTPASE ACTIVITY%GO%GO:0003924	GTPASE ACTIVITY%GO%GO:0003924		118	0.279386	1.24297	0.0950413	0.281007	1	4070	tags=42%, list=26%, signal=56%
PENTOSE AND GLUCURONATE INTERCONVERSIONS%KEGG%HSA00040	PENTOSE AND GLUCURONATE INTERCONVERSIONS%KEGG%HSA00040		20	0.396441	1.24295	0.167339	0.280856	1	3351	tags=40%, list=21%, signal=51%
HISTONE ACETYLTRANSFERASE ACTIVITY%GO%GO:0004402	HISTONE ACETYLTRANSFERASE ACTIVITY%GO%GO:0004402		38	0.348543	1.24276	0.133858	0.280991	1	2225	tags=34%, list=14%, signal=40%
NEGATIVE REGULATION OF SECRETION%GO%GO:0051048	NEGATIVE REGULATION OF SECRETION%GO%GO:0051048		52	0.324544	1.2426	0.138	0.281057	1	2354	tags=21%, list=15%, signal=25%
TRANSCRIPTION ELONGATION FROM RNA POLYMERASE I PROMOTER%GO%GO:0006362	TRANSCRIPTION ELONGATION FROM RNA POLYMERASE I PROMOTER%GO%GO:0006362		19	0.407779	1.24218	0.184049	0.281533	1	1677	tags=32%, list=11%, signal=35%
NEGATIVE REGULATION OF T CELL ACTIVATION%GO%GO:0050868	NEGATIVE REGULATION OF T CELL ACTIVATION%GO%GO:0050868		27	0.366372	1.24193	0.162338	0.281737	1	3744	tags=30%, list=24%, signal=39%
MRNA TRANSPORT%GO%GO:0051028	MRNA TRANSPORT%GO%GO:0051028		58	0.318241	1.24107	0.118126	0.282897	1	1834	tags=24%, list=12%, signal=27%
SMALL MOLECULE BINDING%GO%GO:0036094	SMALL MOLECULE BINDING%GO%GO:0036094		446	0.23852	1.24102	0.0273973	0.282791	1	3049	tags=26%, list=19%, signal=31%
GONAD DEVELOPMENT%GO%GO:0008406	GONAD DEVELOPMENT%GO%GO:0008406		62	0.311941	1.24079	0.144898	0.28297	1	4315	tags=31%, list=27%, signal=42%
REGULATION OF SIGNAL TRANSDUCTION BY P53 CLASS MEDIATOR%GO%GO:1901796	REGULATION OF SIGNAL TRANSDUCTION BY P53 CLASS MEDIATOR%GO%GO:1901796		24	0.383668	1.2394	0.181425	0.285048	1	4438	tags=50%, list=28%, signal=70%
REGULATION OF LIPASE ACTIVITY%GO%GO:0060191	REGULATION OF LIPASE ACTIVITY%GO%GO:0060191		82	0.290775	1.2386	0.112288	0.286152	1	4489	tags=39%, list=29%, signal=54%
LYMPHOCYTE ACTIVATION INVOLVED IN IMMUNE RESPONSE%GO%GO:0002285	LYMPHOCYTE ACTIVATION INVOLVED IN IMMUNE RESPONSE%GO%GO:0002285		26	0.384416	1.23837	0.174538	0.286302	1	2631	tags=23%, list=17%, signal=28%
CONDENSED CHROMOSOME, CENTROMERIC REGION%GO%GO:0000779	CONDENSED CHROMOSOME, CENTROMERIC REGION%GO%GO:0000779		23	0.388367	1.23836	0.161224	0.286129	1	3928	tags=35%, list=25%, signal=46%
NUCLEOTIDE-BINDING OLIGOMERIZATION DOMAIN CONTAINING SIGNALING PATHWAY%GO%GO:0070423	NUCLEOTIDE-BINDING OLIGOMERIZATION DOMAIN CONTAINING SIGNALING PATHWAY%GO%GO:0070423		26	0.376584	1.23829	0.177083	0.286068	1	3331	tags=42%, list=21%, signal=54%
PROTEIN PHOSPHATASE TYPE 2A COMPLEX%GO%GO:0000159	PROTEIN PHOSPHATASE TYPE 2A COMPLEX%GO%GO:0000159		16	0.428587	1.23825	0.202505	0.285962	1	1827	tags=31%, list=12%, signal=35%
CELL ACTIVATION INVOLVED IN IMMUNE RESPONSE%GO%GO:0002263	CELL ACTIVATION INVOLVED IN IMMUNE RESPONSE%GO%GO:0002263		40	0.343142	1.2378	0.145749	0.286515	1	2631	tags=25%, list=17%, signal=30%
POSITIVE REGULATION OF GLUCOSE METABOLIC PROCESS%GO%GO:0010907	POSITIVE REGULATION OF GLUCOSE METABOLIC PROCESS%GO%GO:0010907		21	0.399597	1.23772	0.186722	0.286488	1	2046	tags=29%, list=13%, signal=33%
TRANSMEMBRANE SIGNALING RECEPTOR ACTIVITY%GO%GO:0004888	TRANSMEMBRANE SIGNALING RECEPTOR ACTIVITY%GO%GO:0004888		379	0.240843	1.23757	0.0268595	0.286554	1	4616	tags=35%, list=29%, signal=48%
REGULATION OF TRANSLATIONAL INITIATION%GO%GO:0006446	REGULATION OF TRANSLATIONAL INITIATION%GO%GO:0006446		41	0.336994	1.2372	0.158996	0.286948	1	1531	tags=22%, list=10%, signal=24%
AMINE COMPOUND SLC TRANSPORTERS%REACTOME%REACT_20679.1	AMINE COMPOUND SLC TRANSPORTERS%REACTOME%REACT_20679.1		15	0.436645	1.23718	0.170886	0.286795	1	5012	tags=47%, list=32%, signal=68%
BIOCARTA_CARM_ER_PATHWAY%MSIGDB_C2%BIOCARTA_CARM_ER_PATHWAY	BIOCARTA_CARM_ER_PATHWAY%MSIGDB_C2%BIOCARTA_CARM_ER_PATHWAY		32	0.360137	1.23622	0.150905	0.288126	1	2431	tags=31%, list=15%, signal=37%
MACROMOLECULE METHYLATION%GO%GO:0043414	MACROMOLECULE METHYLATION%GO%GO:0043414		79	0.29213	1.23602	0.12605	0.288311	1	3515	tags=34%, list=22%, signal=44%
CORE PROMOTER SEQUENCE-SPECIFIC DNA BINDING%GO%GO:0001046	CORE PROMOTER SEQUENCE-SPECIFIC DNA BINDING%GO%GO:0001046		17	0.421658	1.23565	0.188437	0.288672	1	2350	tags=24%, list=15%, signal=28%
REGULATION OF CELL PROJECTION ASSEMBLY%GO%GO:0060491	REGULATION OF CELL PROJECTION ASSEMBLY%GO%GO:0060491		43	0.330479	1.23555	0.158	0.288644	1	2354	tags=23%, list=15%, signal=27%
INTERNAL PEPTIDYL-LYSINE ACETYLATION%GO%GO:0018393	INTERNAL PEPTIDYL-LYSINE ACETYLATION%GO%GO:0018393		69	0.302705	1.23549	0.106557	0.288542	1	2225	tags=26%, list=14%, signal=30%
REGULATION OF DNA DAMAGE RESPONSE, SIGNAL TRANSDUCTION BY P53 CLASS MEDIATOR%GO%GO:0043516	REGULATION OF DNA DAMAGE RESPONSE, SIGNAL TRANSDUCTION BY P53 CLASS MEDIATOR%GO%GO:0043516		24	0.383668	1.23495	0.158215	0.289232	1	4438	tags=50%, list=28%, signal=70%
STEROID BINDING%GO%GO:0005496	STEROID BINDING%GO%GO:0005496		38	0.340306	1.23458	0.162325	0.289635	1	2359	tags=24%, list=15%, signal=28%
METHYLATION%GO%GO:0032259	METHYLATION%GO%GO:0032259		88	0.292	1.23425	0.133056	0.290002	1	2157	tags=23%, list=14%, signal=26%
SMALL CONJUGATING PROTEIN LIGASE BINDING%GO%GO:0044389	SMALL CONJUGATING PROTEIN LIGASE BINDING%GO%GO:0044389		125	0.275021	1.23419	0.0852391	0.289917	1	3984	tags=31%, list=25%, signal=41%
UBIQUITIN PROTEIN LIGASE BINDING%GO%GO:0031625	UBIQUITIN PROTEIN LIGASE BINDING%GO%GO:0031625		125	0.275021	1.23408	0.0733198	0.289922	1	3984	tags=31%, list=25%, signal=41%
NEGATIVE REGULATION OF DEVELOPMENTAL PROCESS%GO%GO:0051093	NEGATIVE REGULATION OF DEVELOPMENTAL PROCESS%GO%GO:0051093		268	0.24659	1.23406	0.0461538	0.289776	1	4505	tags=35%, list=29%, signal=48%
TRANSFERASE ACTIVITY, TRANSFERRING ACYL GROUPS%GO%GO:0016746	TRANSFERASE ACTIVITY, TRANSFERRING ACYL GROUPS%GO%GO:0016746		111	0.280908	1.23361	0.0991189	0.290314	1	2225	tags=23%, list=14%, signal=27%
CHANNEL REGULATOR ACTIVITY%GO%GO:0016247	CHANNEL REGULATOR ACTIVITY%GO%GO:0016247		48	0.324523	1.23313	0.160944	0.290908	1	979	tags=13%, list=6%, signal=13%
POSITIVE REGULATION OF CELLULAR CATABOLIC PROCESS%GO%GO:0031331	POSITIVE REGULATION OF CELLULAR CATABOLIC PROCESS%GO%GO:0031331		91	0.286988	1.23287	0.102908	0.291109	1	2224	tags=24%, list=14%, signal=28%
STEM CELL MAINTENANCE%GO%GO:0019827	STEM CELL MAINTENANCE%GO%GO:0019827		26	0.378803	1.23225	0.192547	0.291923	1	2099	tags=27%, list=13%, signal=31%
WNT%NETPATH%WNT	WNT%NETPATH%WNT		110	0.280881	1.23112	0.100642	0.293511	1	2364	tags=20%, list=15%, signal=23%
CELLULAR RESPONSE TO BIOTIC STIMULUS%GO%GO:0071216	CELLULAR RESPONSE TO BIOTIC STIMULUS%GO%GO:0071216		56	0.312291	1.2308	0.135081	0.29384	1	4271	tags=39%, list=27%, signal=54%
NEGATIVE REGULATION OF INTRACELLULAR TRANSPORT%GO%GO:0032387	NEGATIVE REGULATION OF INTRACELLULAR TRANSPORT%GO%GO:0032387		48	0.319514	1.23062	0.153684	0.293982	1	2406	tags=27%, list=15%, signal=32%
B CELL ACTIVATION%GO%GO:0042113	B CELL ACTIVATION%GO%GO:0042113		54	0.320516	1.23052	0.143737	0.293956	1	4034	tags=37%, list=26%, signal=50%
REGULATION OF TRANSFORMING GROWTH FACTOR BETA RECEPTOR SIGNALING PATHWAY%GO%GO:0017015	REGULATION OF TRANSFORMING GROWTH FACTOR BETA RECEPTOR SIGNALING PATHWAY%GO%GO:0017015		71	0.29981	1.23045	0.115385	0.293864	1	2580	tags=30%, list=16%, signal=35%
VEGF SIGNALING PATHWAY%KEGG%HSA04370	VEGF SIGNALING PATHWAY%KEGG%HSA04370		64	0.306549	1.2301	0.135417	0.294224	1	2008	tags=27%, list=13%, signal=30%
LISSENCEPHALY GENE (LIS1) IN NEURONAL MIGRATION AND DEVELOPMENT%PATHWAY INTERACTION DATABASE NCI-NATURE CURATED DATA%LISSENCEPHALY GENE (LIS1) IN NEURONAL MIGRATION AND DEVELOPMENT	LISSENCEPHALY GENE (LIS1) IN NEURONAL MIGRATION AND DEVELOPMENT%PATHWAY INTERACTION DATABASE NCI-NATURE CURATED DATA%LISSENCEPHALY GENE (LIS1) IN NEURONAL MIGRATION AND DEVELOPMENT		30	0.358852	1.22896	0.156118	0.295812	1	1582	tags=20%, list=10%, signal=22%
COSTIMULATION BY THE CD28 FAMILY%REACTOME%REACT_19344.3	COSTIMULATION BY THE CD28 FAMILY%REACTOME%REACT_19344.3		59	0.315704	1.22895	0.153226	0.295644	1	4017	tags=39%, list=26%, signal=52%
DOWNREGULATION OF TGF-BETA RECEPTOR SIGNALING%REACTOME%REACT_120727.3	DOWNREGULATION OF TGF-BETA RECEPTOR SIGNALING%REACTOME%REACT_120727.3		25	0.380869	1.22862	0.180828	0.295978	1	2424	tags=36%, list=15%, signal=42%
PLACENTA DEVELOPMENT%GO%GO:0001890	PLACENTA DEVELOPMENT%GO%GO:0001890		30	0.360741	1.22852	0.174946	0.295959	1	4315	tags=47%, list=27%, signal=64%
PEPTIDE HORMONE METABOLISM%REACTOME%REACT_160078.1	PEPTIDE HORMONE METABOLISM%REACTOME%REACT_160078.1		60	0.315287	1.22765	0.135524	0.297138	1	3933	tags=32%, list=25%, signal=42%
CELLULAR POLYSACCHARIDE BIOSYNTHETIC PROCESS%GO%GO:0033692	CELLULAR POLYSACCHARIDE BIOSYNTHETIC PROCESS%GO%GO:0033692		15	0.442485	1.22645	0.222458	0.298854	1	3142	tags=40%, list=20%, signal=50%
CELLULAR RESPONSE TO HYPOXIA%GO%GO:0071456	CELLULAR RESPONSE TO HYPOXIA%GO%GO:0071456		55	0.314379	1.2264	0.126386	0.298761	1	2132	tags=24%, list=14%, signal=27%
ENTRY INTO HOST%GO%GO:0044409	ENTRY INTO HOST%GO%GO:0044409		15	0.442582	1.22553	0.202105	0.300014	1	1433	tags=27%, list=9%, signal=29%
REGULATION OF EPIDERMAL GROWTH FACTOR-ACTIVATED RECEPTOR ACTIVITY%GO%GO:0007176	REGULATION OF EPIDERMAL GROWTH FACTOR-ACTIVATED RECEPTOR ACTIVITY%GO%GO:0007176		17	0.418876	1.22553	0.208247	0.299844	1	1905	tags=35%, list=12%, signal=40%
REGULATION OF ADAPTIVE IMMUNE RESPONSE BASED ON SOMATIC RECOMBINATION OF IMMUNE RECEPTORS BUILT FROM IMMUNOGLOBULIN SUPERFAMILY DOMAINS%GO%GO:0002822	REGULATION OF ADAPTIVE IMMUNE RESPONSE BASED ON SOMATIC RECOMBINATION OF IMMUNE RECEPTORS BUILT FROM IMMUNOGLOBULIN SUPERFAMILY DOMAINS%GO%GO:0002822		43	0.326769	1.22551	0.165306	0.299704	1	4651	tags=42%, list=30%, signal=59%
POSITIVE REGULATION OF CELL ACTIVATION%GO%GO:0050867	POSITIVE REGULATION OF CELL ACTIVATION%GO%GO:0050867		152	0.26517	1.22544	0.0828157	0.299627	1	4752	tags=38%, list=30%, signal=54%
DNA PACKAGING%GO%GO:0006323	DNA PACKAGING%GO%GO:0006323		72	0.297105	1.22492	0.141612	0.300271	1	2717	tags=24%, list=17%, signal=28%
FAT CELL DIFFERENTIATION%GO%GO:0045444	FAT CELL DIFFERENTIATION%GO%GO:0045444		33	0.359711	1.22394	0.19246	0.301665	1	3425	tags=39%, list=22%, signal=50%
RECEPTOR INTERNALIZATION%GO%GO:0031623	RECEPTOR INTERNALIZATION%GO%GO:0031623		27	0.372395	1.22358	0.182711	0.302089	1	1049	tags=19%, list=7%, signal=20%
RETINA DEVELOPMENT IN CAMERA-TYPE EYE%GO%GO:0060041	RETINA DEVELOPMENT IN CAMERA-TYPE EYE%GO%GO:0060041		29	0.363804	1.22349	0.172269	0.302042	1	3733	tags=31%, list=24%, signal=41%
VALIDATED TARGETS OF C-MYC TRANSCRIPTIONAL REPRESSION%PATHWAY INTERACTION DATABASE NCI-NATURE CURATED DATA%VALIDATED TARGETS OF C-MYC TRANSCRIPTIONAL REPRESSION	VALIDATED TARGETS OF C-MYC TRANSCRIPTIONAL REPRESSION%PATHWAY INTERACTION DATABASE NCI-NATURE CURATED DATA%VALIDATED TARGETS OF C-MYC TRANSCRIPTIONAL REPRESSION		60	0.308461	1.22349	0.143725	0.301866	1	4607	tags=43%, list=29%, signal=61%
REGULATION OF SYSTEMIC ARTERIAL BLOOD PRESSURE%GO%GO:0003073	REGULATION OF SYSTEMIC ARTERIAL BLOOD PRESSURE%GO%GO:0003073		29	0.364344	1.22345	0.186441	0.301733	1	3779	tags=34%, list=24%, signal=45%
LEUKOCYTE ACTIVATION INVOLVED IN IMMUNE RESPONSE%GO%GO:0002366	LEUKOCYTE ACTIVATION INVOLVED IN IMMUNE RESPONSE%GO%GO:0002366		40	0.343142	1.22219	0.14916	0.303678	1	2631	tags=25%, list=17%, signal=30%
PHOSPHATIDYLINOSITOL PHOSPHATE BINDING%GO%GO:1901981	PHOSPHATIDYLINOSITOL PHOSPHATE BINDING%GO%GO:1901981		48	0.327714	1.22216	0.167024	0.303564	1	2512	tags=27%, list=16%, signal=32%
HISTONE DEACETYLATION%GO%GO:0016575	HISTONE DEACETYLATION%GO%GO:0016575		23	0.391172	1.22192	0.18	0.303751	1	2835	tags=39%, list=18%, signal=48%
CHROMOSOME, CENTROMERIC REGION%GO%GO:0000775	CHROMOSOME, CENTROMERIC REGION%GO%GO:0000775		85	0.293132	1.22186	0.104701	0.30367	1	2513	tags=25%, list=16%, signal=29%
REGULATION OF MONONUCLEAR CELL PROLIFERATION%GO%GO:0032944	REGULATION OF MONONUCLEAR CELL PROLIFERATION%GO%GO:0032944		73	0.295935	1.22149	0.106987	0.304058	1	4238	tags=32%, list=27%, signal=43%
ADHERENS JUNCTION%GO%GO:0005912	ADHERENS JUNCTION%GO%GO:0005912		107	0.277387	1.2205	0.100604	0.305533	1	2475	tags=24%, list=16%, signal=29%
RESPONSE TO ESTRADIOL STIMULUS%GO%GO:0032355	RESPONSE TO ESTRADIOL STIMULUS%GO%GO:0032355		15	0.428606	1.22031	0.205426	0.305658	1	1975	tags=27%, list=13%, signal=30%
LYMPHOCYTE COSTIMULATION%GO%GO:0031294	LYMPHOCYTE COSTIMULATION%GO%GO:0031294		58	0.315997	1.21994	0.141176	0.306077	1	4017	tags=33%, list=26%, signal=44%
CLATHRIN-COATED ENDOCYTIC VESICLE%GO%GO:0045334	CLATHRIN-COATED ENDOCYTIC VESICLE%GO%GO:0045334		31	0.352586	1.21966	0.184891	0.306385	1	3809	tags=35%, list=24%, signal=47%
NEURON DIFFERENTIATION%GO%GO:0030182	NEURON DIFFERENTIATION%GO%GO:0030182		444	0.232303	1.21893	0.0262582	0.307391	1	2158	tags=16%, list=14%, signal=18%
POSTREPLICATION REPAIR%GO%GO:0006301	POSTREPLICATION REPAIR%GO%GO:0006301		15	0.419711	1.21835	0.223214	0.308216	1	2802	tags=33%, list=18%, signal=41%
CERAMIDE BIOSYNTHETIC PROCESS%GO%GO:0046513	CERAMIDE BIOSYNTHETIC PROCESS%GO%GO:0046513		15	0.437144	1.21782	0.207392	0.308859	1	1307	tags=27%, list=8%, signal=29%
SEPARATION OF SISTER CHROMATIDS%REACTOME%REACT_150471.2	SEPARATION OF SISTER CHROMATIDS%REACTOME%REACT_150471.2		150	0.262672	1.21758	0.0971074	0.309097	1	2513	tags=23%, list=16%, signal=27%
SYNAPTIC MEMBRANE%GO%GO:0097060	SYNAPTIC MEMBRANE%GO%GO:0097060		31	0.351733	1.21748	0.172996	0.309082	1	2509	tags=26%, list=16%, signal=31%
NUCLEOTIDE-BINDING DOMAIN, LEUCINE RICH REPEAT CONTAINING RECEPTOR SIGNALING PATHWAY%GO%GO:0035872	NUCLEOTIDE-BINDING DOMAIN, LEUCINE RICH REPEAT CONTAINING RECEPTOR SIGNALING PATHWAY%GO%GO:0035872		42	0.333863	1.21655	0.162745	0.310431	1	2661	tags=29%, list=17%, signal=34%
RESPONSE TO ANTIBIOTIC%GO%GO:0046677	RESPONSE TO ANTIBIOTIC%GO%GO:0046677		15	0.429052	1.21636	0.22658	0.31056	1	3653	tags=47%, list=23%, signal=61%
P53 SIGNALING PATHWAY%KEGG%HSA04115	P53 SIGNALING PATHWAY%KEGG%HSA04115		64	0.304761	1.21634	0.138298	0.310393	1	4447	tags=47%, list=28%, signal=65%
REGULATION OF MESENCHYMAL CELL PROLIFERATION%GO%GO:0010464	REGULATION OF MESENCHYMAL CELL PROLIFERATION%GO%GO:0010464		20	0.405674	1.21622	0.211499	0.310436	1	4206	tags=35%, list=27%, signal=48%
DNA REPAIR%GO%GO:0006281	DNA REPAIR%GO%GO:0006281		253	0.243402	1.21622	0.0589431	0.310251	1	2520	tags=24%, list=16%, signal=28%
MRNA 3'-END PROCESSING%GO%GO:0031124	MRNA 3'-END PROCESSING%GO%GO:0031124		71	0.299486	1.21616	0.13347	0.310177	1	3871	tags=38%, list=25%, signal=50%
RESPONSE TO LIPOPOLYSACCHARIDE%GO%GO:0032496	RESPONSE TO LIPOPOLYSACCHARIDE%GO%GO:0032496		71	0.294172	1.21615	0.117155	0.310014	1	3976	tags=34%, list=25%, signal=45%
CELLULAR RESPONSE TO DECREASED OXYGEN LEVELS%GO%GO:0036294	CELLULAR RESPONSE TO DECREASED OXYGEN LEVELS%GO%GO:0036294		55	0.314379	1.21566	0.170354	0.310634	1	2132	tags=24%, list=14%, signal=27%
DIGESTIVE TRACT MORPHOGENESIS%GO%GO:0048546	DIGESTIVE TRACT MORPHOGENESIS%GO%GO:0048546		21	0.392195	1.21548	0.202929	0.31075	1	4498	tags=48%, list=29%, signal=67%
NEGATIVE REGULATION OF PROTEIN TRANSPORT%GO%GO:0051224	NEGATIVE REGULATION OF PROTEIN TRANSPORT%GO%GO:0051224		70	0.297295	1.21516	0.170833	0.311104	1	2406	tags=23%, list=15%, signal=27%
FOREBRAIN CELL MIGRATION%GO%GO:0021885	FOREBRAIN CELL MIGRATION%GO%GO:0021885		15	0.423719	1.21508	0.221545	0.31104	1	3210	tags=33%, list=20%, signal=42%
ENDODERM DEVELOPMENT%GO%GO:0007492	ENDODERM DEVELOPMENT%GO%GO:0007492		23	0.383055	1.21419	0.2	0.31231	1	3113	tags=35%, list=20%, signal=43%
NEGATIVE REGULATION OF PROTEIN KINASE ACTIVITY%GO%GO:0006469	NEGATIVE REGULATION OF PROTEIN KINASE ACTIVITY%GO%GO:0006469		118	0.272344	1.21405	0.0983264	0.31236	1	2040	tags=22%, list=13%, signal=25%
CELLULAR RESPONSE TO OXIDATIVE STRESS%GO%GO:0034599	CELLULAR RESPONSE TO OXIDATIVE STRESS%GO%GO:0034599		66	0.299103	1.21398	0.138075	0.312303	1	1424	tags=20%, list=9%, signal=22%
ADHERENS JUNCTION ORGANIZATION%GO%GO:0034332	ADHERENS JUNCTION ORGANIZATION%GO%GO:0034332		42	0.33354	1.21338	0.178344	0.313064	1	1609	tags=24%, list=10%, signal=26%
SNRNP ASSEMBLY%REACTOME%REACT_11066.1	SNRNP ASSEMBLY%REACTOME%REACT_11066.1		46	0.318653	1.21315	0.161826	0.313267	1	3542	tags=35%, list=22%, signal=45%
POSITIVE REGULATION OF DNA METABOLIC PROCESS%GO%GO:0051054	POSITIVE REGULATION OF DNA METABOLIC PROCESS%GO%GO:0051054		63	0.303148	1.21246	0.164706	0.314239	1	3803	tags=33%, list=24%, signal=44%
NEGATIVE REGULATION OF MULTI-ORGANISM PROCESS%GO%GO:0043901	NEGATIVE REGULATION OF MULTI-ORGANISM PROCESS%GO%GO:0043901		38	0.341228	1.2124	0.185111	0.314167	1	3924	tags=39%, list=25%, signal=52%
ACTIN CYTOSKELETON%GO%GO:0015629	ACTIN CYTOSKELETON%GO%GO:0015629		230	0.249079	1.21211	0.0684327	0.314422	1	3915	tags=33%, list=25%, signal=43%
N-GLYCAN BIOSYNTHESIS%KEGG%HSA00510	N-GLYCAN BIOSYNTHESIS%KEGG%HSA00510		48	0.315333	1.21209	0.153242	0.314275	1	317	tags=10%, list=2%, signal=11%
RECEPTOR METABOLIC PROCESS%GO%GO:0043112	RECEPTOR METABOLIC PROCESS%GO%GO:0043112		41	0.332406	1.21142	0.17759	0.315195	1	3660	tags=34%, list=23%, signal=44%
FEMALE GONAD DEVELOPMENT%GO%GO:0008585	FEMALE GONAD DEVELOPMENT%GO%GO:0008585		22	0.387641	1.21132	0.227083	0.315197	1	3931	tags=41%, list=25%, signal=54%
REGULATION OF LIPID METABOLIC PROCESS%GO%GO:0019216	REGULATION OF LIPID METABOLIC PROCESS%GO%GO:0019216		145	0.264142	1.21072	0.10166	0.316033	1	2490	tags=22%, list=16%, signal=26%
CEREBELLUM DEVELOPMENT%GO%GO:0021549	CEREBELLUM DEVELOPMENT%GO%GO:0021549		16	0.421552	1.2105	0.227766	0.316239	1	4027	tags=38%, list=26%, signal=50%
IL9%NETPATH%IL9	IL9%NETPATH%IL9		23	0.388493	1.21033	0.202	0.316365	1	2046	tags=35%, list=13%, signal=40%
NEGATIVE REGULATION OF CELL ADHESION%GO%GO:0007162	NEGATIVE REGULATION OF CELL ADHESION%GO%GO:0007162		60	0.30673	1.2103	0.150515	0.316236	1	3839	tags=38%, list=24%, signal=50%
SINGLE-ORGANISM CARBOHYDRATE METABOLIC PROCESS%GO%GO:0044723	SINGLE-ORGANISM CARBOHYDRATE METABOLIC PROCESS%GO%GO:0044723		302	0.238299	1.21026	0.0544662	0.31612	1	3352	tags=26%, list=21%, signal=32%
GPVI-MEDIATED ACTIVATION CASCADE%REACTOME%REACT_1695.3	GPVI-MEDIATED ACTIVATION CASCADE%REACTOME%REACT_1695.3		30	0.361981	1.20852	0.206009	0.318906	1	1965	tags=23%, list=12%, signal=27%
HYDROLASE ACTIVITY, ACTING ON CARBON-NITROGEN (BUT NOT PEPTIDE) BONDS, IN CYCLIC AMIDINES%GO%GO:0016814	HYDROLASE ACTIVITY, ACTING ON CARBON-NITROGEN (BUT NOT PEPTIDE) BONDS, IN CYCLIC AMIDINES%GO%GO:0016814		23	0.381702	1.20842	0.203742	0.318886	1	3345	tags=22%, list=21%, signal=28%
REGULATION OF MRNA PROCESSING%GO%GO:0050684	REGULATION OF MRNA PROCESSING%GO%GO:0050684		44	0.327149	1.20836	0.177083	0.318802	1	3051	tags=34%, list=19%, signal=42%
STEM CELL DEVELOPMENT%GO%GO:0048864	STEM CELL DEVELOPMENT%GO%GO:0048864		28	0.365801	1.20831	0.189796	0.318714	1	2099	tags=25%, list=13%, signal=29%
CELLULAR SENESCENCE%GO%GO:0090398	CELLULAR SENESCENCE%GO%GO:0090398		25	0.376512	1.20828	0.211155	0.318575	1	3113	tags=36%, list=20%, signal=45%
NEGATIVE REGULATION OF FGFR SIGNALING%REACTOME%REACT_111184.1	NEGATIVE REGULATION OF FGFR SIGNALING%REACTOME%REACT_111184.1		21	0.383751	1.20815	0.216634	0.318588	1	3526	tags=43%, list=22%, signal=55%
TRANSCRIPTION ELONGATION FACTOR COMPLEX%GO%GO:0008023	TRANSCRIPTION ELONGATION FACTOR COMPLEX%GO%GO:0008023		24	0.377568	1.20762	0.221983	0.319336	1	2099	tags=29%, list=13%, signal=34%
METHYLTRANSFERASE COMPLEX%GO%GO:0034708	METHYLTRANSFERASE COMPLEX%GO%GO:0034708		56	0.311375	1.20749	0.164356	0.319378	1	1748	tags=27%, list=11%, signal=30%
REGULATION OF ENDOCYTOSIS%GO%GO:0030100	REGULATION OF ENDOCYTOSIS%GO%GO:0030100		78	0.289563	1.20686	0.143418	0.320242	1	2590	tags=23%, list=16%, signal=27%
SPINDLE POLE%GO%GO:0000922	SPINDLE POLE%GO%GO:0000922		55	0.30976	1.2068	0.170124	0.320165	1	2619	tags=24%, list=17%, signal=28%
ACTIVATED TAK1 MEDIATES P38 MAPK ACTIVATION%REACTOME%REACT_21399.2	ACTIVATED TAK1 MEDIATES P38 MAPK ACTIVATION%REACTOME%REACT_21399.2		17	0.41039	1.20645	0.219462	0.320552	1	3159	tags=47%, list=20%, signal=59%
CLATHRIN-COATED VESICLE%GO%GO:0030136	CLATHRIN-COATED VESICLE%GO%GO:0030136		102	0.277273	1.20639	0.126068	0.320489	1	2593	tags=24%, list=16%, signal=28%
ADIPOCYTOKINE SIGNALING PATHWAY%KEGG%HSA04920	ADIPOCYTOKINE SIGNALING PATHWAY%KEGG%HSA04920		60	0.302453	1.20638	0.145374	0.320318	1	2828	tags=32%, list=18%, signal=38%
CYTOPLASMIC MEMBRANE-BOUNDED VESICLE%GO%GO:0016023	CYTOPLASMIC MEMBRANE-BOUNDED VESICLE%GO%GO:0016023		399	0.232409	1.20613	0.0490405	0.320546	1	3864	tags=31%, list=25%, signal=40%
LYMPH VESSEL DEVELOPMENT%GO%GO:0001945	LYMPH VESSEL DEVELOPMENT%GO%GO:0001945		16	0.407935	1.20477	0.233333	0.32274	1	3623	tags=38%, list=23%, signal=49%
CELL DEATH SIGNALLING VIA NRAGE, NRIF AND NADE%REACTOME%REACT_13720.1	CELL DEATH SIGNALLING VIA NRAGE, NRIF AND NADE%REACTOME%REACT_13720.1		60	0.307254	1.20383	0.15222	0.32421	1	3485	tags=30%, list=22%, signal=38%
NON-CODING RNA METABOLISM%REACTOME%REACT_11052.2	NON-CODING RNA METABOLISM%REACTOME%REACT_11052.2		46	0.318653	1.2035	0.168724	0.324625	1	3542	tags=35%, list=22%, signal=45%
PROTEIN-DNA COMPLEX SUBUNIT ORGANIZATION%GO%GO:0071824	PROTEIN-DNA COMPLEX SUBUNIT ORGANIZATION%GO%GO:0071824		76	0.286482	1.20273	0.161491	0.325784	1	2717	tags=24%, list=17%, signal=28%
ENDONUCLEASE ACTIVITY%GO%GO:0004519	ENDONUCLEASE ACTIVITY%GO%GO:0004519		40	0.334555	1.20264	0.16453	0.325788	1	2287	tags=30%, list=15%, signal=35%
REGULATION OF GLUCOSE IMPORT%GO%GO:0046324	REGULATION OF GLUCOSE IMPORT%GO%GO:0046324		25	0.371489	1.20258	0.214286	0.325692	1	2046	tags=24%, list=13%, signal=28%
HISTONE DEACETYLASE BINDING%GO%GO:0042826	HISTONE DEACETYLASE BINDING%GO%GO:0042826		47	0.319588	1.20221	0.181818	0.326167	1	1751	tags=26%, list=11%, signal=29%
P38 MAPK SIGNALING PATHWAY%PATHWAY INTERACTION DATABASE NCI-NATURE CURATED DATA%P38 MAPK SIGNALING PATHWAY	P38 MAPK SIGNALING PATHWAY%PATHWAY INTERACTION DATABASE NCI-NATURE CURATED DATA%P38 MAPK SIGNALING PATHWAY		29	0.344988	1.20124	0.205394	0.327704	1	1605	tags=24%, list=10%, signal=27%
METENCEPHALON DEVELOPMENT%GO%GO:0022037	METENCEPHALON DEVELOPMENT%GO%GO:0022037		17	0.406922	1.20085	0.195122	0.328192	1	4930	tags=47%, list=31%, signal=68%
METALLOENDOPEPTIDASE ACTIVITY%GO%GO:0004222	METALLOENDOPEPTIDASE ACTIVITY%GO%GO:0004222		21	0.390752	1.20079	0.202479	0.328111	1	844	tags=19%, list=5%, signal=20%
PHOSPHOLIPID METABOLIC PROCESS%GO%GO:0006644	PHOSPHOLIPID METABOLIC PROCESS%GO%GO:0006644		261	0.240628	1.20069	0.0676533	0.328084	1	3247	tags=28%, list=21%, signal=35%
REGULATION OF CHONDROCYTE DIFFERENTIATION%GO%GO:0032330	REGULATION OF CHONDROCYTE DIFFERENTIATION%GO%GO:0032330		17	0.414312	1.20042	0.237792	0.328366	1	3951	tags=41%, list=25%, signal=55%
REGULATION OF LYMPHOCYTE MIGRATION%GO%GO:2000401	REGULATION OF LYMPHOCYTE MIGRATION%GO%GO:2000401		16	0.413956	1.20011	0.222441	0.328692	1	3117	tags=31%, list=20%, signal=39%
HEDGEHOG SIGNALING EVENTS MEDIATED BY GLI PROTEINS%PATHWAY INTERACTION DATABASE NCI-NATURE CURATED DATA%HEDGEHOG SIGNALING EVENTS MEDIATED BY GLI PROTEINS	HEDGEHOG SIGNALING EVENTS MEDIATED BY GLI PROTEINS%PATHWAY INTERACTION DATABASE NCI-NATURE CURATED DATA%HEDGEHOG SIGNALING EVENTS MEDIATED BY GLI PROTEINS		48	0.31969	1.19989	0.188406	0.328874	1	3015	tags=31%, list=19%, signal=39%
ACTIN FILAMENT-BASED PROCESS%GO%GO:0030029	ACTIN FILAMENT-BASED PROCESS%GO%GO:0030029		225	0.246967	1.19952	0.102823	0.329293	1	4015	tags=34%, list=25%, signal=45%
RUFFLE ORGANIZATION%GO%GO:0031529	RUFFLE ORGANIZATION%GO%GO:0031529		15	0.410665	1.19911	0.247312	0.329831	1	3359	tags=47%, list=21%, signal=59%
REGULATION OF CIRCADIAN RHYTHM%GO%GO:0042752	REGULATION OF CIRCADIAN RHYTHM%GO%GO:0042752		15	0.422369	1.1991	0.232704	0.329645	1	3836	tags=53%, list=24%, signal=70%
CELLULAR RESPONSE TO UV%GO%GO:0034644	CELLULAR RESPONSE TO UV%GO%GO:0034644		29	0.348211	1.19874	0.204255	0.330134	1	1198	tags=21%, list=8%, signal=22%
POSITIVE REGULATION OF ESTABLISHMENT OF PROTEIN LOCALIZATION TO PLASMA MEMBRANE%GO%GO:0090004	POSITIVE REGULATION OF ESTABLISHMENT OF PROTEIN LOCALIZATION TO PLASMA MEMBRANE%GO%GO:0090004		16	0.419713	1.19866	0.221519	0.330079	1	2289	tags=38%, list=15%, signal=44%
INTRINSIC APOPTOTIC SIGNALING PATHWAY IN RESPONSE TO DNA DAMAGE BY P53 CLASS MEDIATOR%GO%GO:0042771	INTRINSIC APOPTOTIC SIGNALING PATHWAY IN RESPONSE TO DNA DAMAGE BY P53 CLASS MEDIATOR%GO%GO:0042771		21	0.376286	1.19812	0.202151	0.33082	1	2042	tags=29%, list=13%, signal=33%
REGULATION OF CELL CYCLE%GO%GO:0051726	REGULATION OF CELL CYCLE%GO%GO:0051726		471	0.227153	1.19748	0.0376569	0.331749	1	3356	tags=27%, list=21%, signal=33%
NEGATIVE REGULATION OF CELL-SUBSTRATE ADHESION%GO%GO:0010812	NEGATIVE REGULATION OF CELL-SUBSTRATE ADHESION%GO%GO:0010812		23	0.377661	1.19747	0.220126	0.331579	1	3757	tags=43%, list=24%, signal=57%
REGULATION OF NEURON DIFFERENTIATION%GO%GO:0045664	REGULATION OF NEURON DIFFERENTIATION%GO%GO:0045664		144	0.260533	1.19599	0.100858	0.334004	1	2490	tags=20%, list=16%, signal=24%
POSITIVE REGULATION OF ALPHA-BETA T CELL ACTIVATION%GO%GO:0046635	POSITIVE REGULATION OF ALPHA-BETA T CELL ACTIVATION%GO%GO:0046635		24	0.369331	1.19579	0.211538	0.334173	1	4724	tags=42%, list=30%, signal=59%
G2/M TRANSITION OF MITOTIC CELL CYCLE%GO%GO:0000086	G2/M TRANSITION OF MITOTIC CELL CYCLE%GO%GO:0000086		112	0.270277	1.19572	0.138889	0.334104	1	2591	tags=23%, list=16%, signal=28%
REGULATION OF RECEPTOR BIOSYNTHETIC PROCESS%GO%GO:0010869	REGULATION OF RECEPTOR BIOSYNTHETIC PROCESS%GO%GO:0010869		16	0.417767	1.19568	0.232759	0.333986	1	2224	tags=31%, list=14%, signal=36%
POSITIVE REGULATION OF SMOOTH MUSCLE CELL PROLIFERATION%GO%GO:0048661	POSITIVE REGULATION OF SMOOTH MUSCLE CELL PROLIFERATION%GO%GO:0048661		17	0.404888	1.19542	0.25	0.334234	1	4891	tags=41%, list=31%, signal=60%
MITOTIC ANAPHASE%REACTOME%REACT_1275.2	MITOTIC ANAPHASE%REACTOME%REACT_1275.2		158	0.254501	1.19527	0.118257	0.334343	1	2513	tags=23%, list=16%, signal=27%
RNA POLYMERASE I TRANSCRIPTION TERMINATION%REACTOME%REACT_1074.1	RNA POLYMERASE I TRANSCRIPTION TERMINATION%REACTOME%REACT_1074.1		21	0.382417	1.19504	0.209746	0.334523	1	1677	tags=29%, list=11%, signal=32%
MEIOTIC SYNAPSIS%REACTOME%REACT_75792.1	MEIOTIC SYNAPSIS%REACTOME%REACT_75792.1		41	0.326505	1.19475	0.193277	0.334838	1	674	tags=15%, list=4%, signal=15%
ENDODERM FORMATION%GO%GO:0001706	ENDODERM FORMATION%GO%GO:0001706		15	0.42716	1.19465	0.225207	0.334823	1	3113	tags=40%, list=20%, signal=50%
BIOCARTA_PTDINS_PATHWAY%MSIGDB_C2%BIOCARTA_PTDINS_PATHWAY	BIOCARTA_PTDINS_PATHWAY%MSIGDB_C2%BIOCARTA_PTDINS_PATHWAY		23	0.383307	1.19427	0.217759	0.33524	1	1049	tags=22%, list=7%, signal=23%
PROTEIN PHOSPHATASE 2A BINDING%GO%GO:0051721	PROTEIN PHOSPHATASE 2A BINDING%GO%GO:0051721		16	0.418664	1.19426	0.243461	0.335056	1	2591	tags=31%, list=16%, signal=37%
REGULATION OF FIBROBLAST PROLIFERATION%GO%GO:0048145	REGULATION OF FIBROBLAST PROLIFERATION%GO%GO:0048145		40	0.322752	1.19373	0.180328	0.335766	1	1660	tags=23%, list=11%, signal=25%
O-LINKED GLYCOSYLATION OF MUCINS%REACTOME%REACT_115606.1	O-LINKED GLYCOSYLATION OF MUCINS%REACTOME%REACT_115606.1		46	0.312406	1.19312	0.192982	0.336649	1	3119	tags=30%, list=20%, signal=38%
HISTONE METHYLTRANSFERASE COMPLEX%GO%GO:0035097	HISTONE METHYLTRANSFERASE COMPLEX%GO%GO:0035097		56	0.311375	1.19308	0.192946	0.336522	1	1748	tags=27%, list=11%, signal=30%
SPHINGOLIPID METABOLIC PROCESS%GO%GO:0006665	SPHINGOLIPID METABOLIC PROCESS%GO%GO:0006665		86	0.280081	1.19293	0.150101	0.33659	1	1997	tags=21%, list=13%, signal=24%
EMBRYONIC AXIS SPECIFICATION%GO%GO:0000578	EMBRYONIC AXIS SPECIFICATION%GO%GO:0000578		15	0.423253	1.19196	0.257862	0.338141	1	3730	tags=40%, list=24%, signal=52%
CANONICAL WNT SIGNALING PATHWAY%PATHWAY INTERACTION DATABASE NCI-NATURE CURATED DATA%CANONICAL WNT SIGNALING PATHWAY	CANONICAL WNT SIGNALING PATHWAY%PATHWAY INTERACTION DATABASE NCI-NATURE CURATED DATA%CANONICAL WNT SIGNALING PATHWAY		19	0.395332	1.19189	0.207921	0.338077	1	1850	tags=32%, list=12%, signal=36%
MYELOID LEUKOCYTE DIFFERENTIATION%GO%GO:0002573	MYELOID LEUKOCYTE DIFFERENTIATION%GO%GO:0002573		35	0.332106	1.19165	0.191898	0.338277	1	4663	tags=46%, list=30%, signal=65%
ANTIGEN PROCESSING AND PRESENTATION OF PEPTIDE ANTIGEN VIA MHC CLASS II%GO%GO:0002495	ANTIGEN PROCESSING AND PRESENTATION OF PEPTIDE ANTIGEN VIA MHC CLASS II%GO%GO:0002495		84	0.280816	1.19147	0.15625	0.338403	1	3590	tags=33%, list=23%, signal=43%
BIOCARTA_RELA_PATHWAY%MSIGDB_C2%BIOCARTA_RELA_PATHWAY	BIOCARTA_RELA_PATHWAY%MSIGDB_C2%BIOCARTA_RELA_PATHWAY		16	0.411022	1.19094	0.231358	0.339136	1	2312	tags=31%, list=15%, signal=37%
BIOCARTA_RAS_PATHWAY%MSIGDB_C2%BIOCARTA_RAS_PATHWAY	BIOCARTA_RAS_PATHWAY%MSIGDB_C2%BIOCARTA_RAS_PATHWAY		23	0.377083	1.1908	0.233051	0.339183	1	2712	tags=39%, list=17%, signal=47%
REGULATION OF PROTEIN SERINE/THREONINE KINASE ACTIVITY%GO%GO:0071900	REGULATION OF PROTEIN SERINE/THREONINE KINASE ACTIVITY%GO%GO:0071900		247	0.240692	1.19033	0.0769231	0.339842	1	3705	tags=31%, list=24%, signal=40%
POSITIVE REGULATION OF IMMUNE EFFECTOR PROCESS%GO%GO:0002699	POSITIVE REGULATION OF IMMUNE EFFECTOR PROCESS%GO%GO:0002699		52	0.313772	1.18955	0.175476	0.341075	1	4651	tags=44%, list=30%, signal=63%
I-KAPPAB KINASE/NF-KAPPAB CASCADE%GO%GO:0007249	I-KAPPAB KINASE/NF-KAPPAB CASCADE%GO%GO:0007249		40	0.326732	1.18952	0.183983	0.340935	1	2661	tags=30%, list=17%, signal=36%
PDZ DOMAIN BINDING%GO%GO:0030165	PDZ DOMAIN BINDING%GO%GO:0030165		44	0.318045	1.1894	0.180873	0.340984	1	1939	tags=18%, list=12%, signal=21%
POSITIVE REGULATION OF MITOTIC CELL CYCLE%GO%GO:0045931	POSITIVE REGULATION OF MITOTIC CELL CYCLE%GO%GO:0045931		24	0.365945	1.18904	0.219713	0.341458	1	2181	tags=25%, list=14%, signal=29%
TGF-BETA RECEPTOR SIGNALING ACTIVATES SMADS%REACTOME%REACT_120850.3	TGF-BETA RECEPTOR SIGNALING ACTIVATES SMADS%REACTOME%REACT_120850.3		28	0.359181	1.189	0.218062	0.341332	1	2424	tags=32%, list=15%, signal=38%
POSITIVE REGULATION OF CELL DEVELOPMENT%GO%GO:0010720	POSITIVE REGULATION OF CELL DEVELOPMENT%GO%GO:0010720		78	0.283865	1.18886	0.150743	0.341358	1	4070	tags=35%, list=26%, signal=46%
MEDIATOR COMPLEX%GO%GO:0016592	MEDIATOR COMPLEX%GO%GO:0016592		23	0.372765	1.18873	0.230603	0.341402	1	1969	tags=35%, list=13%, signal=40%
ANTIGEN PROCESSING AND PRESENTATION OF EXOGENOUS PEPTIDE ANTIGEN VIA MHC CLASS II%GO%GO:0019886	ANTIGEN PROCESSING AND PRESENTATION OF EXOGENOUS PEPTIDE ANTIGEN VIA MHC CLASS II%GO%GO:0019886		84	0.280816	1.18849	0.158228	0.341613	1	3590	tags=33%, list=23%, signal=43%
ENDOSOMAL PART%GO%GO:0044440	ENDOSOMAL PART%GO%GO:0044440		142	0.259818	1.18844	0.135802	0.341509	1	3499	tags=30%, list=22%, signal=39%
GTP BINDING%GO%GO:0005525	GTP BINDING%GO%GO:0005525		75	0.291302	1.18806	0.165236	0.341989	1	3039	tags=29%, list=19%, signal=36%
DIVALENT INORGANIC CATION TRANSMEMBRANE TRANSPORTER ACTIVITY%GO%GO:0072509	DIVALENT INORGANIC CATION TRANSMEMBRANE TRANSPORTER ACTIVITY%GO%GO:0072509		71	0.298586	1.18778	0.181263	0.342317	1	3152	tags=28%, list=20%, signal=35%
DOWNSTREAM SIGNALING IN NAÔøΩVE CD8+ T CELLS%PATHWAY INTERACTION DATABASE NCI-NATURE CURATED DATA%DOWNSTREAM SIGNALING IN NAÔøΩVE CD8+ T CELLS	DOWNSTREAM SIGNALING IN NAÔøΩVE CD8+ T CELLS%PATHWAY INTERACTION DATABASE NCI-NATURE CURATED DATA%DOWNSTREAM SIGNALING IN NAÔøΩVE CD8+ T CELLS		50	0.311071	1.18775	0.171975	0.342183	1	2008	tags=20%, list=13%, signal=23%
CYTOPLASMIC SEQUESTERING OF PROTEIN%GO%GO:0051220	CYTOPLASMIC SEQUESTERING OF PROTEIN%GO%GO:0051220		17	0.406092	1.18752	0.242678	0.342406	1	1773	tags=29%, list=11%, signal=33%
MYELINATION%GO%GO:0042552	MYELINATION%GO%GO:0042552		24	0.371139	1.18739	0.211881	0.342443	1	1939	tags=17%, list=12%, signal=19%
PROTEIN POLYUBIQUITINATION%GO%GO:0000209	PROTEIN POLYUBIQUITINATION%GO%GO:0000209		147	0.257198	1.18738	0.122449	0.342256	1	2495	tags=26%, list=16%, signal=30%
REGULATION OF CARBOHYDRATE METABOLIC PROCESS%GO%GO:0006109	REGULATION OF CARBOHYDRATE METABOLIC PROCESS%GO%GO:0006109		65	0.292634	1.18705	0.173228	0.342643	1	2312	tags=23%, list=15%, signal=27%
CELLULAR RESPONSE TO OXYGEN LEVELS%GO%GO:0071453	CELLULAR RESPONSE TO OXYGEN LEVELS%GO%GO:0071453		57	0.303207	1.18704	0.186047	0.34246	1	2132	tags=23%, list=14%, signal=26%
POSITIVE REGULATION OF LYMPHOCYTE ACTIVATION%GO%GO:0051251	POSITIVE REGULATION OF LYMPHOCYTE ACTIVATION%GO%GO:0051251		137	0.256908	1.1861	0.138	0.343935	1	4752	tags=37%, list=30%, signal=53%
REGULATION OF CELL PROJECTION ORGANIZATION%GO%GO:0031344	REGULATION OF CELL PROJECTION ORGANIZATION%GO%GO:0031344		145	0.258838	1.18569	0.130719	0.344511	1	2373	tags=19%, list=15%, signal=23%
TAK1 ACTIVATES NFKB BY PHOSPHORYLATION AND ACTIVATION OF IKKS COMPLEX%REACTOME%REACT_21281.5	TAK1 ACTIVATES NFKB BY PHOSPHORYLATION AND ACTIVATION OF IKKS COMPLEX%REACTOME%REACT_21281.5		23	0.377798	1.1854	0.218415	0.344827	1	3381	tags=48%, list=21%, signal=61%
ANTIGEN PROCESSING AND PRESENTATION OF PEPTIDE OR POLYSACCHARIDE ANTIGEN VIA MHC CLASS II%GO%GO:0002504	ANTIGEN PROCESSING AND PRESENTATION OF PEPTIDE OR POLYSACCHARIDE ANTIGEN VIA MHC CLASS II%GO%GO:0002504		84	0.280816	1.1854	0.16318	0.344633	1	3590	tags=33%, list=23%, signal=43%
SIGNAL SEQUENCE BINDING%GO%GO:0005048	SIGNAL SEQUENCE BINDING%GO%GO:0005048		17	0.402209	1.18503	0.260486	0.345086	1	2887	tags=29%, list=18%, signal=36%
CELLULAR CARBOHYDRATE BIOSYNTHETIC PROCESS%GO%GO:0034637	CELLULAR CARBOHYDRATE BIOSYNTHETIC PROCESS%GO%GO:0034637		17	0.406715	1.18501	0.249467	0.344923	1	3142	tags=35%, list=20%, signal=44%
SPINDLE CHECKPOINT%GO%GO:0031577	SPINDLE CHECKPOINT%GO%GO:0031577		33	0.342136	1.1848	0.223361	0.34512	1	904	tags=21%, list=6%, signal=22%
ST_GA12_PATHWAY%MSIGDB_C2%ST_GA12_PATHWAY	ST_GA12_PATHWAY%MSIGDB_C2%ST_GA12_PATHWAY		21	0.386709	1.18461	0.191176	0.345268	1	2621	tags=29%, list=17%, signal=34%
IL8- AND CXCR2-MEDIATED SIGNALING EVENTS%PATHWAY INTERACTION DATABASE NCI-NATURE CURATED DATA%IL8- AND CXCR2-MEDIATED SIGNALING EVENTS	IL8- AND CXCR2-MEDIATED SIGNALING EVENTS%PATHWAY INTERACTION DATABASE NCI-NATURE CURATED DATA%IL8- AND CXCR2-MEDIATED SIGNALING EVENTS		31	0.348584	1.18459	0.197154	0.345116	1	3660	tags=39%, list=23%, signal=50%
ORGANELLE TRANSPORT ALONG MICROTUBULE%GO%GO:0072384	ORGANELLE TRANSPORT ALONG MICROTUBULE%GO%GO:0072384		21	0.381603	1.18454	0.233266	0.344998	1	1582	tags=33%, list=10%, signal=37%
NEGATIVE REGULATION OF MYELOID LEUKOCYTE DIFFERENTIATION%GO%GO:0002762	NEGATIVE REGULATION OF MYELOID LEUKOCYTE DIFFERENTIATION%GO%GO:0002762		19	0.39027	1.1841	0.256311	0.345637	1	3257	tags=32%, list=21%, signal=40%
PYRUVATE METABOLISM AND CITRIC ACID (TCA) CYCLE%REACTOME%REACT_1046.4	PYRUVATE METABOLISM AND CITRIC ACID (TCA) CYCLE%REACTOME%REACT_1046.4		39	0.327383	1.18327	0.178947	0.346892	1	2845	tags=33%, list=18%, signal=41%
ION CHANNEL TRANSPORT%REACTOME%REACT_25300.3	ION CHANNEL TRANSPORT%REACTOME%REACT_25300.3		87	0.279204	1.18313	0.160825	0.346961	1	835	tags=10%, list=5%, signal=11%
T CELL ACTIVATION%GO%GO:0042110	T CELL ACTIVATION%GO%GO:0042110		83	0.282699	1.18284	0.151709	0.347271	1	4302	tags=31%, list=27%, signal=43%
CELL FATE COMMITMENT%GO%GO:0045165	CELL FATE COMMITMENT%GO%GO:0045165		73	0.2895	1.18249	0.18259	0.347723	1	2768	tags=25%, list=18%, signal=30%
ARF6 DOWNSTREAM PATHWAY%PATHWAY INTERACTION DATABASE NCI-NATURE CURATED DATA%ARF6 DOWNSTREAM PATHWAY	ARF6 DOWNSTREAM PATHWAY%PATHWAY INTERACTION DATABASE NCI-NATURE CURATED DATA%ARF6 DOWNSTREAM PATHWAY		15	0.410351	1.18179	0.244048	0.348764	1	3122	tags=40%, list=20%, signal=50%
MUSCLE FIBER DEVELOPMENT%GO%GO:0048747	MUSCLE FIBER DEVELOPMENT%GO%GO:0048747		16	0.415491	1.18085	0.236626	0.350309	1	2094	tags=25%, list=13%, signal=29%
NUCLEAR RECEPTOR TRANSCRIPTION PATHWAY%REACTOME%REACT_15525.4	NUCLEAR RECEPTOR TRANSCRIPTION PATHWAY%REACTOME%REACT_15525.4		34	0.333144	1.18026	0.207392	0.351186	1	3277	tags=32%, list=21%, signal=41%
MITOTIC METAPHASE AND ANAPHASE%REACTOME%REACT_150314.1	MITOTIC METAPHASE AND ANAPHASE%REACTOME%REACT_150314.1		159	0.253439	1.17985	0.114919	0.351728	1	2513	tags=23%, list=16%, signal=27%
ROLE OF PHOSPHOLIPIDS IN PHAGOCYTOSIS%REACTOME%REACT_160158.1	ROLE OF PHOSPHOLIPIDS IN PHAGOCYTOSIS%REACTOME%REACT_160158.1		21	0.384183	1.17958	0.22766	0.35203	1	4016	tags=52%, list=26%, signal=70%
POSTSYNAPTIC MEMBRANE%GO%GO:0045211	POSTSYNAPTIC MEMBRANE%GO%GO:0045211		21	0.385234	1.17958	0.232258	0.351834	1	1144	tags=19%, list=7%, signal=21%
ESTABLISHMENT OF ORGANELLE LOCALIZATION%GO%GO:0051656	ESTABLISHMENT OF ORGANELLE LOCALIZATION%GO%GO:0051656		83	0.285586	1.17922	0.184154	0.352295	1	3258	tags=33%, list=21%, signal=41%
REGULATION OF LYMPHOCYTE PROLIFERATION%GO%GO:0050670	REGULATION OF LYMPHOCYTE PROLIFERATION%GO%GO:0050670		72	0.291244	1.1784	0.18125	0.353579	1	4034	tags=29%, list=26%, signal=39%
MICROTUBULE-BASED TRANSPORT%GO%GO:0010970	MICROTUBULE-BASED TRANSPORT%GO%GO:0010970		46	0.317491	1.17833	0.202	0.353487	1	1905	tags=26%, list=12%, signal=30%
NEGATIVE REGULATION OF CELL PROLIFERATION%GO%GO:0008285	NEGATIVE REGULATION OF CELL PROLIFERATION%GO%GO:0008285		314	0.233459	1.17796	0.0862832	0.353971	1	3867	tags=28%, list=25%, signal=37%
REGULATION OF CELLULAR CARBOHYDRATE METABOLIC PROCESS%GO%GO:0010675	REGULATION OF CELLULAR CARBOHYDRATE METABOLIC PROCESS%GO%GO:0010675		62	0.295058	1.17794	0.185484	0.353801	1	2224	tags=23%, list=14%, signal=26%
DEGRADATION OF BETA CATENIN%PATHWAY INTERACTION DATABASE NCI-NATURE CURATED DATA%DEGRADATION OF BETA CATENIN	DEGRADATION OF BETA CATENIN%PATHWAY INTERACTION DATABASE NCI-NATURE CURATED DATA%DEGRADATION OF BETA CATENIN		17	0.403225	1.1778	0.229122	0.353861	1	1708	tags=29%, list=11%, signal=33%
POST NMDA RECEPTOR ACTIVATION EVENTS%REACTOME%REACT_20593.2	POST NMDA RECEPTOR ACTIVATION EVENTS%REACTOME%REACT_20593.2		31	0.344144	1.17773	0.217923	0.353798	1	2228	tags=23%, list=14%, signal=26%
GNRH SIGNALING PATHWAY%KEGG%HSA04912	GNRH SIGNALING PATHWAY%KEGG%HSA04912		83	0.282676	1.17745	0.17284	0.354127	1	2621	tags=22%, list=17%, signal=26%
CALCIUM-DEPENDENT PHOSPHOLIPID BINDING%GO%GO:0005544	CALCIUM-DEPENDENT PHOSPHOLIPID BINDING%GO%GO:0005544		16	0.403024	1.17727	0.240848	0.354242	1	3535	tags=50%, list=22%, signal=64%
PHOSPHATIDYLINOSITOL METABOLIC PROCESS%GO%GO:0046488	PHOSPHATIDYLINOSITOL METABOLIC PROCESS%GO%GO:0046488		110	0.270229	1.17721	0.16269	0.354167	1	3237	tags=30%, list=21%, signal=37%
IL8- AND CXCR1-MEDIATED SIGNALING EVENTS%PATHWAY INTERACTION DATABASE NCI-NATURE CURATED DATA%IL8- AND CXCR1-MEDIATED SIGNALING EVENTS	IL8- AND CXCR1-MEDIATED SIGNALING EVENTS%PATHWAY INTERACTION DATABASE NCI-NATURE CURATED DATA%IL8- AND CXCR1-MEDIATED SIGNALING EVENTS		25	0.367052	1.17716	0.213389	0.35404	1	2885	tags=32%, list=18%, signal=39%
MODIFICATION OF MORPHOLOGY OR PHYSIOLOGY OF OTHER ORGANISM INVOLVED IN SYMBIOTIC INTERACTION%GO%GO:0051817	MODIFICATION OF MORPHOLOGY OR PHYSIOLOGY OF OTHER ORGANISM INVOLVED IN SYMBIOTIC INTERACTION%GO%GO:0051817		29	0.343123	1.17674	0.228395	0.354652	1	695	tags=17%, list=4%, signal=18%
BIOCARTA_TID_PATHWAY%MSIGDB_C2%BIOCARTA_TID_PATHWAY	BIOCARTA_TID_PATHWAY%MSIGDB_C2%BIOCARTA_TID_PATHWAY		18	0.392855	1.17666	0.253608	0.354615	1	3048	tags=22%, list=19%, signal=28%
PROPANOATE METABOLISM%KEGG%HSA00640	PROPANOATE METABOLISM%KEGG%HSA00640		30	0.344873	1.17533	0.229614	0.356906	1	4275	tags=47%, list=27%, signal=64%
REGULATION OF ACTIN CYTOSKELETON ORGANIZATION%GO%GO:0032956	REGULATION OF ACTIN CYTOSKELETON ORGANIZATION%GO%GO:0032956		110	0.265611	1.17515	0.160793	0.357086	1	1626	tags=15%, list=10%, signal=17%
WNT SIGNALING NETWORK%PATHWAY INTERACTION DATABASE NCI-NATURE CURATED DATA%WNT SIGNALING NETWORK	WNT SIGNALING NETWORK%PATHWAY INTERACTION DATABASE NCI-NATURE CURATED DATA%WNT SIGNALING NETWORK		24	0.364372	1.17496	0.226069	0.357186	1	4214	tags=29%, list=27%, signal=40%
IKK COMPLEX RECRUITMENT MEDIATED BY RIP1%REACTOME%REACT_25374.4	IKK COMPLEX RECRUITMENT MEDIATED BY RIP1%REACTOME%REACT_25374.4		24	0.366184	1.17495	0.230108	0.357005	1	2248	tags=29%, list=14%, signal=34%
SIG_BCR_SIGNALING_PATHWAY%MSIGDB_C2%SIG_BCR_SIGNALING_PATHWAY	SIG_BCR_SIGNALING_PATHWAY%MSIGDB_C2%SIG_BCR_SIGNALING_PATHWAY		46	0.312032	1.1747	0.231263	0.357277	1	4034	tags=37%, list=26%, signal=50%
RESPONSE TO ALCOHOL%GO%GO:0097305	RESPONSE TO ALCOHOL%GO%GO:0097305		51	0.30398	1.17429	0.19469	0.357815	1	2457	tags=27%, list=16%, signal=32%
REGULATION OF ADAPTIVE IMMUNE RESPONSE%GO%GO:0002819	REGULATION OF ADAPTIVE IMMUNE RESPONSE%GO%GO:0002819		50	0.305271	1.174	0.191358	0.358156	1	4238	tags=38%, list=27%, signal=52%
POSITIVE REGULATION OF MULTICELLULAR ORGANISMAL PROCESS%GO%GO:0051240	POSITIVE REGULATION OF MULTICELLULAR ORGANISMAL PROCESS%GO%GO:0051240		259	0.233933	1.17391	0.0774487	0.358147	1	4011	tags=28%, list=25%, signal=37%
BAF-TYPE COMPLEX%GO%GO:0090544	BAF-TYPE COMPLEX%GO%GO:0090544		15	0.415654	1.17373	0.245868	0.358297	1	1743	tags=33%, list=11%, signal=37%
G-PROTEIN COUPLED CHEMOATTRACTANT RECEPTOR ACTIVITY%GO%GO:0001637	G-PROTEIN COUPLED CHEMOATTRACTANT RECEPTOR ACTIVITY%GO%GO:0001637		15	0.408624	1.17313	0.262729	0.359219	1	5043	tags=60%, list=32%, signal=88%
PLATELET ACTIVATION%GO%GO:0030168	PLATELET ACTIVATION%GO%GO:0030168		178	0.248821	1.17287	0.133475	0.359482	1	3733	tags=27%, list=24%, signal=35%
SYNDECAN-3-MEDIATED SIGNALING EVENTS%PATHWAY INTERACTION DATABASE NCI-NATURE CURATED DATA%SYNDECAN-3-MEDIATED SIGNALING EVENTS	SYNDECAN-3-MEDIATED SIGNALING EVENTS%PATHWAY INTERACTION DATABASE NCI-NATURE CURATED DATA%SYNDECAN-3-MEDIATED SIGNALING EVENTS		16	0.402764	1.1727	0.259332	0.359601	1	4634	tags=44%, list=29%, signal=62%
ENDOTHELINS%PATHWAY INTERACTION DATABASE NCI-NATURE CURATED DATA%ENDOTHELINS	ENDOTHELINS%PATHWAY INTERACTION DATABASE NCI-NATURE CURATED DATA%ENDOTHELINS		61	0.293149	1.17204	0.195833	0.360661	1	2391	tags=21%, list=15%, signal=25%
BIOCARTA_HDAC_PATHWAY%MSIGDB_C2%BIOCARTA_HDAC_PATHWAY	BIOCARTA_HDAC_PATHWAY%MSIGDB_C2%BIOCARTA_HDAC_PATHWAY		28	0.35113	1.17189	0.233546	0.360788	1	1636	tags=21%, list=10%, signal=24%
NEGATIVE REGULATION OF NEUROGENESIS%GO%GO:0050768	NEGATIVE REGULATION OF NEUROGENESIS%GO%GO:0050768		32	0.340564	1.17162	0.2	0.361092	1	2319	tags=25%, list=15%, signal=29%
CHOLINERGIC SYNAPSE%KEGG%HSA04725	CHOLINERGIC SYNAPSE%KEGG%HSA04725		92	0.274682	1.17125	0.148374	0.361521	1	2204	tags=18%, list=14%, signal=21%
B CELL ACTIVATION%REACTOME%REACT_118773.4	B CELL ACTIVATION%REACTOME%REACT_118773.4		162	0.249644	1.17116	0.128257	0.361489	1	4033	tags=35%, list=26%, signal=47%
APPENDAGE DEVELOPMENT%GO%GO:0048736	APPENDAGE DEVELOPMENT%GO%GO:0048736		45	0.316847	1.17115	0.222958	0.361299	1	3802	tags=36%, list=24%, signal=47%
NEGATIVE REGULATION OF CELL CYCLE%GO%GO:0045786	NEGATIVE REGULATION OF CELL CYCLE%GO%GO:0045786		186	0.246964	1.17094	0.120763	0.361492	1	3339	tags=30%, list=21%, signal=38%
CYTOSKELETON-DEPENDENT INTRACELLULAR TRANSPORT%GO%GO:0030705	CYTOSKELETON-DEPENDENT INTRACELLULAR TRANSPORT%GO%GO:0030705		51	0.30262	1.17026	0.211155	0.362507	1	1905	tags=24%, list=12%, signal=27%
TERMINATION OF RNA POLYMERASE I TRANSCRIPTION%GO%GO:0006363	TERMINATION OF RNA POLYMERASE I TRANSCRIPTION%GO%GO:0006363		21	0.382417	1.16985	0.25	0.363072	1	1677	tags=29%, list=11%, signal=32%
INTERFERON-GAMMA-MEDIATED SIGNALING PATHWAY%GO%GO:0060333	INTERFERON-GAMMA-MEDIATED SIGNALING PATHWAY%GO%GO:0060333		62	0.290378	1.16982	0.201663	0.362944	1	3932	tags=32%, list=25%, signal=43%
NEGATIVE REGULATION OF STEROID METABOLIC PROCESS%GO%GO:0045939	NEGATIVE REGULATION OF STEROID METABOLIC PROCESS%GO%GO:0045939		15	0.410476	1.16976	0.245077	0.362852	1	4061	tags=53%, list=26%, signal=72%
POSITIVE REGULATION OF CHROMOSOME ORGANIZATION%GO%GO:2001252	POSITIVE REGULATION OF CHROMOSOME ORGANIZATION%GO%GO:2001252		35	0.329926	1.16936	0.212302	0.36336	1	2495	tags=23%, list=16%, signal=27%
REGULATION OF INTERLEUKIN-8 PRODUCTION%GO%GO:0032677	REGULATION OF INTERLEUKIN-8 PRODUCTION%GO%GO:0032677		28	0.35432	1.16895	0.233405	0.363926	1	4326	tags=46%, list=27%, signal=64%
MAGNESIUM ION BINDING%GO%GO:0000287	MAGNESIUM ION BINDING%GO%GO:0000287		94	0.273228	1.1688	0.164	0.364014	1	3479	tags=32%, list=22%, signal=41%
POSITIVE REGULATION OF LIPASE ACTIVITY%GO%GO:0060193	POSITIVE REGULATION OF LIPASE ACTIVITY%GO%GO:0060193		65	0.293883	1.1687	0.192385	0.363991	1	4489	tags=40%, list=29%, signal=56%
METANEPHROS DEVELOPMENT%GO%GO:0001656	METANEPHROS DEVELOPMENT%GO%GO:0001656		36	0.33349	1.16831	0.210177	0.364565	1	3931	tags=28%, list=25%, signal=37%
CHROMOSOME MAINTENANCE%REACTOME%REACT_22172.2	CHROMOSOME MAINTENANCE%REACTOME%REACT_22172.2		87	0.271617	1.16785	0.161885	0.365212	1	2513	tags=21%, list=16%, signal=24%
DIOL METABOLIC PROCESS%GO%GO:0034311	DIOL METABOLIC PROCESS%GO%GO:0034311		18	0.383822	1.16776	0.248447	0.365152	1	1997	tags=22%, list=13%, signal=25%
REGULATION OF TOLL-LIKE RECEPTOR SIGNALING PATHWAY%GO%GO:0034121	REGULATION OF TOLL-LIKE RECEPTOR SIGNALING PATHWAY%GO%GO:0034121		20	0.379181	1.16748	0.229787	0.365476	1	4113	tags=55%, list=26%, signal=74%
EXONUCLEASE ACTIVITY%GO%GO:0004527	EXONUCLEASE ACTIVITY%GO%GO:0004527		48	0.307053	1.16709	0.192913	0.366038	1	2393	tags=29%, list=15%, signal=34%
LIMB DEVELOPMENT%GO%GO:0060173	LIMB DEVELOPMENT%GO%GO:0060173		45	0.316847	1.16679	0.209979	0.366391	1	3802	tags=36%, list=24%, signal=47%
CELLULAR GLUCAN METABOLIC PROCESS%GO%GO:0006073	CELLULAR GLUCAN METABOLIC PROCESS%GO%GO:0006073		25	0.361833	1.16666	0.239216	0.366428	1	1846	tags=20%, list=12%, signal=23%
NEGATIVE REGULATION OF INTRACELLULAR PROTEIN KINASE CASCADE%GO%GO:0010741	NEGATIVE REGULATION OF INTRACELLULAR PROTEIN KINASE CASCADE%GO%GO:0010741		109	0.264166	1.1666	0.165254	0.366328	1	4708	tags=45%, list=30%, signal=64%
POSITIVE REGULATION OF INTERLEUKIN-8 PRODUCTION%GO%GO:0032757	POSITIVE REGULATION OF INTERLEUKIN-8 PRODUCTION%GO%GO:0032757		15	0.422757	1.16637	0.244856	0.366559	1	4938	tags=60%, list=31%, signal=87%
BIOCARTA_WNT_PATHWAY%MSIGDB_C2%BIOCARTA_WNT_PATHWAY	BIOCARTA_WNT_PATHWAY%MSIGDB_C2%BIOCARTA_WNT_PATHWAY		24	0.362594	1.16616	0.216102	0.366772	1	1971	tags=29%, list=13%, signal=33%
PROGESTERONE-MEDIATED OOCYTE MATURATION%KEGG%HSA04914	PROGESTERONE-MEDIATED OOCYTE MATURATION%KEGG%HSA04914		82	0.278312	1.16581	0.181818	0.367263	1	2008	tags=20%, list=13%, signal=22%
CYTOPLASMIC PATTERN RECOGNITION RECEPTOR SIGNALING PATHWAY%GO%GO:0002753	CYTOPLASMIC PATTERN RECOGNITION RECEPTOR SIGNALING PATHWAY%GO%GO:0002753		30	0.339818	1.1654	0.245726	0.367877	1	3331	tags=43%, list=21%, signal=55%
CELL BODY%GO%GO:0044297	CELL BODY%GO%GO:0044297		50	0.309463	1.16523	0.198783	0.368	1	2509	tags=22%, list=16%, signal=26%
REGULATION OF GENE EXPRESSION, EPIGENETIC%GO%GO:0040029	REGULATION OF GENE EXPRESSION, EPIGENETIC%GO%GO:0040029		93	0.275534	1.16493	0.169422	0.368385	1	2148	tags=23%, list=14%, signal=26%
GLYCOGEN METABOLIC PROCESS%GO%GO:0005977	GLYCOGEN METABOLIC PROCESS%GO%GO:0005977		24	0.362859	1.1644	0.241015	0.369163	1	1846	tags=21%, list=12%, signal=24%
LIGAND-ACTIVATED SEQUENCE-SPECIFIC DNA BINDING RNA POLYMERASE II TRANSCRIPTION FACTOR ACTIVITY%GO%GO:0004879	LIGAND-ACTIVATED SEQUENCE-SPECIFIC DNA BINDING RNA POLYMERASE II TRANSCRIPTION FACTOR ACTIVITY%GO%GO:0004879		26	0.356747	1.16429	0.242553	0.369163	1	2457	tags=31%, list=16%, signal=36%
ENDOCARDIAL CUSHION DEVELOPMENT%GO%GO:0003197	ENDOCARDIAL CUSHION DEVELOPMENT%GO%GO:0003197		16	0.403563	1.16398	0.248521	0.369509	1	3680	tags=44%, list=23%, signal=57%
REGULATION OF NERVOUS SYSTEM DEVELOPMENT%GO%GO:0051960	REGULATION OF NERVOUS SYSTEM DEVELOPMENT%GO%GO:0051960		194	0.240503	1.16319	0.119403	0.370847	1	2373	tags=18%, list=15%, signal=21%
CELLULAR RESPONSE TO LIGHT STIMULUS%GO%GO:0071482	CELLULAR RESPONSE TO LIGHT STIMULUS%GO%GO:0071482		31	0.331917	1.16312	0.226611	0.370777	1	1198	tags=19%, list=8%, signal=21%
DIRECT P53 EFFECTORS%PATHWAY INTERACTION DATABASE NCI-NATURE CURATED DATA%DIRECT P53 EFFECTORS	DIRECT P53 EFFECTORS%PATHWAY INTERACTION DATABASE NCI-NATURE CURATED DATA%DIRECT P53 EFFECTORS		133	0.254943	1.16253	0.162325	0.37171	1	2572	tags=21%, list=16%, signal=25%
ENDODEOXYRIBONUCLEASE ACTIVITY%GO%GO:0004520	ENDODEOXYRIBONUCLEASE ACTIVITY%GO%GO:0004520		19	0.383186	1.16251	0.272545	0.371545	1	2233	tags=32%, list=14%, signal=37%
REGULATION OF ALPHA-BETA T CELL ACTIVATION%GO%GO:0046634	REGULATION OF ALPHA-BETA T CELL ACTIVATION%GO%GO:0046634		30	0.336327	1.16236	0.244161	0.371657	1	4724	tags=37%, list=30%, signal=52%
REGULATION OF INTERFERON-GAMMA-MEDIATED SIGNALING PATHWAY%GO%GO:0060334	REGULATION OF INTERFERON-GAMMA-MEDIATED SIGNALING PATHWAY%GO%GO:0060334		21	0.371006	1.16206	0.258727	0.371985	1	1577	tags=24%, list=10%, signal=26%
RESPONSE TO OXYGEN LEVELS%GO%GO:0070482	RESPONSE TO OXYGEN LEVELS%GO%GO:0070482		100	0.26737	1.16186	0.173038	0.372168	1	3228	tags=26%, list=20%, signal=32%
CYTOSOLIC SENSORS OF PATHOGEN-ASSOCIATED DNA%REACTOME%REACT_118823.2	CYTOSOLIC SENSORS OF PATHOGEN-ASSOCIATED DNA%REACTOME%REACT_118823.2		26	0.3528	1.16131	0.234694	0.372966	1	2312	tags=31%, list=15%, signal=36%
DENDRITE%GO%GO:0030425	DENDRITE%GO%GO:0030425		93	0.270944	1.1613	0.180361	0.372785	1	1577	tags=16%, list=10%, signal=18%
MHC CLASS II ANTIGEN PRESENTATION%REACTOME%REACT_121399.2	MHC CLASS II ANTIGEN PRESENTATION%REACTOME%REACT_121399.2		95	0.269124	1.1612	0.190789	0.372784	1	3590	tags=32%, list=23%, signal=41%
ANATOMICAL STRUCTURE FORMATION INVOLVED IN MORPHOGENESIS%GO%GO:0048646	ANATOMICAL STRUCTURE FORMATION INVOLVED IN MORPHOGENESIS%GO%GO:0048646		307	0.228448	1.16031	0.0929752	0.374352	1	3839	tags=27%, list=24%, signal=35%
ACTIN FILAMENT-BASED MOVEMENT%GO%GO:0030048	ACTIN FILAMENT-BASED MOVEMENT%GO%GO:0030048		33	0.332745	1.1601	0.235656	0.374584	1	3775	tags=36%, list=24%, signal=48%
POSITIVE REGULATION OF PROTEIN TYROSINE KINASE ACTIVITY%GO%GO:0061098	POSITIVE REGULATION OF PROTEIN TYROSINE KINASE ACTIVITY%GO%GO:0061098		19	0.379988	1.15993	0.256959	0.374718	1	3836	tags=42%, list=24%, signal=56%
RECEPTOR SIGNALING PROTEIN SERINE/THREONINE KINASE ACTIVITY%GO%GO:0004702	RECEPTOR SIGNALING PROTEIN SERINE/THREONINE KINASE ACTIVITY%GO%GO:0004702		27	0.350601	1.15908	0.220884	0.376085	1	1605	tags=26%, list=10%, signal=29%
POSITIVE REGULATION OF MESENCHYMAL CELL PROLIFERATION%GO%GO:0002053	POSITIVE REGULATION OF MESENCHYMAL CELL PROLIFERATION%GO%GO:0002053		17	0.393577	1.15801	0.283465	0.377937	1	4835	tags=35%, list=31%, signal=51%
SIGNALING EVENTS MEDIATED BY PRL%PATHWAY INTERACTION DATABASE NCI-NATURE CURATED DATA%SIGNALING EVENTS MEDIATED BY PRL	SIGNALING EVENTS MEDIATED BY PRL%PATHWAY INTERACTION DATABASE NCI-NATURE CURATED DATA%SIGNALING EVENTS MEDIATED BY PRL		23	0.373462	1.15796	0.273118	0.377823	1	1918	tags=26%, list=12%, signal=30%
TISSUE DEVELOPMENT%GO%GO:0009888	TISSUE DEVELOPMENT%GO%GO:0009888		440	0.220699	1.15794	0.07431	0.377661	1	3959	tags=27%, list=25%, signal=35%
RNA DEGRADATION%KEGG%HSA03018	RNA DEGRADATION%KEGG%HSA03018		68	0.283556	1.15756	0.191753	0.378173	1	2239	tags=26%, list=14%, signal=31%
REGULATION OF RETINOBLASTOMA PROTEIN%PATHWAY INTERACTION DATABASE NCI-NATURE CURATED DATA%REGULATION OF RETINOBLASTOMA PROTEIN	REGULATION OF RETINOBLASTOMA PROTEIN%PATHWAY INTERACTION DATABASE NCI-NATURE CURATED DATA%REGULATION OF RETINOBLASTOMA PROTEIN		61	0.29462	1.15746	0.220619	0.378177	1	1971	tags=21%, list=13%, signal=24%
INTERNAL PROTEIN AMINO ACID ACETYLATION%GO%GO:0006475	INTERNAL PROTEIN AMINO ACID ACETYLATION%GO%GO:0006475		75	0.279156	1.15677	0.203285	0.379333	1	2574	tags=28%, list=16%, signal=33%
SPROUTING ANGIOGENESIS%GO%GO:0002040	SPROUTING ANGIOGENESIS%GO%GO:0002040		30	0.335466	1.15641	0.233068	0.379816	1	3753	tags=40%, list=24%, signal=52%
TRANSFERASE ACTIVITY, TRANSFERRING HEXOSYL GROUPS%GO%GO:0016758	TRANSFERASE ACTIVITY, TRANSFERRING HEXOSYL GROUPS%GO%GO:0016758		91	0.266588	1.15575	0.178571	0.380869	1	3372	tags=32%, list=21%, signal=40%
POLYSACCHARIDE METABOLIC PROCESS%GO%GO:0005976	POLYSACCHARIDE METABOLIC PROCESS%GO%GO:0005976		34	0.3299	1.15573	0.238994	0.380692	1	1846	tags=21%, list=12%, signal=23%
NUCLEOSIDE MONOPHOSPHATE BIOSYNTHETIC PROCESS%GO%GO:0009124	NUCLEOSIDE MONOPHOSPHATE BIOSYNTHETIC PROCESS%GO%GO:0009124		17	0.386846	1.15488	0.274376	0.382181	1	3764	tags=41%, list=24%, signal=54%
REGULATION OF MITOSIS%GO%GO:0007088	REGULATION OF MITOSIS%GO%GO:0007088		75	0.270369	1.15439	0.199588	0.382943	1	4272	tags=44%, list=27%, signal=60%
VASCULAR SMOOTH MUSCLE CONTRACTION%KEGG%HSA04270	VASCULAR SMOOTH MUSCLE CONTRACTION%KEGG%HSA04270		93	0.270767	1.15392	0.183716	0.383641	1	2499	tags=20%, list=16%, signal=24%
PHAGOSOME%KEGG%HSA04145	PHAGOSOME%KEGG%HSA04145		135	0.249885	1.15319	0.147844	0.384872	1	3011	tags=26%, list=19%, signal=32%
ENDOSOME ORGANIZATION%GO%GO:0007032	ENDOSOME ORGANIZATION%GO%GO:0007032		18	0.385737	1.15306	0.268102	0.384904	1	1452	tags=28%, list=9%, signal=31%
RNA TRANSPORT%KEGG%HSA03013	RNA TRANSPORT%KEGG%HSA03013		135	0.254097	1.15283	0.192641	0.385162	1	3149	tags=29%, list=20%, signal=36%
GLUCAN METABOLIC PROCESS%GO%GO:0044042	GLUCAN METABOLIC PROCESS%GO%GO:0044042		25	0.361833	1.15224	0.250497	0.386109	1	1846	tags=20%, list=12%, signal=23%
CELL PROJECTION ASSEMBLY%GO%GO:0030031	CELL PROJECTION ASSEMBLY%GO%GO:0030031		99	0.268719	1.15215	0.181275	0.386049	1	3534	tags=30%, list=22%, signal=39%
ADP SIGNALLING THROUGH P2Y PURINOCEPTOR 1%REACTOME%REACT_19140.3	ADP SIGNALLING THROUGH P2Y PURINOCEPTOR 1%REACTOME%REACT_19140.3		20	0.364972	1.15188	0.259406	0.386373	1	2885	tags=35%, list=18%, signal=43%
MISMATCH REPAIR%GO%GO:0006298	MISMATCH REPAIR%GO%GO:0006298		17	0.393117	1.15165	0.260331	0.386604	1	2520	tags=41%, list=16%, signal=49%
SKELETAL SYSTEM DEVELOPMENT%GO%GO:0001501	SKELETAL SYSTEM DEVELOPMENT%GO%GO:0001501		155	0.249401	1.15107	0.151648	0.387528	1	4215	tags=34%, list=27%, signal=46%
POSITIVE REGULATION OF INFLAMMATORY RESPONSE%GO%GO:0050729	POSITIVE REGULATION OF INFLAMMATORY RESPONSE%GO%GO:0050729		41	0.318405	1.15093	0.242126	0.387575	1	4989	tags=44%, list=32%, signal=64%
CELLULAR RESPONSE TO MOLECULE OF BACTERIAL ORIGIN%GO%GO:0071219	CELLULAR RESPONSE TO MOLECULE OF BACTERIAL ORIGIN%GO%GO:0071219		49	0.304166	1.15018	0.23956	0.388872	1	4271	tags=39%, list=27%, signal=53%
APICAL PLASMA MEMBRANE%GO%GO:0016324	APICAL PLASMA MEMBRANE%GO%GO:0016324		62	0.288776	1.14995	0.236051	0.389135	1	3839	tags=32%, list=24%, signal=42%
REGULATION OF RESPONSE TO EXTERNAL STIMULUS%GO%GO:0032101	REGULATION OF RESPONSE TO EXTERNAL STIMULUS%GO%GO:0032101		228	0.234268	1.1496	0.129363	0.389532	1	4113	tags=29%, list=26%, signal=39%
NUCLEAR MATRIX%GO%GO:0016363	NUCLEAR MATRIX%GO%GO:0016363		40	0.315152	1.14932	0.248473	0.389879	1	1948	tags=25%, list=12%, signal=28%
TISSUE HOMEOSTASIS%GO%GO:0001894	TISSUE HOMEOSTASIS%GO%GO:0001894		28	0.348765	1.14927	0.284753	0.389775	1	777	tags=14%, list=5%, signal=15%
REGULATION OF RESPONSE TO CYTOKINE STIMULUS%GO%GO:0060759	REGULATION OF RESPONSE TO CYTOKINE STIMULUS%GO%GO:0060759		64	0.285281	1.14899	0.200864	0.390119	1	3257	tags=33%, list=21%, signal=41%
PROTEIN DEACYLATION%GO%GO:0035601	PROTEIN DEACYLATION%GO%GO:0035601		28	0.337887	1.14821	0.266094	0.391447	1	1933	tags=29%, list=12%, signal=33%
DNA DEALKYLATION%GO%GO:0035510	DNA DEALKYLATION%GO%GO:0035510		15	0.399669	1.14775	0.282805	0.392146	1	2527	tags=40%, list=16%, signal=48%
CHEMOKINE RECEPTOR ACTIVITY%GO%GO:0004950	CHEMOKINE RECEPTOR ACTIVITY%GO%GO:0004950		15	0.408624	1.14771	0.278351	0.392024	1	5043	tags=60%, list=32%, signal=88%
PROTEIN HOMODIMERIZATION ACTIVITY%GO%GO:0042803	PROTEIN HOMODIMERIZATION ACTIVITY%GO%GO:0042803		380	0.22233	1.14732	0.0942982	0.392574	1	3359	tags=24%, list=21%, signal=29%
FOXA2 AND FOXA3 TRANSCRIPTION FACTOR NETWORKS%PATHWAY INTERACTION DATABASE NCI-NATURE CURATED DATA%FOXA2 AND FOXA3 TRANSCRIPTION FACTOR NETWORKS	FOXA2 AND FOXA3 TRANSCRIPTION FACTOR NETWORKS%PATHWAY INTERACTION DATABASE NCI-NATURE CURATED DATA%FOXA2 AND FOXA3 TRANSCRIPTION FACTOR NETWORKS		34	0.323097	1.14704	0.231579	0.392876	1	812	tags=15%, list=5%, signal=15%
REGULATION OF CYTOKINE PRODUCTION INVOLVED IN IMMUNE RESPONSE%GO%GO:0002718	REGULATION OF CYTOKINE PRODUCTION INVOLVED IN IMMUNE RESPONSE%GO%GO:0002718		26	0.351212	1.14701	0.258206	0.392725	1	3228	tags=31%, list=20%, signal=39%
POSITIVE REGULATION OF SEQUENCE-SPECIFIC DNA BINDING TRANSCRIPTION FACTOR ACTIVITY%GO%GO:0051091	POSITIVE REGULATION OF SEQUENCE-SPECIFIC DNA BINDING TRANSCRIPTION FACTOR ACTIVITY%GO%GO:0051091		139	0.247448	1.14657	0.175556	0.393388	1	3159	tags=25%, list=20%, signal=31%
ACTIVATION OF NMDA RECEPTOR UPON GLUTAMATE BINDING AND POSTSYNAPTIC EVENTS%REACTOME%REACT_20563.3	ACTIVATION OF NMDA RECEPTOR UPON GLUTAMATE BINDING AND POSTSYNAPTIC EVENTS%REACTOME%REACT_20563.3		33	0.330904	1.14589	0.230159	0.394562	1	2228	tags=21%, list=14%, signal=25%
P53 PATHWAY%PATHWAY INTERACTION DATABASE NCI-NATURE CURATED DATA%P53 PATHWAY	P53 PATHWAY%PATHWAY INTERACTION DATABASE NCI-NATURE CURATED DATA%P53 PATHWAY		57	0.289692	1.1453	0.222904	0.395529	1	4334	tags=53%, list=28%, signal=72%
OXIDOREDUCTASE ACTIVITY, ACTING ON THE ALDEHYDE OR OXO GROUP OF DONORS%GO%GO:0016903	OXIDOREDUCTASE ACTIVITY, ACTING ON THE ALDEHYDE OR OXO GROUP OF DONORS%GO%GO:0016903		23	0.357409	1.14497	0.2643	0.395969	1	4237	tags=43%, list=27%, signal=59%
REGULATION OF ORGAN GROWTH%GO%GO:0046620	REGULATION OF ORGAN GROWTH%GO%GO:0046620		21	0.369284	1.14448	0.278826	0.396716	1	4206	tags=43%, list=27%, signal=58%
HEART DEVELOPMENT%GO%GO:0007507	HEART DEVELOPMENT%GO%GO:0007507		168	0.244099	1.14396	0.159574	0.397518	1	4027	tags=30%, list=26%, signal=40%
POSITIVE REGULATION OF LIPID TRANSPORT%GO%GO:0032370	POSITIVE REGULATION OF LIPID TRANSPORT%GO%GO:0032370		17	0.390526	1.14375	0.278455	0.397745	1	4990	tags=65%, list=32%, signal=95%
POSITIVE REGULATION OF CELL ADHESION%GO%GO:0045785	POSITIVE REGULATION OF CELL ADHESION%GO%GO:0045785		64	0.282117	1.14336	0.214286	0.398344	1	5104	tags=42%, list=32%, signal=62%
EXTRINSIC TO INTERNAL SIDE OF PLASMA MEMBRANE%GO%GO:0031234	EXTRINSIC TO INTERNAL SIDE OF PLASMA MEMBRANE%GO%GO:0031234		33	0.330927	1.14327	0.259109	0.398312	1	3331	tags=30%, list=21%, signal=38%
B CELL MEDIATED IMMUNITY%GO%GO:0019724	B CELL MEDIATED IMMUNITY%GO%GO:0019724		24	0.349317	1.14281	0.273486	0.399064	1	1430	tags=17%, list=9%, signal=18%
NUCLEOSOME DISASSEMBLY%GO%GO:0006337	NUCLEOSOME DISASSEMBLY%GO%GO:0006337		15	0.399185	1.14217	0.285106	0.400121	1	1888	tags=33%, list=12%, signal=38%
NEGATIVE REGULATION OF KINASE ACTIVITY%GO%GO:0033673	NEGATIVE REGULATION OF KINASE ACTIVITY%GO%GO:0033673		127	0.25153	1.1415	0.191304	0.40127	1	2040	tags=20%, list=13%, signal=23%
POSITIVE REGULATION OF CELLULAR CARBOHYDRATE METABOLIC PROCESS%GO%GO:0010676	POSITIVE REGULATION OF CELLULAR CARBOHYDRATE METABOLIC PROCESS%GO%GO:0010676		25	0.347478	1.14149	0.261134	0.401085	1	3091	tags=32%, list=20%, signal=40%
NEGATIVE REGULATION OF INTRACELLULAR STEROID HORMONE RECEPTOR SIGNALING PATHWAY%GO%GO:0033144	NEGATIVE REGULATION OF INTRACELLULAR STEROID HORMONE RECEPTOR SIGNALING PATHWAY%GO%GO:0033144		19	0.377881	1.14122	0.293249	0.401415	1	802	tags=21%, list=5%, signal=22%
RESPIRATORY TUBE DEVELOPMENT%GO%GO:0030323	RESPIRATORY TUBE DEVELOPMENT%GO%GO:0030323		40	0.32099	1.14091	0.271805	0.401825	1	4206	tags=28%, list=27%, signal=37%
DNA-DIRECTED RNA POLYMERASE COMPLEX%GO%GO:0000428	DNA-DIRECTED RNA POLYMERASE COMPLEX%GO%GO:0000428		85	0.269639	1.14052	0.199153	0.402398	1	2324	tags=26%, list=15%, signal=30%
NEGATIVE REGULATION OF TRANSCRIPTION FACTOR IMPORT INTO NUCLEUS%GO%GO:0042992	NEGATIVE REGULATION OF TRANSCRIPTION FACTOR IMPORT INTO NUCLEUS%GO%GO:0042992		22	0.356786	1.14038	0.269231	0.402442	1	1611	tags=23%, list=10%, signal=25%
GROWTH FACTOR BINDING%GO%GO:0019838	GROWTH FACTOR BINDING%GO%GO:0019838		69	0.280941	1.13981	0.216433	0.40337	1	3984	tags=33%, list=25%, signal=44%
CHROMATIN DISASSEMBLY%GO%GO:0031498	CHROMATIN DISASSEMBLY%GO%GO:0031498		15	0.399185	1.13931	0.269231	0.404117	1	1888	tags=33%, list=12%, signal=38%
PROTEIN DEACETYLATION%GO%GO:0006476	PROTEIN DEACETYLATION%GO%GO:0006476		27	0.34656	1.13856	0.25498	0.405391	1	1933	tags=30%, list=12%, signal=34%
NUCLEAR DNA-DIRECTED RNA POLYMERASE COMPLEX%GO%GO:0055029	NUCLEAR DNA-DIRECTED RNA POLYMERASE COMPLEX%GO%GO:0055029		85	0.269639	1.13784	0.214437	0.406647	1	2324	tags=26%, list=15%, signal=30%
GTP METABOLIC PROCESS%GO%GO:0046039	GTP METABOLIC PROCESS%GO%GO:0046039		101	0.264635	1.13783	0.199134	0.40644	1	3039	tags=31%, list=19%, signal=38%
RNA POLYADENYLATION%GO%GO:0043631	RNA POLYADENYLATION%GO%GO:0043631		22	0.358941	1.13738	0.287815	0.407183	1	3629	tags=50%, list=23%, signal=65%
MUSCLE CELL DIFFERENTIATION%GO%GO:0042692	MUSCLE CELL DIFFERENTIATION%GO%GO:0042692		97	0.260126	1.13671	0.202062	0.408353	1	2954	tags=24%, list=19%, signal=29%
CHEMOKINE-MEDIATED SIGNALING PATHWAY%GO%GO:0070098	CHEMOKINE-MEDIATED SIGNALING PATHWAY%GO%GO:0070098		16	0.392043	1.13612	0.293249	0.409409	1	5517	tags=56%, list=35%, signal=86%
CELL-SUBSTRATE ADHERENS JUNCTION%GO%GO:0005924	CELL-SUBSTRATE ADHERENS JUNCTION%GO%GO:0005924		78	0.270178	1.13584	0.231733	0.409748	1	2793	tags=27%, list=18%, signal=33%
BIOCARTA_STRESS_PATHWAY%MSIGDB_C2%BIOCARTA_STRESS_PATHWAY	BIOCARTA_STRESS_PATHWAY%MSIGDB_C2%BIOCARTA_STRESS_PATHWAY		25	0.351142	1.13583	0.278618	0.409564	1	2312	tags=28%, list=15%, signal=33%
DNA BINDING, BENDING%GO%GO:0008301	DNA BINDING, BENDING%GO%GO:0008301		41	0.310215	1.13555	0.251559	0.409909	1	3113	tags=27%, list=20%, signal=33%
FBXW7 MUTANTS AND NOTCH1 IN CANCER%REACTOME%REACT_160099.1	FBXW7 MUTANTS AND NOTCH1 IN CANCER%REACTOME%REACT_160099.1		65	0.281056	1.13551	0.236515	0.409779	1	1556	tags=18%, list=10%, signal=20%
NUCLEOTIDYLTRANSFERASE ACTIVITY%GO%GO:0016779	NUCLEOTIDYLTRANSFERASE ACTIVITY%GO%GO:0016779		61	0.288011	1.1353	0.235808	0.409978	1	4373	tags=48%, list=28%, signal=66%
REGULATION OF T CELL PROLIFERATION%GO%GO:0042129	REGULATION OF T CELL PROLIFERATION%GO%GO:0042129		50	0.300184	1.13502	0.272349	0.410345	1	4238	tags=26%, list=27%, signal=35%
MYOSIN COMPLEX%GO%GO:0016459	MYOSIN COMPLEX%GO%GO:0016459		17	0.388096	1.13481	0.286026	0.410569	1	2196	tags=29%, list=14%, signal=34%
PURINE RIBONUCLEOSIDE MONOPHOSPHATE METABOLIC PROCESS%GO%GO:0009167	PURINE RIBONUCLEOSIDE MONOPHOSPHATE METABOLIC PROCESS%GO%GO:0009167		17	0.387559	1.13465	0.294118	0.410691	1	2958	tags=35%, list=19%, signal=43%
REGULATION OF CELL MORPHOGENESIS INVOLVED IN DIFFERENTIATION%GO%GO:0010769	REGULATION OF CELL MORPHOGENESIS INVOLVED IN DIFFERENTIATION%GO%GO:0010769		110	0.255945	1.13443	0.212254	0.410932	1	4070	tags=32%, list=26%, signal=43%
PHASE II CONJUGATION%REACTOME%REACT_6959.4	PHASE II CONJUGATION%REACTOME%REACT_6959.4		51	0.294452	1.13441	0.251586	0.410759	1	4209	tags=31%, list=27%, signal=43%
TRANSMEMBRANE TRANSPORT OF SMALL MOLECULES%REACTOME%REACT_15518.2	TRANSMEMBRANE TRANSPORT OF SMALL MOLECULES%REACTOME%REACT_15518.2		371	0.220361	1.13411	0.110169	0.411194	1	4447	tags=33%, list=28%, signal=44%
GLIOGENESIS%GO%GO:0042063	GLIOGENESIS%GO%GO:0042063		35	0.317814	1.13401	0.260965	0.411189	1	2350	tags=29%, list=15%, signal=34%
STEROL BINDING%GO%GO:0032934	STEROL BINDING%GO%GO:0032934		26	0.340442	1.13364	0.244726	0.411692	1	3320	tags=35%, list=21%, signal=44%
CELL ADHESION MOLECULES (CAMS)%KEGG%HSA04514	CELL ADHESION MOLECULES (CAMS)%KEGG%HSA04514		122	0.254412	1.13346	0.234801	0.411844	1	4656	tags=34%, list=30%, signal=47%
NEGATIVE REGULATION OF NEURON APOPTOTIC PROCESS%GO%GO:0043524	NEGATIVE REGULATION OF NEURON APOPTOTIC PROCESS%GO%GO:0043524		37	0.317817	1.13332	0.270492	0.411934	1	3779	tags=35%, list=24%, signal=46%
GLIAL CELL DIFFERENTIATION%GO%GO:0010001	GLIAL CELL DIFFERENTIATION%GO%GO:0010001		30	0.332274	1.13321	0.255965	0.411972	1	2350	tags=30%, list=15%, signal=35%
NEURON RECOGNITION%GO%GO:0008038	NEURON RECOGNITION%GO%GO:0008038		17	0.390255	1.13309	0.275391	0.412019	1	4375	tags=47%, list=28%, signal=65%
SIGNALING BY NOTCH1 IN CANCER%REACTOME%REACT_160214.1	SIGNALING BY NOTCH1 IN CANCER%REACTOME%REACT_160214.1		65	0.281056	1.13255	0.235908	0.412901	1	1556	tags=18%, list=10%, signal=20%
ACTIVATION OF THE PRE-REPLICATIVE COMPLEX%REACTOME%REACT_1095.3	ACTIVATION OF THE PRE-REPLICATIVE COMPLEX%REACTOME%REACT_1095.3		28	0.340648	1.13235	0.29899	0.413077	1	4644	tags=43%, list=29%, signal=61%
REGULATION OF MUSCLE CELL DIFFERENTIATION%GO%GO:0051147	REGULATION OF MUSCLE CELL DIFFERENTIATION%GO%GO:0051147		66	0.283257	1.13223	0.21308	0.413126	1	2490	tags=24%, list=16%, signal=29%
CELL CHEMOTAXIS%GO%GO:0060326	CELL CHEMOTAXIS%GO%GO:0060326		77	0.272676	1.13206	0.219512	0.413279	1	3900	tags=30%, list=25%, signal=40%
PROTEIN-DNA COMPLEX DISASSEMBLY%GO%GO:0032986	PROTEIN-DNA COMPLEX DISASSEMBLY%GO%GO:0032986		15	0.399185	1.13195	0.289308	0.413317	1	1888	tags=33%, list=12%, signal=38%
NEGATIVE REGULATION OF NEURON DEATH%GO%GO:1901215	NEGATIVE REGULATION OF NEURON DEATH%GO%GO:1901215		37	0.317817	1.13181	0.252505	0.413377	1	3779	tags=35%, list=24%, signal=46%
INTEGRIN ALPHAIIB BETA3 SIGNALING%REACTOME%REACT_15523.6	INTEGRIN ALPHAIIB BETA3 SIGNALING%REACTOME%REACT_15523.6		22	0.358695	1.1317	0.292683	0.4134	1	3719	tags=41%, list=24%, signal=53%
MODIFICATION OF MORPHOLOGY OR PHYSIOLOGY OF OTHER ORGANISM%GO%GO:0035821	MODIFICATION OF MORPHOLOGY OR PHYSIOLOGY OF OTHER ORGANISM%GO%GO:0035821		30	0.337131	1.13158	0.267894	0.413415	1	695	tags=17%, list=4%, signal=17%
P53 BINDING%GO%GO:0002039	P53 BINDING%GO%GO:0002039		41	0.310635	1.13158	0.234649	0.413202	1	4412	tags=49%, list=28%, signal=68%
SIGNALING BY NOTCH1 HD+PEST DOMAIN MUTANTS IN CANCER%REACTOME%REACT_160248.1	SIGNALING BY NOTCH1 HD+PEST DOMAIN MUTANTS IN CANCER%REACTOME%REACT_160248.1		65	0.281056	1.13141	0.253012	0.413344	1	1556	tags=18%, list=10%, signal=20%
SIGNALING BY NOTCH1%REACTOME%REACT_118859.2	SIGNALING BY NOTCH1%REACTOME%REACT_118859.2		65	0.281056	1.13124	0.245798	0.413482	1	1556	tags=18%, list=10%, signal=20%
RNA POLYMERASE COMPLEX%GO%GO:0030880	RNA POLYMERASE COMPLEX%GO%GO:0030880		86	0.265899	1.13086	0.251968	0.414036	1	2324	tags=26%, list=15%, signal=30%
REGULATION OF PROTEIN CATABOLIC PROCESS%GO%GO:0042176	REGULATION OF PROTEIN CATABOLIC PROCESS%GO%GO:0042176		108	0.25775	1.13083	0.234273	0.413885	1	1655	tags=19%, list=11%, signal=21%
MULTICELLULAR ORGANISMAL HOMEOSTASIS%GO%GO:0048871	MULTICELLULAR ORGANISMAL HOMEOSTASIS%GO%GO:0048871		37	0.315816	1.1308	0.275	0.413733	1	2571	tags=22%, list=16%, signal=26%
TETRAPYRROLE BINDING%GO%GO:0046906	TETRAPYRROLE BINDING%GO%GO:0046906		34	0.325304	1.13071	0.273707	0.413719	1	4805	tags=44%, list=31%, signal=63%
NEGATIVE REGULATION OF MITOTIC CELL CYCLE%GO%GO:0045930	NEGATIVE REGULATION OF MITOTIC CELL CYCLE%GO%GO:0045930		27	0.347793	1.1296	0.267932	0.415758	1	2968	tags=37%, list=19%, signal=46%
REGULATION OF I-KAPPAB KINASE/NF-KAPPAB CASCADE%GO%GO:0043122	REGULATION OF I-KAPPAB KINASE/NF-KAPPAB CASCADE%GO%GO:0043122		167	0.240452	1.12949	0.196833	0.415782	1	3410	tags=27%, list=22%, signal=34%
SIGNALING BY NOTCH1 PEST DOMAIN MUTANTS IN CANCER%REACTOME%REACT_160301.1	SIGNALING BY NOTCH1 PEST DOMAIN MUTANTS IN CANCER%REACTOME%REACT_160301.1		65	0.281056	1.12945	0.229474	0.415648	1	1556	tags=18%, list=10%, signal=20%
REGULATION OF CYSTEINE-TYPE ENDOPEPTIDASE ACTIVITY%GO%GO:2000116	REGULATION OF CYSTEINE-TYPE ENDOPEPTIDASE ACTIVITY%GO%GO:2000116		142	0.245323	1.12931	0.191398	0.415739	1	2105	tags=18%, list=13%, signal=20%
NEGATIVE REGULATION OF TRANSFERASE ACTIVITY%GO%GO:0051348	NEGATIVE REGULATION OF TRANSFERASE ACTIVITY%GO%GO:0051348		137	0.247443	1.12913	0.2	0.415883	1	2040	tags=20%, list=13%, signal=23%
REGULATION OF CYSTEINE-TYPE ENDOPEPTIDASE ACTIVITY INVOLVED IN APOPTOTIC PROCESS%GO%GO:0043281	REGULATION OF CYSTEINE-TYPE ENDOPEPTIDASE ACTIVITY INVOLVED IN APOPTOTIC PROCESS%GO%GO:0043281		131	0.246475	1.12857	0.202505	0.416848	1	2105	tags=18%, list=13%, signal=20%
NEGATIVE REGULATION OF LIPID BIOSYNTHETIC PROCESS%GO%GO:0051055	NEGATIVE REGULATION OF LIPID BIOSYNTHETIC PROCESS%GO%GO:0051055		26	0.335799	1.12852	0.29106	0.416748	1	4061	tags=38%, list=26%, signal=52%
DEMETHYLATION%GO%GO:0070988	DEMETHYLATION%GO%GO:0070988		33	0.32834	1.12818	0.274468	0.417275	1	2527	tags=27%, list=16%, signal=32%
BIOCARTA_DEATH_PATHWAY%MSIGDB_C2%BIOCARTA_DEATH_PATHWAY	BIOCARTA_DEATH_PATHWAY%MSIGDB_C2%BIOCARTA_DEATH_PATHWAY		33	0.325488	1.12765	0.2713	0.41812	1	4139	tags=45%, list=26%, signal=62%
DNA REPLICATION%GO%GO:0006260	DNA REPLICATION%GO%GO:0006260		135	0.2478	1.12708	0.197183	0.419087	1	2420	tags=22%, list=15%, signal=26%
SIGNALING BY NOTCH1 HD DOMAIN MUTANTS IN CANCER%REACTOME%REACT_160133.1	SIGNALING BY NOTCH1 HD DOMAIN MUTANTS IN CANCER%REACTOME%REACT_160133.1		65	0.281056	1.12693	0.239919	0.419163	1	1556	tags=18%, list=10%, signal=20%
RESPONSE TO DECREASED OXYGEN LEVELS%GO%GO:0036293	RESPONSE TO DECREASED OXYGEN LEVELS%GO%GO:0036293		98	0.258916	1.12675	0.225532	0.419338	1	2971	tags=23%, list=19%, signal=29%
PROTEIN PHOSPHATASE REGULATOR ACTIVITY%GO%GO:0019888	PROTEIN PHOSPHATASE REGULATOR ACTIVITY%GO%GO:0019888		34	0.323879	1.12671	0.283582	0.419198	1	1435	tags=18%, list=9%, signal=19%
PROTEIN BINDING, BRIDGING%GO%GO:0030674	PROTEIN BINDING, BRIDGING%GO%GO:0030674		99	0.258382	1.12614	0.227848	0.42016	1	2046	tags=17%, list=13%, signal=20%
CYTOPLASMIC TRANSPORT%GO%GO:0016482	CYTOPLASMIC TRANSPORT%GO%GO:0016482		430	0.215263	1.12598	0.126984	0.420238	1	2027	tags=20%, list=13%, signal=22%
CELLULAR RESPONSE TO INTERFERON-GAMMA%GO%GO:0071346	CELLULAR RESPONSE TO INTERFERON-GAMMA%GO%GO:0071346		75	0.27588	1.12587	0.241935	0.420259	1	3475	tags=29%, list=22%, signal=37%
SIGNALING BY NOTCH1 T(7;9)(NOTCH1:M1580_K2555) TRANSLOCATION MUTANT%REACTOME%REACT_160082.1	SIGNALING BY NOTCH1 T(7;9)(NOTCH1:M1580_K2555) TRANSLOCATION MUTANT%REACTOME%REACT_160082.1		65	0.281056	1.12583	0.228632	0.420119	1	1556	tags=18%, list=10%, signal=20%
NEGATIVE REGULATION OF IMMUNE EFFECTOR PROCESS%GO%GO:0002698	NEGATIVE REGULATION OF IMMUNE EFFECTOR PROCESS%GO%GO:0002698		29	0.328049	1.12568	0.285156	0.420222	1	4034	tags=38%, list=26%, signal=51%
P75 NTR RECEPTOR-MEDIATED SIGNALLING%REACTOME%REACT_13776.1	P75 NTR RECEPTOR-MEDIATED SIGNALLING%REACTOME%REACT_13776.1		79	0.271144	1.12508	0.2537	0.421232	1	3485	tags=29%, list=22%, signal=37%
PURINE NUCLEOSIDE MONOPHOSPHATE METABOLIC PROCESS%GO%GO:0009126	PURINE NUCLEOSIDE MONOPHOSPHATE METABOLIC PROCESS%GO%GO:0009126		17	0.387559	1.12495	0.281437	0.421308	1	2958	tags=35%, list=19%, signal=43%
IMMUNOGLOBULIN MEDIATED IMMUNE RESPONSE%GO%GO:0016064	IMMUNOGLOBULIN MEDIATED IMMUNE RESPONSE%GO%GO:0016064		23	0.351586	1.12493	0.300221	0.421147	1	1430	tags=17%, list=9%, signal=19%
VASCULAR PROCESS IN CIRCULATORY SYSTEM%GO%GO:0003018	VASCULAR PROCESS IN CIRCULATORY SYSTEM%GO%GO:0003018		35	0.315308	1.12478	0.271222	0.421215	1	4209	tags=40%, list=27%, signal=54%
NUCLEAR REPLISOME%GO%GO:0043601	NUCLEAR REPLISOME%GO%GO:0043601		17	0.376303	1.12462	0.280164	0.421364	1	1691	tags=24%, list=11%, signal=26%
NEGATIVE REGULATION OF BMP SIGNALING PATHWAY%GO%GO:0030514	NEGATIVE REGULATION OF BMP SIGNALING PATHWAY%GO%GO:0030514		20	0.376671	1.12443	0.279476	0.42155	1	1624	tags=15%, list=10%, signal=17%
NEGATIVE REGULATION OF LOCOMOTION%GO%GO:0040013	NEGATIVE REGULATION OF LOCOMOTION%GO%GO:0040013		95	0.263621	1.12439	0.236486	0.421447	1	3931	tags=28%, list=25%, signal=38%
INTERMEDIATE FILAMENT CYTOSKELETON%GO%GO:0045111	INTERMEDIATE FILAMENT CYTOSKELETON%GO%GO:0045111		71	0.276434	1.12353	0.246964	0.423037	1	2127	tags=18%, list=14%, signal=21%
REGULATION OF PEPTIDYL-SERINE PHOSPHORYLATION%GO%GO:0033135	REGULATION OF PEPTIDYL-SERINE PHOSPHORYLATION%GO%GO:0033135		44	0.303189	1.1234	0.253165	0.423072	1	1672	tags=16%, list=11%, signal=18%
HISTONE-LYSINE N-METHYLTRANSFERASE ACTIVITY%GO%GO:0018024	HISTONE-LYSINE N-METHYLTRANSFERASE ACTIVITY%GO%GO:0018024		20	0.363478	1.12309	0.272727	0.423526	1	883	tags=25%, list=6%, signal=26%
POSITIVE REGULATION OF EPITHELIAL CELL PROLIFERATION%GO%GO:0050679	POSITIVE REGULATION OF EPITHELIAL CELL PROLIFERATION%GO%GO:0050679		72	0.277099	1.12281	0.229299	0.423902	1	3680	tags=29%, list=23%, signal=38%
REGULATION OF ACTIVIN RECEPTOR SIGNALING PATHWAY%GO%GO:0032925	REGULATION OF ACTIVIN RECEPTOR SIGNALING PATHWAY%GO%GO:0032925		18	0.379825	1.12267	0.317797	0.423985	1	3984	tags=39%, list=25%, signal=52%
REGULATION OF MAP KINASE ACTIVITY%GO%GO:0043405	REGULATION OF MAP KINASE ACTIVITY%GO%GO:0043405		167	0.23806	1.12222	0.201699	0.424702	1	3705	tags=31%, list=24%, signal=40%
DILATED CARDIOMYOPATHY%KEGG%HSA05414	DILATED CARDIOMYOPATHY%KEGG%HSA05414		71	0.27569	1.1218	0.256785	0.425395	1	3609	tags=31%, list=23%, signal=40%
BONE MORPHOGENESIS%GO%GO:0060349	BONE MORPHOGENESIS%GO%GO:0060349		20	0.366995	1.12084	0.306418	0.427197	1	4777	tags=40%, list=30%, signal=57%
MICROTUBULE ORGANIZING CENTER ORGANIZATION%GO%GO:0031023	MICROTUBULE ORGANIZING CENTER ORGANIZATION%GO%GO:0031023		51	0.29482	1.12066	0.244726	0.427355	1	4432	tags=51%, list=28%, signal=71%
NEGATIVE REGULATION OF EPIDERMAL GROWTH FACTOR RECEPTOR SIGNALING PATHWAY%GO%GO:0042059	NEGATIVE REGULATION OF EPIDERMAL GROWTH FACTOR RECEPTOR SIGNALING PATHWAY%GO%GO:0042059		35	0.318502	1.12021	0.286902	0.428114	1	1582	tags=29%, list=10%, signal=32%
REGULATION OF INTRACELLULAR STEROID HORMONE RECEPTOR SIGNALING PATHWAY%GO%GO:0033143	REGULATION OF INTRACELLULAR STEROID HORMONE RECEPTOR SIGNALING PATHWAY%GO%GO:0033143		32	0.320985	1.11985	0.248497	0.428676	1	2056	tags=22%, list=13%, signal=25%
REGULATION OF PEPTIDASE ACTIVITY%GO%GO:0052547	REGULATION OF PEPTIDASE ACTIVITY%GO%GO:0052547		195	0.233284	1.11923	0.205761	0.429754	1	2105	tags=16%, list=13%, signal=19%
CHONDROCYTE DIFFERENTIATION%GO%GO:0002062	CHONDROCYTE DIFFERENTIATION%GO%GO:0002062		19	0.365906	1.11901	0.324597	0.429999	1	3680	tags=42%, list=23%, signal=55%
CARDIAC MUSCLE CELL DIFFERENTIATION%GO%GO:0055007	CARDIAC MUSCLE CELL DIFFERENTIATION%GO%GO:0055007		21	0.353107	1.11838	0.285425	0.431133	1	3733	tags=43%, list=24%, signal=56%
POSITIVE REGULATION OF GLUCOSE IMPORT%GO%GO:0046326	POSITIVE REGULATION OF GLUCOSE IMPORT%GO%GO:0046326		17	0.385977	1.11791	0.312	0.431904	1	2046	tags=29%, list=13%, signal=34%
PCG PROTEIN COMPLEX%GO%GO:0031519	PCG PROTEIN COMPLEX%GO%GO:0031519		39	0.307881	1.11778	0.27234	0.431995	1	1792	tags=23%, list=11%, signal=26%
RESPONSE TO HYPOXIA%GO%GO:0001666	RESPONSE TO HYPOXIA%GO%GO:0001666		98	0.258916	1.11707	0.229339	0.43329	1	2971	tags=23%, list=19%, signal=29%
ACTIN CYTOSKELETON ORGANIZATION%GO%GO:0030036	ACTIN CYTOSKELETON ORGANIZATION%GO%GO:0030036		196	0.231712	1.11691	0.173448	0.433419	1	4070	tags=33%, list=26%, signal=44%
EMBRYO DEVELOPMENT%GO%GO:0009790	EMBRYO DEVELOPMENT%GO%GO:0009790		282	0.224784	1.11649	0.174468	0.434061	1	4027	tags=29%, list=26%, signal=38%
LPA RECEPTOR MEDIATED EVENTS%PATHWAY INTERACTION DATABASE NCI-NATURE CURATED DATA%LPA RECEPTOR MEDIATED EVENTS	LPA RECEPTOR MEDIATED EVENTS%PATHWAY INTERACTION DATABASE NCI-NATURE CURATED DATA%LPA RECEPTOR MEDIATED EVENTS		60	0.284293	1.11605	0.273319	0.434753	1	1655	tags=17%, list=11%, signal=19%
WNT-ACTIVATED RECEPTOR ACTIVITY%GO%GO:0042813	WNT-ACTIVATED RECEPTOR ACTIVITY%GO%GO:0042813		19	0.368641	1.11595	0.30444	0.434744	1	849	tags=11%, list=5%, signal=11%
REGULATION OF BLOOD VESSEL SIZE%GO%GO:0050880	REGULATION OF BLOOD VESSEL SIZE%GO%GO:0050880		19	0.368605	1.11583	0.313929	0.434779	1	4209	tags=37%, list=27%, signal=50%
FSH%NETPATH%FSH	FSH%NETPATH%FSH		39	0.304986	1.11578	0.29011	0.43467	1	2828	tags=31%, list=18%, signal=37%
HYDROLASE ACTIVITY, HYDROLYZING O-GLYCOSYL COMPOUNDS%GO%GO:0004553	HYDROLASE ACTIVITY, HYDROLYZING O-GLYCOSYL COMPOUNDS%GO%GO:0004553		38	0.307013	1.11498	0.302128	0.436114	1	2075	tags=21%, list=13%, signal=24%
ER-ASSOCIATED PROTEIN CATABOLIC PROCESS%GO%GO:0030433	ER-ASSOCIATED PROTEIN CATABOLIC PROCESS%GO%GO:0030433		33	0.329434	1.11413	0.312369	0.437689	1	3464	tags=36%, list=22%, signal=47%
REGULATION OF NUCLEAR DIVISION%GO%GO:0051783	REGULATION OF NUCLEAR DIVISION%GO%GO:0051783		75	0.270369	1.11407	0.24502	0.437586	1	4272	tags=44%, list=27%, signal=60%
RECEPTOR SIGNALING PROTEIN ACTIVITY%GO%GO:0005057	RECEPTOR SIGNALING PROTEIN ACTIVITY%GO%GO:0005057		63	0.279709	1.1133	0.274428	0.439004	1	3506	tags=32%, list=22%, signal=41%
RIG-I-LIKE RECEPTOR SIGNALING PATHWAY%KEGG%HSA04622	RIG-I-LIKE RECEPTOR SIGNALING PATHWAY%KEGG%HSA04622		51	0.293286	1.11329	0.28866	0.438818	1	3364	tags=39%, list=21%, signal=50%
NEGATIVE REGULATION OF VIRAL REPRODUCTION%GO%GO:0048525	NEGATIVE REGULATION OF VIRAL REPRODUCTION%GO%GO:0048525		31	0.321995	1.11262	0.289979	0.439986	1	3924	tags=35%, list=25%, signal=47%
DIGESTIVE SYSTEM PROCESS%GO%GO:0022600	DIGESTIVE SYSTEM PROCESS%GO%GO:0022600		16	0.381443	1.11252	0.3125	0.440024	1	2275	tags=19%, list=14%, signal=22%
N-ACETYLTRANSFERASE ACTIVITY%GO%GO:0008080	N-ACETYLTRANSFERASE ACTIVITY%GO%GO:0008080		45	0.29516	1.11204	0.267223	0.440835	1	2225	tags=29%, list=14%, signal=34%
REGULATION OF RESPONSE TO NUTRIENT LEVELS%GO%GO:0032107	REGULATION OF RESPONSE TO NUTRIENT LEVELS%GO%GO:0032107		22	0.357995	1.11185	0.318182	0.441018	1	4072	tags=45%, list=26%, signal=61%
REGULATION OF SEQUENCE-SPECIFIC DNA BINDING TRANSCRIPTION FACTOR ACTIVITY%GO%GO:0051090	REGULATION OF SEQUENCE-SPECIFIC DNA BINDING TRANSCRIPTION FACTOR ACTIVITY%GO%GO:0051090		261	0.22438	1.11175	0.174194	0.441009	1	3802	tags=28%, list=24%, signal=36%
BIOCARTA_NO1_PATHWAY%MSIGDB_C2%BIOCARTA_NO1_PATHWAY	BIOCARTA_NO1_PATHWAY%MSIGDB_C2%BIOCARTA_NO1_PATHWAY		26	0.343712	1.11171	0.318725	0.440868	1	3454	tags=31%, list=22%, signal=39%
[truncated: 1,235 more rows]

## Sheet: Enriched in Exocrine-like
NAME	GS<br> follow link to MSigDB	GS DETAILS	SIZE	ES	NES	NOM p-val	FDR q-val	FWER p-val	RANK AT MAX	LEADING EDGE
LARGE RIBOSOMAL SUBUNIT%GO%GO:0015934	LARGE RIBOSOMAL SUBUNIT%GO%GO:0015934	Details ...	65	-0.694231	-2.78821	0	0	0	3246	tags=72%, list=21%, signal=91%
RIBOSOMAL SUBUNIT%GO%GO:0044391	RIBOSOMAL SUBUNIT%GO%GO:0044391	Details ...	120	-0.62615	-2.77811	0	0	0	3631	tags=69%, list=23%, signal=89%
VIRAL TRANSCRIPTION%GO%GO:0019083	VIRAL TRANSCRIPTION%GO%GO:0019083	Details ...	83	-0.647313	-2.75311	0	0	0	4180	tags=78%, list=27%, signal=106%
STRUCTURAL CONSTITUENT OF RIBOSOME%GO%GO:0003735	STRUCTURAL CONSTITUENT OF RIBOSOME%GO%GO:0003735	Details ...	97	-0.636391	-2.74525	0	0	0	3732	tags=70%, list=24%, signal=91%
RESPIRATORY ELECTRON TRANSPORT, ATP SYNTHESIS BY CHEMIOSMOTIC COUPLING, AND HEAT PRODUCTION BY UNCOUPLING PROTEINS.%REACTOME%REACT_6305.3	RESPIRATORY ELECTRON TRANSPORT, ATP SYNTHESIS BY CHEMIOSMOTIC COUPLING, AND HEAT PRODUCTION BY UNCOUPLING PROTEINS.%REACTOME%REACT_6305.3	Details ...	80	-0.653357	-2.72743	0	0	0	3175	tags=66%, list=20%, signal=83%
RESPIRATORY ELECTRON TRANSPORT CHAIN%GO%GO:0022904	RESPIRATORY ELECTRON TRANSPORT CHAIN%GO%GO:0022904	Details ...	89	-0.63377	-2.72211	0	0	0	3403	tags=63%, list=22%, signal=80%
VIRAL GENOME EXPRESSION%GO%GO:0019080	VIRAL GENOME EXPRESSION%GO%GO:0019080	Details ...	83	-0.647313	-2.69966	0	0	0	4180	tags=78%, list=27%, signal=106%
OXIDATIVE PHOSPHORYLATION%KEGG%HSA00190	OXIDATIVE PHOSPHORYLATION%KEGG%HSA00190	Details ...	111	-0.614286	-2.69565	0	0	0	3609	tags=64%, list=23%, signal=82%
EUKARYOTIC TRANSLATION ELONGATION%REACTOME%REACT_1477.2	EUKARYOTIC TRANSLATION ELONGATION%REACTOME%REACT_1477.2	Details ...	86	-0.639522	-2.69086	0	0	0	4180	tags=76%, list=27%, signal=102%
PEPTIDE CHAIN ELONGATION%REACTOME%REACT_1404.2	PEPTIDE CHAIN ELONGATION%REACTOME%REACT_1404.2	Details ...	83	-0.645104	-2.68753	0	0	0	4180	tags=77%, list=27%, signal=104%
EUKARYOTIC TRANSLATION TERMINATION%REACTOME%REACT_1986.3	EUKARYOTIC TRANSLATION TERMINATION%REACTOME%REACT_1986.3	Details ...	83	-0.631421	-2.66248	0	0	0	4180	tags=76%, list=27%, signal=103%
RIBOSOME%KEGG%HSA03010	RIBOSOME%KEGG%HSA03010	Details ...	86	-0.630468	-2.64815	0	0	0	4180	tags=74%, list=27%, signal=101%
PROTEIN COMPLEX DISASSEMBLY%GO%GO:0043241	PROTEIN COMPLEX DISASSEMBLY%GO%GO:0043241	Details ...	94	-0.60962	-2.6447	0	0	0	4180	tags=71%, list=27%, signal=96%
ELECTRON TRANSPORT CHAIN%GO%GO:0022900	ELECTRON TRANSPORT CHAIN%GO%GO:0022900	Details ...	90	-0.630947	-2.64044	0	0	0	3403	tags=62%, list=22%, signal=79%
VIRAL MRNA TRANSLATION%REACTOME%REACT_9491.1	VIRAL MRNA TRANSLATION%REACTOME%REACT_9491.1	Details ...	83	-0.625639	-2.63679	0	0	0	4180	tags=76%, list=27%, signal=103%
CELLULAR RESPIRATION%GO%GO:0045333	CELLULAR RESPIRATION%GO%GO:0045333	Details ...	119	-0.592516	-2.63518	0	0	0	3451	tags=57%, list=22%, signal=73%
RESPIRATORY ELECTRON TRANSPORT%REACTOME%REACT_22393.2	RESPIRATORY ELECTRON TRANSPORT%REACTOME%REACT_22393.2	Details ...	65	-0.662432	-2.63122	0	0	0	2686	tags=63%, list=17%, signal=76%
TRANSLATIONAL TERMINATION%GO%GO:0006415	TRANSLATIONAL TERMINATION%GO%GO:0006415	Details ...	84	-0.633008	-2.62023	0	0	0	4180	tags=76%, list=27%, signal=103%
RIBOSOME%GO%GO:0005840	RIBOSOME%GO%GO:0005840	Details ...	151	-0.569598	-2.60827	0	0	0	3467	tags=60%, list=22%, signal=77%
INFLUENZA VIRAL RNA TRANSCRIPTION AND REPLICATION%REACTOME%REACT_6152.2	INFLUENZA VIRAL RNA TRANSCRIPTION AND REPLICATION%REACTOME%REACT_6152.2	Details ...	99	-0.604988	-2.60468	0	0	0	4180	tags=73%, list=27%, signal=98%
TRANSLATIONAL ELONGATION%GO%GO:0006414	TRANSLATIONAL ELONGATION%GO%GO:0006414		96	-0.605947	-2.60442	0	0	0	4180	tags=73%, list=27%, signal=99%
CELLULAR PROTEIN COMPLEX DISASSEMBLY%GO%GO:0043624	CELLULAR PROTEIN COMPLEX DISASSEMBLY%GO%GO:0043624		94	-0.60962	-2.60263	0	0	0	4180	tags=71%, list=27%, signal=96%
PARKINSON'S DISEASE%KEGG%HSA05012	PARKINSON'S DISEASE%KEGG%HSA05012		109	-0.587579	-2.58062	0	0	0	3124	tags=54%, list=20%, signal=67%
CYTOSOLIC RIBOSOME%GO%GO:0022626	CYTOSOLIC RIBOSOME%GO%GO:0022626		88	-0.613818	-2.56887	0	0	0	4180	tags=75%, list=27%, signal=102%
FORMATION OF A POOL OF FREE 40S SUBUNITS%REACTOME%REACT_1797.1	FORMATION OF A POOL OF FREE 40S SUBUNITS%REACTOME%REACT_1797.1		93	-0.597466	-2.54742	0	0	0	4227	tags=73%, list=27%, signal=99%
CYTOSOLIC LARGE RIBOSOMAL SUBUNIT%GO%GO:0022625	CYTOSOLIC LARGE RIBOSOMAL SUBUNIT%GO%GO:0022625		49	-0.67718	-2.53463	0	0	0	3246	tags=71%, list=21%, signal=90%
MITOCHONDRIAL INNER MEMBRANE%GO%GO:0005743	MITOCHONDRIAL INNER MEMBRANE%GO%GO:0005743		174	-0.535238	-2.53351	0	0	0	3448	tags=52%, list=22%, signal=66%
NONSENSE MEDIATED DECAY INDEPENDENT OF THE EXON JUNCTION COMPLEX%REACTOME%REACT_75768.1	NONSENSE MEDIATED DECAY INDEPENDENT OF THE EXON JUNCTION COMPLEX%REACTOME%REACT_75768.1		88	-0.60663	-2.53262	0	0	0	4180	tags=73%, list=27%, signal=98%
RESPIRATORY CHAIN COMPLEX I%GO%GO:0045271	RESPIRATORY CHAIN COMPLEX I%GO%GO:0045271		39	-0.683311	-2.49771	0	0	0	2626	tags=64%, list=17%, signal=77%
MITOCHONDRIAL RESPIRATORY CHAIN COMPLEX I%GO%GO:0005747	MITOCHONDRIAL RESPIRATORY CHAIN COMPLEX I%GO%GO:0005747		39	-0.683311	-2.46456	0	0	0	2626	tags=64%, list=17%, signal=77%
OXIDATIVE PHOSPHORYLATION%GO%GO:0006119	OXIDATIVE PHOSPHORYLATION%GO%GO:0006119		49	-0.651292	-2.45978	0	0	0	2686	tags=59%, list=17%, signal=71%
NADH DEHYDROGENASE COMPLEX%GO%GO:0030964	NADH DEHYDROGENASE COMPLEX%GO%GO:0030964		39	-0.683311	-2.43105	0	0	0	2626	tags=64%, list=17%, signal=77%
MITOCHONDRIAL RESPIRATORY CHAIN%GO%GO:0005746	MITOCHONDRIAL RESPIRATORY CHAIN%GO%GO:0005746		53	-0.627534	-2.42887	0	0	0	2686	tags=58%, list=17%, signal=70%
RESPIRATORY CHAIN%GO%GO:0070469	RESPIRATORY CHAIN%GO%GO:0070469		53	-0.627534	-2.42704	0	0	0	2686	tags=58%, list=17%, signal=70%
PROTEIN LOCALIZATION TO ENDOPLASMIC RETICULUM%GO%GO:0070972	PROTEIN LOCALIZATION TO ENDOPLASMIC RETICULUM%GO%GO:0070972		112	-0.540981	-2.41478	0	0	0	4180	tags=63%, list=27%, signal=84%
PROTEIN TARGETING TO ER%GO%GO:0045047	PROTEIN TARGETING TO ER%GO%GO:0045047		104	-0.554124	-2.41192	0	0	0	4180	tags=65%, list=27%, signal=88%
L13A-MEDIATED TRANSLATIONAL SILENCING OF CERULOPLASMIN EXPRESSION%REACTOME%REACT_79.2	L13A-MEDIATED TRANSLATIONAL SILENCING OF CERULOPLASMIN EXPRESSION%REACTOME%REACT_79.2		103	-0.549676	-2.40164	0	0	0	4227	tags=66%, list=27%, signal=90%
VIRAL INFECTIOUS CYCLE%GO%GO:0019058	VIRAL INFECTIOUS CYCLE%GO%GO:0019058		119	-0.543597	-2.40063	0	0	0	4180	tags=67%, list=27%, signal=91%
ESTABLISHMENT OF PROTEIN LOCALIZATION TO ENDOPLASMIC RETICULUM%GO%GO:0072599	ESTABLISHMENT OF PROTEIN LOCALIZATION TO ENDOPLASMIC RETICULUM%GO%GO:0072599		105	-0.551894	-2.40029	0	0	0	4180	tags=65%, list=27%, signal=88%
SRP-DEPENDENT COTRANSLATIONAL PROTEIN TARGETING TO MEMBRANE%REACTOME%REACT_115902.1	SRP-DEPENDENT COTRANSLATIONAL PROTEIN TARGETING TO MEMBRANE%REACTOME%REACT_115902.1		105	-0.555823	-2.40009	0	0	0	4180	tags=66%, list=27%, signal=89%
SRP-DEPENDENT COTRANSLATIONAL PROTEIN TARGETING TO MEMBRANE%GO%GO:0006614	SRP-DEPENDENT COTRANSLATIONAL PROTEIN TARGETING TO MEMBRANE%GO%GO:0006614		103	-0.556729	-2.39578	0	0	0	4180	tags=66%, list=27%, signal=89%
NADH DEHYDROGENASE ACTIVITY%GO%GO:0003954	NADH DEHYDROGENASE ACTIVITY%GO%GO:0003954		36	-0.673877	-2.39001	0	0	0	2626	tags=64%, list=17%, signal=76%
MITOCHONDRIAL ELECTRON TRANSPORT, NADH TO UBIQUINONE%GO%GO:0006120	MITOCHONDRIAL ELECTRON TRANSPORT, NADH TO UBIQUINONE%GO%GO:0006120		35	-0.669748	-2.38787	0	0	0	2626	tags=63%, list=17%, signal=75%
ATP SYNTHESIS COUPLED ELECTRON TRANSPORT%GO%GO:0042773	ATP SYNTHESIS COUPLED ELECTRON TRANSPORT%GO%GO:0042773		40	-0.653694	-2.38323	0	0	0	2626	tags=60%, list=17%, signal=72%
MITOCHONDRIAL MEMBRANE PART%GO%GO:0044455	MITOCHONDRIAL MEMBRANE PART%GO%GO:0044455		110	-0.543116	-2.38228	0	0	0	2706	tags=48%, list=17%, signal=58%
3' -UTR-MEDIATED TRANSLATIONAL REGULATION%REACTOME%REACT_1762.2	3' -UTR-MEDIATED TRANSLATIONAL REGULATION%REACTOME%REACT_1762.2		103	-0.549676	-2.37839	0	0	0	4227	tags=66%, list=27%, signal=90%
NADH DEHYDROGENASE (QUINONE) ACTIVITY%GO%GO:0050136	NADH DEHYDROGENASE (QUINONE) ACTIVITY%GO%GO:0050136		36	-0.673877	-2.37563	0	0	0	2626	tags=64%, list=17%, signal=76%
NADH DEHYDROGENASE (UBIQUINONE) ACTIVITY%GO%GO:0008137	NADH DEHYDROGENASE (UBIQUINONE) ACTIVITY%GO%GO:0008137		36	-0.673877	-2.37333	0	0	0	2626	tags=64%, list=17%, signal=76%
TRANSLATIONAL INITIATION%GO%GO:0006413	TRANSLATIONAL INITIATION%GO%GO:0006413		118	-0.525952	-2.35851	0	0	0	4457	tags=64%, list=28%, signal=89%
MACROMOLECULAR COMPLEX DISASSEMBLY%GO%GO:0032984	MACROMOLECULAR COMPLEX DISASSEMBLY%GO%GO:0032984		114	-0.535367	-2.35816	0	0	0	3631	tags=60%, list=23%, signal=77%
COTRANSLATIONAL PROTEIN TARGETING TO MEMBRANE%GO%GO:0006613	COTRANSLATIONAL PROTEIN TARGETING TO MEMBRANE%GO%GO:0006613		104	-0.538494	-2.35245	0	0	0	4180	tags=65%, list=27%, signal=88%
EUKARYOTIC TRANSLATION INITIATION%REACTOME%REACT_2159.5	EUKARYOTIC TRANSLATION INITIATION%REACTOME%REACT_2159.5		111	-0.533523	-2.35201	0	0	0	4239	tags=65%, list=27%, signal=88%
CAP-DEPENDENT TRANSLATION INITIATION%REACTOME%REACT_2099.1	CAP-DEPENDENT TRANSLATION INITIATION%REACTOME%REACT_2099.1		111	-0.533523	-2.34583	0	0	0	4239	tags=65%, list=27%, signal=88%
ORGANELLE INNER MEMBRANE%GO%GO:0019866	ORGANELLE INNER MEMBRANE%GO%GO:0019866		184	-0.498594	-2.3384	0	0	0	3312	tags=49%, list=21%, signal=62%
OXIDOREDUCTASE ACTIVITY, ACTING ON NAD(P)H, QUINONE OR SIMILAR COMPOUND AS ACCEPTOR%GO%GO:0016655	OXIDOREDUCTASE ACTIVITY, ACTING ON NAD(P)H, QUINONE OR SIMILAR COMPOUND AS ACCEPTOR%GO%GO:0016655		47	-0.63168	-2.33374	0	0	0	2626	tags=53%, list=17%, signal=64%
MITOCHONDRIAL ATP SYNTHESIS COUPLED ELECTRON TRANSPORT%GO%GO:0042775	MITOCHONDRIAL ATP SYNTHESIS COUPLED ELECTRON TRANSPORT%GO%GO:0042775		40	-0.653694	-2.32582	0	9.95316e-06	0.001	2626	tags=60%, list=17%, signal=72%
GTP HYDROLYSIS AND JOINING OF THE 60S RIBOSOMAL SUBUNIT%REACTOME%REACT_2085.2	GTP HYDROLYSIS AND JOINING OF THE 60S RIBOSOMAL SUBUNIT%REACTOME%REACT_2085.2		104	-0.536825	-2.32009	0	9.77854e-06	0.001	4227	tags=65%, list=27%, signal=89%
MITOCHONDRIAL ENVELOPE%GO%GO:0005740	MITOCHONDRIAL ENVELOPE%GO%GO:0005740		266	-0.464826	-2.31313	0	2.85581e-05	0.003	3326	tags=41%, list=21%, signal=52%
ORGANELLAR RIBOSOME%GO%GO:0000313	ORGANELLAR RIBOSOME%GO%GO:0000313		48	-0.613634	-2.30449	0	2.80741e-05	0.003	3425	tags=60%, list=22%, signal=77%
MITOCHONDRIAL RIBOSOME%GO%GO:0005761	MITOCHONDRIAL RIBOSOME%GO%GO:0005761		48	-0.613634	-2.30109	0	2.76062e-05	0.003	3425	tags=60%, list=22%, signal=77%
THE CITRIC ACID (TCA) CYCLE AND RESPIRATORY ELECTRON TRANSPORT%REACTOME%REACT_111083.1	THE CITRIC ACID (TCA) CYCLE AND RESPIRATORY ELECTRON TRANSPORT%REACTOME%REACT_111083.1		115	-0.518456	-2.28655	0	3.61973e-05	0.004	2706	tags=48%, list=17%, signal=57%
MITOCHONDRIAL MEMBRANE%GO%GO:0031966	MITOCHONDRIAL MEMBRANE%GO%GO:0031966		245	-0.462639	-2.28252	0	3.56135e-05	0.004	3312	tags=42%, list=21%, signal=52%
SMALL RIBOSOMAL SUBUNIT%GO%GO:0015935	SMALL RIBOSOMAL SUBUNIT%GO%GO:0015935		56	-0.584875	-2.24121	0	7.0027e-05	0.008	4469	tags=77%, list=28%, signal=107%
NONSENSE-MEDIATED DECAY%REACTOME%REACT_75886.2	NONSENSE-MEDIATED DECAY%REACTOME%REACT_75886.2		105	-0.513535	-2.23203	0	8.56907e-05	0.01	4180	tags=65%, list=27%, signal=88%
NONSENSE MEDIATED DECAY ENHANCED BY THE EXON JUNCTION COMPLEX%REACTOME%REACT_75822.1	NONSENSE MEDIATED DECAY ENHANCED BY THE EXON JUNCTION COMPLEX%REACTOME%REACT_75822.1		105	-0.513535	-2.21868	0	0.000101221	0.012	4180	tags=65%, list=27%, signal=88%
PROTON-TRANSPORTING ATP SYNTHASE COMPLEX%GO%GO:0045259	PROTON-TRANSPORTING ATP SYNTHASE COMPLEX%GO%GO:0045259		19	-0.720763	-2.18429	0	0.000133267	0.016	3388	tags=74%, list=22%, signal=94%
MITOCHONDRIAL PROTON-TRANSPORTING ATP SYNTHASE COMPLEX%GO%GO:0005753	MITOCHONDRIAL PROTON-TRANSPORTING ATP SYNTHASE COMPLEX%GO%GO:0005753		19	-0.720763	-2.18116	0	0.000139401	0.017	3388	tags=74%, list=22%, signal=94%
OXIDOREDUCTASE ACTIVITY, ACTING ON NAD(P)H%GO%GO:0016651	OXIDOREDUCTASE ACTIVITY, ACTING ON NAD(P)H%GO%GO:0016651		72	-0.529621	-2.17784	0	0.000145384	0.018	2626	tags=43%, list=17%, signal=51%
TRANSLATION%REACTOME%REACT_1014.4	TRANSLATION%REACTOME%REACT_1014.4		142	-0.472063	-2.15654	0	0.000159208	0.02	4457	tags=58%, list=28%, signal=81%
MITOCHONDRIAL PART%GO%GO:0044429	MITOCHONDRIAL PART%GO%GO:0044429		462	-0.408576	-2.14773	0	0.000156934	0.02	3326	tags=36%, list=21%, signal=45%
NUCLEOSIDE TRIPHOSPHATE BIOSYNTHETIC PROCESS%GO%GO:0009142	NUCLEOSIDE TRIPHOSPHATE BIOSYNTHETIC PROCESS%GO%GO:0009142		24	-0.666658	-2.14599	0	0.000154723	0.02	3474	tags=67%, list=22%, signal=85%
PROTON TRANSPORT%GO%GO:0015992	PROTON TRANSPORT%GO%GO:0015992		33	-0.614163	-2.14125	0	0.000160286	0.021	3609	tags=64%, list=23%, signal=82%
HYDROGEN TRANSPORT%GO%GO:0006818	HYDROGEN TRANSPORT%GO%GO:0006818		35	-0.599045	-2.12156	0	0.000271552	0.035	3609	tags=60%, list=23%, signal=78%
CYTOSOLIC PART%GO%GO:0044445	CYTOSOLIC PART%GO%GO:0044445		140	-0.467293	-2.10404	0	0.000379163	0.05	3631	tags=56%, list=23%, signal=72%
VIRAL REPRODUCTIVE PROCESS%GO%GO:0022415	VIRAL REPRODUCTIVE PROCESS%GO%GO:0022415		154	-0.453382	-2.09916	0	0.000410508	0.055	4225	tags=59%, list=27%, signal=80%
ATP BIOSYNTHETIC PROCESS%GO%GO:0006754	ATP BIOSYNTHETIC PROCESS%GO%GO:0006754		21	-0.663203	-2.09673	0	0.000455965	0.061	3474	tags=67%, list=22%, signal=85%
MITOCHONDRIAL LARGE RIBOSOMAL SUBUNIT%GO%GO:0005762	MITOCHONDRIAL LARGE RIBOSOMAL SUBUNIT%GO%GO:0005762		15	-0.734055	-2.08197	0	0.000578955	0.078	2021	tags=67%, list=13%, signal=76%
NUCLEAR-TRANSCRIBED MRNA CATABOLIC PROCESS, NONSENSE-MEDIATED DECAY%GO%GO:0000184	NUCLEAR-TRANSCRIBED MRNA CATABOLIC PROCESS, NONSENSE-MEDIATED DECAY%GO%GO:0000184		112	-0.47754	-2.07737	0	0.000620794	0.085	4180	tags=61%, list=27%, signal=82%
INFLUENZA INFECTION%REACTOME%REACT_6167.4	INFLUENZA INFECTION%REACTOME%REACT_6167.4		137	-0.459051	-2.077	0	0.000612936	0.085	4180	tags=61%, list=27%, signal=82%
CYTOSOLIC SMALL RIBOSOMAL SUBUNIT%GO%GO:0022627	CYTOSOLIC SMALL RIBOSOMAL SUBUNIT%GO%GO:0022627		36	-0.588827	-2.06441	0	0.000776708	0.109	4159	tags=78%, list=26%, signal=105%
RIBONUCLEOSIDE TRIPHOSPHATE BIOSYNTHETIC PROCESS%GO%GO:0009201	RIBONUCLEOSIDE TRIPHOSPHATE BIOSYNTHETIC PROCESS%GO%GO:0009201		21	-0.663203	-2.06354	0	0.000787515	0.111	3474	tags=67%, list=22%, signal=85%
INFLUENZA LIFE CYCLE%REACTOME%REACT_6145.4	INFLUENZA LIFE CYCLE%REACTOME%REACT_6145.4		132	-0.458418	-2.05861	0	0.000851698	0.122	4180	tags=60%, list=27%, signal=81%
PURINE NUCLEOSIDE TRIPHOSPHATE BIOSYNTHETIC PROCESS%GO%GO:0009145	PURINE NUCLEOSIDE TRIPHOSPHATE BIOSYNTHETIC PROCESS%GO%GO:0009145		21	-0.663203	-2.05688	0	0.000874547	0.126	3474	tags=67%, list=22%, signal=85%
TRANSLATION%GO%GO:0006412	TRANSLATION%GO%GO:0006412		249	-0.418894	-2.05298	0	0.000961836	0.14	4493	tags=51%, list=29%, signal=70%
HUNTINGTON'S DISEASE%KEGG%HSA05016	HUNTINGTON'S DISEASE%KEGG%HSA05016		166	-0.438296	-2.05244	0	0.000982559	0.144	2686	tags=40%, list=17%, signal=47%
ORGANELLAR LARGE RIBOSOMAL SUBUNIT%GO%GO:0000315	ORGANELLAR LARGE RIBOSOMAL SUBUNIT%GO%GO:0000315		15	-0.734055	-2.05201	0	0.000971134	0.144	2021	tags=67%, list=13%, signal=76%
PURINE RIBONUCLEOSIDE TRIPHOSPHATE BIOSYNTHETIC PROCESS%GO%GO:0009206	PURINE RIBONUCLEOSIDE TRIPHOSPHATE BIOSYNTHETIC PROCESS%GO%GO:0009206		21	-0.663203	-2.04982	0	0.000997934	0.15	3474	tags=67%, list=22%, signal=85%
ESTABLISHMENT OF PROTEIN LOCALIZATION TO ORGANELLE%GO%GO:0072594	ESTABLISHMENT OF PROTEIN LOCALIZATION TO ORGANELLE%GO%GO:0072594		178	-0.428605	-2.04125	0	0.00116158	0.171	4180	tags=55%, list=27%, signal=74%
MITOCHONDRIAL PROTEIN IMPORT%REACTOME%REACT_118595.3	MITOCHONDRIAL PROTEIN IMPORT%REACTOME%REACT_118595.3		49	-0.539919	-2.02561	0	0.00150707	0.222	4151	tags=59%, list=26%, signal=80%
PROTEIN TARGETING TO MEMBRANE%GO%GO:0006612	PROTEIN TARGETING TO MEMBRANE%GO%GO:0006612		134	-0.444654	-2.01843	0	0.00169138	0.244	3701	tags=52%, list=23%, signal=68%
ENERGY DERIVATION BY OXIDATION OF ORGANIC COMPOUNDS%GO%GO:0015980	ENERGY DERIVATION BY OXIDATION OF ORGANIC COMPOUNDS%GO%GO:0015980		229	-0.406678	-1.98426	0	0.00263297	0.362	3566	tags=41%, list=23%, signal=52%
PROTON-TRANSPORTING TWO-SECTOR ATPASE COMPLEX%GO%GO:0016469	PROTON-TRANSPORTING TWO-SECTOR ATPASE COMPLEX%GO%GO:0016469		29	-0.596686	-1.97338	0	0.00307058	0.4	3506	tags=62%, list=22%, signal=80%
FORMATION OF THE TERNARY COMPLEX, AND SUBSEQUENTLY, THE 43S COMPLEX%REACTOME%REACT_1079.2	FORMATION OF THE TERNARY COMPLEX, AND SUBSEQUENTLY, THE 43S COMPLEX%REACTOME%REACT_1079.2		48	-0.512651	-1.91427	0	0.00659719	0.674	4457	tags=69%, list=28%, signal=96%
PURINE RIBONUCLEOTIDE BIOSYNTHETIC PROCESS%GO%GO:0009152	PURINE RIBONUCLEOTIDE BIOSYNTHETIC PROCESS%GO%GO:0009152		45	-0.514765	-1.89069	0	0.00903148	0.786	4902	tags=64%, list=31%, signal=93%
MITOCHONDRIAL TRANSPORT%GO%GO:0006839	MITOCHONDRIAL TRANSPORT%GO%GO:0006839		84	-0.453087	-1.8904	0	0.00896534	0.787	3388	tags=42%, list=22%, signal=53%
MULTI-ORGANISM REPRODUCTIVE PROCESS%GO%GO:0044703	MULTI-ORGANISM REPRODUCTIVE PROCESS%GO%GO:0044703		188	-0.394702	-1.86441	0	0.0121436	0.879	3631	tags=46%, list=23%, signal=59%
PROTEASOME CORE COMPLEX%GO%GO:0005839	PROTEASOME CORE COMPLEX%GO%GO:0005839		18	-0.640713	-1.85677	0.00194175	0.0131671	0.894	2455	tags=44%, list=16%, signal=53%
GENERATION OF PRECURSOR METABOLITES AND ENERGY%GO%GO:0006091	GENERATION OF PRECURSOR METABOLITES AND ENERGY%GO%GO:0006091		282	-0.370337	-1.85447	0	0.0133468	0.899	3671	tags=38%, list=23%, signal=49%
DEOXYRIBOSE PHOSPHATE METABOLIC PROCESS%GO%GO:0019692	DEOXYRIBOSE PHOSPHATE METABOLIC PROCESS%GO%GO:0019692		15	-0.65672	-1.85346	0.0019084	0.0133614	0.905	2431	tags=60%, list=15%, signal=71%
2'-DEOXYRIBONUCLEOTIDE METABOLIC PROCESS%GO%GO:0009394	2'-DEOXYRIBONUCLEOTIDE METABOLIC PROCESS%GO%GO:0009394		15	-0.65672	-1.84013	0	0.0156743	0.943	2431	tags=60%, list=15%, signal=71%
ABORTIVE ELONGATION OF HIV-1 TRANSCRIPT IN THE ABSENCE OF TAT%REACTOME%REACT_6261.3	ABORTIVE ELONGATION OF HIV-1 TRANSCRIPT IN THE ABSENCE OF TAT%REACTOME%REACT_6261.3		19	-0.624873	-1.83059	0.00547445	0.0172862	0.957	2768	tags=58%, list=18%, signal=70%
RIBONUCLEOTIDE BIOSYNTHETIC PROCESS%GO%GO:0009260	RIBONUCLEOTIDE BIOSYNTHETIC PROCESS%GO%GO:0009260		47	-0.482574	-1.816	0	0.0199044	0.974	4902	tags=62%, list=31%, signal=89%
ALZHEIMER'S DISEASE%KEGG%HSA05010	ALZHEIMER'S DISEASE%KEGG%HSA05010		148	-0.394384	-1.81447	0	0.0200254	0.977	3158	tags=40%, list=20%, signal=49%
CARDIAC MUSCLE CONTRACTION%KEGG%HSA04260	CARDIAC MUSCLE CONTRACTION%KEGG%HSA04260		54	-0.463403	-1.80643	0	0.0217075	0.982	4544	tags=56%, list=29%, signal=78%
CIS-TRANS ISOMERASE ACTIVITY%GO%GO:0016859	CIS-TRANS ISOMERASE ACTIVITY%GO%GO:0016859		21	-0.593218	-1.80419	0.00716846	0.0220598	0.983	2925	tags=52%, list=19%, signal=64%
RIBOSOMAL SMALL SUBUNIT BIOGENESIS%GO%GO:0042274	RIBOSOMAL SMALL SUBUNIT BIOGENESIS%GO%GO:0042274		16	-0.630655	-1.79144	0.00588235	0.0249895	0.99	4159	tags=88%, list=26%, signal=119%
PEPTIDYL-PROLYL CIS-TRANS ISOMERASE ACTIVITY%GO%GO:0003755	PEPTIDYL-PROLYL CIS-TRANS ISOMERASE ACTIVITY%GO%GO:0003755		20	-0.576431	-1.78678	0.0018797	0.0259204	0.991	2925	tags=50%, list=19%, signal=61%
OXIDATION-REDUCTION PROCESS%GO%GO:0055114	OXIDATION-REDUCTION PROCESS%GO%GO:0055114		365	-0.34999	-1.78518	0	0.0260767	0.993	3566	tags=33%, list=23%, signal=42%
COOPERATION OF PREFOLDIN AND TRIC CCT IN ACTIN AND TUBULIN FOLDING%REACTOME%REACT_17029.2	COOPERATION OF PREFOLDIN AND TRIC CCT IN ACTIN AND TUBULIN FOLDING%REACTOME%REACT_17029.2		26	-0.542342	-1.78284	0.00398406	0.0264618	0.994	5886	tags=62%, list=37%, signal=98%
RIBOSOMAL SCANNING AND START CODON RECOGNITION%REACTOME%REACT_931.2	RIBOSOMAL SCANNING AND START CODON RECOGNITION%REACTOME%REACT_931.2		55	-0.46321	-1.77926	0.00374532	0.0272296	0.994	4457	tags=60%, list=28%, signal=83%
DEOXYRIBONUCLEOTIDE METABOLIC PROCESS%GO%GO:0009262	DEOXYRIBONUCLEOTIDE METABOLIC PROCESS%GO%GO:0009262		17	-0.612249	-1.77623	0.00383877	0.0276917	0.995	2431	tags=53%, list=15%, signal=63%
TRANSLATION INITIATION COMPLEX FORMATION%REACTOME%REACT_1979.2	TRANSLATION INITIATION COMPLEX FORMATION%REACTOME%REACT_1979.2		55	-0.4578	-1.77116	0.00198807	0.0288671	0.997	4457	tags=60%, list=28%, signal=83%
METABOLISM OF MRNA%REACTOME%REACT_20605.3	METABOLISM OF MRNA%REACTOME%REACT_20605.3		215	-0.366733	-1.76529	0	0.0302468	0.998	3654	tags=45%, list=23%, signal=57%
PAUSING AND RECOVERY OF TAT-MEDIATED HIV-1 ELONGATION%REACTOME%REACT_6143.5	PAUSING AND RECOVERY OF TAT-MEDIATED HIV-1 ELONGATION%REACTOME%REACT_6143.5		26	-0.538517	-1.75924	0.0018622	0.0319398	1	2768	tags=54%, list=18%, signal=65%
ORGANELLAR SMALL RIBOSOMAL SUBUNIT%GO%GO:0000314	ORGANELLAR SMALL RIBOSOMAL SUBUNIT%GO%GO:0000314		18	-0.588033	-1.75909	0.00572519	0.0317149	1	4469	tags=72%, list=28%, signal=101%
PURINE NUCLEOTIDE BIOSYNTHETIC PROCESS%GO%GO:0006164	PURINE NUCLEOTIDE BIOSYNTHETIC PROCESS%GO%GO:0006164		50	-0.46046	-1.75895	0	0.0314982	1	4902	tags=58%, list=31%, signal=84%
PREFOLDIN MEDIATED TRANSFER OF SUBSTRATE TO CCT TRIC%REACTOME%REACT_16936.2	PREFOLDIN MEDIATED TRANSFER OF SUBSTRATE TO CCT TRIC%REACTOME%REACT_16936.2		25	-0.560879	-1.75558	0.00196464	0.0322894	1	5055	tags=56%, list=32%, signal=82%
PROTEIN LOCALIZATION TO MITOCHONDRION%GO%GO:0070585	PROTEIN LOCALIZATION TO MITOCHONDRION%GO%GO:0070585		45	-0.470246	-1.74864	0.00189036	0.0341698	1	4695	tags=60%, list=30%, signal=85%
RIBOSE PHOSPHATE BIOSYNTHETIC PROCESS%GO%GO:0046390	RIBOSE PHOSPHATE BIOSYNTHETIC PROCESS%GO%GO:0046390		49	-0.46542	-1.74521	0	0.0351135	1	4902	tags=59%, list=31%, signal=86%
RESOLUTION OF ABASIC SITES (AP SITES)%REACTOME%REACT_1893.3	RESOLUTION OF ABASIC SITES (AP SITES)%REACTOME%REACT_1893.3		19	-0.583193	-1.74501	0.00408998	0.0348851	1	3452	tags=58%, list=22%, signal=74%
MITOCHONDRIAL SMALL RIBOSOMAL SUBUNIT%GO%GO:0005763	MITOCHONDRIAL SMALL RIBOSOMAL SUBUNIT%GO%GO:0005763		18	-0.588033	-1.74296	0.00967118	0.0353376	1	4469	tags=72%, list=28%, signal=101%
PROTEIN PEPTIDYL-PROLYL ISOMERIZATION%GO%GO:0000413	PROTEIN PEPTIDYL-PROLYL ISOMERIZATION%GO%GO:0000413		20	-0.576431	-1.74178	0.00769231	0.0355033	1	2925	tags=50%, list=19%, signal=61%
ACTIVATION OF THE MRNA UPON BINDING OF THE CAP-BINDING COMPLEX AND EIFS, AND SUBSEQUENT BINDING TO 43S%REACTOME%REACT_1258.3	ACTIVATION OF THE MRNA UPON BINDING OF THE CAP-BINDING COMPLEX AND EIFS, AND SUBSEQUENT BINDING TO 43S%REACTOME%REACT_1258.3		56	-0.450853	-1.74031	0.0019802	0.0356117	1	4457	tags=59%, list=28%, signal=82%
BASE EXCISION REPAIR%REACTOME%REACT_1104.2	BASE EXCISION REPAIR%REACTOME%REACT_1104.2		19	-0.583193	-1.7398	0.00380228	0.0354658	1	3452	tags=58%, list=22%, signal=74%
[truncated: 1,168 more rows]
