# Supplementary material for: Integrative landscape of dysregulated signaling pathways of clinically distinct pancreatic cancer subtypes
Source: Oncotarget. 2018 Jun 26;9(49):29123–39. doi: 10.18632/oncotarget.25632 (PMC6044387; doi:10.18632/oncotarget.25632)
Supplement: Supplementary file 6 [file oncotarget-09-29123-s006.xlsx]

## Sheet: KEA_2015_table Results
Term	Overlap	P-value	Adjusted P-value	Old P-value	Old Adjusted P-value	Z-score	Combined Score	Genes
CSNK2A1	44/286	1.62682e-36	3.10722e-34	2.46262e-10	2.3518e-08	-2.0998	173.037	ATF1;HDAC2;SPI1;HDAC3;HSP90AB1;NCF1;CEBPD;MAX;HDAC1;SRF;CREM;TWIST1;BRCA1;HIF1A;RELA;ARNTL;HSPH1;RPS6KA5;MYC;AKT1;VHL;JUN;HSP90AA1;TLE1;CSNK2A1;NR1H3;ARNT;SSRP1;SIRT1;ESR1;PML;PIAS1;NCOR2;PER2;NFKBIA;SP1;EEF1D;APEX1;DDIT3;MDM2;CTNNB1;PGR;TP53;NFKBIB
MAPK1	42/326	1.37277e-31	1.311e-29	8.73015e-08	4.16865e-06	-2.06658	146.858	CEBPA;CEBPB;NCF1;TWIST1;FOXO3;NR3C1;ELK1;HIF1A;RELA;PAK1;RXRA;RPS6KA5;MYC;TP53BP2;RPS3;EP300;JUN;SMAD4;JUND;SMAD3;CSNK2A1;PARP1;NCOA6;STAT3;FOS;NR0B2;ESR1;PML;POU5F1;NCOR2;NR4A2;AR;NR4A1;BCL6;SP1;DDIT3;RARA;PGR;TAF6;TCF3;PPARA;TP53
MAPK14	41/396	4.95583e-27	2.36641e-25	2.44348e-05	0.000609575	-1.94766	117.968	GTF3C1;RARG;NCF1;MAX;DHX9;YWHAB;TWIST1;EPRS;FOXO3;NR3C1;ELK1;RELA;ELK3;MECP2;IKBKB;PAK1;MTA1;RPS6KA5;SIN3A;MYC;AKT1;JUN;JUND;SMAD3;CSNK2A1;HSPA5;NCOA3;STAT3;SIRT1;ESR1;AR;NCOR1;FANCD2;NCL;DDIT3;RARA;TAF6;MATR3;TCF3;PPARA;TP53
MAPK3	30/202	1.45696e-24	5.5656e-23	6.40962e-07	2.44847e-05	-1.87112	102.698	CEBPA;RARG;CEBPB;NCF1;TWIST1;FOXO3;NR3C1;ELK1;RXRA;RPS6KA5;MYC;RPS3;AKT1;MAPK3;JUN;SMAD4;STAT3;FOS;NR0B2;ESR1;PML;POU5F1;AR;BCL6;IRF3;SP1;PGR;TCF3;PPARA;TP53
CHUK	17/23	7.04937e-29	4.4881e-27	1.06681e-12	2.03761e-10	-1.55851	101.026	CREBBP;NCOA3;FOXO3;ESR1;RELA;NFKB1;PIAS1;RELB;NFKB2;IKBKB;NFKBIA;NCOR2;NCOR1;REL;CTNNB1;FOXA2;NFKBIB
GSK3B	43/527	3.8141e-24	1.21416e-22	0.00224204	0.0171292	-1.85263	99.8999	GTF3C1;HDAC4;CEBPA;CEBPB;NCF1;CREM;BRCA1;NR3C1;ELK1;RELA;ELK3;ARNTL;RELB;PAK1;RXRA;KAT5;SIN3A;MYC;RPS3;VHL;JUN;NPM1;SMAD4;JUND;NCOA3;STAT3;SIRT1;ESR1;USF2;NFKB1;NFKB2;NCOR2;SFPQ;NCOR1;NCL;DDIT3;RARA;MDM2;CTNNB1;TAF6;TCF3;TP53;CLOCK
AKT1	27/210	1.68021e-20	4.58457e-19	2.87234e-05	0.000609575	-1.75004	79.6843	GTF3C1;NCF1;TWIST1;BRCA1;GATA2;FOXO3;NR3C1;SOX2;PAK1;TERT;RPS3;AKT1;EP300;MAP3K8;CREBBP;CHUK;ESR1;YWHAZ;SKI;AR;NR4A1;NCOR1;RARA;MDM2;CTNNB1;VIM;FOXA2
PRKDC	25/180	6.88253e-20	1.6432e-18	1.82175e-05	0.000579923	-1.62356	71.6358	GTF3C1;NCF1;PRKDC;SRF;HNRNPU;BRCA1;NR3C1;EFTUD2;IKBKB;AKT1;JUN;HSP90AA1;POU2F1;RFC1;FUS;H2AFX;NFKB1;NFKB2;IRF3;FANCD2;MDM2;ATM;MATR3;VIM;TP53
MAPK8	27/225	1.05088e-19	2.23019e-18	8.63775e-05	0.00149983	-1.55977	68.161	CEBPB;CTBP1;YWHAB;TWIST1;NR3C1;ARNTL;ELK3;RXRA;MYC;JUN;NPM1;SMAD4;JUND;NCOA3;STAT3;H2AFX;SIRT1;ESR1;YWHAZ;AR;NR4A1;IRF3;SP1;EEF1A2;RARA;CTNNB1;TP53
CSNK2A2	27/229	1.67318e-19	3.19577e-18	0.000113685	0.00156138	-1.50968	65.27	ATF1;HDAC2;HSP90AB1;NCF1;MAX;HDAC1;CREM;RELA;IKBKB;HSPH1;TBK1;SIN3A;MYC;MAPK3;JUN;HSP90AA1;CSNK2A1;RFC1;ESR1;NFKBIA;SP1;APEX1;NCL;DDIT3;CTNNB1;PGR;TP53
ATM	23/161	1.15668e-18	1.84105e-17	2.73999e-05	0.000609575	-1.33495	55.1349	JUN;HSP90AA1;PRKDC;FUS;SRF;H2AFX;BRCA1;AATF;NR3C1;HIF1A;NFKB2;IKBKB;FANCD2;SP1;MDM2;AKT1;CTNNB1;EP300;ATM;MATR3;VIM;TP53;MEN1
CDK2	34/553	1.92446e-15	2.82748e-14	0.188695	0.309059	-1.35011	45.7473	GTF3C1;CEBPB;NCF1;NUCKS1;BRCA1;ELK1;ELK3;MECP2;PAK1;MTA1;RXRA;SIN3A;MYC;RPS3;CREBBP;JUN;NPM1;SMAD4;SMAD3;POU2F1;KDM2A;STAT3;FOS;ESR1;NCOR1;NCL;DDIT3;MDM2;PGR;VIM;TCF3;PPARA;TP53;ITGB3BP
CDK1	32/494	3.24744e-15	4.43044e-14	0.127161	0.289465	-1.30647	43.5849	CEBPA;CEBPB;DHX9;CREM;NUCKS1;BRCA1;HIF1A;IKBKB;PAK1;RXRA;KAT5;MYC;RPS3;NPM1;JUND;UBE2I;POU2F1;CSNK2A1;RFC1;NCOA3;STAT3;SIRT1;ESR1;NCOR2;AR;SP1;EEF1D;NCL;DDIT3;RARA;VIM;TP53
RPS6KA3	26/332	1.86272e-14	2.37186e-13	0.0293008	0.120345	-1.31163	41.4659	GTF3C1;HDAC4;CEBPB;NCF1;YWHAB;SRF;FOXO3;HDAC7;TERT;MAP3K8;YWHAH;SMAD3;STAT3;FOS;ESR1;YWHAZ;NFKBIA;AR;NR4A1;HIST3H3;REL;MDM2;MATR3;VIM;TP53;ATF4
IKBKB	13/25	2.38981e-19	4.14957e-18	1.35846e-08	8.64885e-07	-0.802719	34.4189	NCOA3;FOS;FOXO3;NFKB1;RELA;RELB;NFKBIA;IKBKB;IRF3;REL;RPS3;MAP3K8;NFKBIB
PRKACA	25/393	6.27512e-12	7.05029e-11	0.189319	0.309059	-1.1112	28.6629	ATF1;HDAC5;CEBPB;NCF1;SRF;CREM;RELA;RXRA;TGM2;YWHAH;HSP90AA1;POU2F1;NCOA3;FOS;ESR1;YWHAZ;POU5F1;NFKB1;NCOR1;RARA;PIN1;CTNNB1;VIM;TP53;DAP3
MAPK9	15/131	3.63209e-11	3.65121e-10	0.00541336	0.0344651	-0.868772	20.8841	JUN;STAT3;H2AFX;FOS;NR3C1;ELK1;YWHAZ;ARNTL;ELK3;RXRA;KAT5;MYC;RPS3;CTNNB1;TP53
PRKCA	25/442	7.85029e-11	7.14002e-10	0.384078	0.464297	-0.855773	19.912	NCF1;YWHAB;SRF;CREM;AHR;BRCA1;PRKCZ;HDAC7;IKBKB;AKT1;EP300;YWHAH;CREBBP;NPM1;SMAD3;H2AFX;EDF1;FOS;ESR1;AR;NCOR1;NCL;VIM;PPARA;TP53
MAPKAPK2	1947-11-01	5.10218e-12	6.09073e-11	0.000101002	0.00156138	-0.735078	19.113	DDIT3;SRF;STAT3;MDM2;AKT1;VIM;AATF;ESR1;YWHAZ;TP53;PIAS1
PRKCZ	1950-11-01	1.06119e-11	1.12604e-10	0.000162737	0.00194268	-0.58937	14.8928	IKBKB;CREBBP;NOTCH1;NCF1;SP1;YWHAB;NCOA3;AKT1;PIN1;PRKCZ;RELA
CSNK1D	1972-12-01	3.90438e-11	3.72869e-10	0.000782394	0.00706131	-0.489732	11.7371	NFKBIA;PER2;RFC1;PRKDC;NCOA3;NCL;SRF;MDM2;AKT1;CTNNB1;TP53;HIF1A
PRKCB	17/250	6.35674e-09	4.28878e-08	0.174596	0.309059	-0.368889	6.96232	CEBPB;HSP90AB1;NCF1;PRKDC;NCOA6;FUS;YWHAZ;NFKB2;NR4A1;TERT;IRF3;AKT1;CTNNB1;MAP3K8;VIM;PPARA;TP53
CDK5	1997-12-01	1.40229e-09	1.03014e-08	0.00731142	0.0450478	-0.293482	5.98267	AR;PAK1;MYC;APEX1;STAT3;CTNNB1;ATM;VIM;EPRS;NR3C1;TP53;CLOCK
CSNK1E	13/128	3.37896e-09	2.3903e-08	0.0220207	0.101966	-0.287124	5.60056	HSP90AA1;NPM1;HDAC2;HSP90AB1;MAX;HDAC1;DDX21;YWHAZ;NFKB2;PER2;PER1;CTNNB1;TP53
MAPK4	1934-09-01	1.37902e-10	1.19724e-09	0.000200949	0.00225772	-0.0673	1.52801	CEBPB;RXRA;FOS;TCF3;PPARA;NR3C1;ESR1;TP53;HDAC7
PRKCD	11/104	3.65043e-08	2.24914e-07	0.0267443	0.116094	0.0432713	-0.741058	HDAC5;CREBBP;NCF1;YWHAB;STAT3;RPS3;EP300;TP53;YWHAZ;DAP3;YWHAH
SRC	15/259	4.08592e-07	2.05371e-06	0.39282	0.471878	0.26333	-3.87372	HSP90AB1;STAT3;TRIP4;ESR1;YWHAZ;PPP2CA;IKBKB;NFKBIA;AR;SFPQ;TERT;MDM2;AKT1;CTNNB1;TGM2
IGF1R	1986-01-01	0.63576	0.63576	0.989076	0.989076	10.8564	-4.91722	FGFR3
LYN	1982-01-01	0.618205	0.621458	0.986518	0.989076	11.1133	-5.34478	CSNK2A1
PRKACG	12/176	1.10175e-06	5.26087e-06	0.226198	0.327302	0.492302	-6.7537	NR4A1;CEBPB;POU2F1;NCF1;REL;PIN1;EP300;VIM;KPNA2;ESR1;YWHAZ;NFKB1
RPS6KA5	2025-08-01	2.74366e-10	2.27843e-09	0.000154678	0.00194268	0.306939	-6.75775	ATF1;NR4A1;RPS6KA5;SRF;STAT3;HIST3H3;ELK1;RELA
ABL1	1994-09-01	1.52553e-06	6.91355e-06	0.0693929	0.201796	0.792828	-10.6185	NFKBIA;JUN;CEBPB;NCOA3;MYC;MDM2;CTNNB1;ESR1;PSMA7
CHEK1	10/137	4.78616e-06	1.9873e-05	0.196215	0.317602	0.878075	-10.7562	GTF3C1;CSNK2A1;FANCD2;SIN3A;MATR3;KPNA2;EPRS;TP53;OGT;NFKB1
RPS6KA1	1965-08-01	8.57489e-07	4.1995e-06	0.027427	0.116412	0.839913	-11.733	NFKBIA;NR4A2;NR4A1;CEBPB;SRF;FOS;ESR1;NFKBIB
HCK	1941-01-01	0.381797	0.385837	0.88524	0.899366	12.6588	-12.1888	STAT3
ATR	1958-08-01	3.49271e-07	1.80299e-06	0.0157282	0.0834468	0.830683	-12.3501	NPM1;SP1;FANCD2;PRKDC;MDM2;ATM;BRCA1;TP53
PRKCG	1937-01-01	0.352071	0.357689	0.858787	0.877157	12.8546	-13.4193	HSP90AA1
ROCK1	1935-01-01	0.336678	0.34388	0.843371	0.866042	13.9027	-15.1349	VIM
CAMK2A	1990-08-01	1.02581e-05	3.91858e-05	0.113687	0.284768	1.40318	-16.1189	NCOR2;CEBPB;YWHAB;CAMK4;SRF;CREM;CTNNB1;VIM
FYN	3/115	0.150764	0.162689	0.940904	0.950861	9.28132	-17.5606	MAX;HSPA4;CTNNB1
CSNK1A1	1984-07-01	5.62868e-05	0.000190081	0.166776	0.309059	1.82689	-17.8762	ATF1;HDAC1;CREM;CTNNB1;VHL;TP53;YWHAZ
CDK18	1937-06-01	4.02858e-06	1.70991e-05	0.0185359	0.0931675	1.46969	-18.2566	PAK1;CSNK2A1;VIM;ESR1;YWHAZ;TP53
CDK14	1943-06-01	9.96572e-06	3.8846e-05	0.033286	0.12483	1.59197	-18.3336	PAK1;CSNK2A1;YWHAB;VIM;ESR1;TP53
MAPK10	7/105	0.000230099	0.000655953	0.325347	0.414275	2.34436	-19.6387	JUN;CEBPB;RXRA;HSPH1;MYC;NR3C1;ELK3
GSK3A	1934-06-01	2.39961e-06	1.04165e-05	0.0131973	0.0763844	1.55485	-20.1201	CEBPA;JUN;MYC;CREM;CTNNB1;TP53
PAK1	1948-06-01	1.91089e-05	7.01884e-05	0.050195	0.168329	1.87765	-20.4013	PAK1;ELF3;CTBP1;VIM;ESR1;ITGB3BP
EGFR	1972-07-01	2.06038e-05	7.42515e-05	0.0969721	0.247966	1.89812	-20.4808	NFKBIA;PPP2CA;PCNA;TRIP4;CTNNB1;ATM;CALM1
CAMK4	2017-07-01	4.68763e-10	3.61767e-09	0.000114447	0.00156138	0.979419	-21.0388	HDAC4;HDAC5;CREBBP;CAMK4;EP300;PHB2;RELA
PRKG1	6/106	0.00151724	0.00357769	0.4909	0.564831	3.2896	-21.3524	PAK1;NCF1;TERT;SRF;H2AFX;VIM
CAMK2B	2026-01-01	0.262781	0.269845	0.750532	0.774873	16.0337	-21.4281	CEBPB
ROCK2	2024-01-01	0.245277	0.253232	0.723397	0.75502	15.4269	-21.6804	VIM
INSR	5/113	0.0104376	0.0188074	0.711593	0.746781	4.76531	-21.7409	NFKBIA;PPP2CA;HSPA4;PHB;CALM1
PRKACB	5/111	0.00970895	0.017661	0.697184	0.73947	4.71071	-21.8328	PER2;SMAD3;POU2F1;VIM;TP53
RPS6KA6	2023-06-01	2.00488e-07	1.0637e-06	0.00257137	0.0188897	1.47202	-22.7022	CEBPB;RPS6KA5;SRF;FOS;ESR1;RELA
MTOR	1978-05-01	0.00217564	0.00506764	0.400121	0.473037	3.72589	-22.8413	JUN;MYC;EHMT2;STAT3;AKT1
PRKCE	1946-02-01	0.100246	0.11263	0.700755	0.73947	10.1823	-23.4205	STAT3;NRIP1
CDK11A	1938-05-01	7.54094e-05	0.000244122	0.0606781	0.189992	2.46767	-23.4246	PAK1;CSNK2A1;VIM;ESR1;TP53
AURKB	1977-06-01	0.0002788	0.000771752	0.232145	0.333382	2.89585	-23.7026	HDAC5;HSP90AB1;PRKDC;ATM;VIM;TP53
PLK1	1978-06-01	0.000299131	0.000816201	0.240486	0.340243	2.97745	-24.1609	IKBKB;NPM1;MDM2;PIN1;CTNNB1;VIM
LCK	1996-04-01	0.0259449	0.0390195	0.745383	0.77374	6.68991	-24.4301	NFKBIA;PPP2CA;ESR1;MAPK3
HIPK2	2014-06-01	6.51176e-09	4.28878e-08	0.000305156	0.00323805	1.29888	-24.4834	MECP2;CTBP1;STAT3;PAX6;TP53;PML
SGK1	1968-04-01	0.00816816	0.0156182	0.488172	0.564831	5.1804	-24.9048	NFKBIA;IKBKB;MATR3;FOXO3
AURKA	1936-05-01	5.77211e-05	0.000190081	0.0511157	0.168329	2.5671	-25.0546	AR;PIN1;BRCA1;ESR1;TP53
CDK7	2021-06-01	1.09895e-07	5.99714e-07	0.00174104	0.0138558	1.57687	-25.2674	AR;RARG;POU2F1;RARA;ESR1;TP53
CDK15	1936-05-01	5.77211e-05	0.000190081	0.0511157	0.168329	2.59423	-25.3194	PAK1;CSNK2A1;VIM;ESR1;TP53
PRKAA1	1953-05-01	0.000374124	0.000992468	0.161143	0.309059	3.32921	-26.2705	HDAC5;CTBP1;EP300;KPNA2;TP53
CAMK1	2020-06-01	7.92663e-08	4.7312e-07	0.0014116	0.0117224	1.66447	-27.2148	HDAC4;ATF1;HDAC5;CAMK4;EP300;HDAC7
PRKD1	1941-05-01	0.000109433	0.000326588	0.0767998	0.215717	3.01251	-27.4747	HDAC5;JUN;CTNNB1;AKT1;HDAC7
PRKAA2	2028-05-01	1.62341e-05	6.07984e-05	0.0222447	0.101966	2.51483	-27.7345	IKBKB;HDAC5;EP300;FOXO3;TP53
MAP3K8	2019-01-01	0.199685	0.207282	0.642037	0.685078	17.2837	-27.8442	MAPK3
SYK	1939-02-01	0.0756028	0.0902509	0.61532	0.66399	10.9129	-28.1799	TUBA1A;NRIP1
RPS6KB1	1934-03-01	0.00715735	0.0140933	0.280588	0.369602	5.90133	-29.1503	MDM2;CREM;ESR1
MAP2K1	2019-01-01	0.199685	0.207282	0.642037	0.685078	18.2762	-29.4432	MAPK3
JAK2	1934-03-01	0.00715735	0.0140933	0.280588	0.369602	6.15075	-30.3824	PAK1;STAT3;MAPK3
CHEK2	2023-05-01	5.82868e-06	2.31933e-05	0.0112555	0.067181	2.5225	-30.403	BRCA1;VHL;AATF;TP53;PML
PDK1	1933-03-01	0.00658164	0.0135171	0.26678	0.356329	6.10785	-30.6826	PAK1;AKT1;PRKCZ
AKT2	1931-03-01	0.00551562	0.0119714	0.23945	0.340243	5.91825	-30.7759	CHUK;CTNNB1;ESR1
CAMK2G	1932-03-01	0.00603452	0.0125282	0.25306	0.355401	6.07519	-31.0458	ATF1;CEBPB;CREM
CAMK2D	1931-05-01	2.72783e-05	9.64843e-05	0.0313512	0.124752	2.97707	-31.2873	HDAC4;CEBPB;YWHAB;CREM;VIM
PRKCQ	1935-02-01	0.0625489	0.0770764	0.558731	0.614887	11.3077	-31.3429	IKBKB;CHUK
PLK3	2018-05-01	1.55645e-06	6.91355e-06	0.00471477	0.0321615	2.37245	-31.727	NPM1;JUN;HSP90AB1;HIF1A;TP53
ERBB2	2017-01-01	0.18069	0.189625	0.603191	0.654599	18.9524	-32.427	CTNNB1
MAPK12	2015-01-01	0.161246	0.1711	0.560158	0.614887	17.9692	-32.7907	RXRA
FGFR1	2017-01-01	0.18069	0.189625	0.603191	0.654599	19.7766	-33.8373	FGFR3
STK11	2025-03-01	0.00297071	0.00659774	0.161457	0.309059	5.83988	-33.982	SMAD4;PAK1;TP53
PDPK1	2027-03-01	0.00371387	0.00815345	0.186587	0.309059	6.09995	-34.1334	PAK1;AKT1;PRKCZ
MAPK11	2015-01-01	0.161246	0.1711	0.560158	0.614887	19.1043	-34.8621	NR3C1
JAK1	2015-01-01	0.161246	0.1711	0.560158	0.614887	19.1887	-35.016	STAT3
DYRK1A	2018-02-01	0.0182877	0.03064	0.263522	0.356081	8.99401	-35.9898	SIRT1;TP53
PIM1	2018-05-01	1.55645e-06	6.91355e-06	0.00471477	0.0321615	2.76762	-37.0117	MYC;MDM2;FOXO3;RELA;POU5F1
PKN1	2013-01-01	0.141342	0.153389	0.512491	0.575799	19.5765	-38.3029	HDAC5
RPS6KL1	2021-04-01	9.19379e-05	0.000278732	0.0333316	0.12483	4.33331	-40.2756	CEBPB;SRF;FOS;ESR1
RPS6KC1	2021-04-01	9.19379e-05	0.000278732	0.0333316	0.12483	4.42353	-41.1141	CEBPB;SRF;FOS;ESR1
DYRK2	2018-12-02	0.00825882	0.0156182	0.152343	0.299975	9.08679	-43.5845	STAT3;TP53
DAPK3	2014-02-01	0.0112142	0.0196916	0.188566	0.309059	9.82186	-44.1058	MDM2;TP53
SGK3	2013-01-01	0.141342	0.153389	0.512491	0.575799	23.0654	-45.129	FOXO3
SGK494	2013-01-01	0.141342	0.153389	0.512491	0.575799	23.2411	-45.4729	FOXO3
SGK223	2013-01-01	0.141342	0.153389	0.512491	0.575799	23.2499	-45.4901	FOXO3
EIF2AK2	2018-11-02	0.00693531	0.0139436	0.134811	0.289465	9.31951	-46.3285	NFKBIA;TP53
DAPK1	2018-09-01	0.100114	0.11263	0.401215	0.473037	20.778	-47.8196	TP53
RPS6KA2	2016-03-01	0.000781386	0.00191339	0.0657607	0.19937	6.72771	-48.133	SRF;FOS;ESR1
CSNK1G2	2018-12-02	0.00825882	0.0156182	0.152343	0.299975	10.0853	-48.3739	CTNNB1;TP53
IKBKE	2018-10-06	4.73517e-10	3.61767e-09	7.45308e-05	0.00142354	2.2567	-48.4533	NFKBIA;IRF3;FOXO3;ESR1;IKBKE;RELA
CDK4	2017-04-01	3.79241e-05	0.0001317	0.0184025	0.0931675	4.84691	-49.3412	CEBPA;SMAD3;BRCA1;TCF3
CSNK1G1	2018-12-02	0.00825882	0.0156182	0.152343	0.299975	10.3257	-49.527	CTNNB1;TP53
MAP3K1	2013-02-01	0.00968597	0.017661	0.17029	0.309059	10.8111	-50.1318	STAT3;MAPK3
PAK2	2015-03-01	0.000640364	0.00160934	0.057411	0.182758	6.84339	-50.3227	JUN;MYC;VIM
CSNK1A1L	2018-10-02	0.00571805	0.0120016	0.117784	0.284768	9.88368	-51.0406	CTNNB1;TP53
CSNK1G3	2018-10-02	0.00571805	0.0120016	0.117784	0.284768	10.1204	-52.2631	CTNNB1;TP53
TBK1	2018-11-05	8.97147e-08	5.03985e-07	0.000813345	0.00706131	3.36186	-54.5516	NFKBIA;TBK1;IRF3;AKT1;RELA
PTK6	2018-11-02	0.00693531	0.0139436	0.134811	0.289465	11.1071	-55.2149	CTNNB1;AKT1
RET	2015-03-01	0.000640364	0.00160934	0.057411	0.182758	7.52184	-55.3117	STAT3;AKT1;MAPK3
MINK1	2013-02-01	0.00968597	0.017661	0.17029	0.309059	12.0684	-55.9623	YWHAB;YWHAZ
MAPK7	2016-03-01	0.000781386	0.00191339	0.0657607	0.19937	7.84796	-56.1478	RXRA;FOS;PML
ABL2	2014-03-01	0.000516722	0.0013337	0.0496045	0.168329	7.44803	-56.3667	CEBPB;PSMA7;NFKBIB
ILK	2018-10-01	0.110602	0.12282	0.4312	0.502191	25.9308	-57.0948	AKT1
GRK5	2018-07-01	0.0787659	0.0917335	0.336451	0.417287	22.4994	-57.177	TP53
CDK9	2018-11-03	0.000240365	0.000675143	0.0296136	0.120345	6.98662	-58.222	CDK9;SMAD3;TP53
LRRK2	2018-09-01	0.100114	0.11263	0.401215	0.473037	25.3725	-58.3934	AKT1
SGK2	2018-10-01	0.110602	0.12282	0.4312	0.502191	26.9883	-59.4233	FOXO3
CDK3	2013-02-01	0.00968597	0.017661	0.17029	0.309059	13.1524	-60.9885	ATF1;JUN
VRK1	2018-07-02	0.00273067	0.00613598	0.0707872	0.201796	10.5482	-62.2682	JUN;TP53
TTK	2018-08-01	0.0895021	0.102365	0.369659	0.449713	26.2191	-63.2796	HSPA9
ALK	2018-11-04	5.55592e-06	2.25783e-05	0.0053017	0.0344651	5.26016	-63.6513	NPM1;SFPQ;ATIC;STAT3
MAP3K7	2018-09-05	2.49389e-08	1.58777e-07	0.000404502	0.00406631	3.75604	-65.7564	IKBKB;HDAC4;HDAC5;SMAD3;HDAC7
STK4	2018-10-02	0.00571805	0.0120016	0.117784	0.284768	12.837	-66.2918	H2AFX;FOXO3
MELK	2018-09-03	0.000124499	0.000365835	0.0192579	0.0943145	7.44941	-66.9792	SMAD4;SMAD3;TP53
PRKD2	2018-08-01	0.0895021	0.102365	0.369659	0.449713	28.0524	-67.7042	HDAC5
DYRK1B	2018-08-01	0.0895021	0.102365	0.369659	0.449713	28.2552	-68.1937	HDAC5
MARK2	2018-12-03	0.000317734	0.00085475	0.0356916	0.131098	8.5866	-69.159	HDAC4;HDAC5;HDAC7
MAP2K4	2018-07-01	0.0787659	0.0917335	0.336451	0.417287	27.3753	-69.5682	RXRA
MAPKAPK5	2018-06-01	0.0679038	0.0815699	0.301505	0.386493	26.4045	-71.0192	TP53
FGR	2018-07-01	0.0787659	0.0917335	0.336451	0.417287	28.0862	-71.3746	CSNK2A1
CDK6	2018-10-03	0.000176326	0.000510278	0.0241342	0.107201	8.53767	-73.7926	CEBPA;NPM1;CTNNB1
PAK4	2018-07-01	0.0787659	0.0917335	0.336451	0.417287	29.1504	-74.0792	CTNNB1
FGFR3	2018-07-02	0.00273067	0.00613598	0.0707872	0.201796	13.1875	-77.8483	STAT3;FGFR3
RAF1	2018-06-01	0.0679038	0.0815699	0.301505	0.386493	28.9513	-77.8694	MYC
FER	2018-08-03	8.37195e-05	0.000262138	0.0149841	0.0817706	8.31844	-78.0938	AR;STAT3;CTNNB1
KSR1	2018-06-01	0.0679038	0.0815699	0.301505	0.386493	29.7262	-79.9536	YWHAZ
NUAK1	2018-04-01	0.0457953	0.0587041	0.226032	0.327302	26.7633	-82.5265	TP53
MAP2K2	2018-08-03	8.37195e-05	0.000262138	0.0149841	0.0817706	8.85898	-83.1685	SMAD4;FOS;MAPK3
MOS	2018-05-01	0.0569141	0.0705882	0.26473	0.356081	29.0495	-83.2622	VIM
CAMKK1	2018-07-02	0.00273067	0.00613598	0.0707872	0.201796	14.6393	-86.4187	CAMK4;AKT1
PAK6	2018-06-01	0.0679038	0.0815699	0.301505	0.386493	32.5598	-87.575	VIM
VRK2	2018-02-01	0.0231649	0.035115	0.142459	0.289465	25.7283	-96.87	TP53
TAF1	2018-02-01	0.0231649	0.035115	0.142459	0.289465	25.8124	-97.1869	TP53
CDK8	2018-04-01	0.0457953	0.0587041	0.226032	0.327302	31.5236	-97.2054	SMAD3
DYRK3	2018-05-01	0.0569141	0.0705882	0.26473	0.356081	34.4151	-98.6411	SIRT1
SMG1	2018-02-01	0.0231649	0.035115	0.142459	0.289465	26.3115	-99.0657	TP53
FGFR4	2018-04-01	0.0457953	0.0587041	0.226032	0.327302	33.5455	-103.44	STAT3
MAP3K11	2018-04-01	0.0457953	0.0587041	0.226032	0.327302	33.8081	-104.25	PIN1
IRAK1	2018-05-01	0.0569141	0.0705882	0.26473	0.356081	38.3341	-109.874	STAT3
KSR2	2018-04-01	0.0457953	0.0587041	0.226032	0.327302	35.6984	-110.079	MAPK3
MKNK1	2018-05-01	0.0569141	0.0705882	0.26473	0.356081	40.1512	-115.082	SFPQ
DMPK	2018-04-01	0.0457953	0.0587041	0.226032	0.327302	37.4484	-115.475	SRF
BMPR2	2018-05-01	0.0569141	0.0705882	0.26473	0.356081	40.8137	-116.981	MAP3K8
MAP3K2	2018-04-01	0.0457953	0.0587041	0.226032	0.327302	39.0819	-120.512	MAPK3
MAP3K14	2018-05-04	8.89543e-08	5.03985e-07	0.000619646	0.00591762	7.50911	-121.911	IKBKB;NFKBIA;CHUK;NFKB2
RPS6KA4	2018-05-02	0.00132051	0.00315273	0.0440817	0.155919	18.5087	-122.708	ATF1;RELA
BCR	2018-04-01	0.0457953	0.0587041	0.226032	0.327302	40.9686	-126.33	YWHAZ
CAMK1G	2018-04-01	0.0457953	0.0587041	0.226032	0.327302	41.7936	-128.874	EP300
OXSR1	2018-04-01	0.0457953	0.0587041	0.226032	0.327302	41.8175	-128.947	PAK1
WEE1	2018-04-01	0.0457953	0.0587041	0.226032	0.327302	41.8522	-129.054	HSP90AA1
IRAK4	2018-04-01	0.0457953	0.0587041	0.226032	0.327302	42.4935	-131.032	NCF1
PIM2	2018-03-01	0.0345461	0.048517	0.18531	0.309059	39.7282	-133.704	MYC
TNK2	2018-04-01	0.0457953	0.0587041	0.226032	0.327302	43.6814	-134.695	AR
NLK	2018-05-02	0.00132051	0.00315273	0.0440817	0.155919	20.3913	-135.189	SMAD4;STAT3
CCNB1	2018-03-01	0.0345461	0.048517	0.18531	0.309059	43.4595	-146.261	KAT5
CAMK1D	2018-03-01	0.0345461	0.048517	0.18531	0.309059	43.5087	-146.427	EP300
TP53RK	2018-01-01	0.01165	0.0196916	0.097369	0.247966	34.2051	-152.297	TP53
CAMKK2	2018-03-01	0.0345461	0.048517	0.18531	0.309059	45.3447	-152.606	CAMK4
STK17A	2018-01-01	0.01165	0.0196916	0.097369	0.247966	34.3726	-153.042	TP53
TRIB3	2018-03-01	0.0345461	0.048517	0.18531	0.309059	46.7379	-157.294	AKT1
MKNK2	2018-03-01	0.0345461	0.048517	0.18531	0.309059	47.5691	-160.092	SFPQ
TAOK2	2018-03-01	0.0345461	0.048517	0.18531	0.309059	48.1909	-162.185	ELK1
EPHB1	2018-03-01	0.0345461	0.048517	0.18531	0.309059	48.3844	-162.836	STAT3
PRPF4B	2018-03-01	0.0345461	0.048517	0.18531	0.309059	49.0768	-165.166	ELK1
MAP3K13	2018-02-01	0.0231649	0.035115	0.142459	0.289465	44.7066	-168.326	IKBKB
TSSK6	2018-03-02	0.000402318	0.00105264	0.0224218	0.101966	21.8079	-170.5	HSPA8;HSP90AB1
SIK3	2018-02-01	0.0231649	0.035115	0.142459	0.289465	47.4126	-178.514	YWHAZ
PKN2	2018-02-01	0.0231649	0.035115	0.142459	0.289465	51.642	-194.438	AKT1
MAPK15	2018-02-01	0.0231649	0.035115	0.142459	0.289465	52.5952	-198.027	JUN
CDK19	2018-02-01	0.0231649	0.035115	0.142459	0.289465	55.8482	-210.275	PAK1
PNCK	2018-02-01	0.0231649	0.035115	0.142459	0.289465	59.4675	-223.902	HSP90AA1
TRIM28	2018-02-01	0.0231649	0.035115	0.142459	0.289465	60.3726	-227.31	YWHAZ
EPHA3	2018-02-01	0.0231649	0.035115	0.142459	0.289465	60.9085	-229.328	STAT3
HSPB8	2018-01-01	0.01165	0.0196916	0.097369	0.247966	54.4929	-242.627	MAPK3
MAP3K10	2018-02-01	0.0231649	0.035115	0.142459	0.289465	72.8138	-274.153	TCF3
EIF2AK4	2018-01-01	0.01165	0.0196916	0.097369	0.247966	76.0171	-338.462	MARS
BUB1B	2018-01-01	0.01165	0.0196916	0.097369	0.247966	77.4259	-344.735	HDAC1
TRRAP	2018-01-01	0.01165	0.0196916	0.097369	0.247966	83.5093	-371.821	BRCA1
