# Supplementary material for: Integrative landscape of dysregulated signaling pathways of clinically distinct pancreatic cancer subtypes
Source: Oncotarget. 2018 Jun 26;9(49):29123–39. doi: 10.18632/oncotarget.25632 (PMC6044387; doi:10.18632/oncotarget.25632)
Supplement: Supplementary file 7 [file oncotarget-09-29123-s007.xlsx]

## Sheet: Pancreatic Cancer Mutations
All Classical PDA Mutations			Classical Unique Mutations			All QM-PDA Mutations			QM-PDA Unique Mutations			All Exocrine-likeMutations			Exocrine-like Unique Mutations
Alterations	Genes		Alterations	Genes		Alterations	Genes		Alterations	Genes		Alterations	Genes		Alterations	Genes
AMP;	ZBTB33		AMP;	AAMP		AMP;	TOB1		MUT;	AMY2A		AMP;	MAMLD1		HOMDEL;	AHDC1
AMP;	MAMLD1		AMP;	AARS2		AMP;	CNPY2		AMP;	APEX1		MUT;	RBM12		MUT;	ATG2B
AMP;	MAMLD1		AMP;	ADAM10		MUT;	NFAT5		HOMDEL;	APP		MUT;	RBM12		MUT;	BMP2K
MUT;	RBM12		MUT;	ADAM17		AMP;	ADAM30		MUT;	C4ORF22		MUT;	RBM12		AMP;	CBWD1
MUT;	RBM12		HOMDEL;	ADAM29		MUT;	PDZD2		MUT;	CCDC18		AMP;	TOB1		MUT;	CCNA1
MUT;	RBM12		MUT;	ADGRF3		HOMDEL;	NEDD4L		MUT;	CCKAR		AMP;	CNPY2		AMP;	CDK1
AMP;	TOB1		AMP;	AEBP1		HOMDEL;	NEDD4L		AMP;	CDC25C		AMP;	EMG1		HOMDEL;	CEL
AMP;	TOB1		AMP;	AFAP1L2		HOMDEL;	NEDD4L		AMP;	CDCA8		AMP;	ADAM30		MUT;	CLCC1
AMP;	CNPY2		MUT;	AFF3		AMP;	PTCD1		AMP;	CDK5		AMP;	ADAM30		HOMDEL;	CRAT
AMP;	CNPY2		MUT;	ANKRD44		AMP;	SLITRK5		AMP;	CEACAM8		MUT;	CLCC1		HOMDEL;	DACH2
AMP;	EMG1		HOMDEL;	AP2A2		AMP;	PABPC1		HOMDEL;	CFAP52		AMP;	ZC3H7B		AMP;	DNAJC12
AMP;	EMG1		AMP;	APH1A		AMP;	PABPC1		MUT;	COL5A1		AMP;	ZC3H7B		AMP;	EGR2
AMP;	EMG1		AMP;	APH1B		AMP;	PABPC1		AMP;	DDX5		MUT;	WWTR1		AMP;	FGF10
MUT;	OLFM1		AMP;	APOBEC4		AMP;	SIGLEC9		AMP;	DTX4		MUT;	LRIG1		AMP;	FOXD4
AMP;	RAI2		HOMDEL;	ARL11		AMP;	SIGLEC9		MUT;AMP;	EGR1		AMP;	PTCD1		HOMDEL;	GSN
HOMDEL;	RAI2		AMP;	ARMC9		AMP;	SLCO1B3		AMP;	EME2		MUT;	SLITRK5		MUT;	HSP90AA1
MUT;	WASF3		MUT;	ARRDC1		AMP;	SLCO1B3		AMP;	ERF		AMP;	PABPC1		AMP;	KDR
MUT;	WASF3		AMP;	ATP13A3		AMP;	SERTAD1		AMP;	FADS2		HOMDEL;	TMOD3		AMP;	KIT
AMP;	TMED10		MUT;	ATP6V0A4		AMP;	OXR1		AMP;	FHL3		MUT;	RBM15B		MUT;	LRIG1
AMP;	ADAM30		MUT;	ATRX		AMP;	OXR1		MUT;	FOXO3		AMP;	SERTAD1		MUT;	MED15
AMP;	ADAM30		AMP;	ATXN1		AMP;	OXR1		AMP;	FTH1		AMP;	SERTAD1		AMP;	MED9
AMP;	ADAM30		AMP;	BCL2L1		AMP;	OXR1		AMP;	FTSJ3		AMP;	SERTAD1		AMP;	MFNG
AMP;	ADAM30		MUT;	BEGAIN		AMP;	CDCA8		HOMDEL;	HES7		AMP;	SERTAD1		MUT;	MRPS5
AMP;	ADAM30		AMP;	C2CD6		AMP;	PNMA8A		AMP;	HEYL		AMP;	SERTAD1		HOMDEL;	NR4A3
MUT;	ADAM30		AMP;	CANT1		AMP;	TEX2		AMP;	HMGB1		MUT;	MED15		HOMDEL;	OBP2B
AMP;	KDM2A		MUT;	CASP10		MUT;	AJAP1		AMP;	HMMR		HOMDEL;	QRICH1		AMP;	OR10A7
MUT;	PDZD2		HOMDEL;	CASP3		AMP;	AJAP1		AMP;	HNRNPH1		MUT;	YTHDF1		AMP;	OR6C74
AMP;	ZC3H7B		AMP;	CASP7		AMP;	AJAP1		AMP;	IFNGR2		AMP;	OXR1		AMP;	PDGFRA
HOMDEL;	NEDD4L		AMP;	CCDC103		MUT;	AJAP1		MUT;	KIF3C		AMP;	MED9		AMP;	PRF1
HOMDEL;	NEDD4L		AMP;	CCDC190		MUT;	AJAP1		AMP;	LPIN3		AMP;	MED9		HOMDEL;	QRICH1
HOMDEL;	NEDD4L		AMP;	CCDC43		AMP;	MEPCE		AMP;	MAML1		MUT;	BMP2K		AMP;	RAI1
HOMDEL;	NEDD4L		MUT;	CCDC88A		AMP;	PRMT8		MUT;	MAP3K2		AMP;	AJAP1		HOMDEL;	RASSF1
AMP;	NGEF		AMP;	CCND1		MUT;	TNRC6C		AMP;	MAP3K3		AMP;	PRMT8		MUT;	RBM15B
MUT;	PAMR1		AMP;	CCPG1		AMP;	ZNF552		AMP;	MAPK9		AMP;	DNAJC12		HOMDEL;	REXO4
AMP;	PAMR1		AMP;	CD86		AMP;	ZNF552		MUT;	MARF1		AMP;	ZMIZ1		MUT;	RTKN2
AMP;	INTS7		AMP;	CD93		MUT;	BHLHB9		AMP;	MLST8		HOMDEL;	ZNF608		MUT;	SH3BP1
AMP;	INTS7		AMP;	CDHR5		HOMDEL;	NDEL1		AMP;	MMP14		AMP;	MKL1		AMP;	SMARCA2
AMP;	INTS7		MUT;	CEP72		AMP;	SPRY4		HOMDEL;	NDEL1		HOMDEL;	ACBD3		MUT;	SNAPC2
AMP;	WWTR1		MUT;	CHEK2		MUT;	SYT15		MUT;	NFAT5		AMP;	ZNF552		MUT;	SRC
AMP;	WWTR1		MUT;	CHGA		AMP;	NBPF3		AMP;	NKTR		HOMDEL;	SPRY4		MUT;	SYNPO2L
AMP;	DHRS7B		MUT;	CHRNA9		MUT;	FOXP2		MUT;	NOTCH3		HOMDEL;	NBPF3		AMP;	TRPV2
AMP;	PTCD1		AMP;	CNGB1		AMP;	SIGLEC11		AMP;	PDPK1		AMP;	TMEM175		HOMDEL;	TSC1
AMP;	PTCD1		AMP;	COQ9		AMP;	SIGLEC11		AMP;	PPIG		AMP;	TMEM175		HOMDEL;	USP4
AMP;	PTCD1		AMP;	COTL1		AMP;	C19ORF47		AMP;	R3HDM1		MUT;	TMEM175		HOMDEL;	VEGFB
AMP;	PTCD1		AMP;	CPVL		AMP;	PPARGC1B		AMP;	RAD51		MUT;	ARHGAP18		HOMDEL;	XPA
MUT;	SLITRK5		AMP;	CST1		AMP;	TMC4		AMP;	RBM43		MUT;	MED12L		MUT;	ZACN
MUT;	SLITRK5		AMP;	CTBP2		AMP;	TMC4		AMP;	RHEB		MUT;	MED12L		HOMDEL;	ZNF608
AMP;	ZNF337		MUT;	CUL1		AMP;	MAPK15		AMP;	SLAIN1		AMP;	OR10A7
HOMDEL;	ZNF337		AMP;	CXORF66		AMP;	MAPK15		AMP;	SPINT1		AMP;	C19ORF47
AMP;	HIBCH		AMP;	CYP20A1		AMP;	MAPK15		AMP;	SPRY2		AMP;	C19ORF47
MUT;	PABPC1		AMP;	DCLRE1A		HOMDEL;	APP		MUT;	SYT15		AMP;	C19ORF47
AMP;	PABPC1		HOMDEL;	DDX60		AMP;	ATP4A		AMP;	TIGD6		AMP;	C19ORF47
AMP;	PABPC1		AMP;	DHRS7B		MUT;	ATP4A		AMP;	TIGD7		AMP;	C19ORF47
AMP;	PABPC1		AMP;	DHX9		AMP;	BCL3		AMP;	TMEM216		MUT;	PPARGC1B
AMP;	PABPC1		AMP;	DMRTB1		AMP;	CACNA1D		MUT;	TOX4		AMP;	MAPK15
AMP;	PABPC1		MUT;	DNAH5		AMP;	RUNX1T1		MUT;	ZC3H13		AMP;	MAGEC1
AMP;	PABPC1		AMP;	DTX3L		AMP;	RUNX1T1		MUT;	ZMYND8		MUT;	MAGEC1
AMP;	SIGLEC9		AMP;	E2F1		AMP;	RUNX1T1		MUT;	ZNF43		AMP;	ATP4A
AMP;	SLCO1B3		MUT;	E2F8		MUT;	CDH10		AMP;	ZNF493		AMP;	ATP4A
HOMDEL;	SLCO1B3		AMP;	EAF2		HOMDEL;	CDH10		AMP;	ZNF626		MUT;	CACNA1D
AMP;	SLCO1B3		AMP;	EGFR		HOMDEL;	CDKN2A		AMP;	ZNF737		MUT;	CACNA1D
AMP;	TMOD3		AMP;	EPHB6		HOMDEL;	CDKN2A					AMP;	RUNX1T1
AMP;	SERTAD1		AMP;	ERBB4		MUT;	CDKN2A					MUT;	RUNX1T1
AMP;	SERTAD1		AMP;	EXOC4		HOMDEL;	CDKN2A					MUT;	CDH10
AMP;	SERTAD1		AMP;	F5		HOMDEL;	CDKN2A					HOMDEL;	CDKN2A
AMP;	SERTAD1		AMP;	FAS		HOMDEL;	CDKN2A					HOMDEL;	CDKN2A
AMP;	SERTAD1		AMP;	FOXJ2		MUT;	CDKN2A					HOMDEL;	CDKN2A
MUT;	IRX4		MUT;	FYCO1		MUT;	CDKN2A					HOMDEL;	CDKN2A
AMP;	HSD17B7		MUT;	GABBR1		HOMDEL;	CDKN2A					HOMDEL;	CDKN2A
AMP;	HSD17B7		HOMDEL;	GCNA		HOMDEL;	CDKN2A					HOMDEL;	CDKN2A
AMP;	HSD17B7		MUT;	GDPD4		MUT;	CDKN2A					HOMDEL;	CDKN2A
AMP;	HSD17B7		AMP;	GIGYF2		AMP;	DPYS					MUT;	CDKN2A
MUT;	PIAS4		AMP;	GLCCI1		AMP;	DPYS					HOMDEL;	CDKN2A
AMP;	TMCO1		AMP;	GSTA1		AMP;	DPYS					HOMDEL;	CDKN2A
AMP;	TMCO1		HOMDEL;	GTF2E2		AMP;	DPYS					HOMDEL;	CEL
AMP;	TMCO1		AMP;	GTF2I		MUT;AMP;	EGR1					HOMDEL;	CRAT
AMP;	TMCO1		MUT;	GTF3C3		AMP;	ERF					HOMDEL;	ABCC2
AMP;	MINDY2		AMP;	HCRTR2		AMP;	ERF					AMP;	DPYS
AMP;	YTHDF1		AMP;	HDLBP		AMP;	FTH1					AMP;	FGF10
AMP;	OXR1		MUT;	HERC5		MUT;	GNAS					MUT;	GNAS
AMP;	OXR1		AMP;	HES1		AMP;	GNAS					MUT;	GNAS
AMP;	OXR1		AMP;	HIBCH		AMP;	GPR25					MUT;	GNAS
MUT;	OXR1		MUT;	HIRA		AMP;	HMMR					MUT;	GNAS
AMP;	OXR1		AMP;	HIST1H1A		AMP;	IFNGR2					AMP;	HMGB3
AMP;	OXR1		MUT;	HIST1H1B		MUT;	KRAS					MUT;	IRS1
AMP;	OXR1		AMP;	HIST1H2BK		MUT;	KRAS					MUT;	IRS1
MUT;	SBNO1		MUT;	HIST1H2BM		MUT;	KRAS					MUT;	KRAS
AMP;	PNMA8A		MUT;	HMX2		MUT;AMP;	KRAS					MUT;	KRAS
AMP;	USP40		AMP;	HOXA1		MUT;	KRAS					MUT;	KRAS
MUT;	USP40		AMP;	HRAS		MUT;	KRAS					MUT;	KRAS
AMP;	TMEM40		AMP;	HSD17B7		MUT;	KRAS					MUT;	KRAS
AMP;	TMEM40		AMP;	HSP90AB1		MUT;	KRAS					MUT;	KRAS
MUT;	CCDC88A		AMP;	HSPE1		MUT;	KRAS					MUT;	KRAS
AMP;	KBTBD4		AMP;	HTR2C		MUT;	KRAS					MUT;	KRAS
MUT;	KBTBD4		MUT;	HVCN1		MUT;	KRAS					MUT;	KRAS
AMP;	FOXJ2		MUT;	IFT46		MUT;	KRAS					MUT;	KRAS
MUT;	FOXJ2		AMP;	IKZF5		MUT;	KRAS					MUT;	KRAS
AMP;	FOXJ2		MUT;	IL34		MUT;	KRAS					MUT;	KRAS
MUT;	TEX2		MUT;	INF2		MUT;	KRAS					MUT;	KRAS
HOMDEL;	AJAP1		AMP;	INTS7		MUT;	KRAS					MUT;AMP;	KRAS
HOMDEL;	AJAP1		MUT;	IRX4		MUT;	KRAS					MUT;	KRAS
AMP;	MEPCE		MUT;	IYD		MUT;AMP;	KRAS					MUT;	KRAS
AMP;	MEPCE		MUT;	JAK1		MUT;	KRAS					MUT;	KRAS
AMP;	MEPCE		AMP;	KBTBD4		MUT;	KRAS					MUT;	KRAS
AMP;	MEPCE		MUT;	KCNA4		MUT;	KRAS					MUT;	KRAS
MUT;	PRMT8		MUT;	KCTD19		MUT;	KRAS					MUT;	KRAS
AMP;	PRMT8		AMP;	KDM2A		MUT;	KRAS					MUT;	KRAS
AMP;	PRMT8		MUT;	KIAA0408		HOMDEL;	SMAD4					MUT;	KRAS
AMP;	PRMT8		AMP;	KIF20B		MUT;	SMAD4					MUT;	KRAS
MUT;	IFT46		HOMDEL;	KRT73		MUT;	SMAD4					MUT;	KRAS
MUT;	IFT46		MUT;	KRT76		MUT;	SMAD4					MUT;	KRAS
AMP;	SCYL3		MUT;	KRTAP11		MUT;HOMDEL;	SMAD4					MUT;	KRAS
AMP;	SCYL3		MUT;	KRTAP5		MUT;HOMDEL;	SMAD4					MUT;	KRAS
AMP;	SCYL3		MUT;	MAP3K4		HOMDEL;	SMAD4					MUT;	KRAS
AMP;	SCYL3		MUT;	MAP3K7		HOMDEL;	MYH10					MUT;	SMAD4
AMP;	PHTF2		HOMDEL;	MAPK1		AMP;	PLAUR					MUT;	SMAD4
AMP;	ZMIZ1		AMP;	MAPK14		AMP;	PLAUR					MUT;	SMAD4
AMP;	ZMIZ1		MUT;	MARCH5		AMP;	TERF1					MUT;	SMAD4
AMP;	CYP20A1		AMP;	MDC1		AMP;	TERF1					MUT;	SMAD4
AMP;	CYP20A1		AMP;	MDM4		MUT;	TP53					MUT;	SMAD4
AMP;	AARS2		HOMDEL;	MED12		MUT;	TP53					MUT;	SMAD4
AMP;	AARS2		AMP;	MINDY2		MUT;	TP53					AMP;	MAGEA10
AMP;	AARS2		MUT;	MOGS		MUT;	TP53					MUT;	MYH10
AMP;	MKL1		AMP;	N4BP2		MUT;	TP53					HOMDEL;	SCD
AMP;	PHRF1		MUT;	NAP1L3		MUT;	TP53					AMP;	SMARCA2
MUT;	TNRC6C		MUT;	NCOR2		MUT;	TP53					AMP;	TERF1
AMP;	ACBD3		AMP;	NCSTN		MUT;	TP53					MUT;	TP53
AMP;	ACBD3		AMP;	NDUFAF2		MUT;	TP53					MUT;	TP53
AMP;	ACBD3		AMP;	NDUFV1		MUT;	TP53					MUT;	TP53
AMP;	ATP13A3		AMP;	NECTIN4		MUT;	TP53					HOMDEL;	TP53
AMP;	ATP13A3		AMP;	NF2		MUT;	TP53					MUT;	TP53
AMP;	ZNF552		AMP;	NGEF		MUT;	TP53					MUT;	TP53
AMP;	TNKS2		AMP;	NKAP		MUT;	TP53					MUT;	TP53
MUT;	PANK2		AMP;	NLRP6		MUT;	TP53					MUT;	TP53
AMP;	BHLHB9		MUT;	NOTCH1		MUT;	TP53					MUT;	TP53
MUT;	BHLHB9		AMP;	OGFOD1		MUT;	TP53					MUT;	TP53
MUT;	ST6GALNAC5		AMP;	OLAH		MUT;HOMDEL;	TP53					MUT;	TP53
AMP;	TMEM175		MUT;	OLFM1		MUT;	TP53					MUT;	TP53
AMP;	TMEM175		MUT;	OPRPN		MUT;	TP53					MUT;	TP53
AMP;	PLCZ1		AMP;	OR2J2		AMP;	WRN					MUT;	TP53
AMP;	PLCZ1		MUT;	OR5H1		AMP;	XRCC2					MUT;	TP53
HOMDEL;	PLCZ1		MUT;	ORAI3		AMP;	ZFP36					MUT;	TP53
AMP;	PLCZ1		MUT;	OTX1		AMP;	ZFP36					MUT;	TP53
AMP;	TMEM41A		AMP;	P2RY1		MUT;	SYNGAP1					MUT;	TP53
AMP;	TMEM41A		MUT;	PAMR1		AMP;	STK19					MUT;	TP53
AMP;	ARHGAP18		MUT;	PANK2		AMP;	SLC24A1					MUT;	TP53
MUT;	FOXP2		AMP;	PARP14		MUT;	OTOF					MUT;	TP53
HOMDEL;	FOXP2		AMP;	PHF14		AMP;	FADS2					HOMDEL;	USP4
AMP;	FOXP2		AMP;	PHF21A		AMP;	NAPSA					MUT;	WRN
AMP;	SIGLEC11		AMP;	PHRF1		AMP;	NAPSA					AMP;	ZFP36
MUT;	MED12L		AMP;	PHTF2		AMP;	CIR1					AMP;	ZFP36
AMP;	MED12L		MUT;	PIAS4		MUT;	MARF1					AMP;	ZFP36
AMP;	MED12L		AMP;	PLCZ1		MUT;	TOX4					AMP;	ZFP36
MUT;	MED12L		MUT;	POLR3B		AMP;	TOX4					AMP;	ZFP36
AMP;	C19ORF47		MUT;	POTEH		AMP;	PHF13					HOMDEL;	NR4A3
AMP;	C19ORF47		AMP;	PPP1R10		AMP;	PHF13					AMP;	UBL4A
AMP;	C19ORF47		AMP;	PROX1		AMP;	RBM33					MUT;	OTOF
AMP;	C19ORF47		MUT;	PRPF4		HOMDEL;	ESCO2					MUT;	OTOF
AMP;	C19ORF47		MUT;	PRSS1		AMP;	EME2					AMP;	CLOCK
AMP;	C19ORF47		MUT;	PSMA6		AMP;	ZNF626					MUT;	SETD1A
AMP;	TMC4		MUT;	PTPRF		AMP;	GPC2					AMP;	PUM3
AMP;	MAPK15		AMP;	PURB		AMP;	SLC39A5					AMP;	PHF13
AMP;	MAPK15		AMP;	RAF1		AMP;	MAMSTR					HOMDEL;	PHF13
AMP;	MAPK15		AMP;	RAI2		AMP;	OR2T33					AMP;	SPRR4
AMP;	MAPK15		MUT;	RANBP2		HOMDEL;	HACD4					AMP;	OLIG3
HOMDEL;	MAPK15		MUT;	RASGRF2		HOMDEL;	HACD4					AMP;	TMEM184A
AMP;	MAPK15		AMP;	RBL2		HOMDEL;	HACD4					AMP;	GAS2L2
AMP;	MAPK15		AMP;	RBM24		AMP;	CPLX3					AMP;	SLC39A5
AMP;	MAPK15		MUT;	RBM45		AMP;	ZNF704					HOMDEL;	OR2T33
AMP;	MAPK15		MUT;	RCOR1		AMP;	ZNF704					HOMDEL;	HACD4
AMP;	MAPK15		AMP;	REN		AMP;	AQP7					HOMDEL;	HACD4
AMP;	MAPK15		AMP;	RETREG2		HOMDEL;	AQP7					AMP;	OR6C65
AMP;	MAPK15		HOMDEL;	RGPD3		AMP;	OSBPL1A					AMP;	ZNF704
AMP;	MAPK15		MUT;	RILPL2		MUT;	OSBPL1A					MUT;	DHX36
MUT;	KCNA4		AMP;	RNF168		AMP;	OSBPL1A					MUT;	RTKN2
MUT;	KCNA4		AMP;	RPTN		AMP;	OSBPL1A					AMP;	RTKN2
MUT;	KCNA4		AMP;	RSBN1L		HOMDEL;	OSBPL1A					AMP;	OSBPL1A
AMP;	KCNA4		AMP;	RTEL1		HOMDEL;	OSBPL1A					AMP;	OSBPL1A
MUT;	KCNA4		AMP;	RUNX2		AMP;	OSBPL1A					HOMDEL;	FRG1
AMP;	MAGEC1		AMP;	SALL1		AMP;	RGS22					HOMDEL;	CSNK1G3
AMP;	MAGEC1		MUT;	SATB1		AMP;	RGS22					AMP;	ZNF207
AMP;	MAGEC1		MUT;	SBNO1		AMP;	RGS22					AMP;	RGS22
AMP;	AAMP		AMP;	SCYL3		MUT;	ZNF43					MUT;	RGS22
HOMDEL;	AP2A2		MUT;	SEC31A		AMP;	ZNF43					HOMDEL;	PDZD7
AMP;	ATP4A		AMP;	SEC62		AMP;	OR5A1					MUT;	PRKCD
MUT;	ATP4A		MUT;	SFMBT2		MUT;	MAP7D3					AMP;	ARFGAP3
AMP;	ATP4A		AMP;	SGO2		AMP;	SYCP2					AMP;	RBBP8
AMP;	ATP4A		MUT;	SLC4A3		MUT;	PDZD7					AMP;	IFFO1
AMP;	ATP4A		MUT;	SLC6A9		AMP;	NAGPA					AMP;	TIMM50
AMP;	ATP4A		AMP;	SLCO2A1		AMP;	GOLGA6B					AMP;	TIMM50
AMP;	BCL2L1		AMP;	SMG7		AMP;	RBBP8					AMP;	TIMM50
AMP;	BCL3		MUT;	SMYD5		MUT;	RBBP8					AMP;	TIMM50
AMP;	BCL3		HOMDEL;	SORBS2		AMP;	RBBP8					AMP;	TIMM50
AMP;	BCL3		MUT;AMP;	SSBP3		AMP;	RBBP8					HOMDEL;	UNC5A
MUT;	CACNA1D		MUT;	ST6GALNAC5		AMP;	RBBP8					MUT;	MRPS5
MUT;	CACNA1D		AMP;	STAT1		HOMDEL;	RBBP8					AMP;	TRPV2
AMP;	RUNX2		AMP;	STYXL1		AMP;	RBBP8					AMP;	NBPF9
AMP;	RUNX2		MUT;	SYCP1		MUT;	HIST1H2BJ					AMP;	PPP1R12C
AMP;	RUNX1T1		AMP;	SYT2		AMP;	TIMM50					AMP;	RAB11FIP1
AMP;	RUNX1T1		MUT;	TAOK2		MUT;	TIMM50					MUT;	RAB11FIP1
AMP;	RUNX1T1		AMP;	TBC1D1		AMP;	TIMM50					HOMDEL;	VDAC1
AMP;	RUNX1T1		AMP;	TBC1D10C		AMP;	UNC5A					AMP;	NAXE
HOMDEL;	CDKN2A		AMP;	TDRD6		AMP;	NOX5					AMP;	CD1D
HOMDEL;	CDKN2A		MUT;	TEKT4		AMP;	ZNF99					MUT;	CD1D
MUT;	CDKN2A		MUT;	THBS4		MUT;	ZNF99					MUT;	TPTE
MUT;	CDKN2A		AMP;	TMCO1		AMP;	PPP1R12C					MUT;	DPAGT1
HOMDEL;	CDKN2A		AMP;	TMED10		AMP;	PPP1R12C					MUT;	LRCH1
HOMDEL;	CDKN2A		AMP;	TMEM40		AMP;	RAB11FIP1					HOMDEL;	OBP2B
MUT;	CDKN2A		AMP;	TMEM41A		AMP;	ZNF428					AMP;	OR10Z1
HOMDEL;	CDKN2A		AMP;	TNKS2		AMP;	ZNF428					MUT;	ACVR2A
MUT;	CDKN2A		HOMDEL;	TRAF3IP2		AMP;	VDAC1					MUT;	ZACN
MUT;	CDKN2A		AMP;	TRPM8		MUT;	ZMYND8					MUT;	ZACN
HOMDEL;	CDKN2A		MUT;	TTK		HOMDEL;	TPTE					MUT;	ZACN
HOMDEL;	CDKN2A		AMP;	TULP1		MUT;	TATDN2					HOMDEL;	ZADH2
HOMDEL;	CDKN2A		AMP;	TWISTNB		AMP;	CDK5					HOMDEL;	EPHX1
MUT;	CDKN2A		MUT;	U2AF1		HOMDEL;	NPM2					AMP;	NTF3
MUT;	CDKN2A		MUT;	UGT1A10		MUT;	RNF43					AMP;	SH2D2A
HOMDEL;	CDKN2A		AMP;	UHRF1BP1		AMP;	ZC3H4					AMP;	TNFRSF9
HOMDEL;	CDKN2A		AMP;	USP40		AMP;	CRYGA					HOMDEL;	TNFRSF9
HOMDEL;	CDKN2A		MUT;	UTRN		AMP;	HMGB1					AMP;	ACSM4
HOMDEL;	CDKN2A		AMP;	VEGFA		MUT;	ZC3H13					HOMDEL;	AFF4
HOMDEL;	CDKN2A		MUT;	WASF3		MUT;	ACVR2A					MUT;	SH3BP1
MUT;	CDKN2A		MUT;	WNT2		AMP;	ACVR2A					HOMDEL;	OR1N2
MUT;	CDKN2A		AMP;	ZBTB33		AMP;	GOLGA6C					AMP;	SLC39A4
MUT;	CDKN2A		MUT;	ZCCHC11		AMP;	ZNF737					MUT;	MGA
HOMDEL;	CDKN2A		MUT;	ZMYM5		AMP;	TIGD6					MUT;	ATG2B
MUT;	CDKN2A		AMP;	ZNF184		MUT;	UNC5D					HOMDEL;	CDC25A
HOMDEL;	CDKN2A		AMP;	ZNF337		HOMDEL;	ZADH2					MUT;	TGFBR1
MUT;	CDKN2A		AMP;	ZNF479		HOMDEL;	ZADH2					MUT;	TGFBR1
HOMDEL;	CDKN2A		MUT;	ZCCHC11		HOMDEL;	GRHPR					HOMDEL;	TGFBR1
MUT;	CDKN2A		MUT;	ZMYM5		MUT;	LTB4R					HOMDEL;	NOLC1
HOMDEL;	CDKN2A		AMP;	ZNF184		MUT;	NTF3					MUT;	ACE
MUT;	CDKN2A		AMP;	ZNF337		MUT;	NTF3					HOMDEL;	AHDC1
HOMDEL;	CDKN2A		AMP;	ZNF479		AMP;	LILRA2					AMP;	CAMTA1
HOMDEL;	CDKN2A					AMP;	LILRA2					HOMDEL;	CAMTA1
HOMDEL;	CDKN2A					AMP;	TNFRSF9					HOMDEL;	CAMTA1
HOMDEL;	CDKN2A					AMP;	TNFRSF9					HOMDEL;	HNRNPCL1
HOMDEL;	CDKN2A					AMP;	TIGD7					AMP;	NSD3
HOMDEL;	CDKN2A					AMP;	AFF4					MUT;	NSD3
HOMDEL;	CDKN2A					AMP;	MARCH7					MUT;	PHIP
HOMDEL;	CDKN2A					AMP;	SLC39A4					AMP;	ATP2B3
HOMDEL;	CDKN2A					AMP;	SLC39A4					MUT;	CR2
HOMDEL;	CDKN2A					AMP;	SLC39A4					MUT;	CR2
MUT;	CDKN2A					MUT;	ZHX3					AMP;	COL22A1
HOMDEL;	CDKN2A					AMP;	MMP14					MUT;	RIT1
MUT;	CHGA					MUT;	TGFBR1					AMP;	RIT1
MUT;	ABCC2					HOMDEL;	ACE					HOMDEL;	DISP1
AMP;	ABCC2					AMP;	ACE					MUT;	CDC27
AMP;	DHX9					AMP;	CAMTA1					HOMDEL;	TGFBI
AMP;	DHX9					AMP;	CAMTA1					MUT;	HABP4
AMP;	DHX9					AMP;	ZNF493					HOMDEL;	HABP4
AMP;	DPYS					AMP;	HNRNPCL1					MUT;	PDE3A
AMP;	DPYS					AMP;	HNRNPCL1					MUT;	TGFBR2
AMP;	DPYS					AMP;	SPINT1					AMP;	RAI1
AMP;	DPYS					AMP;	NSD3					AMP;	OSBPL3
MUT;	DPYS					AMP;	NKTR					AMP;	SLC7A9
AMP;	DPYS					AMP;	MTFMT					AMP;	SLC7A9
AMP;	DPYS					AMP;	ATP2B3					MUT;	TPTE2
MUT;	GABBR1					AMP;	COL22A1					AMP;	MPP6
AMP;	GABBR1					AMP;	COL22A1					HOMDEL;	NBPF1
AMP;	GABBR1					MUT;	COL22A1					MUT;	GRM1
AMP;	GABBR1					AMP;	COL22A1					MUT;	GRM1
AMP;	GNAS					AMP;	ZNF285					MUT;	NT5C2
MUT;	GNAS					HOMDEL;	CAPN6					HOMDEL;	NT5C2
MUT;	GNAS					HOMDEL;	CAPN6					AMP;	SBSN
MUT;	GNAS					AMP;	TGFBI					AMP;	SBSN
MUT;	GNAS					AMP;	PDE3A					AMP;	SPAG9
AMP;	GPR25					AMP;	PDE3A					AMP;	LMTK2
AMP;	GPR25					HOMDEL;	TGFBR2					MUT;	TEX15
AMP;	GPR25					AMP;	TGFBR2					AMP;	FOXD4
AMP;	HMGB3					HOMDEL;	TGFBR2					MUT;	SALL2
AMP;	HMGB3					AMP;	SLC7A9					HOMDEL;	CLCN3
MUT;	IRS1					AMP;	RECQL					MUT;	PSME4
MUT;	IRS1					AMP;	RECQL					AMP;	DLX6
AMP;	IRS1					AMP;	RECQL					MUT;	HSP90AA1
AMP;	IRS1					MUT;	TPTE2					HOMDEL;	RHOU
MUT;	KRAS					AMP;	R3HDM1					HOMDEL;	REXO4
MUT;	KRAS					AMP;	NBPF1					MUT;	PSG6
MUT;	KRAS					AMP;	PPIG					MUT;	PSG6
MUT;	KRAS					AMP;	SBSN					AMP;	RPL10
MUT;	KRAS					AMP;	SPAG9					AMP;	NLRP8
MUT;	KRAS					AMP;	LMTK2					AMP;	NLRP8
MUT;AMP;	KRAS					AMP;	ABCB4					MUT;	NLRP8
MUT;	KRAS					MUT;	ZC3H11A					MUT;	NLRP8
MUT;	KRAS					AMP;	SALL2					HOMDEL;	C1ORF131
MUT;	KRAS					AMP;	SIGLEC14					HOMDEL;	XPA
MUT;	KRAS					AMP;	SIGLEC14					AMP;	AFF2
MUT;	KRAS					MUT;	PSMB4					MUT;	AFF2
MUT;	KRAS					AMP;	BCAS1					MUT;	SYNPO2L
MUT;	KRAS					AMP;	STEAP2					AMP;	SYNPO2L
MUT;	KRAS					AMP;	CEACAM4					AMP;	MUC1
MUT;	KRAS					AMP;	CEACAM4					AMP;	SCRIB
MUT;	KRAS					AMP;	PSG6					MUT;	TNKS1BP1
MUT;	KRAS					AMP;	PSG6					AMP;	WDR88
MUT;	KRAS					MUT;	KIF3C					AMP;	WDR88
MUT;	KRAS					MUT;	UNC50					AMP;	WDR88
MUT;	KRAS					AMP;	NLRP8					MUT;	SARS2
MUT;	KRAS					AMP;	NLRP8					AMP;	SARS2
MUT;	KRAS					MUT;	NLRP8					AMP;	SARS2
MUT;	KRAS					MUT;	DDX10					AMP;	SARS2
MUT;	KRAS					MUT;AMP;	AFF2					AMP;	SARS2
MUT;	KRAS					MUT;	DAAM1					MUT;	SARS2
MUT;	KRAS					MUT;	MUC1					AMP;	NUDT19
MUT;	KRAS					MUT;	MUC1					AMP;	NUDT19
MUT;	KRAS					MUT;	MUC1					AMP;	PRF1
MUT;	KRAS					AMP;	SCRIB					AMP;	NBPF10
MUT;	KRAS					AMP;	SCRIB					AMP;	WIPF2
MUT;	KRAS					AMP;	SCRIB					AMP;	WIPF2
MUT;	KRAS					AMP;	WDR88					AMP;	CYP11B2
MUT;	KRAS					AMP;	SARS2					HOMDEL;	CYP11B2
MUT;	KRAS					AMP;	SARS2					HOMDEL;	RYR2
MUT;	KRAS					AMP;	NUDT19					MUT;	SNAPC2
MUT;	KRAS					AMP;	SALL4					MUT;	HIST1H2BE
MUT;	KRAS					AMP;	CDC25C					MUT;	CRNN
MUT;	KRAS					AMP;	APEX1					AMP;	CRNN
MUT;	KRAS					AMP;	C15ORF40					HOMDEL;	MLLT3
MUT;	KRAS					AMP;	C15ORF40					AMP;	KCNA6
MUT;	KRAS					AMP;	FHL3					MUT;	RARRES3
MUT;	KRAS					AMP;	FHL3					AMP;	TMEM26
MUT;HOMDEL;	KRAS					MUT;	CCDC18					MUT;	PRDM11
MUT;	KRAS					AMP;	CYP11B2					MUT;	PRG4
MUT;	KRAS					AMP;	CYP11B2					MUT;	KLK15
MUT;	KRAS					AMP;	CYP11B2					HOMDEL;	DACH2
MUT;	KRAS					MUT;	KCNA6					MUT;	DACH2
MUT;	KRAS					MUT;	KCNA6					AMP;	RERE
MUT;	KRAS					AMP;	KCNA6					HOMDEL;	RERE
MUT;	KRAS					AMP;	KLK15					HOMDEL;	MEGF10
MUT;	KRAS					AMP;	KLK15					HOMDEL;	SH3PXD2A
MUT;	KRAS					AMP;	RERE					HOMDEL;	OR2T10
MUT;	KRAS					AMP;	RERE					MUT;	ARID1A
MUT;	KRAS					MUT;	TMCC1					MUT;	ARID1A
MUT;AMP;	KRAS					AMP;	TMEM216					HOMDEL;	ARID1A
MUT;	KRAS					AMP;	MEGF10					AMP;	PHF24
MUT;	KRAS					MUT;	OR2T10					MUT;	PHF24
MUT;	KRAS					AMP;	OR2T10					AMP;	CBWD1
MUT;	KRAS					MUT;	ARID1A					AMP;	VCP
MUT;	KRAS					HOMDEL;	ARID1A					MUT;	RREB1
MUT;	KRAS					AMP;	PHF24					MUT;	RREB1
MUT;	KRAS					MUT;	PHF24					AMP;	LCE1F
MUT;	KRAS					AMP;	PHF24					HOMDEL;	GSN
MUT;	KRAS					MUT;AMP;	PHF24					MUT;	PIK3CA
MUT;	KRAS					AMP;	RBM43					MUT;	PIK3CA
MUT;	KRAS					AMP;	SLAIN1					HOMDEL;	RP1L1
MUT;	KRAS					AMP;	ACIN1					MUT;	RP1L1
MUT;	KRAS					AMP;	VCP					MUT;	RP1L1
MUT;	KRAS					AMP;	VCP					AMP;	GABRD
MUT;	KRAS					AMP;	VCP					AMP;	KIAA1211
MUT;	KRAS					AMP;	HNRNPH1					MUT;	KIAA1211
MUT;	KRAS					AMP;	ARID3B					AMP;	EGR2
MUT;	KRAS					MUT;	C4ORF22					MUT;	MUC17
MUT;AMP;	KRAS					MUT;	RREB1					HOMDEL;	OR2M5
MUT;	KRAS					MUT;	PCLO					MUT;	OR2M5
MUT;	KRAS					MUT;	CCKAR					MUT;	OR2M5
MUT;	SMAD4					MUT;	ZFHX3					AMP;	OR6C74
MUT;HOMDEL;	SMAD4					MUT;	PIK3CA					MUT;	PDE10A
MUT;	SMAD4					AMP;	POM121					MUT;	BEX4
MUT;	SMAD4					HOMDEL;	PLIN2					MUT;	UGP2
MUT;	SMAD4					AMP;	GIGYF1					MUT;	COL4A4
HOMDEL;	SMAD4					HOMDEL;	RP1L1					AMP;	SMARCC2
HOMDEL;	SMAD4					AMP;	GABRD					AMP;	PTK2
HOMDEL;	SMAD4					AMP;	GABRD					MUT;	ADAMTS16
HOMDEL;	SMAD4					AMP;	MUC17					HOMDEL;	ADAMTS18
HOMDEL;	SMAD4					AMP;	OR2M5					MUT;	ADAMTS18
MUT;	SMAD4					AMP;	KLK13					MUT;	FRMD7
HOMDEL;	SMAD4					AMP;	KLK13					AMP;	SLC26A7
MUT;	SMAD4					HOMDEL;	PIK3R5					MUT;	PPP2R5C
HOMDEL;	SMAD4					MUT;	PDE10A					AMP;	GIT1
HOMDEL;	SMAD4					MUT;	KCNB1					AMP;	MRPL20
MUT;	SMAD4					MUT;	KCNB1					AMP;	ZNF772
HOMDEL;	SMAD4					MUT;	KCNB1					AMP;	TDRD10
MUT;	SMAD4					AMP;	FTSJ3					MUT;	DHRS4
MUT;	SMAD4					MUT;	UGP2					AMP;	THRA
HOMDEL;	SMAD4					MUT;	ZMIZ2					AMP;	THRA
MUT;	SMAD4					AMP;	SMARCC2					HOMDEL;	LZIC
HOMDEL;	SMAD4					AMP;	FPR3					AMP;	LRRCC1
MUT;	SMAD4					AMP;	FPR3					AMP;	TAS1R1
MUT;	SMAD4					AMP;	OR11H12					HOMDEL;	TAS1R1
HOMDEL;	SMAD4					AMP;	SNAPC5					HOMDEL;	MYO3A
MUT;	SMAD4					AMP;	NUCB1					AMP;	CYP11B1
MUT;	SMAD4					MUT;	AMY2A					HOMDEL;	CYP11B1
MUT;	SMAD4					HOMDEL;	CFAP52					MUT;	SRGAP3
HOMDEL;	SMAD4					AMP;	PTK2					MUT;	SRGAP3
MUT;	SMAD4					AMP;	PTK2					AMP;	S100A8
MUT;	SMAD4					AMP;	PTK2					AMP;	SLC45A4
HOMDEL;	SMAD4					MUT;	ADAMTS16					MUT;	BRAF
MUT;	SMAD4					AMP;	LPIN3					AMP;	MAP3K5
MUT;	SMAD4					AMP;	CEACAM8					MUT;	MAP2K3
HOMDEL;	SMAD4					AMP;	CEACAM8					MUT;	MAP2K3
HOMDEL;	SMAD4					MUT;	COL5A1					MUT;	MAP2K4
HOMDEL;	SMAD4					MUT;	COL5A1					MUT;	MAP2K4
MUT;	SMAD4					MUT;	COL5A1					HOMDEL;	MAPK6
HOMDEL;	SMAD4					AMP;	KDELC1					HOMDEL;	RASSF1
MUT;	SMAD4					AMP;	SLC26A7					AMP;	RAB25
MUT;	SMAD4					AMP;	SLC26A7					AMP;	AKT2
MUT;	SMAD4					AMP;	SLC26A7					MUT;	AKT2
AMP;	MAGEA10					MUT;	CPE					AMP;	AKT2
AMP;	MAGEA10					AMP;	MELTF					AMP;	AKT2
MUT;	MYH10					AMP;	CEACAM5					AMP;	AKT2
MUT;	NAP1L3					AMP;	CEACAM5					AMP;	AKT2
AMP;	NF2					AMP;	ZIC5					HOMDEL;	MTOR
AMP;	PLAUR					AMP;	MRPL20					HOMDEL;	TSC1
AMP;	PLAUR					AMP;	MRPL20					AMP;	ERBB2
AMP;	PLAUR					AMP;	ZNF772					AMP;	ERBB2
AMP;	PPP1R10					AMP;	ZNF772					AMP;	ERBB3
AMP;	PPP1R10					AMP;	LZIC					AMP;	PDGFA
AMP;	PPP1R10					AMP;	LZIC					AMP;	PDGFRA
MUT;	PTPRF					AMP;	LRRCC1					AMP;	KIT
MUT;	PTPRF					MUT;	LRRCC1					HOMDEL;	FGF1
AMP;	PURB					AMP;	LRRCC1					AMP;	FGFR1
MUT;	PURB					AMP;	LRRCC1					MUT;	IGF1R
MUT;	RANBP2					AMP;	TAS1R1					HOMDEL;	VEGFB
AMP;	SALL1					AMP;	TAS1R1					AMP;	KDR
AMP;	SCD					MUT;	MYO3A					HOMDEL;	NFKB2
MUT;	SLC4A3					AMP;	CYP11B1					HOMDEL;	CHUK
AMP;	SLC4A3					AMP;	CYP11B1					HOMDEL;	CASP9
MUT;	SLC6A9					AMP;	CYP11B1					MUT;	GSK3B
AMP;	TERF1					MUT;	THOC5					HOMDEL;	WWOX
AMP;	TERF1					AMP;	TEP1					MUT;	PEG3
AMP;	TERF1					AMP;	DDX5					AMP;	PEG3
MUT;	THBS4					AMP;	LILRB3					AMP;	BRCA1
MUT;	TTK					AMP;	LILRB3					MUT;	ATM
MUT;	TTK					AMP;	SLC45A4					MUT;	ATR
MUT;	TP53					AMP;	SLC45A4					HOMDEL;	PARP1
MUT;	TP53					AMP;	SLC45A4					MUT;	MDM2
MUT;	TP53					MUT;	MAP3K2					HOMDEL;	CDKN2B
MUT;	TP53					AMP;	MAP3K3					HOMDEL;	CDKN2B
MUT;	TP53					AMP;	MAP2K1					HOMDEL;	CDKN2B
MUT;	TP53					HOMDEL;	MAP2K4					HOMDEL;	CDKN2B
MUT;	TP53					AMP;	MAP2K5					HOMDEL;	CDKN2B
MUT;	TP53					HOMDEL;	MAPK4					HOMDEL;	CDKN2B
MUT;	TP53					HOMDEL;	MAPK4					HOMDEL;	CDKN2B
MUT;	TP53					HOMDEL;	MAPK4					HOMDEL;	CDKN2B
MUT;	TP53					AMP;	MAPK7					HOMDEL;	CDKN2B
MUT;	TP53					HOMDEL;	MAPK12					AMP;	CTBP1
MUT;	TP53					HOMDEL;	MAPK12					AMP;	CTBP1
MUT;	TP53					HOMDEL;	MAPK11					AMP;	DLL3
MUT;	TP53					HOMDEL;	MAPK11					AMP;	DLL3
MUT;	TP53					AMP;	MAPK9					AMP;	DLL3
MUT;	TP53					AMP;	PTEN					AMP;	DLL3
MUT;	TP53					AMP;	PDPK1					AMP;	DLL3
MUT;	TP53					AMP;	AKT2					MUT;	DTX2
MUT;	TP53					MUT;	FOXO3					AMP;	EP300
MUT;	TP53					MUT;	MTOR					AMP;	EP300
MUT;	TP53					AMP;	MTOR					MUT;	FBXW7
MUT;	TP53					AMP;	MTOR					AMP;	HES5
MUT;	TP53					AMP;	TSC2					AMP;	KDM5A
MUT;	TP53					AMP;	RHEB					AMP;	LFNG
MUT;	TP53					AMP;	AKT1S1					AMP;	MFNG
MUT;	TP53					AMP;	AKT1S1					AMP;	NOTCH2
MUT;	TP53					MUT;	RPTOR					MUT;AMP;	NOTCH2
MUT;	TP53					AMP;	MLST8					AMP;	NUMBL
MUT;	TP53					MUT;	ERBB2					HOMDEL;	PSEN2
MUT;	TP53					AMP;	ERBB3					AMP;	PSENEN
MUT;	TP53					AMP;	PDGFRB					AMP;	PSENEN
MUT;	TP53					AMP;	FGF1					HOMDEL;	SPEN
MUT;	TP53					AMP;	FGFR1					MUT;	SPEN
MUT;	TP53					AMP;	IGF1R					AMP;	HES2
MUT;	TP53					AMP;	IGF1R					HOMDEL;	HES2
MUT;	TP53					HOMDEL;	BCL2					AMP;	HES4
MUT;	TP53					HOMDEL;	BCL2					AMP;	HEY1
MUT;	TP53					HOMDEL;	BCL2					HOMDEL;	RB1
MUT;	TP53					AMP;	CASP9					MUT;	CCNA1
MUT;	TP53					MUT;	CASP8					AMP;	CDK1
MUT;	TP53					AMP;	PEG3					AMP;	CCNE1
MUT;	TP53					AMP;	PEG3					AMP;	CCNE1
MUT;	TP53					MUT;	PEG3					AMP;	CDK2
MUT;	TP53					AMP;	TGFB1					MUT;	CDK6
MUT;	TP53					AMP;	RAD51					MUT;	CCND2
MUT;	TP53					AMP;	MLH1					AMP;	CCND2
MUT;	TP53					MUT;	ATM					AMP;	MYC
MUT;	TP53					AMP;	MDM2					AMP;	MYC
MUT;	TP53					HOMDEL;	CDKN2B					HOMDEL;	CDKN1B
MUT;	TP53					HOMDEL;	CDKN2B					HOMDEL;	E2F2
MUT;	TP53					HOMDEL;	CDKN2B					AMP;	E2F5
MUT;	TP53					HOMDEL;	CDKN2B					MUT;	SRC
MUT;	TP53					HOMDEL;	CDKN2B					AMP;	JAK2
MUT;	TP53					HOMDEL;	CDKN2B					AMP;	STAT2
MUT;	TP53					HOMDEL;	CDKN2B					AMP;	STAT3
MUT;	TP53					AMP;	DLL3					AMP;	STAT5A
MUT;	TP53					AMP;	DLL3					AMP;	STAT5B
AMP;	TULP1					AMP;	DLL4					AMP;	NF1
MUT;	UTRN					MUT;	DLL4					HOMDEL;	AKT3
MUT;	WRN					AMP;	DTX3
MUT;	WRN					AMP;	DTX4
HOMDEL;	WRN					AMP;	HES5
AMP;	XRCC2					AMP;	HES5
AMP;	ZFP36					AMP;	HEYL
AMP;	ZFP36					AMP;	KDM5A
AMP;	ZFP36					AMP;	MAML1
AMP;	ZFP36					AMP;	NOTCH2
AMP;	ZFP36					MUT;	NOTCH3
AMP;	ZFP36					AMP;	NOTCH4
AMP;	ZFP36					AMP;	NUMBL
AMP;	ZFP36					AMP;	PSENEN
AMP;	UBL4A					AMP;	SPEN
AMP;	UBL4A					AMP;	HES2
HOMDEL;	SORBS2					AMP;	HES2
MUT;	SORBS2					AMP;	HES4
AMP;	SYNGAP1					AMP;	HES4
AMP;	STK19					HOMDEL;	HES7
AMP;	STK19					AMP;	HEY1
AMP;	STK19					AMP;	HEY1
AMP;	STK19					AMP;	CCNE1
AMP;	SLC24A1					AMP;	CDK2
MUT;	ZMYM5					AMP;	CDK4
AMP;	ZMYM5					AMP;	CDK6
MUT;	GTF3C3					AMP;	CCND2
AMP;	GTF3C3					MUT;	CCND2
AMP;	GTF3C3					AMP;	MYC
MUT;	TAOK2					AMP;	MYC
MUT;	OTOF					AMP;	MYC
MUT;	NAPSA					AMP;	E2F2
AMP;	NAPSA					MUT;	E2F3
AMP;	CLOCK					AMP;	E2F5
AMP;	CIR1					AMP;	E2F5
MUT;	SETD1A					AMP;	E2F5
MUT;	SETD1A					AMP;	STAT2
AMP;	PHF14					AMP;	SPRY2
AMP;	PHF14					AMP;	AKT3
AMP;	SMG7
AMP;	SMG7
AMP;	SMG7
MUT;	SMG7
HOMDEL;	PUM3
AMP;	SGO2
MUT;	SGO2
AMP;	SGO2
AMP;	C2CD6
AMP;	C2CD6
MUT;	C2CD6
AMP;	RBM33
HOMDEL;	ESCO2
AMP;	SPRR4
AMP;	SPRR4
AMP;	SPRR4
AMP;	SPRR4
AMP;	RNF168
AMP;	RNF168
MUT;AMP;	OLIG3
AMP;	OLIG3
AMP;	TMEM184A
AMP;	TMEM184A
AMP;	TMEM184A
AMP;	TDRD6
AMP;	GPC2
AMP;	GPC2
AMP;	GPC2
AMP;	GPC2
MUT;	GAS2L2
AMP;	GAS2L2
AMP;	GAS2L2
AMP;	SLC39A5
AMP;	SLC39A5
AMP;	MAMSTR
HOMDEL;	KRT73
AMP;	CCDC103
AMP;	CCDC103
AMP;	CCDC103
AMP;	OR2T33
AMP;	OR2T33
AMP;	OR2T33
HOMDEL;	HACD4
HOMDEL;	HACD4
HOMDEL;	HACD4
AMP;	HACD4
HOMDEL;	HACD4
HOMDEL;	HACD4
HOMDEL;	HACD4
HOMDEL;	HACD4
HOMDEL;	HACD4
HOMDEL;	HACD4
HOMDEL;	HACD4
AMP;	OR6C65
AMP;	APOBEC4
AMP;	APOBEC4
AMP;	APOBEC4
AMP;	CPLX3
AMP;	ZNF704
AMP;	ZNF704
AMP;	ZNF704
AMP;	NDUFAF2
AMP;	DHX36
MUT;	DHX36
AMP;	DHX36
MUT;	DHX36
AMP;	AQP7
MUT;	AQP7
MUT;	AQP7
AMP;	OSBPL1A
AMP;	OSBPL1A
AMP;	OSBPL1A
AMP;	OSBPL1A
AMP;	OSBPL1A
MUT;	OSBPL1A
AMP;	OSBPL1A
AMP;	OSBPL1A
AMP;	OSBPL1A
AMP;	OSBPL1A
AMP;	OSBPL1A
AMP;	SYT2
AMP;	SYT2
AMP;	SYT2
MUT;	SYT2
MUT;	ANKRD44
AMP;	ANKRD44
MUT;	ANKRD44
AMP;	ANKRD44
AMP;	ZNF184
MUT;	ZNF184
MUT;	OTX1
HOMDEL;	FRG1
MUT;	CSNK1G3
AMP;	ZNF207
AMP;	ZNF207
AMP;	RGS22
AMP;	RGS22
AMP;	RGS22
AMP;	RGS22
AMP;	RGS22
AMP;	RGS22
MUT;	MAP3K7
MUT;	OR5A1
AMP;	MAP7D3
AMP;	MAP7D3
MUT;	MAP7D3
AMP;	UHRF1BP1
AMP;	UHRF1BP1
AMP;	SYCP2
MUT;	SYCP2
AMP;	PDZD7
AMP;	PDZD7
MUT;	NAGPA
AMP;	NAGPA
HOMDEL;	NAGPA
MUT;	PRKCD
AMP;	GOLGA6B
AMP;	ARFGAP3
MUT;	RBBP8
AMP;	RBBP8
AMP;	RBBP8
AMP;	RBBP8
AMP;	RBBP8
AMP;	RBBP8
AMP;	RBBP8
AMP;	RBBP8
AMP;	RBBP8
AMP;	RBBP8
AMP;	RBBP8
AMP;	RBBP8
AMP;	RBBP8
AMP;	RBBP8
AMP;	RBBP8
AMP;	RBBP8
AMP;	RBBP8
AMP;	RBBP8
AMP;	IFFO1
AMP;	IFFO1
AMP;	IFFO1
AMP;	GLCCI1
AMP;	HIST1H2BJ
AMP;	NKAP
MUT;	SMYD5
AMP;	TIMM50
AMP;	TIMM50
AMP;	TIMM50
AMP;	TIMM50
AMP;	TIMM50
AMP;	TIMM50
AMP;	TIMM50
MUT;	HIST1H1B
AMP;	HIST1H1B
MUT;	HIST1H1B
AMP;	UNC5A
MUT;	UNC5A
AMP;	NOX5
MUT;	INF2
AMP;	AFAP1L2
AMP;	NBPF9
AMP;	NBPF9
AMP;	NBPF9
AMP;	NBPF9
AMP;	NBPF9
MUT;	ZNF99
MUT;	HVCN1
MUT;	HVCN1
MUT;	TEKT4
MUT;	PPP1R12C
AMP;	PPP1R12C
AMP;	PPP1R12C
AMP;	RAB11FIP1
AMP;	RAB11FIP1
MUT;	RAB11FIP1
AMP;	RAB11FIP1
AMP;	RAB11FIP1
MUT;	HIRA
AMP;	ZNF428
AMP;	ZNF428
AMP;	ZNF428
MUT;	VDAC1
MUT;	SEC31A
AMP;	NAXE
AMP;	NAXE
AMP;	NAXE
AMP;	NAXE
MUT;	CD1D
AMP;	CD1D
AMP;	CD1D
AMP;	CD1D
AMP;	CD1D
MUT;	TPTE
MUT;	TPTE
HOMDEL;	TPTE
MUT;	TPTE
AMP;	TATDN2
HOMDEL;	NPM2
MUT;	KIAA0408
MUT;	RNF43
MUT;	RNF43
MUT;	RNF43
AMP;	RNF43
MUT;	RNF43
AMP;	RNF43
MUT;	RNF43
MUT;	RNF43
MUT;	DPAGT1
AMP;	ZC3H4
AMP;	CRYGA
AMP;	CRYGA
AMP;	CD93
AMP;	CD93
AMP;	CD93
MUT;	IYD
MUT;	IYD
MUT;	IYD
MUT;	LRCH1
AMP;	OR10Z1
AMP;	OR10Z1
AMP;	OR10Z1
AMP;	OR10Z1
HOMDEL;	GTF2E2
AMP;	GOLGA6C
AMP;	IKZF5
AMP;	IKZF5
MUT;	HERC5
AMP;	DMRTB1
AMP;	SEC62
AMP;	SEC62
AMP;	SEC62
AMP;	SEC62
AMP;	SEC62
MUT;	POTEH
MUT;	OR5H1
MUT;	OR5H1
AMP;	COTL1
AMP;	NECTIN4
AMP;	NECTIN4
AMP;	NECTIN4
AMP;	NECTIN4
AMP;	CANT1
AMP;	UNC5D
MUT;	UNC5D
HOMDEL;	UNC5D
AMP;	CD86
MUT;	CD86
MUT;	CD86
MUT;	CD86
HOMDEL;	DDX60
MUT;	DDX60
HOMDEL;	ZADH2
HOMDEL;	ZADH2
HOMDEL;	ZADH2
MUT;	GRHPR
MUT;	LTB4R
AMP;	EPHX1
MUT;	EPHX1
AMP;	EPHX1
AMP;	EPHX1
AMP;	RETREG2
AMP;	NTF3
MUT;	NTF3
AMP;	NTF3
AMP;	NTF3
AMP;	EPHB6
MUT;	LILRA2
AMP;	LILRA2
MUT;	ZCCHC11
AMP;	ZCCHC11
MUT;	ZCCHC11
AMP;	SLCO2A1
AMP;	SH2D2A
AMP;	SH2D2A
AMP;	SH2D2A
AMP;	SH2D2A
AMP;	TNFRSF9
MUT;	TNFRSF9
AMP;	ACSM4
AMP;	ACSM4
AMP;	ACSM4
AMP;	MARCH7
MUT;	OR1N2
AMP;	SLC39A4
AMP;	SLC39A4
AMP;	SLC39A4
AMP;	SLC39A4
HOMDEL;	SLC39A4
AMP;	SLC39A4
AMP;	SLC39A4
AMP;	SLC39A4
AMP;	SLC39A4
AMP;	SLC39A4
AMP;	SLC39A4
AMP;	SLC39A4
AMP;	SLC39A4
AMP;	CPVL
AMP;	CPVL
MUT;	U2AF1
MUT;	U2AF1
MUT;	ZHX3
HOMDEL;	MGA
MUT;	ATRX
MUT;	CDC25A
HOMDEL;	TGFBR1
MUT;	TGFBR1
MUT;	TGFBR1
AMP;	EAF2
MUT;	AFF3
AMP;	NOLC1
AMP;	NOLC1
AMP;	GIGYF2
MUT;	ACE
MUT;	CAMTA1
HOMDEL;	CAMTA1
MUT;	HNRNPCL1
AMP;	NSD3
AMP;	NSD3
AMP;	NSD3
MUT;	NSD3
AMP;	NSD3
MUT;	PHIP
MUT;	PHIP
AMP;	NLRP6
AMP;	OR2J2
AMP;	OR2J2
AMP;	MTFMT
AMP;	TWISTNB
AMP;	TWISTNB
AMP;	ATP2B3
AMP;	ATP2B3
AMP;	CR2
MUT;	CR2
AMP;	CR2
AMP;	CR2
AMP;	PARP14
AMP;	COL22A1
MUT;AMP;	COL22A1
MUT;	COL22A1
AMP;	COL22A1
AMP;	COL22A1
HOMDEL;	COL22A1
AMP;	COL22A1
AMP;	COL22A1
MUT;	COL22A1
AMP;	COL22A1
AMP;	COL22A1
AMP;	COL22A1
AMP;	COL22A1
AMP;	COL22A1
AMP;	RIT1
AMP;	RIT1
AMP;	RIT1
AMP;	RIT1
AMP;	ZNF285
AMP;	ZNF285
AMP;	ZNF285
AMP;	CAPN6
MUT;	CAPN6
AMP;	DISP1
MUT;	DISP1
AMP;	DISP1
MUT;	DISP1
AMP;	DISP1
AMP;	CDC27
AMP;	CDC27
AMP;	CDC27
MUT;	HABP4
AMP;	HOXA1
AMP;	HOXA1
MUT;	PDE3A
AMP;	PDE3A
HOMDEL;	PDE3A
MUT;	PDE3A
AMP;	PDE3A
MUT;	TGFBR2
MUT;	TGFBR2
MUT;	TGFBR2
MUT;	TGFBR2
MUT;	TGFBR2
AMP;	TGFBR2
HOMDEL;	TGFBR2
AMP;	OSBPL3
AMP;	OSBPL3
AMP;	SLC7A9
AMP;	SLC7A9
AMP;	SLC7A9
MUT;	SLC7A9
AMP;	SLC7A9
AMP;	SLC7A9
AMP;	SLC7A9
AMP;	RECQL
HOMDEL;	RECQL
MUT;	RECQL
AMP;	RECQL
AMP;	TPTE2
AMP;	CCDC43
AMP;	CCDC43
AMP;	CCDC43
AMP;	MPP6
AMP;	MPP6
MUT;	GRM1
MUT;	GRM1
MUT;	GRM1
AMP;	NT5C2
MUT;	OPRPN
MUT;	OPRPN
AMP;	SBSN
AMP;	SBSN
AMP;	SBSN
AMP;	SBSN
AMP;	SBSN
AMP;	SPAG9
AMP;	SPAG9
AMP;	SPAG9
AMP;	LMTK2
AMP;	LMTK2
AMP;	LMTK2
AMP;	LMTK2
HOMDEL;	TEX15
AMP;	ABCB4
AMP;	ABCB4
MUT;	ABCB4
AMP;	ABCB4
MUT;	RBM45
MUT;	WNT2
AMP;	ZC3H11A
AMP;	ZC3H11A
AMP;	ZC3H11A
MUT;	BEGAIN
HOMDEL;	CLCN3
HOMDEL;	CLCN3
MUT;	CLCN3
MUT;	PSME4
AMP;	DLX6
AMP;	DLX6
AMP;	DLX6
AMP;	SIGLEC14
MUT;	PSMB4
AMP;	PSMB4
AMP;	PSMB4
AMP;	PSMB4
AMP;	PSMB4
MUT;	PSMB4
MUT;	PSMB4
AMP;	BCAS1
MUT;	BCAS1
MUT;AMP;	SSBP3
MUT;	SSBP3
HOMDEL;	MED12
AMP;	STEAP2
AMP;	STEAP2
AMP;	STEAP2
AMP;	STEAP2
AMP;	STEAP2
AMP;	STEAP2
AMP;	EXOC4
MUT;	IL34
MUT;	CEACAM4
AMP;	CEACAM4
HOMDEL;	CEACAM4
MUT;	CEACAM4
AMP;	RHOU
AMP;	RHOU
AMP;	RHOU
MUT;	PSG6
AMP;	PSG6
MUT;	PSG6
MUT;	PSG6
AMP;	PSG6
MUT;	PSG6
MUT;	RCOR1
AMP;	RPL10
AMP;	RPL10
MUT;	SFMBT2
AMP;	SFMBT2
AMP;	SFMBT2
AMP;	HSP90AB1
AMP;	HSP90AB1
AMP;	HSP90AB1
AMP;	HSPE1
AMP;	HSPE1
MUT;	UNC50
MUT;	NLRP8
AMP;	NLRP8
AMP;	NLRP8
MUT;	NLRP8
MUT;	ORAI3
MUT;	DDX10
AMP;	RPTN
AMP;	RPTN
AMP;	RPTN
AMP;	RPTN
AMP;	C1ORF131
AMP;	C1ORF131
HOMDEL;	C1ORF131
AMP;	C1ORF131
AMP;	ARMC9
AMP;	ARMC9
MUT;	ARMC9
MUT;	SATB1
AMP;	SATB1
AMP;	TRPM8
AMP;	AFF2
AMP;	AFF2
MUT;	AFF2
MUT;	AFF2
MUT;	DAAM1
MUT;	SYCP1
AMP;	AEBP1
AMP;	PHF21A
AMP;	MUC1
AMP;	MUC1
AMP;	MUC1
AMP;	MUC1
AMP;	SCRIB
AMP;	SCRIB
AMP;	SCRIB
AMP;	SCRIB
HOMDEL;	SCRIB
AMP;	SCRIB
AMP;	SCRIB
AMP;	SCRIB
AMP;	SCRIB
MUT;AMP;	SCRIB
AMP;	SCRIB
AMP;	SCRIB
AMP;	SCRIB
MUT;	SCRIB
MUT;	SCRIB
MUT;	TNKS1BP1
AMP;	GSTA1
AMP;	WDR88
AMP;	WDR88
AMP;	WDR88
AMP;	WDR88
AMP;	WDR88
AMP;	WDR88
AMP;	SARS2
AMP;	SARS2
AMP;	SARS2
MUT;	SARS2
AMP;	SARS2
AMP;	SARS2
AMP;	SARS2
AMP;	SARS2
AMP;	SARS2
AMP;	NUDT19
AMP;	NUDT19
AMP;	NUDT19
AMP;	NUDT19
AMP;	NUDT19
AMP;	NUDT19
AMP;	SALL4
AMP;	OLAH
AMP;	OLAH
AMP;	HDLBP
MUT;	HDLBP
AMP;	C15ORF40
AMP;	C15ORF40
AMP;	P2RY1
AMP;	P2RY1
MUT;	DNAH5
MUT;	DNAH5
MUT;	DNAH5
AMP;	NBPF10
AMP;	NBPF10
AMP;	NBPF10
AMP;	NBPF10
AMP;	NBPF10
MUT;	HMX2
AMP;	HMX2
AMP;	HMX2
AMP;	FAS
AMP;	HTR2C
MUT;	HTR2C
MUT;	HTR2C
MUT;	HTR2C
MUT;	CEP72
AMP;	WIPF2
AMP;	WIPF2
AMP;	WIPF2
AMP;	F5
AMP;	F5
AMP;	F5
MUT;AMP;	F5
MUT;	F5
MUT;	F5
AMP;	STYXL1
AMP;	CNGB1
AMP;	CYP11B2
AMP;	CYP11B2
AMP;	CYP11B2
AMP;	CYP11B2
MUT;	CYP11B2
HOMDEL;	CYP11B2
AMP;	CYP11B2
AMP;	CYP11B2
AMP;	CYP11B2
AMP;	CYP11B2
AMP;	CYP11B2
AMP;	CYP11B2
AMP;	CYP11B2
AMP;	CYP11B2
AMP;	HIST1H2BK
AMP;	CST1
AMP;	CST1
MUT;	KCTD19
MUT;	KCTD19
MUT;	RYR2
MUT;	RYR2
AMP;	RYR2
AMP;	RYR2
MUT;	RYR2
MUT;	RYR2
MUT;	RYR2
AMP;	RYR2
MUT;	KRTAP5
MUT;	HIST1H2BE
AMP;	HIST1H2BE
AMP;	HIST1H2BE
HOMDEL;	HIST1H2BE
MUT;AMP;	CRNN
AMP;	CRNN
AMP;	CRNN
AMP;	CRNN
HOMDEL;	MLLT3
AMP;	MLLT3
HOMDEL;	MLLT3
HOMDEL;	MLLT3
HOMDEL;	MLLT3
HOMDEL;	MLLT3
HOMDEL;	MLLT3
AMP;	RSBN1L
MUT;AMP;	KCNA6
MUT;	KCNA6
AMP;	KCNA6
AMP;	KCNA6
MUT;	RARRES3
MUT;	TMEM26
MUT;	PRDM11
AMP;	PRDM11
AMP;	PRG4
AMP;	PRG4
AMP;	PRG4
MUT;	PRG4
HOMDEL;	RGPD3
MUT;	KLK15
AMP;	KLK15
MUT;	KLK15
MUT;	GDPD4
AMP;	CDHR5
MUT;AMP;	RERE
MUT;	RASGRF2
MUT;	TMCC1
MUT;	TMCC1
MUT;	TMCC1
MUT;	TMCC1
MUT;	MEGF10
AMP;	SH3PXD2A
MUT;	MOGS
AMP;	N4BP2
AMP;	OR2T10
AMP;	OR2T10
AMP;	OR2T10
MUT;	ARID1A
MUT;	ARID1A
MUT;	ARID1A
MUT;	ARID1A
AMP;	RBM24
MUT;	RBM24
AMP;	RTEL1
AMP;	PHF24
AMP;	PHF24
AMP;	PHF24
MUT;	PHF24
MUT;	POLR3B
AMP;	DCLRE1A
MUT;	ACIN1
AMP;	VCP
AMP;	VCP
AMP;	VCP
AMP;	VCP
AMP;	ARID3B
AMP;	OGFOD1
MUT;	RREB1
MUT;	RREB1
MUT;	RREB1
AMP;	LCE1F
AMP;	LCE1F
AMP;	LCE1F
AMP;	LCE1F
AMP;	PCLO
MUT;	PCLO
MUT;	PCLO
MUT;	PCLO
MUT;	KRTAP11
MUT;	KRTAP11
MUT;	KRTAP11
MUT;	ZFHX3
MUT;	ZFHX3
MUT;	PIK3CA
AMP;	PIK3CA
AMP;	PIK3CA
AMP;	PIK3CA
AMP;	POM121
HOMDEL;	PLIN2
AMP;	PLIN2
HOMDEL;	PLIN2
AMP;	GIGYF1
AMP;	GIGYF1
AMP;	GIGYF1
AMP;	GIGYF1
MUT;	RP1L1
AMP;	RP1L1
AMP;	RP1L1
MUT;	GABRD
AMP;	GTF2I
AMP;	GTF2I
MUT;	FYCO1
MUT;	FYCO1
MUT;	KIAA1211
AMP;	KIAA1211
HOMDEL;	TRAF3IP2
MUT;	MARCH5
AMP;	MARCH5
MUT;	MARCH5
MUT;	HIST1H2BM
AMP;	HIST1H2BM
AMP;	MUC17
MUT;	MUC17
AMP;	MUC17
MUT;AMP;	MUC17
MUT;	MUC17
MUT;	RILPL2
AMP;	OR2M5
AMP;	OR2M5
AMP;	OR2M5
AMP;	KLK13
MUT;	KLK13
AMP;	TBC1D1
AMP;	TBC1D1
MUT;	TBC1D1
MUT;	TBC1D1
MUT;	PIK3R5
AMP;	REN
AMP;	REN
AMP;	REN
AMP;	HIST1H1A
AMP;	HIST1H1A
AMP;	PDE10A
MUT;	PDE10A
AMP;	KCNB1
AMP;	BEX4
HOMDEL;	GCNA
AMP;	PROX1
AMP;	PROX1
MUT;	PROX1
AMP;	PROX1
MUT;	COL4A4
AMP;	COL4A4
AMP;	COL4A4
AMP;	ZMIZ2
MUT;	ZMIZ2
AMP;	CCDC190
AMP;	CCDC190
AMP;	CCDC190
MUT;AMP;	CCDC190
AMP;	SMARCC2
AMP;	SMARCC2
AMP;	FPR3
MUT;	OR11H12
AMP;	SNAPC5
AMP;	NUCB1
AMP;	PTK2
AMP;	PTK2
AMP;	PTK2
AMP;	PTK2
HOMDEL;	PTK2
AMP;	PTK2
AMP;	PTK2
AMP;	PTK2
AMP;	PTK2
AMP;	PTK2
AMP;	PTK2
AMP;	PTK2
AMP;	PTK2
MUT;	ADAMTS16
MUT;	ADAMTS16
MUT;	ADAMTS16
MUT;	ADAMTS16
MUT;	ADAMTS16
HOMDEL;	ADAMTS18
MUT;	ADAMTS18
MUT;	ADAMTS18
AMP;	CCPG1
AMP;	TBC1D10C
HOMDEL;	ADAM29
MUT;	ADAM29
AMP;	FRMD7
MUT;	KDELC1
MUT;	PSMA6
MUT;	CHRNA9
AMP;	CHRNA9
AMP;	ZNF479
AMP;	SLC26A7
AMP;	SLC26A7
MUT;	SLC26A7
AMP;	SLC26A7
AMP;	SLC26A7
MUT;	PPP2R5C
AMP;	CXORF66
AMP;	CXORF66
HOMDEL;	CPE
MUT;	CPE
AMP;	MELTF
AMP;	MELTF
AMP;	ATXN1
AMP;	NDUFV1
AMP;	NDUFV1
AMP;	KIF20B
AMP;	CEACAM5
HOMDEL;	CEACAM5
AMP;	GIT1
MUT;	GIT1
MUT;	ZIC5
MUT;	ZIC5
MUT;	UGT1A10
AMP;	UGT1A10
AMP;	ZNF772
AMP;	TDRD10
AMP;	TDRD10
AMP;	TDRD10
AMP;	TDRD10
AMP;	TDRD10
AMP;	HCRTR2
MUT;	DHRS4
AMP;	COQ9
MUT;	PRSS1
MUT;	PRSS1
AMP;	PRSS1
AMP;	THRA
AMP;	THRA
AMP;	THRA
AMP;	LRRCC1
AMP;	LRRCC1
MUT;	LRRCC1
AMP;	LRRCC1
MUT;	LRRCC1
MUT;	MYO3A
MUT;	MYO3A
AMP;	CYP11B1
AMP;	CYP11B1
AMP;	CYP11B1
AMP;	CYP11B1
HOMDEL;	CYP11B1
AMP;	CYP11B1
AMP;	CYP11B1
MUT;	CYP11B1
AMP;	CYP11B1
AMP;	CYP11B1
AMP;	CYP11B1
AMP;	CYP11B1
AMP;	CYP11B1
AMP;	CYP11B1
MUT;	CYP11B1
MUT;	PRPF4
MUT;	PRPF4
AMP;	THOC5
AMP;	SRGAP3
MUT;	TEP1
MUT;	KRT76
HOMDEL;	KRT76
MUT;	KRT76
AMP;	S100A8
AMP;	S100A8
AMP;	S100A8
AMP;	S100A8
AMP;	LILRB3
MUT;	ATP6V0A4
MUT;	ATP6V0A4
MUT;	ADGRF3
AMP;	SLC45A4
AMP;	SLC45A4
AMP;	SLC45A4
AMP;	SLC45A4
HOMDEL;	SLC45A4
AMP;	SLC45A4
AMP;	SLC45A4
AMP;	SLC45A4
AMP;	SLC45A4
AMP;	SLC45A4
AMP;	SLC45A4
AMP;	SLC45A4
MUT;	SLC45A4
AMP;	SLC45A4
AMP;	HRAS
MUT;	BRAF
MUT;	BRAF
AMP;	BRAF
AMP;	RAF1
AMP;	RAF1
MUT;	MAP3K4
MUT;AMP;	MAP3K5
AMP;	MAP2K1
AMP;	MAP2K3
AMP;	MAP2K3
HOMDEL;	MAP2K4
HOMDEL;	MAP2K4
HOMDEL;	MAP2K4
HOMDEL;	MAP2K4
MUT;	MAP2K4
AMP;	MAP2K5
HOMDEL;	MAPK1
HOMDEL;	MAPK4
HOMDEL;	MAPK4
HOMDEL;	MAPK4
HOMDEL;	MAPK4
HOMDEL;	MAPK4
HOMDEL;	MAPK4
HOMDEL;	MAPK4
HOMDEL;	MAPK4
HOMDEL;	MAPK4
AMP;	MAPK6
AMP;	MAPK7
AMP;	MAPK7
AMP;	MAPK7
AMP;	MAPK14
AMP;	RAB25
AMP;	RAB25
AMP;	RAB25
AMP;	RAB25
HOMDEL;	MAPK12
HOMDEL;	MAPK11
HOMDEL;	PTEN
AMP;	PTEN
AMP;	AKT2
AMP;	AKT2
AMP;	AKT2
AMP;	AKT2
AMP;	AKT2
AMP;	AKT2
MUT;	MTOR
MUT;	MTOR
MUT;	TSC2
MUT;	TSC2
AMP;	AKT1S1
MUT;	RPTOR
AMP;	EGFR
AMP;	ERBB2
AMP;	ERBB2
AMP;	ERBB2
AMP;	ERBB2
AMP;	ERBB2
AMP;	ERBB2
MUT;	ERBB3
AMP;	ERBB3
MUT;	ERBB3
AMP;	ERBB3
AMP;	ERBB4
MUT;	ERBB4
AMP;	ERBB4
AMP;	PDGFA
AMP;	PDGFA
AMP;	PDGFA
AMP;	PDGFA
MUT;	PDGFRB
AMP;	FGFR1
AMP;	FGFR1
AMP;	FGFR1
AMP;	FGFR1
AMP;	IGF1R
AMP;	IGF1R
MUT;	IGF1R
AMP;	VEGFA
AMP;	VEGFA
AMP;	VEGFA
AMP;	NFKB2
AMP;	CHUK
HOMDEL;	BCL2
HOMDEL;	BCL2
HOMDEL;	BCL2
HOMDEL;	BCL2
AMP;	CASP8
AMP;	CASP8
MUT;	CASP10
AMP;	CASP10
AMP;	CASP10
HOMDEL;	CASP3
AMP;	CASP7
AMP;	GSK3B
HOMDEL;	ARL11
HOMDEL;	WWOX
AMP;	WWOX
MUT;	PEG3
AMP;	PEG3
MUT;	PEG3
AMP;	TGFB1
MUT;	CHEK2
AMP;	BRCA1
AMP;	BRCA1
MUT;	BRCA1
AMP;	MLH1
MUT;	ATM
MUT;	ATR
AMP;	MDC1
AMP;	MDC1
AMP;	MDC1
AMP;	PARP1
AMP;	PARP1
AMP;	PARP1
AMP;	MDM2
AMP;	MDM2
AMP;	MDM2
AMP;	MDM4
AMP;	MDM4
AMP;	MDM4
HOMDEL;	CDKN2B
HOMDEL;	CDKN2B
HOMDEL;	CDKN2B
HOMDEL;	CDKN2B
HOMDEL;	CDKN2B
HOMDEL;	CDKN2B
HOMDEL;	CDKN2B
HOMDEL;	CDKN2B
HOMDEL;	CDKN2B
HOMDEL;	CDKN2B
HOMDEL;	CDKN2B
HOMDEL;	CDKN2B
HOMDEL;	CDKN2B
HOMDEL;	CDKN2B
HOMDEL;	CDKN2B
HOMDEL;	CDKN2B
HOMDEL;	CDKN2B
HOMDEL;	CDKN2B
HOMDEL;	CDKN2B
HOMDEL;	CDKN2B
HOMDEL;	CDKN2B
HOMDEL;	CDKN2B
HOMDEL;	CDKN2B
HOMDEL;	CDKN2B
HOMDEL;	CDKN2B
HOMDEL;	CDKN2B
HOMDEL;	CDKN2B
AMP;	ADAM10
MUT;	ADAM17
AMP;	APH1A
AMP;	APH1A
AMP;	APH1A
AMP;	APH1A
AMP;	APH1B
MUT;	ARRDC1
AMP;	CTBP1
AMP;	CTBP1
AMP;	CTBP2
AMP;	CTBP2
MUT;	CUL1
AMP;	DLL3
AMP;	DLL3
AMP;	DLL3
AMP;	DLL3
AMP;	DLL3
AMP;	DLL3
AMP;	DLL3
MUT;	DLL4
AMP;	DTX2
AMP;	DTX3
AMP;	DTX3
AMP;	DTX3
AMP;	DTX3L
MUT;AMP;	EP300
MUT;	EP300
MUT;	EP300
HOMDEL;	FBXW7
MUT;	FBXW7
AMP;	FBXW7
MUT;	FBXW7
AMP;	HES1
AMP;	HES1
AMP;	KDM5A
MUT;	KDM5A
AMP;	KDM5A
AMP;	KDM5A
AMP;	KDM5A
AMP;	LFNG
AMP;	LFNG
AMP;	LFNG
MUT;	NCOR2
AMP;	NCSTN
AMP;	NCSTN
AMP;	NCSTN
AMP;	NCSTN
MUT;	NOTCH1
AMP;	NOTCH2
AMP;	NOTCH2
AMP;	NOTCH2
AMP;	NOTCH2
AMP;	NOTCH2
AMP;	NOTCH2
AMP;	NOTCH2
MUT;	NOTCH4
MUT;	NOTCH4
AMP;	NOTCH4
AMP;	NOTCH4
AMP;	NOTCH4
AMP;	NOTCH4
AMP;	NUMBL
AMP;	NUMBL
AMP;	NUMBL
AMP;	NUMBL
AMP;	NUMBL
AMP;	PSEN2
AMP;	PSEN2
AMP;	PSEN2
AMP;	PSENEN
AMP;	PSENEN
AMP;	PSENEN
AMP;	PSENEN
AMP;	PSENEN
MUT;	SPEN
MUT;	SPEN
AMP;	HEY1
AMP;	HEY1
AMP;	HEY1
HOMDEL;	RB1
HOMDEL;	RB1
AMP;	RBL2
AMP;	CCNE1
AMP;	CCNE1
AMP;	CCNE1
AMP;	CCNE1
AMP;	CCNE1
AMP;	CCNE1
AMP;	CDK2
AMP;	CDK2
AMP;	CCND1
AMP;	CCND1
AMP;	CDK4
AMP;	CDK4
AMP;	CDK4
AMP;	CDK6
AMP;	CDK6
AMP;	CDK6
AMP;	CDK6
AMP;	CDK6
AMP;	CDK6
AMP;	CCND2
AMP;	CCND2
AMP;	CCND2
AMP;	MYC
AMP;	MYC
AMP;	MYC
AMP;	MYC
AMP;	MYC
AMP;	MYC
AMP;	MYC
AMP;	MYC
AMP;	MYC
AMP;	MYC
AMP;	MYC
AMP;	MYC
AMP;	MYC
AMP;	MYC
AMP;	MYC
AMP;	CDKN1B
AMP;	CDKN1B
HOMDEL;	CDKN1B
AMP;	CDKN1B
AMP;	E2F1
AMP;	E2F3
AMP;	E2F3
AMP;	E2F5
AMP;	E2F5
AMP;	E2F5
MUT;	E2F8
MUT;	JAK1
HOMDEL;	JAK2
HOMDEL;	JAK2
AMP;	STAT1
MUT;	STAT1
AMP;	STAT2
AMP;	STAT2
AMP;	STAT3
AMP;	STAT3
AMP;	STAT5A
AMP;	STAT5A
AMP;	STAT5B
AMP;	STAT5B
MUT;	NF1
AMP;	NF1
MUT;	AKT3
AMP;	AKT3
AMP;	AKT3
AMP;	AKT3
AMP;	KDM5A
AMP;	KDM5A
AMP;	KDM5A
AMP;	KDM5A
AMP;	LFNG
AMP;	LFNG
AMP;	LFNG
AMP;	MAML1
MUT;	NCOR2
AMP;	NCSTN
AMP;	NCSTN
AMP;	NCSTN
AMP;	NCSTN
AMP;	NCSTN
MUT;	NOTCH1
AMP;	NOTCH2
AMP;	NOTCH2
AMP;	NOTCH2
AMP;	NOTCH2
AMP;	NOTCH2
AMP;	NOTCH2
AMP;	NOTCH2
AMP;	NOTCH2
MUT;	NOTCH4
MUT;	NOTCH4
AMP;	NOTCH4
AMP;	NOTCH4
AMP;	NOTCH4
AMP;	NOTCH4
AMP;	NUMBL
AMP;	NUMBL
AMP;	NUMBL
AMP;	NUMBL
AMP;	NUMBL
AMP;	PSEN2
AMP;	PSEN2
AMP;	PSEN2
AMP;	PSENEN
AMP;	PSENEN
AMP;	PSENEN
AMP;	PSENEN
AMP;	PSENEN
AMP;	RFNG
MUT;	SPEN
MUT;	SPEN
AMP;	HEY1
AMP;	HEY1
AMP;	HEY1
HOMDEL;	RB1
HOMDEL;	RB1
AMP;	RBL2
AMP;	CCNE1
AMP;	CCNE1
AMP;	CCNE1
AMP;	CCNE1
AMP;	CCNE1
AMP;	CCNE1
AMP;	CDK2
AMP;	CDK2
AMP;	CCND1
AMP;	CCND1
AMP;	CDK4
AMP;	CDK4
AMP;	CDK4
AMP;	CDK6
AMP;	CDK6
AMP;	CDK6
AMP;	CDK6
AMP;	CDK6
AMP;	CDK6
AMP;	CDK6
AMP;	CCND2
AMP;	CCND2
AMP;	CCND2
AMP;	MYC
AMP;	MYC
AMP;	MYC
AMP;	MYC
AMP;	MYC
AMP;	MYC
AMP;	MYC
AMP;	MYC
AMP;	MYC
AMP;	MYC
AMP;	MYC
AMP;	MYC
AMP;	MYC
AMP;	MYC
AMP;	MYC
AMP;	CDKN1B
AMP;	CDKN1B
HOMDEL;	CDKN1B
AMP;	CDKN1B
AMP;	E2F1
AMP;	E2F3
AMP;	E2F3
AMP;	E2F5
AMP;	E2F5
AMP;	E2F5
MUT;	E2F8
MUT;	JAK1
HOMDEL;	JAK2
HOMDEL;	JAK2
AMP;	STAT1
MUT;	STAT1
AMP;	STAT2
AMP;	STAT2
AMP;	STAT3
AMP;	STAT3
AMP;	STAT5A
AMP;	STAT5A
AMP;	STAT5B
AMP;	STAT5B
AMP;	MET
MUT;	NF1
AMP;	NF1
MUT;	AKT3
AMP;	AKT3
AMP;	AKT3
AMP;	AKT3
AMP;	AKT3
