# Supplementary material for: Integrative landscape of dysregulated signaling pathways of clinically distinct pancreatic cancer subtypes
Source: Oncotarget. 2018 Jun 26;9(49):29123–39. doi: 10.18632/oncotarget.25632 (PMC6044387; doi:10.18632/oncotarget.25632)
Supplement: Supplementary file 8 [file oncotarget-09-29123-s008.xlsx]

## Sheet: Common Pathways
Term	Overlap	P-value	Adjusted P-value	Old P-value	Old Adjusted P-value	Z-score	Combined Score	Genes
Diseases of signal transduction	16/288	1.40638e-11	5.12335e-09	3.10952e-09	5.23436e-07	-2.42633	60.6277	PSENEN;SMAD4;VCP;TGFBR1;MTOR;TGFBR2;HEY1;PIK3CA;ERBB3;MYC;AKT2;AKT3;ERBB2;MDM2;KRAS;FGFR1
Regulation of TP53 Degradation	8/35	2.37885e-11	5.12335e-09	1.94496e-09	5.23436e-07	-2.17915	53.3061	CDKN2A;AKT2;CDK2;AKT3;MDM2;ATM;TP53;MTOR
Regulation of TP53 Expression and Degradation	8/36	3.04357e-11	5.12335e-09	2.36128e-09	5.23436e-07	-2.19053	53.0445	CDKN2A;AKT2;CDK2;AKT3;MDM2;ATM;TP53;MTOR
Disease_Homo sapiens	21/725	1.45589e-09	1.83806e-07	4.88504e-07	6.16736e-05	-2.36712	48.1654	NOTCH2;PSENEN;MAP2K4;SMAD4;VCP;MUC17;MTOR;TGFBR1;TGFBR2;ADAMTS16;MUC1;HEY1;PIK3CA;ERBB3;MYC;AKT2;AKT3;ERBB2;MDM2;KRAS;FGFR1
Cellular Senescence_Homo sapiens	10/161	3.98967e-08	3.01378e-06	1.45273e-06	0.000104804	-2.21209	37.6874	MAP2K4;CDKN2B;CDK6;CDKN2A;CCNE1;CDK2;MDM2;ATM;TERF1;TP53
Regulation of TP53 Activity	10/151	2.16499e-08	2.18664e-06	8.36004e-07	8.44364e-05	-1.98363	35.0076	WRN;CDKN2A;AKT2;AKT3;CDK2;RBBP8;MDM2;ATM;TP53;MTOR
Generic Transcription Pathway	19/812	2.7666e-07	1.55237e-05	3.96626e-05	0.000910437	-2.1991	33.2074	NOTCH2;CDKN2B;SMAD4;CDKN2A;MTOR;WRN;CCNE1;AKT2;ZNF704;MYC;AKT3;CDK2;MDM2;RBBP8;ATM;E2F5;TP53;ZNF552;ZNF772
PI3K/AKT Signaling in Cancer	8/86	4.17751e-08	3.01378e-06	1.06021e-06	8.92344e-05	-1.87876	31.922	PIK3CA;ERBB3;AKT2;ERBB2;AKT3;MDM2;MTOR;FGFR1
Signaling by ERBB2	6/45	2.50505e-07	1.55237e-05	3.83414e-06	0.00024203	-2.00201	30.43	PIK3CA;ERBB3;AKT2;ERBB2;AKT3;KRAS
PI-3K cascade:FGFR2	8/122	6.35642e-07	2.13999e-05	1.21478e-05	0.000402928	-2.11235	30.1404	PIK3CA;ERBB3;AKT2;AKT3;ERBB2;MDM2;MTOR;FGFR1
Downstream signaling events of B Cell Receptor (BCR)	9/192	2.08561e-06	4.78743e-05	4.32909e-05	0.000950517	-2.29959	30.0797	PIK3CA;ERBB3;AKT2;AKT3;ERBB2;MDM2;KRAS;MTOR;FGFR1
PI-3K cascade:FGFR3	8/122	6.35642e-07	2.13999e-05	1.21478e-05	0.000402928	-2.10329	30.0111	PIK3CA;ERBB3;AKT2;AKT3;ERBB2;MDM2;MTOR;FGFR1
PI-3K cascade:FGFR4	8/122	6.35642e-07	2.13999e-05	1.21478e-05	0.000402928	-2.09564	29.902	PIK3CA;ERBB3;AKT2;AKT3;ERBB2;MDM2;MTOR;FGFR1
PIP3 activates AKT signaling	8/122	6.35642e-07	2.13999e-05	1.21478e-05	0.000402928	-2.08724	29.7821	PIK3CA;ERBB3;AKT2;AKT3;ERBB2;MDM2;MTOR;FGFR1
PI3K/AKT activation	8/125	7.65128e-07	2.21667e-05	1.43618e-05	0.000402928	-2.1083	29.6917	PIK3CA;ERBB3;AKT2;AKT3;ERBB2;MDM2;MTOR;FGFR1
Cellular responses to stress	12/367	1.81409e-06	4.36246e-05	6.70319e-05	0.00120897	-2.19902	29.0709	MAP2K4;CDKN2B;VCP;CDK6;CDKN2A;CCNE1;CDK2;MDM2;ATM;TERF1;TP53;MTOR
Mitotic G1-G1/S phases	8/136	1.45073e-06	3.66308e-05	2.56134e-05	0.000660134	-1.97436	26.5422	CDKN2B;CCND2;CDK6;CDKN2A;CCNE1;MYC;CDK2;E2F5
Cell Cycle	14/566	6.3056e-06	0.000108694	0.000286673	0.00323565	-2.20881	26.4484	CDKN2B;CDKN2A;TERF1;WRN;CDK6;CCND2;CCNE1;MYC;CDK2;RBBP8;MDM2;ATM;E2F5;TP53
Signal Transduction	33/2465	3.73431e-06	7.5433e-05	0.00212941	0.0125041	-2.00178	25.0182	NOTCH2;VCP;OR2M5;OR2T10;IGF1R;OR2T33;HEY1;ERBB3;AKT2;MYC;AKT3;ERBB2;RGS22;E2F5;MYH10;PSENEN;CDKN2B;SMAD4;SCRIB;PTK2;MTOR;TGFBR1;TGFBR2;PDE10A;PIK3CA;CCNE1;CDK2;GNAS;MDM2;PDE3A;KRAS;TP53;FGFR1
Transcriptional Regulation by TP53	11/348	6.8832e-06	0.000108694	0.000185596	0.00251922	-2.06353	24.528	WRN;CDKN2A;CCNE1;AKT2;AKT3;CDK2;RBBP8;MDM2;ATM;TP53;MTOR
Oncogene Induced Senescence	5/32	1.1639e-06	3.09353e-05	1.29284e-05	0.000402928	-1.78651	24.4104	CDKN2B;CDK6;CDKN2A;MDM2;TP53
Cyclin D associated events in G1	5/38	2.82031e-06	5.9344e-05	2.74511e-05	0.000660134	-1.89273	24.1865	CDKN2B;CDK6;CCND2;CDKN2A;E2F5
G1 Phase	5/38	2.82031e-06	5.9344e-05	2.74511e-05	0.000660134	-1.87683	23.9834	CDKN2B;CDK6;CCND2;CDKN2A;E2F5
Fc epsilon receptor (FCERI) signaling_Homo sapiens_R-HSA-2454202	11/395	2.24225e-05	0.000283084	0.000533216	0.0047826	-2.21815	23.7463	MAP2K4;PIK3CA;ERBB3;AKT2;AKT3;ERBB2;MDM2;KRAS;MTOR;PTK2;FGFR1
Signaling by SCF-KIT_Homo sapiens_R-HSA-1433557	10/325	2.31172e-05	0.000284736	0.000458864	0.00463453	-2.20257	23.5122	PIK3CA;ERBB3;AKT2;AKT3;ERBB2;MDM2;KRAS;PTK2;MTOR;FGFR1
Downstream signaling of activated FGFR4_Homo sapiens_R-HSA-5654716	10/329	2.566e-05	0.000287962	0.000503779	0.00471127	-2.20664	23.3254	PIK3CA;ERBB3;AKT2;AKT3;ERBB2;MDM2;KRAS;PTK2;MTOR;FGFR1
Downstream signaling of activated FGFR3_Homo sapiens_R-HSA-5654708	10/329	2.566e-05	0.000287962	0.000503779	0.00471127	-2.19803	23.2344	PIK3CA;ERBB3;AKT2;AKT3;ERBB2;MDM2;KRAS;PTK2;MTOR;FGFR1
Downstream signaling of activated FGFR2_Homo sapiens_R-HSA-5654696	10/329	2.566e-05	0.000287962	0.000503779	0.00471127	-2.18656	23.1132	PIK3CA;ERBB3;AKT2;AKT3;ERBB2;MDM2;KRAS;PTK2;MTOR;FGFR1
Downstream signaling of activated FGFR1_Homo sapiens_R-HSA-5654687	10/332	2.77213e-05	0.000297857	0.000539818	0.0047826	-2.19132	22.9942	PIK3CA;ERBB3;AKT2;AKT3;ERBB2;MDM2;KRAS;PTK2;MTOR;FGFR1
Signaling by FGFR4_Homo sapiens_R-HSA-5654743	10/332	2.77213e-05	0.000297857	0.000539818	0.0047826	-2.18964	22.9766	PIK3CA;ERBB3;AKT2;AKT3;ERBB2;MDM2;KRAS;PTK2;MTOR;FGFR1
Signaling by FGFR3_Homo sapiens_R-HSA-5654741	10/333	2.84393e-05	0.000299205	0.000552298	0.0048088	-2.19009	22.9253	PIK3CA;ERBB3;AKT2;AKT3;ERBB2;MDM2;KRAS;PTK2;MTOR;FGFR1
Signaling by FGFR1_Homo sapiens_R-HSA-5654736	10/336	3.06896e-05	0.000316291	0.000591186	0.00506015	-2.1774	22.6266	PIK3CA;ERBB3;AKT2;AKT3;ERBB2;MDM2;KRAS;PTK2;MTOR;FGFR1
Downstream signal transduction_Homo sapiens_R-HSA-186763	10/341	3.47797e-05	0.000341023	0.000661047	0.00553188	-2.15741	22.149	PIK3CA;ERBB3;AKT2;AKT3;ERBB2;MDM2;KRAS;PTK2;MTOR;FGFR1
DAP12 signaling_Homo sapiens_R-HSA-2424491	10/344	3.74511e-05	0.000350237	0.000706156	0.00566046	-2.1496	21.9097	PIK3CA;ERBB3;AKT2;AKT3;ERBB2;MDM2;KRAS;PTK2;MTOR;FGFR1
Signaling by EGFR_Homo sapiens_R-HSA-177929	10/355	4.88034e-05	0.000424926	0.000893959	0.00663896	-2.09726	20.821	PIK3CA;ERBB3;AKT2;AKT3;ERBB2;MDM2;KRAS;PTK2;MTOR;FGFR1
Signaling by TGF-beta Receptor Complex_Homo sapiens_R-HSA-170834	6/73	4.57738e-06	8.56139e-05	4.91402e-05	0.00103399	-1.65934	20.4006	SMAD4;CDKN2B;MYC;E2F5;TGFBR1;TGFBR2
Signaling by FGFR2_Homo sapiens_R-HSA-5654738	10/361	5.615e-05	0.000436242	0.00101265	0.00720263	-2.05978	20.1601	PIK3CA;ERBB3;AKT2;AKT3;ERBB2;MDM2;KRAS;PTK2;MTOR;FGFR1
Signaling by Type 1 Insulin-like Growth Factor 1 Receptor (IGF1R)_Homo sapiens_R-HSA-2404192	9/288	5.3366e-05	0.00043274	0.000808673	0.00609522	-2.0379	20.0495	PIK3CA;ERBB3;AKT2;ERBB2;KRAS;PTK2;MTOR;FGFR1;IGF1R
IGF1R signaling cascade_Homo sapiens_R-HSA-2428924	9/288	5.3366e-05	0.00043274	0.000808673	0.00609522	-2.02959	19.9678	PIK3CA;ERBB3;AKT2;ERBB2;KRAS;PTK2;MTOR;FGFR1;IGF1R
Negative regulation of the PI3K/AKT network_Homo sapiens_R-HSA-199418	6/90	1.54322e-05	0.000205086	0.000146423	0.00217482	-1.80022	19.9448	PIK3CA;ERBB3;AKT2;ERBB2;AKT3;FGFR1
IRS-related events triggered by IGF1R_Homo sapiens_R-HSA-2428928	9/288	5.3366e-05	0.00043274	0.000808673	0.00609522	-2.01966	19.8701	PIK3CA;ERBB3;AKT2;ERBB2;KRAS;PTK2;MTOR;FGFR1;IGF1R
DAP12 interactions_Homo sapiens_R-HSA-2172127	10/359	5.36029e-05	0.00043274	0.000971723	0.00711189	-2.01582	19.8234	PIK3CA;ERBB3;AKT2;AKT3;ERBB2;MDM2;KRAS;PTK2;MTOR;FGFR1
Signaling by FGFR_Homo sapiens_R-HSA-190236	10/366	6.29735e-05	0.000474651	0.0011212	0.00775624	-2.02799	19.6164	PIK3CA;ERBB3;AKT2;AKT3;ERBB2;MDM2;KRAS;PTK2;MTOR;FGFR1
Signaling by PDGF_Homo sapiens_R-HSA-186797	10/364	6.01639e-05	0.000460345	0.00107668	0.00755175	-2.01185	19.552	PIK3CA;ERBB3;AKT2;AKT3;ERBB2;MDM2;KRAS;PTK2;MTOR;FGFR1
Oxidative Stress Induced Senescence_Homo sapiens_R-HSA-2559580	6/91	1.64426e-05	0.00021291	0.000155047	0.00223711	-1.77137	19.5127	MAP2K4;CDKN2B;CDK6;CDKN2A;MDM2;TP53
Downregulation of ERBB2:ERBB3 signaling_Homo sapiens_R-HSA-1358803	4/13	7.90102e-07	2.21667e-05	1.00661e-05	0.000402928	-1.35557	19.0472	ERBB3;AKT2;ERBB2;AKT3
NGF signalling via TRKA from the plasma membrane_Homo sapiens_R-HSA-187037	10/374	7.53587e-05	0.000536002	0.00131466	0.00885203	-1.94246	18.4403	PIK3CA;ERBB3;AKT2;AKT3;ERBB2;MDM2;KRAS;PTK2;MTOR;FGFR1
Regulation of TP53 Activity through Phosphorylation_Homo sapiens_R-HSA-6804756	6/89	1.44725e-05	0.00019753	0.000138185	0.00211464	-1.61356	17.9803	WRN;CDK2;RBBP8;MDM2;ATM;TP53
Signalling by NGF_Homo sapiens_R-HSA-166520	11/450	7.29826e-05	0.000526517	0.00151395	0.00992913	-1.86851	17.7981	PSENEN;PIK3CA;ERBB3;AKT2;AKT3;ERBB2;MDM2;KRAS;MTOR;PTK2;FGFR1
DNA Damage/Telomere Stress Induced Senescence_Homo sapiens_R-HSA-2559586	5/59	2.54854e-05	0.000287962	0.000189565	0.00251922	-1.59176	16.8367	CCNE1;CDK2;ATM;TERF1;TP53
VEGFA-VEGFR2 Pathway_Homo sapiens_R-HSA-4420097	9/320	0.000119257	0.000803	0.00165748	0.0105953	-1.85487	16.7573	PIK3CA;ERBB3;AKT2;AKT3;ERBB2;KRAS;PTK2;MTOR;FGFR1
p53-Dependent G1 DNA Damage Response_Homo sapiens_R-HSA-69563	5/63	3.51152e-05	0.000341023	0.000252496	0.00303597	-1.61303	16.5446	CCNE1;CDK2;MDM2;ATM;TP53
p53-Dependent G1/S DNA damage checkpoint_Homo sapiens_R-HSA-69580	5/63	3.51152e-05	0.000341023	0.000252496	0.00303597	-1.60288	16.4406	CCNE1;CDK2;MDM2;ATM;TP53
CD28 dependent PI3K/Akt signaling_Homo sapiens_R-HSA-389357	4/22	7.75816e-06	0.000118723	5.97079e-05	0.0012061	-1.3823	16.2652	PIK3CA;AKT2;AKT3;MTOR
G1/S DNA Damage Checkpoints	5/65	4.08797e-05	0.000372238	0.000289365	0.00323565	-1.59727	16.1403	CCNE1;CDK2;MDM2;ATM;TP53
Signaling by VEGF_Homo sapiens_R-HSA-194138	9/328	0.000143611	0.000941865	0.00195493	0.011806	-1.82303	16.1309	PIK3CA;ERBB3;AKT2;AKT3;ERBB2;KRAS;PTK2;MTOR;FGFR1
Cell Cycle Checkpoints_Homo sapiens_R-HSA-69620	7/182	0.000103785	0.000718186	0.00100524	0.00720263	-1.73867	15.9491	WRN;CCNE1;CDK2;RBBP8;MDM2;ATM;TP53
Signaling by PTK6_Homo sapiens_R-HSA-8848021	5/67	4.7351e-05	0.000419513	0.000330184	0.00354772	-1.49119	14.8492	ERBB3;CCNE1;CDK2;ERBB2;KRAS
IRS-mediated signalling_Homo sapiens_R-HSA-112399	8/284	0.000284489	0.00177367	0.00300149	0.0164756	-1.8144	14.8143	PIK3CA;ERBB3;AKT2;ERBB2;KRAS;PTK2;MTOR;FGFR1
Insulin receptor signalling cascade_Homo sapiens_R-HSA-74751	8/287	0.000305272	0.00188003	0.0031956	0.0169871	-1.80554	14.6146	PIK3CA;ERBB3;AKT2;ERBB2;KRAS;PTK2;MTOR;FGFR1
Hemostasis_Homo sapiens_R-HSA-109582	12/552	0.000103817	0.000718186	0.00241803	0.0134187	-1.57056	14.4066	PDE10A;PIK3CA;SLC7A9;AKT2;AKT3;CDK2;GNAS;PDE3A;ATP2B3;KRAS;TP53;PTK2
CD28 co-stimulation_Homo sapiens_R-HSA-389356	4/33	4.12779e-05	0.000372238	0.000245958	0.00303597	-1.40399	14.1735	PIK3CA;AKT2;AKT3;MTOR
Constitutive Signaling by AKT1 E17K in Cancer	4/25	1.32341e-05	0.000185646	9.30644e-05	0.00151605	-1.25024	14.0436	AKT2;AKT3;MDM2;MTOR
Signaling by Insulin receptor_Homo sapiens_R-HSA-74752	8/311	0.000520385	0.00288785	0.00512449	0.0230898	-1.71756	12.9864	PIK3CA;ERBB3;AKT2;ERBB2;KRAS;PTK2;MTOR;FGFR1
Gene Expression_Homo sapiens_R-HSA-74160	22/1631	0.000199889	0.0012618	0.0150022	0.0473507	-1.5165	12.9171	NOTCH2;CDKN2B;SMAD4;CDKN2A;MTOR;WRN;ZFP36;SARS2;CCNE1;AKT2;ZNF704;MYC;AKT3;CDK2;MDM2;RBBP8;ATM;PABPC1;E2F5;TP53;ZNF772;ZNF552
SMAD2/SMAD3:SMAD4 heterotrimer regulates transcription	4/32	3.644e-05	0.000347212	0.000220766	0.00285863	-1.25759	12.8524	SMAD4;CDKN2B;MYC;E2F5
Developmental Biology_Homo sapiens_R-HSA-1266738	13/786	0.000751447	0.00395292	0.0148881	0.0472861	-1.5449	11.1133	SPAG9;PSENEN;SMAD4;UNC5A;CACNA1D;PTK2;ERBB3;AKT2;AKT3;ERBB2;KRAS;MYH10;FGFR1
Transcriptional activity of SMAD2/SMAD3:SMAD4 heterotrimer	4/44	0.000130257	0.000865523	0.000675793	0.00553188	-1.11506	9.97532	SMAD4;CDKN2B;MYC;E2F5
Cell Cycle, Mitotic_Homo sapiens_R-HSA-69278	9/462	0.00168055	0.00713176	0.0166685	0.0510156	-1.4081	8.99583	CDKN2B;CDK6;CCND2;CDKN2A;CCNE1;MYC;CDK2;E2F5;TP53
Signaling by NOTCH_Homo sapiens_R-HSA-157118	5/122	0.000785735	0.00409068	0.00419724	0.0207805	-1.24052	8.86832	NOTCH2;PSENEN;HEY1;MYC;TP53
Constitutive Signaling by Aberrant PI3K in Cancer_Homo sapiens_R-HSA-2219530	4/61	0.000463563	0.00272208	0.00211166	0.0125041	-1.11394	8.55125	PIK3CA;ERBB3;ERBB2;FGFR1
G2/M DNA damage checkpoint	4/78	0.00117328	0.00570791	0.00490089	0.022706	-1.20033	8.09978	WRN;RBBP8;ATM;TP53
Diseases associated with O-glycosylation of proteins_Homo sapiens_R-HSA-3906995	4/62	0.000493293	0.00283083	0.00223375	0.012966	-1.03188	7.85719	ADAMTS16;NOTCH2;MUC1;MUC17
G2/M Checkpoints	5/150	0.00196833	0.00788895	0.00962434	0.0369818	-1.23804	7.71367	WRN;CDK2;RBBP8;ATM;TP53
Costimulation by the CD28 family_Homo sapiens_R-HSA-388841	4/72	0.000869479	0.00442616	0.00373332	0.0186666	-1.06224	7.48628	PIK3CA;AKT2;AKT3;MTOR
Interleukin receptor SHC signaling_Homo sapiens_R-HSA-912526	6/245	0.00334647	0.0124327	0.0186129	0.054968	-1.3029	7.42632	PIK3CA;ERBB3;ERBB2;KRAS;PTK2;FGFR1
Senescence-Associated Secretory Phenotype (SASP)_Homo sapiens_R-HSA-2559582	4/77	0.00111815	0.00553595	0.00469125	0.022141	-1.08036	7.3422	CDKN2B;CDK6;CDKN2A;CDK2
DNA Double-Strand Break Repair_Homo sapiens_R-HSA-5693532	5/145	0.00169653	0.00713957	0.00841819	0.0342838	-1.14063	7.27627	WRN;CDK2;RBBP8;ATM;TP53
Processing of DNA double-strand break ends_Homo sapiens_R-HSA-5693607	4/81	0.00135006	0.006198	0.00556742	0.0246627	-1.0802	7.13754	WRN;CDK2;RBBP8;ATM
PI5P, PP2A and IER3 Regulate PI3K/AKT Signaling_Homo sapiens_R-HSA-6811558	4/83	0.00147775	0.00661295	0.00604393	0.0263119	-1.05267	6.86052	PIK3CA;ERBB3;ERBB2;FGFR1
Interleukin-2 signaling_Homo sapiens_R-HSA-451927	6/252	0.00384029	0.0135619	0.021006	0.0606172	-1.22833	6.83224	PIK3CA;ERBB3;ERBB2;KRAS;PTK2;FGFR1
PI3K Cascade_Homo sapiens_R-HSA-109704	4/79	0.00123028	0.00575272	0.00511674	0.0230898	-0.974072	6.52678	PIK3CA;AKT2;MTOR;FGFR1
Axon guidance_Homo sapiens_R-HSA-422475	9/515	0.00347672	0.0124521	0.030741	0.0830171	-1.13475	6.42457	PSENEN;UNC5A;ERBB3;ERBB2;CACNA1D;KRAS;MYH10;PTK2;FGFR1
Platelet homeostasis_Homo sapiens_R-HSA-418346	4/87	0.00175797	0.00733697	0.00707694	0.0292939	-1.00194	6.35591	PDE10A;PDE3A;GNAS;ATP2B3
Interleukin-3, 5 and GM-CSF signaling_Homo sapiens_R-HSA-512988	6/261	0.00455233	0.0151374	0.0243804	0.0673724	-1.17416	6.33121	PIK3CA;ERBB3;ERBB2;KRAS;PTK2;FGFR1
Apoptosis	5/163	0.00282296	0.0109185	0.013308	0.0448034	-1.07027	6.28242	UNC5A;AKT2;AKT3;TP53;PTK2
TP53 Regulates Metabolic Genes_Homo sapiens_R-HSA-5628897	4/84	0.00154465	0.00672456	0.00629206	0.0267016	-0.95495	6.18135	AKT2;AKT3;TP53;MTOR
Meiosis_Homo sapiens_R-HSA-1500620	4/85	0.00161363	0.00690579	0.00654689	0.0275515	-0.954491	6.13668	CDK2;RBBP8;ATM;TERF1
Programmed Cell Death	5/166	0.00305316	0.0115063	0.0142767	0.0461052	-1.05733	6.12358	UNC5A;AKT2;AKT3;TP53;PTK2
NCAM signaling for neurite out-growth_Homo sapiens_R-HSA-375165	6/266	0.00498768	0.0156446	0.0264046	0.0720773	-1.08156	5.73313	ERBB3;ERBB2;CACNA1D;KRAS;PTK2;FGFR1
SUMO E3 ligases SUMOylate target proteins_Homo sapiens_R-HSA-3108232	4/96	0.0025193	0.00993944	0.00981299	0.0369818	-0.908095	5.43383	WRN;CDKN2A;MDM2;TP53
Diseases of glycosylation_Homo sapiens_R-HSA-3781865	4/88	0.00183339	0.00752769	0.00735231	0.0301863	-0.840488	5.29641	ADAMTS16;NOTCH2;MUC1;MUC17
SUMOylation_Homo sapiens_R-HSA-2990846	4/101	0.00302747	0.0114953	0.0115938	0.0419299	-0.861766	4.99827	WRN;CDKN2A;MDM2;TP53
MAPK family signaling cascades_Homo sapiens_R-HSA-5683057	6/284	0.00681092	0.0197673	0.0346135	0.0915173	-0.981631	4.89758	ERBB3;MYC;ERBB2;KRAS;PTK2;FGFR1
FCERI mediated MAPK activation_Homo sapiens_R-HSA-2871796	6/289	0.00739349	0.0208587	0.037158	0.0967257	-0.928044	4.55405	MAP2K4;ERBB3;ERBB2;KRAS;PTK2;FGFR1
HDR through Homologous Recombination (HR) or Single Strand Annealing (SSA)_Homo sapiens_R-HSA-5693567	4/112	0.00438308	0.0149558	0.0162121	0.0499215	-0.823538	4.47182	WRN;CDK2;RBBP8;ATM
DNA Repair	6/285	0.00692467	0.0199826	0.035113	0.0923545	-0.834557	4.14997	WRN;VCP;CDK2;RBBP8;ATM;TP53
VEGFR2 mediated vascular permeability_Homo sapiens_R-HSA-5218920	3/27	0.000528085	0.00289873	0.00196377	0.011806	-0.545166	4.11396	AKT2;AKT3;MTOR
Signaling by Interleukins_Homo sapiens_R-HSA-449147	7/392	0.00866072	0.0238899	0.0495716	0.122406	-0.863632	4.10135	MAP2K4;PIK3CA;ERBB3;ERBB2;KRAS;PTK2;FGFR1
Resolution of D-Loop Structures_Homo sapiens_R-HSA-5693537	3/33	0.000959986	0.00479993	0.00333116	0.0175233	-0.57353	3.98523	WRN;RBBP8;ATM
TGF-beta receptor signaling activates SMADs_Homo sapiens_R-HSA-2173789	3/32	0.000876467	0.00442616	0.00307196	0.0165036	-0.55624	3.91572	SMAD4;TGFBR1;TGFBR2
Innate Immune System_Homo sapiens_R-HSA-168249	11/807	0.00820795	0.0227748	0.0787616	0.165728	-0.79175	3.8025	MAP2K4;PIK3CA;ERBB3;AKT2;AKT3;ERBB2;MDM2;KRAS;PTK2;MTOR;FGFR1
Homology Directed Repair_Homo sapiens_R-HSA-5693538	4/118	0.00527162	0.0164331	0.0191565	0.0562444	-0.724455	3.80007	WRN;CDK2;RBBP8;ATM
Signaling by FGFR1 in disease_Homo sapiens_R-HSA-5655302	3/38	0.00145284	0.00660976	0.00482642	0.022568	-0.56584	3.69733	PIK3CA;KRAS;FGFR1
HDR through Single Strand Annealing (SSA)_Homo sapiens_R-HSA-5685938	3/37	0.00134389	0.006198	0.00450017	0.0214395	-0.552201	3.65126	WRN;RBBP8;ATM
Resolution of D-loop Structures through Holliday Junction Intermediates_Homo sapiens_R-HSA-5693568	3/32	0.000876467	0.00442616	0.00307196	0.0165036	-0.506815	3.56778	WRN;RBBP8;ATM
Presynaptic phase of homologous DNA pairing and strand exchange_Homo sapiens_R-HSA-5693616	3/39	0.00156718	0.00676432	0.00516662	0.0230898	-0.534307	3.45081	WRN;RBBP8;ATM
Resolution of D-loop Structures through Synthesis-Dependent Strand Annealing (SDSA)_Homo sapiens_R-HSA-5693554	3/26	0.000471431	0.00273646	0.00177806	0.011224	-0.447559	3.42819	WRN;RBBP8;ATM
G0 and Early G1_Homo sapiens_R-HSA-1538133	3/25	0.000418831	0.00248835	0.00160375	0.0103832	-0.434204	3.37726	CCNE1;CDK2;E2F5
Signaling by GPCR_Homo sapiens_R-HSA-372790	15/1293	0.00908767	0.0245416	0.126575	0.227475	-0.692753	3.25652	OR2M5;PTK2;OR2T10;OR2T33;PDE10A;PIK3CA;ERBB3;AKT2;AKT3;ERBB2;GNAS;PDE3A;KRAS;RGS22;FGFR1
Homologous DNA Pairing and Strand Exchange_Homo sapiens_R-HSA-5693579	3/42	0.0019435	0.00785172	0.00627253	0.0267016	-0.52013	3.24731	WRN;RBBP8;ATM
Stabilization of p53_Homo sapiens_R-HSA-69541	3/54	0.00398928	0.0137047	0.0120393	0.0419299	-0.559748	3.09213	MDM2;ATM;TP53
Activation of BH3-only proteins_Homo sapiens_R-HSA-114452	3/29	0.000654057	0.0035516	0.00237039	0.0134187	-0.415968	3.05001	AKT2;AKT3;TP53
SHC1 events in ERBB4 signaling_Homo sapiens_R-HSA-1250347	5/235	0.0128497	0.0328314	0.0508796	0.122406	-0.690572	3.00705	ERBB3;ERBB2;KRAS;PTK2;FGFR1
FRS-mediated FGFR1 signaling_Homo sapiens_R-HSA-5654693	5/236	0.0130676	0.0328314	0.0516285	0.122406	-0.684924	2.97094	ERBB3;ERBB2;KRAS;PTK2;FGFR1
SOS-mediated signalling_Homo sapiens_R-HSA-112412	5/235	0.0128497	0.0328314	0.0508796	0.122406	-0.68226	2.97086	ERBB3;ERBB2;KRAS;PTK2;FGFR1
G beta:gamma signalling through PI3Kgamma_Homo sapiens_R-HSA-392451	3/48	0.00285393	0.0109185	0.008881	0.0344993	-0.501635	2.93911	PIK3CA;AKT2;AKT3
SHC1 events in EGFR signaling_Homo sapiens_R-HSA-180336	5/235	0.0128497	0.0328314	0.0508796	0.122406	-0.674129	2.93545	ERBB3;ERBB2;KRAS;PTK2;FGFR1
FRS-mediated FGFR2 signaling_Homo sapiens_R-HSA-5654700	5/236	0.0130676	0.0328314	0.0516285	0.122406	-0.676688	2.93522	ERBB3;ERBB2;KRAS;PTK2;FGFR1
GRB2 events in EGFR signaling_Homo sapiens_R-HSA-179812	5/235	0.0128497	0.0328314	0.0508796	0.122406	-0.664583	2.89389	ERBB3;ERBB2;KRAS;PTK2;FGFR1
FRS-mediated FGFR4 signaling_Homo sapiens_R-HSA-5654712	5/236	0.0130676	0.0328314	0.0516285	0.122406	-0.666679	2.8918	ERBB3;ERBB2;KRAS;PTK2;FGFR1
FRS-mediated FGFR3 signaling_Homo sapiens_R-HSA-5654706	5/236	0.0130676	0.0328314	0.0516285	0.122406	-0.658062	2.85443	ERBB3;ERBB2;KRAS;PTK2;FGFR1
RAF/MAP kinase cascade_Homo sapiens_R-HSA-5673001	5/235	0.0128497	0.0328314	0.0508796	0.122406	-0.654511	2.85003	ERBB3;ERBB2;KRAS;PTK2;FGFR1
Intrinsic Pathway for Apoptosis_Homo sapiens_R-HSA-109606	3/42	0.0019435	0.00785172	0.00627253	0.0267016	-0.450319	2.81146	AKT2;AKT3;TP53
Meiotic recombination_Homo sapiens_R-HSA-912446	3/54	0.00398928	0.0137047	0.0120393	0.0419299	-0.507174	2.8017	CDK2;RBBP8;ATM
ARMS-mediated activation_Homo sapiens_R-HSA-170984	5/239	0.0137362	0.0340038	0.0539143	0.12605	-0.652112	2.79607	ERBB3;ERBB2;KRAS;PTK2;FGFR1
MAPK1/MAPK3 signaling_Homo sapiens_R-HSA-5684996	5/241	0.0141946	0.0347974	0.0554707	0.127331	-0.65662	2.79385	ERBB3;ERBB2;KRAS;PTK2;FGFR1
Frs2-mediated activation_Homo sapiens_R-HSA-170968	5/240	0.0139641	0.0343994	0.0546893	0.12611	-0.650362	2.77787	ERBB3;ERBB2;KRAS;PTK2;FGFR1
Signalling to p38 via RIT and RIN_Homo sapiens_R-HSA-187706	5/239	0.0137362	0.0340038	0.0539143	0.12605	-0.647776	2.77748	ERBB3;ERBB2;KRAS;PTK2;FGFR1
Prolonged ERK activation events_Homo sapiens_R-HSA-169893	5/242	0.0144276	0.0350285	0.0562587	0.127582	-0.638527	2.70647	ERBB3;ERBB2;KRAS;PTK2;FGFR1
G-protein beta:gamma signalling_Homo sapiens_R-HSA-397795	3/51	0.00339249	0.0124327	0.0103901	0.0388666	-0.474947	2.70064	PIK3CA;AKT2;AKT3
Regulation of TP53 Activity through Methylation_Homo sapiens_R-HSA-6804760	3/19	0.00018107	0.00115747	0.000781666	0.00609522	-0.310257	2.67337	MDM2;ATM;TP53
Signaling by Leptin_Homo sapiens_R-HSA-2586552	5/243	0.0146632	0.0354301	0.0570532	0.127582	-0.627643	2.65017	ERBB3;ERBB2;KRAS;PTK2;FGFR1
TP53 Regulates Transcription of Cell Cycle Genes_Homo sapiens_R-HSA-6791312	3/48	0.00285393	0.0109185	0.008881	0.0344993	-0.445118	2.60797	CCNE1;CDK2;TP53
Signalling to RAS_Homo sapiens_R-HSA-167044	5/246	0.0153854	0.036477	0.0594756	0.131158	-0.61352	2.56104	ERBB3;ERBB2;KRAS;PTK2;FGFR1
VEGFR2 mediated cell proliferation_Homo sapiens_R-HSA-5218921	5/248	0.0158798	0.0374734	0.0611231	0.134205	-0.600789	2.48889	ERBB3;ERBB2;KRAS;PTK2;FGFR1
SHC1 events in ERBB2 signaling_Homo sapiens_R-HSA-1250196	3/18	0.000153138	0.000991469	0.000679162	0.00553188	-0.276521	2.42901	ERBB3;ERBB2;KRAS
Signaling by TGF-beta Receptor Complex in Cancer_Homo sapiens_R-HSA-3304351	3/8	1.09726e-05	0.000158318	8.95085e-05	0.00150673	-0.209319	2.39045	SMAD4;TGFBR1;TGFBR2
Signalling to ERKs_Homo sapiens_R-HSA-187687	5/253	0.0171622	0.0401246	0.0653557	0.141045	-0.578402	2.35123	ERBB3;ERBB2;KRAS;PTK2;FGFR1
Regulation of TP53 Activity through Acetylation_Homo sapiens_R-HSA-6804758	3/23	0.000325285	0.00197915	0.00128824	0.0087914	-0.275358	2.21135	AKT2;AKT3;TP53
Signaling by NOTCH1 HD+PEST Domain Mutants in Cancer_Homo sapiens_R-HSA-2894858	3/57	0.00464612	0.0151374	0.0138307	0.0450613	-0.405329	2.17731	PSENEN;HEY1;MYC
GPVI-mediated activation cascade_Homo sapiens_R-HSA-114604	3/53	0.00378376	0.0134563	0.0114738	0.0419299	-0.387818	2.16288	PIK3CA;AKT2;AKT3
Adaptive Immune System_Homo sapiens_R-HSA-1280218	10/762	0.0147533	0.0354781	0.110644	0.207683	-0.50967	2.14892	PIK3CA;ERBB3;AKT2;AKT3;ERBB2;MDM2;KRAS;OSBPL1A;MTOR;FGFR1
Constitutive Signaling by NOTCH1 PEST Domain Mutants_Homo sapiens_R-HSA-2644606	3/57	0.00464612	0.0151374	0.0138307	0.0450613	-0.396133	2.12792	PSENEN;HEY1;MYC
Signaling by NOTCH1 PEST Domain Mutants in Cancer_Homo sapiens_R-HSA-2644602	3/57	0.00464612	0.0151374	0.0138307	0.0450613	-0.387652	2.08236	PSENEN;HEY1;MYC
Constitutive Signaling by NOTCH1 HD+PEST Domain Mutants_Homo sapiens_R-HSA-2894862	3/57	0.00464612	0.0151374	0.0138307	0.0450613	-0.378409	2.03271	PSENEN;HEY1;MYC
Signaling by NOTCH1 in Cancer_Homo sapiens_R-HSA-2644603	3/57	0.00464612	0.0151374	0.0138307	0.0450613	-0.362903	1.94942	PSENEN;HEY1;MYC
HDR through Homologous Recombination (HRR)_Homo sapiens_R-HSA-5685942	3/64	0.00642141	0.0189638	0.0185723	0.054968	-0.345588	1.74457	WRN;RBBP8;ATM
Cyclin A:Cdk2-associated events at S phase entry_Homo sapiens_R-HSA-69656	3/69	0.0079053	0.0220562	0.0224459	0.0633251	-0.35892	1.73725	CCNE1;MYC;CDK2
Cyclin E associated events during G1/S transition_Homo sapiens_R-HSA-69202	3/68	0.00759379	0.0213048	0.0216386	0.0613904	-0.347275	1.69485	CCNE1;MYC;CDK2
Signaling by FGFR in disease_Homo sapiens_R-HSA-1226099	3/63	0.00614651	0.0182587	0.0178464	0.053328	-0.322472	1.64199	PIK3CA;KRAS;FGFR1
PI3K events in ERBB2 signaling_Homo sapiens_R-HSA-1963642	3/16	0.000106004	0.000723405	0.00050083	0.00471127	-0.169022	1.5469	PIK3CA;ERBB3;ERBB2
PI Metabolism_Homo sapiens_R-HSA-1483255	3/60	0.00536469	0.0166207	0.015766	0.0488455	-0.274467	1.43489	TPTE2;PIK3CA;TPTE
Metabolism of proteins_Homo sapiens_R-HSA-392499	12/1074	0.0247504	0.0555509	0.195647	0.302624	-0.353577	1.30785	ADAMTS16;MUC1;WRN;ACE;CCNE1;MUC17;CDKN2A;MDM2;VDAC1;PABPC1;TP53;TIMM50
Cytokine Signaling in Immune system_Homo sapiens_R-HSA-1280215	8/620	0.0305628	0.0659582	0.155385	0.259832	-0.332138	1.15849	MAP2K4;PIK3CA;ERBB3;STAT2;ERBB2;KRAS;PTK2;FGFR1
Signaling by NOTCH1_Homo sapiens_R-HSA-1980143	3/72	0.00888467	0.0241223	0.0249658	0.0685202	-0.232275	1.09713	PSENEN;HEY1;MYC
Post-translational protein modification_Homo sapiens_R-HSA-597592	7/521	0.0348398	0.0734065	0.153797	0.259832	-0.32513	1.09146	ADAMTS16;MUC1;WRN;CDKN2A;MUC17;MDM2;TP53
Gastrin-CREB signalling pathway via PKC and MAPK_Homo sapiens_R-HSA-881907	6/432	0.0429916	0.0878979	0.161323	0.267988	-0.316206	0.995021	PIK3CA;ERBB3;ERBB2;KRAS;PTK2;FGFR1
G1/S Transition_Homo sapiens_R-HSA-69206	3/112	0.0286783	0.0629675	0.0721684	0.154428	-0.183234	0.650775	CCNE1;MYC;CDK2
Cellular response to heat stress_Homo sapiens_R-HSA-3371556	3/96	0.0192298	0.0445461	0.0503418	0.122406	-0.15598	0.616322	VCP;ATM;MTOR
AKT phosphorylates targets in the cytosol_Homo sapiens_R-HSA-198323	3/13	5.48423e-05	0.00043274	0.000294733	0.00323565	-0.0551692	0.541268	AKT2;AKT3;MDM2
EPH-Ephrin signaling_Homo sapiens_R-HSA-2682334	3/95	0.0187076	0.0435361	0.0491036	0.122406	-0.13487	0.536624	PSENEN;MYH10;PTK2
Cell surface interactions at the vascular wall_Homo sapiens_R-HSA-202733	3/101	0.0219613	0.0504112	0.0567599	0.127582	-0.134487	0.513534	PIK3CA;SLC7A9;KRAS
S Phase_Homo sapiens_R-HSA-69242	3/124	0.0371084	0.0774369	0.0908771	0.18284	-0.141976	0.467656	CCNE1;MYC;CDK2
O-linked glycosylation_Homo sapiens_R-HSA-5173105	3/110	0.0273848	0.06039	0.0692388	0.14879	-0.10092	0.363086	ADAMTS16;MUC1;MUC17
Transmembrane transport of small molecules_Homo sapiens_R-HSA-382551	7/594	0.0621715	0.117462	0.239191	0.339302	-0.0364132	0.101151	ATP4A;SLC7A9;GNAS;SLC39A5;SLC26A7;ATP2B3;SLC39A4
Platelet activation, signaling and aggregation_Homo sapiens_R-HSA-76002	4/253	0.0629763	0.117462	0.169449	0.275289	-0.0266683	0.0737377	PIK3CA;AKT2;AKT3;PTK2
G alpha (s) signalling events_Homo sapiens_R-HSA-418555	3/142	0.0518581	0.101972	0.12226	0.223701	-0.0109114	0.0322894	PDE10A;GNAS;PDE3A
GPCR downstream signaling_Homo sapiens_R-HSA-388396	10/983	0.0652728	0.121187	0.320681	0.417381	0.0126084	-0.0344106	PDE10A;PIK3CA;AKT2;AKT3;OR2M5;GNAS;PDE3A;RGS22;OR2T10;OR2T33
Vesicle-mediated transport_Homo sapiens_R-HSA-5653656	1/492	0.947547	0.947547	0.9861	0.988057	1.87108	-0.100811	AKT2
GPCR ligand binding_Homo sapiens_R-HSA-500792	1/447	0.931103	0.93295	0.979255	0.983149	1.7366	-0.123968	GNAS
Membrane Trafficking_Homo sapiens_R-HSA-199991	1/420	0.91888	0.922533	0.973648	0.979467	1.86433	-0.157723	AKT2
Loss of Function of SMAD2/3 in Cancer_Homo sapiens_R-HSA-3304349	3/7	6.88752e-06	0.000108694	6.54926e-05	0.00120897	0.0150143	-0.178457	SMAD4;TGFBR1;TGFBR2
TP53 Regulates Transcription of Genes Involved in G1 Cell Cycle Arrest_Homo sapiens_R-HSA-6804116	3/13	5.48423e-05	0.00043274	0.000294733	0.00323565	0.0232273	-0.227884	CCNE1;CDK2;TP53
Infectious disease_Homo sapiens_R-HSA-5663205	1/348	0.874746	0.879973	0.950306	0.957894	1.97543	-0.264357	MAP2K4
SLC-mediated transmembrane transport_Homo sapiens_R-HSA-425407	4/268	0.074372	0.132246	0.194611	0.302624	0.1376	-0.357577	SLC7A9;SLC39A5;SLC26A7;SLC39A4
Metabolism_Homo sapiens_R-HSA-1430728	9/1908	0.804257	0.810678	0.988441	0.988441	1.89458	-0.412707	TPTE2;PIK3CA;CYP11B2;DPYS;CYP11B1;NUDT19;GNAS;CACNA1D;TPTE
Phospholipid metabolism_Homo sapiens_R-HSA-1483257	3/161	0.0700332	0.127678	0.159036	0.265061	0.17634	-0.468851	TPTE2;PIK3CA;TPTE
Transmission across Chemical Synapses_Homo sapiens_R-HSA-112315	1/211	0.714983	0.722133	0.836234	0.844596	1.96071	-0.657809	MDM2
G alpha (q) signalling events_Homo sapiens_R-HSA-416476	1/191	0.678789	0.68833	0.805393	0.818357	1.89134	-0.732789	PIK3CA
Interferon Signaling_Homo sapiens_R-HSA-913531	1/196	0.688244	0.696519	0.813602	0.825038	2.02182	-0.755376	STAT2
Signaling by Rho GTPases_Homo sapiens_R-HSA-194315	2/367	0.64042	0.650729	0.822451	0.83234	1.7825	-0.794335	MYH10;PTK2
Regulation of TP53 Activity through Association with Co-factors_Homo sapiens_R-HSA-6804759	3/14	6.9499e-05	0.000508652	0.000355733	0.00366622	0.0863691	-0.826915	AKT2;AKT3;TP53
Translation_Homo sapiens_R-HSA-72766	1/151	0.592175	0.60292	0.725515	0.740172	1.90268	-0.996915	PABPC1
SMAD2/3 MH2 Domain Mutants in Cancer_Homo sapiens_R-HSA-3315487	3/7	6.88752e-06	0.000108694	6.54926e-05	0.00120897	0.0846552	-1.00619	SMAD4;TGFBR1;TGFBR2
Immune System_Homo sapiens_R-HSA-168256	13/1547	0.124178	0.192362	0.56009	0.605142	0.521414	-1.08769	MAP2K4;STAT2;PTK2;MTOR;PIK3CA;ERBB3;AKT2;AKT3;ERBB2;MDM2;KRAS;OSBPL1A;FGFR1
Neurotransmitter Receptor Binding And Downstream Transmission In The Postsynaptic Cell_Homo sapiens_R-HSA-112314	1/142	0.569697	0.582383	0.703496	0.720619	1.95673	-1.10095	MDM2
Beta-catenin independent WNT signaling_Homo sapiens_R-HSA-3858494	1/144	0.574796	0.586408	0.708535	0.724312	1.99924	-1.10706	SCRIB
Toll-Like Receptors Cascades_Homo sapiens_R-HSA-168898	1/140	0.564538	0.578279	0.69837	0.716823	1.94227	-1.11049	MAP2K4
Neuronal System_Homo sapiens_R-HSA-112316	2/301	0.532406	0.546474	0.728302	0.741517	1.77905	-1.12142	MDM2;KCNA6
Extracellular matrix organization_Homo sapiens_R-HSA-1474244	2/283	0.499401	0.516798	0.696306	0.71616	1.65546	-1.14946	ADAMTS16;COL22A1
Chromatin organization_Homo sapiens_R-HSA-4839726	3/226	0.149282	0.216009	0.302173	0.403965	0.616557	-1.17264	KDM5A;SMARCC2;ARID1A
Chromatin modifying enzymes_Homo sapiens_R-HSA-3247509	3/226	0.149282	0.216009	0.302173	0.403965	0.624029	-1.18685	KDM5A;SMARCC2;ARID1A
Metabolism of lipids and lipoproteins_Homo sapiens_R-HSA-556833	6/659	0.194254	0.262913	0.489787	0.569913	0.733497	-1.2019	TPTE2;PIK3CA;CYP11B2;CYP11B1;NUDT19;TPTE
C-type lectin receptors (CLRs)_Homo sapiens_R-HSA-5621481	1/123	0.518132	0.532906	0.651125	0.67243	1.93569	-1.27277	KRAS
Toll Like Receptor 4 (TLR4) Cascade_Homo sapiens_R-HSA-166016	1/122	0.515254	0.531027	0.648129	0.670708	1.92455	-1.27616	MAP2K4
Olfactory Signaling Pathway_Homo sapiens_R-HSA-381753	3/418	0.449101	0.475463	0.693557	0.714789	1.60787	-1.28711	OR2M5;OR2T10;OR2T33
RHO GTPase Effectors_Homo sapiens_R-HSA-195258	2/255	0.445251	0.472377	0.640554	0.664229	1.63291	-1.32121	MYH10;PTK2
Regulation of mRNA stability by proteins that bind AU-rich elements_Homo sapiens_R-HSA-450531	2/86	0.09168	0.155887	0.168637	0.275289	0.562785	-1.34475	ZFP36;PABPC1
Cap-dependent Translation Initiation_Homo sapiens_R-HSA-72737	1/114	0.491612	0.509783	0.62323	0.64893	1.897	-1.34699	PABPC1
Eukaryotic Translation Initiation_Homo sapiens_R-HSA-72613	1/114	0.491612	0.509783	0.62323	0.64893	1.90558	-1.35309	PABPC1
Signaling by Hedgehog_Homo sapiens_R-HSA-5358351	2/136	0.191607	0.261373	0.323175	0.419547	0.823391	-1.3605	VCP;GNAS
G alpha (i) signalling events_Homo sapiens_R-HSA-418594	2/240	0.414954	0.455547	0.607587	0.63658	1.55247	-1.36553	GNAS;RGS22
TCR signaling_Homo sapiens_R-HSA-202403	1/118	0.503573	0.52005	0.63589	0.660749	1.99923	-1.37153	PIK3CA
Integration of energy metabolism_Homo sapiens_R-HSA-163685	2/110	0.137595	0.206802	0.242168	0.342562	0.707373	-1.40303	GNAS;CACNA1D
Activated TLR4 signalling_Homo sapiens_R-HSA-166054	1/112	0.485525	0.505547	0.616738	0.644829	1.96512	-1.41985	MAP2K4
Biological oxidations_Homo sapiens_R-HSA-211859	2/199	0.328483	0.384881	0.506363	0.574636	1.2986	-1.4457	CYP11B2;CYP11B1
Signaling by Wnt_Homo sapiens_R-HSA-195721	3/295	0.252766	0.320721	0.459581	0.540232	1.05988	-1.45764	MYC;AKT2;SCRIB
Transport of inorganic cations/anions and amino acids/oligopeptides_Homo sapiens_R-HSA-425393	2/99	0.115949	0.185661	0.208086	0.31192	0.682347	-1.47019	SLC7A9;SLC26A7
Muscle contraction_Homo sapiens_R-HSA-397014	2/196	0.321997	0.380816	0.498335	0.574636	1.32593	-1.50256	ATP2B3;CACNA1D
Mitotic G2-G2/M phases_Homo sapiens_R-HSA-453274	2/175	0.27627	0.340284	0.439954	0.522769	1.17172	-1.50727	CDK2;TP53
3' -UTR-mediated translational regulation_Homo sapiens_R-HSA-157279	1/106	0.466827	0.487082	0.596593	0.62636	1.98378	-1.51124	PABPC1
Hedgehog 'off' state_Homo sapiens_R-HSA-5610787	1/99	0.44416	0.472212	0.571766	0.60916	1.87235	-1.51954	GNAS
L13a-mediated translational silencing of Ceruloplasmin expression_Homo sapiens_R-HSA-156827	1/106	0.466827	0.487082	0.596593	0.62636	2.00527	-1.52761	PABPC1
Nonsense Mediated Decay (NMD) enhanced by the Exon Junction Complex (EJC)_Homo sapiens_R-HSA-975957	1/106	0.466827	0.487082	0.596593	0.62636	2.01308	-1.53355	PABPC1
G2/M Transition_Homo sapiens_R-HSA-69275	2/173	0.271899	0.336541	0.434206	0.519607	1.17849	-1.53477	CDK2;TP53
Degradation of the extracellular matrix_Homo sapiens_R-HSA-1474228	1/106	0.466827	0.487082	0.596593	0.62636	2.02004	-1.53886	ADAMTS16
Protein folding_Homo sapiens_R-HSA-391251	2/101	0.119816	0.189085	0.214248	0.315438	0.728032	-1.54474	CCNE1;TP53
Nonsense-Mediated Decay (NMD)_Homo sapiens_R-HSA-927802	1/106	0.466827	0.487082	0.596593	0.62636	2.03836	-1.55281	PABPC1
MyD88-independent TLR3/TLR4 cascade_Homo sapiens_R-HSA-166166	1/97	0.43751	0.468098	0.5644	0.605142	1.89307	-1.56492	MAP2K4
Cell-Cell communication_Homo sapiens_R-HSA-1500931	2/131	0.180984	0.249718	0.30767	0.406737	0.91588	-1.56556	PIK3CA;PTK2
MHC class II antigen presentation_Homo sapiens_R-HSA-2132295	1/103	0.457227	0.483054	0.586132	0.62315	2.00445	-1.56863	OSBPL1A
Ion channel transport_Homo sapiens_R-HSA-983712	2/203	0.337105	0.39316	0.516939	0.575638	1.44315	-1.56922	ATP4A;ATP2B3
TRIF-mediated TLR3/TLR4 signaling_Homo sapiens_R-HSA-937061	1/97	0.43751	0.468098	0.5644	0.605142	1.90253	-1.57274	MAP2K4
Downstream TCR signaling_Homo sapiens_R-HSA-202424	1/99	0.44416	0.472212	0.571766	0.60916	1.93798	-1.57281	PIK3CA
DNA Replication_Homo sapiens_R-HSA-69306	1/105	0.463646	0.487082	0.593135	0.62636	2.05099	-1.57646	CDK2
TCF dependent signaling in response to WNT_Homo sapiens_R-HSA-201681	2/199	0.328483	0.384881	0.506363	0.574636	1.41682	-1.57731	MYC;AKT2
Toll Like Receptor 3 (TLR3) Cascade_Homo sapiens_R-HSA-168164	1/97	0.43751	0.468098	0.5644	0.605142	1.91924	-1.58656	MAP2K4
Phase 1 - Functionalization of compounds_Homo sapiens_R-HSA-211945	2/92	0.102683	0.16836	0.186693	0.293708	0.704798	-1.6042	CYP11B2;CYP11B1
Regulation of insulin secretion_Homo sapiens_R-HSA-422356	2/80	0.0810571	0.142131	0.150918	0.256612	0.640994	-1.61056	GNAS;CACNA1D
MAPK6/MAPK4 signaling_Homo sapiens_R-HSA-5687128	1/92	0.420537	0.455732	0.545434	0.593629	1.86155	-1.61252	MYC
Chaperonin-mediated protein folding_Homo sapiens_R-HSA-390466	2/95	0.108315	0.175317	0.195824	0.302624	0.733518	-1.6304	CCNE1;TP53
Transport of glucose and other sugars, bile salts and organic acids, metal ions and amine compounds_Homo sapiens_R-HSA-425366	2/101	0.119816	0.189085	0.214248	0.315438	0.769602	-1.63294	SLC39A5;SLC39A4
Factors involved in megakaryocyte development and platelet production_Homo sapiens_R-HSA-983231	2/141	0.20231	0.268154	0.338598	0.434826	1.03047	-1.64665	CDK2;TP53
SCF(Skp2)-mediated degradation of p27/p21_Homo sapiens_R-HSA-187577	2/59	0.047489	0.0947903	0.0928106	0.185254	0.541273	-1.6494	CCNE1;CDK2
SUMOylation of DNA damage response and repair proteins_Homo sapiens_R-HSA-3108214	2/75	0.0725249	0.131745	0.136469	0.240968	0.629679	-1.65217	WRN;CDKN2A
Cardiac conduction_Homo sapiens_R-HSA-5576891	2/135	0.189475	0.259309	0.32008	0.417381	0.996439	-1.65757	ATP2B3;CACNA1D
L1CAM interactions_Homo sapiens_R-HSA-373760	1/96	0.434155	0.468098	0.56067	0.605142	2.00728	-1.67478	FGFR1
Fcgamma receptor (FCGR) dependent phagocytosis_Homo sapiens_R-HSA-2029480	2/120	0.157972	0.224721	0.273378	0.374917	0.915271	-1.68898	PIK3CA;PTK2
Synthesis of DNA_Homo sapiens_R-HSA-69239	1/97	0.43751	0.468098	0.5644	0.605142	2.05002	-1.69467	CDK2
PCP/CE pathway_Homo sapiens_R-HSA-4086400	1/91	0.417082	0.455732	0.541544	0.593629	1.96381	-1.71729	SCRIB
MyD88:Mal cascade initiated on plasma membrane_Homo sapiens_R-HSA-166058	1/92	0.420537	0.455732	0.545434	0.593629	1.98379	-1.7184	MAP2K4
Potassium Channels_Homo sapiens_R-HSA-1296071	1/99	0.44416	0.472212	0.571766	0.60916	2.11926	-1.71993	KCNA6
TP53 Regulates Transcription of DNA Repair Genes_Homo sapiens_R-HSA-6796648	2/61	0.0504102	0.100225	0.0980118	0.191104	0.57597	-1.72074	ATM;TP53
Toll Like Receptor TLR6:TLR2 Cascade_Homo sapiens_R-HSA-168188	1/92	0.420537	0.455732	0.545434	0.593629	1.99001	-1.72379	MAP2K4
DNA Double Strand Break Response_Homo sapiens_R-HSA-5693606	2/59	0.047489	0.0947903	0.0928106	0.185254	0.566111	-1.72508	ATM;TP53
Recruitment and ATM-mediated phosphorylation of repair and signaling proteins at DNA double strand breaks_Homo sapiens_R-HSA-5693565	2/58	0.0460527	0.0930421	0.0902418	0.182288	0.563	-1.7329	ATM;TP53
Toll Like Receptor 2 (TLR2) Cascade_Homo sapiens_R-HSA-181438	1/92	0.420537	0.455732	0.545434	0.593629	2.00849	-1.7398	MAP2K4
Toll Like Receptor TLR1:TLR2 Cascade_Homo sapiens_R-HSA-168179	1/92	0.420537	0.455732	0.545434	0.593629	2.01853	-1.7485	MAP2K4
Regulation of actin dynamics for phagocytic cup formation_Homo sapiens_R-HSA-2029482	1/97	0.43751	0.468098	0.5644	0.605142	2.12989	-1.76069	PTK2
Regulation of mitotic cell cycle_Homo sapiens_R-HSA-453276	1/85	0.395919	0.439427	0.517504	0.575638	1.90975	-1.76947	CDK2
Toll Like Receptor 9 (TLR9) Cascade_Homo sapiens_R-HSA-168138	1/88	0.406594	0.448319	0.529675	0.585309	1.96791	-1.771	MAP2K4
APC/C-mediated degradation of cell cycle proteins_Homo sapiens_R-HSA-174143	1/85	0.395919	0.439427	0.517504	0.575638	1.92039	-1.77933	CDK2
Nonsense Mediated Decay (NMD) independent of the Exon Junction Complex (EJC)_Homo sapiens_R-HSA-975956	1/89	0.410111	0.451211	0.533665	0.588429	2.02571	-1.80557	PABPC1
Toll Like Receptor 7/8 (TLR7/8) Cascade_Homo sapiens_R-HSA-168181	1/85	0.395919	0.439427	0.517504	0.575638	1.9542	-1.81065	MAP2K4
MyD88 dependent cascade initiated on endosome_Homo sapiens_R-HSA-975155	1/85	0.395919	0.439427	0.517504	0.575638	1.98597	-1.84009	MAP2K4
M/G1 Transition_Homo sapiens_R-HSA-68874	1/82	0.385054	0.435016	0.505022	0.574636	1.96631	-1.87659	CDK2
Chromosome Maintenance_Homo sapiens_R-HSA-73886	1/86	0.399499	0.442427	0.521595	0.578914	2.06011	-1.89024	TERF1
TRAF6 mediated induction of NFkB and MAP kinases upon TLR7/8 or 9 activation_Homo sapiens_R-HSA-975138	1/83	0.388697	0.437176	0.509218	0.575291	2.00269	-1.89245	MAP2K4
DNA Replication Pre-Initiation_Homo sapiens_R-HSA-69002	1/82	0.385054	0.435016	0.505022	0.574636	1.99065	-1.89982	CDK2
MyD88 cascade initiated on plasma membrane_Homo sapiens_R-HSA-975871	1/82	0.385054	0.435016	0.505022	0.574636	2.00267	-1.91129	MAP2K4
Toll Like Receptor 5 (TLR5) Cascade_Homo sapiens_R-HSA-168176	1/82	0.385054	0.435016	0.505022	0.574636	2.01067	-1.91892	MAP2K4
Metabolism of nucleotides_Homo sapiens_R-HSA-15869	1/87	0.403057	0.445391	0.525652	0.582137	2.12069	-1.92702	DPYS
Autodegradation of the E3 ubiquitin ligase COP1_Homo sapiens_R-HSA-349425	2/51	0.0364745	0.07643	0.0729022	0.15452	0.584497	-1.93535	ATM;TP53
Toll Like Receptor 10 (TLR10) Cascade_Homo sapiens_R-HSA-168142	1/82	0.385054	0.435016	0.505022	0.574636	2.02958	-1.93697	MAP2K4
p75 NTR receptor-mediated signalling_Homo sapiens_R-HSA-193704	1/83	0.388697	0.437176	0.509218	0.575291	2.05146	-1.93854	PSENEN
Semaphorin interactions_Homo sapiens_R-HSA-373755	2/67	0.0595452	0.113903	0.114086	0.211813	0.688306	-1.94172	ERBB2;MYH10
O-linked glycosylation of mucins_Homo sapiens_R-HSA-913709	2/66	0.0579853	0.111341	0.111361	0.207683	0.686038	-1.95354	MUC1;MUC17
Regulation of APC/C activators between G1/S and early anaphase_Homo sapiens_R-HSA-176408	1/79	0.373995	0.429244	0.492222	0.57143	1.98809	-1.95531	CDK2
Collagen formation_Homo sapiens_R-HSA-1474290	1/85	0.395919	0.439427	0.517504	0.575638	2.13835	-1.98128	COL22A1
Regulation of HSF1-mediated heat shock response_Homo sapiens_R-HSA-3371453	1/80	0.377703	0.432517	0.496524	0.574636	2.04562	-1.99171	ATM
Class B/2 (Secretin family receptors)_Homo sapiens_R-HSA-373080	1/84	0.392319	0.439427	0.513378	0.575638	2.24397	-2.09964	GNAS
Peptide hormone metabolism_Homo sapiens_R-HSA-2980736	1/81	0.381389	0.435016	0.500791	0.574636	2.1966	-2.11738	ACE
Cytochrome P450 - arranged by substrate type_Homo sapiens_R-HSA-211897	2/62	0.0518946	0.101972	0.100643	0.19548	0.719447	-2.12851	CYP11B2;CYP11B1
TRAF6 Mediated Induction of proinflammatory cytokines_Homo sapiens_R-HSA-168180	1/72	0.347418	0.401478	0.46107	0.540232	2.02202	-2.13774	MAP2K4
Signaling by FGFR2 in disease_Homo sapiens_R-HSA-5655253	2/43	0.026629	0.0589808	0.0546475	0.12611	0.596023	-2.16104	PIK3CA;KRAS
G alpha (12/13) signalling events_Homo sapiens_R-HSA-416482	1/75	0.358942	0.412906	0.474645	0.55357	2.10962	-2.1615	PIK3CA
Regulation of DNA replication_Homo sapiens_R-HSA-69304	1/75	0.358942	0.412906	0.474645	0.55357	2.14024	-2.19288	CDK2
Regulation of RAS by GAPs_Homo sapiens_R-HSA-5658442	1/67	0.327752	0.384881	0.437671	0.521282	2.05221	-2.28923	KRAS
Pre-NOTCH Expression and Processing_Homo sapiens_R-HSA-1912422	2/57	0.0446329	0.0908856	0.0876947	0.179791	0.736856	-2.29109	NOTCH2;TP53
Removal of licensing factors from origins_Homo sapiens_R-HSA-69300	1/72	0.347418	0.401478	0.46107	0.540232	2.17666	-2.30123	CDK2
NOTCH1 Intracellular Domain Regulates Transcription_Homo sapiens_R-HSA-2122947	2/47	0.0313973	0.0674708	0.0635489	0.138927	0.665682	-2.30395	HEY1;MYC
Switching of origins to a post-replicative state_Homo sapiens_R-HSA-69052	1/70	0.339621	0.394273	0.451828	0.533114	2.21882	-2.39616	CDK2
Orc1 removal from chromatin_Homo sapiens_R-HSA-68949	1/70	0.339621	0.394273	0.451828	0.533114	2.22977	-2.40798	CDK2
Hedgehog ligand biogenesis_Homo sapiens_R-HSA-5358346	1/64	0.315672	0.374212	0.423153	0.507583	2.09918	-2.42046	VCP
Asymmetric localization of PCP proteins_Homo sapiens_R-HSA-4608870	1/63	0.311598	0.370251	0.418232	0.502874	2.15266	-2.5101	SCRIB
MAP kinase activation in TLR cascade_Homo sapiens_R-HSA-450294	1/60	0.299229	0.358083	0.40322	0.488311	2.1084	-2.54388	MAP2K4
Interferon alpha/beta signaling_Homo sapiens_R-HSA-909733	1/68	0.331732	0.387788	0.442429	0.524476	2.31924	-2.55912	STAT2
Ion transport by P-type ATPases_Homo sapiens_R-HSA-936837	2/55	0.0418438	0.0858989	0.0826684	0.171801	0.811085	-2.57423	ATP4A;ATP2B3
The role of GTSE1 in G2/M progression after G2 checkpoint_Homo sapiens_R-HSA-8852276	1/59	0.295058	0.35647	0.398131	0.486819	2.16994	-2.6486	TP53
Mitochondrial protein import_Homo sapiens_R-HSA-1268020	2/54	0.040475	0.0836489	0.0801902	0.168033	0.828216	-2.65615	VDAC1;TIMM50
Macroautophagy_Homo sapiens_R-HSA-1632852	1/67	0.327752	0.384881	0.437671	0.521282	2.40152	-2.67889	MTOR
Cell death signalling via NRAGE, NRIF and NADE_Homo sapiens_R-HSA-204998	1/61	0.303376	0.362187	0.408266	0.49324	2.30193	-2.7457	PSENEN
RMTs methylate histone arginines_Homo sapiens_R-HSA-3214858	2/45	0.0289734	0.063194	0.0590392	0.130767	0.781764	-2.76852	SMARCC2;ARID1A
SUMOylation of transcription factors_Homo sapiens_R-HSA-3232118	3/14	6.9499e-05	0.000508652	0.000355733	0.00366622	0.289525	-2.77197	CDKN2A;MDM2;TP53
Hh mutants abrogate ligand secretion_Homo sapiens_R-HSA-5387390	1/57	0.286641	0.349647	0.387825	0.478854	2.22741	-2.7832	VCP
RHO GTPases activate PKNs_Homo sapiens_R-HSA-5625740	1/60	0.299229	0.358083	0.40322	0.488311	2.32143	-2.80091	MYH10
Collagen biosynthesis and modifying enzymes_Homo sapiens_R-HSA-1650814	1/63	0.311598	0.370251	0.418232	0.502874	2.45517	-2.86283	COL22A1
Role of phospholipids in phagocytosis_Homo sapiens_R-HSA-2029485	1/60	0.299229	0.358083	0.40322	0.488311	2.37458	-2.86504	PIK3CA
Formation of the beta-catenin:TCF transactivating complex_Homo sapiens_R-HSA-201722	1/58	0.290862	0.35309	0.392999	0.482882	2.32647	-2.87297	MYC
Hh mutants that don't undergo autocatalytic processing are degraded by ERAD_Homo sapiens_R-HSA-5362768	1/55	0.278124	0.341734	0.377344	0.469357	2.2831	-2.92166	VCP
AUF1 (hnRNP D0) binds and destabilizes mRNA_Homo sapiens_R-HSA-450408	1/54	0.273828	0.338101	0.372038	0.463899	2.29835	-2.97694	PABPC1
TP53 Regulates Transcription of Cell Death Genes_Homo sapiens_R-HSA-5633008	2/43	0.026629	0.0589808	0.0546475	0.12611	0.827355	-2.99979	ATM;TP53
Telomere Maintenance_Homo sapiens_R-HSA-157579	1/59	0.295058	0.35647	0.398131	0.486819	2.47655	-3.02283	TERF1
Translocation of GLUT4 to the plasma membrane_Homo sapiens_R-HSA-1445148	1/60	0.299229	0.358083	0.40322	0.488311	2.55162	-3.07865	AKT2
Meiotic synapsis_Homo sapiens_R-HSA-1221632	1/57	0.286641	0.349647	0.387825	0.478854	2.49452	-3.11697	TERF1
Ubiquitin Mediated Degradation of Phosphorylated Cdc25A_Homo sapiens_R-HSA-69601	1/52	0.26516	0.329007	0.361291	0.451614	2.37474	-3.15228	ATM
p53-Independent G1/S DNA damage checkpoint_Homo sapiens_R-HSA-69613	1/52	0.26516	0.329007	0.361291	0.451614	2.39064	-3.17339	ATM
p53-Independent DNA Damage Response_Homo sapiens_R-HSA-69610	1/52	0.26516	0.329007	0.361291	0.451614	2.41544	-3.20631	ATM
Ion homeostasis_Homo sapiens_R-HSA-5578775	1/51	0.260788	0.326794	0.35585	0.449261	2.42021	-3.25288	ATP2B3
CDK-mediated phosphorylation and removal of Cdc6_Homo sapiens_R-HSA-69017	1/50	0.256389	0.323692	0.350363	0.445676	2.50944	-3.41549	CDK2
Activation of the mRNA upon binding of the cap-binding complex and eIFs, and subsequent binding to 43S_Homo sapiens_R-HSA-72662	1/58	0.290862	0.35309	0.392999	0.482882	2.78498	-3.43919	PABPC1
Nonhomologous End-Joining (NHEJ)_Homo sapiens_R-HSA-5693571	1/52	0.26516	0.329007	0.361291	0.451614	2.63659	-3.49986	ATM
DNA Damage Bypass_Homo sapiens_R-HSA-73893	1/46	0.238535	0.305737	0.32795	0.423567	2.46065	-3.5267	VCP
Translation initiation complex formation_Homo sapiens_R-HSA-72649	1/57	0.286641	0.349647	0.387825	0.478854	2.83131	-3.53779	PABPC1
Aquaporin-mediated transport_Homo sapiens_R-HSA-445717	1/51	0.260788	0.326794	0.35585	0.449261	2.66797	-3.58589	GNAS
Netrin-1 signaling_Homo sapiens_R-HSA-373752	2/42	0.0254872	0.0569514	0.0524975	0.123884	0.978808	-3.59182	UNC5A;PTK2
PKB-mediated events_Homo sapiens_R-HSA-109703	2/40	0.0232659	0.0526872	0.0482925	0.122406	0.957568	-3.60119	AKT2;MTOR
Phospholipase C-mediated cascade: FGFR1_Homo sapiens_R-HSA-5654219	1/47	0.243038	0.31072	0.333624	0.429796	2.60129	-3.67962	FGFR1
Amino acid and oligopeptide SLC transporters_Homo sapiens_R-HSA-425374	1/49	0.251965	0.32051	0.34483	0.440858	2.70942	-3.73483	SLC7A9
mTOR signalling_Homo sapiens_R-HSA-165159	2/39	0.0221869	0.0504702	0.0462389	0.118531	0.982403	-3.74124	AKT2;MTOR
EPH-ephrin mediated repulsion of cells_Homo sapiens_R-HSA-3928665	1/48	0.247515	0.315644	0.33925	0.434826	2.70859	-3.78196	PSENEN
G alpha (z) signalling events_Homo sapiens_R-HSA-418597	1/46	0.238535	0.305737	0.32795	0.423567	2.6769	-3.83664	GNAS
Deadenylation-dependent mRNA decay_Homo sapiens_R-HSA-429914	1/50	0.256389	0.323692	0.350363	0.445676	2.82112	-3.83971	PABPC1
Apoptotic execution phase_Homo sapiens_R-HSA-75153	1/51	0.260788	0.326794	0.35585	0.449261	2.86682	-3.85315	PTK2
Deactivation of the beta-catenin transactivating complex_Homo sapiens_R-HSA-3769402	1/42	0.220256	0.286674	0.304774	0.403965	2.63786	-3.99099	AKT2
Pre-NOTCH Transcription and Translation_Homo sapiens_R-HSA-1912408	2/41	0.024366	0.0549323	0.0503789	0.122406	1.08297	-4.02277	NOTCH2;TP53
Association of TriC/CCT with target proteins during biosynthesis_Homo sapiens_R-HSA-390471	2/39	0.0221869	0.0504702	0.0462389	0.118531	1.066	-4.05961	CCNE1;TP53
Interleukin-1 signaling_Homo sapiens_R-HSA-446652	1/44	0.229449	0.295592	0.316459	0.41402	2.80921	-4.13537	MAP2K4
Signaling by NOTCH2_Homo sapiens_R-HSA-1980145	2/32	0.0152532	0.0363344	0.0328411	0.0872882	1.00164	-4.18983	PSENEN;NOTCH2
Negative regulation of MAPK pathway_Homo sapiens_R-HSA-5675221	1/40	0.210954	0.278151	0.292892	0.395482	2.70289	-4.20602	KRAS
Steroid hormones_Homo sapiens_R-HSA-209943	2/37	0.0200939	0.0463352	0.0422329	0.109372	1.08522	-4.24034	CYP11B2;CYP11B1
Phase 0 - rapid depolarisation_Homo sapiens_R-HSA-5576892	1/44	0.229449	0.295592	0.316459	0.41402	2.93076	-4.31429	CACNA1D
EPHA-mediated growth cone collapse_Homo sapiens_R-HSA-3928663	2/34	0.0171208	0.0401246	0.0364873	0.095472	1.06258	-4.32199	MYH10;PTK2
EPHB-mediated forward signaling_Homo sapiens_R-HSA-3928662	1/42	0.220256	0.286674	0.304774	0.403965	2.95626	-4.47271	PTK2
FGFR1 mutant receptor activation_Homo sapiens_R-HSA-1839124	2/31	0.0143547	0.0350199	0.0310755	0.0834741	1.05788	-4.4893	PIK3CA;FGFR1
Glucagon-like Peptide-1 (GLP1) regulates insulin secretion_Homo sapiens_R-HSA-381676	1/42	0.220256	0.286674	0.304774	0.403965	2.97195	-4.49645	GNAS
Vasopressin regulates renal water homeostasis via Aquaporins_Homo sapiens_R-HSA-432040	1/43	0.224866	0.291173	0.310641	0.408525	3.05733	-4.5623	GNAS
Voltage gated Potassium channels_Homo sapiens_R-HSA-1296072	1/43	0.224866	0.291173	0.310641	0.408525	3.06629	-4.57566	KCNA6
tRNA Aminoacylation_Homo sapiens_R-HSA-379724	1/42	0.220256	0.286674	0.304774	0.403965	3.07817	-4.65716	SARS2
Translesion synthesis by Y family DNA polymerases bypasses lesions on DNA template_Homo sapiens_R-HSA-110313	1/37	0.196794	0.262913	0.274692	0.374917	2.88865	-4.69578	VCP
Transcriptional regulation of pluripotent stem cells_Homo sapiens_R-HSA-452723	1/42	0.220256	0.286674	0.304774	0.403965	3.1505	-4.76659	SMAD4
Nuclear signaling by ERBB4_Homo sapiens_R-HSA-1251985	1/39	0.206262	0.272676	0.286876	0.388398	3.30975	-5.2248	PSENEN
Platelet Aggregation (Plug Formation)_Homo sapiens_R-HSA-76009	1/37	0.196794	0.262913	0.274692	0.374917	3.22791	-5.24728	PTK2
MAP2K and MAPK activation_Homo sapiens_R-HSA-5674135	1/38	0.201542	0.267839	0.280809	0.381206	3.31753	-5.31388	KRAS
Signaling by FGFR3 point mutants in cancer_Homo sapiens_R-HSA-8853338	2/22	0.00738128	0.0208587	0.0170499	0.0512513	1.10095	-5.40436	PIK3CA;KRAS
Activation of ATR in response to replication stress_Homo sapiens_R-HSA-176187	1/37	0.196794	0.262913	0.274692	0.374917	3.33413	-5.41995	CDK2
O-glycosylation of TSR domain-containing proteins_Homo sapiens_R-HSA-5173214	1/38	0.201542	0.267839	0.280809	0.381206	3.3861	-5.42371	ADAMTS16
Downregulation of TGF-beta receptor signaling_Homo sapiens_R-HSA-2173788	2/26	0.0102268	0.0270393	0.022853	0.0637613	1.18575	-5.43398	TGFBR1;TGFBR2
Constitutive Signaling by Ligand-Responsive EGFR Cancer Variants_Homo sapiens_R-HSA-1236382	2/19	0.00552743	0.0167147	0.0131847	0.0446863	1.0567	-5.49274	PIK3CA;KRAS
Regulation of beta-cell development_Homo sapiens_R-HSA-186712	2/32	0.0152532	0.0363344	0.0328411	0.0872882	1.31898	-5.51725	AKT2;AKT3
RHO GTPases Activate WASPs and WAVEs_Homo sapiens_R-HSA-5663213	1/36	0.192019	0.261373	0.268523	0.373566	3.37113	-5.56291	PTK2
Signaling by Ligand-Responsive EGFR Variants in Cancer_Homo sapiens_R-HSA-5637815	2/19	0.00552743	0.0167147	0.0131847	0.0446863	1.07261	-5.57545	PIK3CA;KRAS
Defective B3GALTL causes Peters-plus syndrome (PpS)_Homo sapiens_R-HSA-5083635	1/37	0.196794	0.262913	0.274692	0.374917	3.43865	-5.58985	ADAMTS16
Signaling by FGFR3 in disease_Homo sapiens_R-HSA-5655332	2/22	0.00738128	0.0208587	0.0170499	0.0512513	1.14057	-5.59882	PIK3CA;KRAS
Negative regulation of FGFR1 signaling_Homo sapiens_R-HSA-5654726	1/32	0.172633	0.240164	0.243327	0.34324	3.21024	-5.63908	FGFR1
NCAM1 interactions_Homo sapiens_R-HSA-419037	1/37	0.196794	0.262913	0.274692	0.374917	3.49353	-5.67907	CACNA1D
Signaling by EGFR in Cancer_Homo sapiens_R-HSA-1643713	2/19	0.00552743	0.0167147	0.0131847	0.0446863	1.09321	-5.68256	PIK3CA;KRAS
CTLA4 inhibitory signaling_Homo sapiens_R-HSA-389513	2/22	0.00738128	0.0208587	0.0170499	0.0512513	1.16703	-5.72875	AKT2;AKT3
HSF1-dependent transactivation_Homo sapiens_R-HSA-3371571	1/34	0.182383	0.25028	0.25603	0.357169	3.53318	-6.01223	MTOR
Apoptotic cleavage of cellular proteins_Homo sapiens_R-HSA-111465	1/37	0.196794	0.262913	0.274692	0.374917	3.70919	-6.02965	PTK2
Metabolism of steroid hormones_Homo sapiens_R-HSA-196071	2/30	0.01348	0.0337001	0.0293492	0.0796847	1.40726	-6.06044	CYP11B2;CYP11B1
Synthesis of PIPs at the plasma membrane_Homo sapiens_R-HSA-1660499	1/34	0.182383	0.25028	0.25603	0.357169	3.57426	-6.08214	PIK3CA
SHC-mediated cascade:FGFR1_Homo sapiens_R-HSA-5654688	2/21	0.00673608	0.0196631	0.0157137	0.0488455	1.21968	-6.09876	KRAS;FGFR1
Activated NOTCH1 Transmits Signal to the Nucleus_Homo sapiens_R-HSA-2122948	1/30	0.162767	0.229602	0.230409	0.3315	3.42378	-6.21564	PSENEN
Sema4D in semaphorin signaling_Homo sapiens_R-HSA-400685	2/27	0.0110027	0.0289393	0.0244142	0.0673724	1.39367	-6.28491	ERBB2;MYH10
Trafficking of AMPA receptors_Homo sapiens_R-HSA-399719	1/31	0.167715	0.233966	0.236895	0.336991	3.52787	-6.29899	MDM2
E2F mediated regulation of DNA replication_Homo sapiens_R-HSA-113510	1/33	0.177522	0.245613	0.249705	0.350281	3.65671	-6.32122	CCNE1
Glutamate Binding, Activation of AMPA Receptors and Synaptic Plasticity_Homo sapiens_R-HSA-399721	1/31	0.167715	0.233966	0.236895	0.336991	3.54407	-6.32791	MDM2
NOTCH2 Activation and Transmission of Signal to the Nucleus_Homo sapiens_R-HSA-2979096	2/21	0.00673608	0.0196631	0.0157137	0.0488455	1.27245	-6.36262	PSENEN;NOTCH2
Glucagon signaling in metabolic regulation_Homo sapiens_R-HSA-163359	1/33	0.177522	0.245613	0.249705	0.350281	3.8877	-6.72051	GNAS
Packaging Of Telomere Ends_Homo sapiens_R-HSA-171306	1/31	0.167715	0.233966	0.236895	0.336991	3.79404	-6.77423	TERF1
Termination of O-glycan biosynthesis_Homo sapiens_R-HSA-977068	2/26	0.0102268	0.0270393	0.022853	0.0637613	1.54508	-7.08072	MUC1;MUC17
Amino acid transport across the plasma membrane_Homo sapiens_R-HSA-352230	1/31	0.167715	0.233966	0.236895	0.336991	4.00231	-7.14609	SLC7A9
SHC-mediated cascade:FGFR2_Homo sapiens_R-HSA-5654699	1/26	0.142686	0.211309	0.203917	0.308318	3.72989	-7.26251	KRAS
HSF1 activation_Homo sapiens_R-HSA-3371511	1/29	0.157791	0.224721	0.223869	0.324867	3.97037	-7.33122	VCP
TGF-beta receptor signaling in EMT (epithelial to mesenchymal transition)_Homo sapiens_R-HSA-2173791	2/16	0.00392394	0.0136661	0.00976319	0.0369818	1.34414	-7.44743	TGFBR1;TGFBR2
Endogenous sterols_Homo sapiens_R-HSA-211976	2/24	0.00875175	0.0238899	0.0198616	0.0576442	1.58334	-7.50265	CYP11B2;CYP11B1
Adrenaline,noradrenaline inhibits insulin secretion_Homo sapiens_R-HSA-400042	1/28	0.152786	0.21982	0.217274	0.318038	4.0122	-7.53779	CACNA1D
Energy dependent regulation of mTOR by LKB1-AMPK_Homo sapiens_R-HSA-380972	1/28	0.152786	0.21982	0.217274	0.318038	4.0158	-7.54455	MTOR
Downregulation of SMAD2/3:SMAD4 transcriptional activity_Homo sapiens_R-HSA-2173795	1/23	0.127312	0.194826	0.18346	0.289523	3.74548	-7.71987	SMAD4
Sema4D induced cell migration and growth-cone collapse_Homo sapiens_R-HSA-416572	2/24	0.00875175	0.0238899	0.0198616	0.0576442	1.63949	-7.76874	ERBB2;MYH10
Platelet calcium homeostasis_Homo sapiens_R-HSA-418360	1/27	0.147751	0.215026	0.210623	0.31192	4.06271	-7.76884	ATP2B3
Nitric oxide stimulates guanylate cyclase_Homo sapiens_R-HSA-392154	2/25	0.00947635	0.0253204	0.0213352	0.0608717	1.66975	-7.77928	PDE10A;PDE3A
Activation of the pre-replicative complex_Homo sapiens_R-HSA-68962	1/30	0.162767	0.229602	0.230409	0.3315	4.30475	-7.81498	CDK2
Caspase activation via extrinsic apoptotic signalig pathway_Homo sapiens_R-HSA-5357769	1/27	0.147751	0.215026	0.210623	0.31192	4.12757	-7.89286	UNC5A
Metal ion SLC transporters_Homo sapiens_R-HSA-425410	2/25	0.00947635	0.0253204	0.0213352	0.0608717	1.69911	-7.91607	SLC39A5;SLC39A4
Integrin alphaIIb beta3 signaling_Homo sapiens_R-HSA-354192	1/27	0.147751	0.215026	0.210623	0.31192	4.14261	-7.92163	PTK2
Glucagon-type ligand receptors_Homo sapiens_R-HSA-420092	1/30	0.162767	0.229602	0.230409	0.3315	4.38876	-7.9675	GNAS
CDO in myogenesis_Homo sapiens_R-HSA-375170	1/29	0.157791	0.224721	0.223869	0.324867	4.36199	-8.05435	SPAG9
Myogenesis_Homo sapiens_R-HSA-525793	1/29	0.157791	0.224721	0.223869	0.324867	4.37774	-8.08341	SPAG9
PTK6 Regulates RHO GTPases, RAS GTPase and MAP kinases_Homo sapiens_R-HSA-8849471	1/26	0.142686	0.211309	0.203917	0.308318	4.16556	-8.11081	KRAS
Tie2 Signaling_Homo sapiens_R-HSA-210993	2/18	0.00496465	0.0156446	0.0119937	0.0419299	1.54451	-8.19424	PIK3CA;KRAS
Regulation of IFNA signaling_Homo sapiens_R-HSA-912694	1/25	0.137591	0.206802	0.197155	0.302624	4.14181	-8.21514	STAT2
Fertilization_Homo sapiens_R-HSA-1187000	1/26	0.142686	0.211309	0.203917	0.308318	4.24008	-8.2559	ADAM30
Reproduction_Homo sapiens_R-HSA-1474165	1/26	0.142686	0.211309	0.203917	0.308318	4.26615	-8.30667	ADAM30
SHC-mediated cascade:FGFR4_Homo sapiens_R-HSA-5654719	1/23	0.127312	0.194826	0.18346	0.289523	4.0501	-8.34773	KRAS
Uptake and actions of bacterial toxins_Homo sapiens_R-HSA-5339562	1/27	0.147751	0.215026	0.210623	0.31192	4.41503	-8.44256	MAP2K4
Pink/Parkin Mediated Mitophagy_Homo sapiens_R-HSA-5205685	1/22	0.122127	0.189766	0.176526	0.282107	4.02713	-8.46783	VDAC1
Nephrin interactions_Homo sapiens_R-HSA-373753	1/22	0.122127	0.189766	0.176526	0.282107	4.03057	-8.47507	PIK3CA
Phase 1 - inactivation of fast Na+ channels_Homo sapiens_R-HSA-5576894	1/27	0.147751	0.215026	0.210623	0.31192	4.44696	-8.50362	CACNA1D
Mitophagy_Homo sapiens_R-HSA-5205647	1/22	0.122127	0.189766	0.176526	0.282107	4.05863	-8.53407	VDAC1
Cyclin A/B1 associated events during G2/M transition_Homo sapiens_R-HSA-69273	1/22	0.122127	0.189766	0.176526	0.282107	4.08551	-8.5906	CDK2
Regulation of gene expression in beta cells_Homo sapiens_R-HSA-210745	2/20	0.00611802	0.0182587	0.014425	0.0461052	1.73158	-8.82502	AKT2;AKT3
CD209 (DC-SIGN) signaling_Homo sapiens_R-HSA-5621575	1/21	0.116911	0.185661	0.169534	0.275289	4.18173	-8.97543	KRAS
Basigin interactions_Homo sapiens_R-HSA-210991	1/25	0.137591	0.206802	0.197155	0.302624	4.56145	-9.04748	SLC7A9
Translesion Synthesis by POLH_Homo sapiens_R-HSA-110320	1/19	0.106387	0.172751	0.155374	0.259832	4.05906	-9.09501	VCP
Pyrimidine metabolism_Homo sapiens_R-HSA-73848	1/24	0.132467	0.202102	0.190336	0.298508	4.50825	-9.11308	DPYS
RAF activation_Homo sapiens_R-HSA-5673000	1/25	0.137591	0.206802	0.197155	0.302624	4.61461	-9.15293	KRAS
Phase 2 - plateau phase_Homo sapiens_R-HSA-5576893	1/26	0.142686	0.211309	0.203917	0.308318	4.70268	-9.15663	CACNA1D
Constitutive Signaling by EGFRvIII_Homo sapiens_R-HSA-5637810	2/15	0.0034467	0.0124327	0.00872553	0.034425	1.62095	-9.19135	PIK3CA;KRAS
Defective C1GALT1C1 causes Tn polyagglutination syndrome (TNPS)_Homo sapiens_R-HSA-5083632	2/20	0.00611802	0.0182587	0.014425	0.0461052	1.80979	-9.22364	MUC1;MUC17
Signaling by EGFRvIII in Cancer_Homo sapiens_R-HSA-5637812	2/15	0.0034467	0.0124327	0.00872553	0.034425	1.64941	-9.3527	PIK3CA;KRAS
HDMs demethylate histones_Homo sapiens_R-HSA-3214842	1/25	0.137591	0.206802	0.197155	0.302624	4.73011	-9.38203	KDM5A
Peroxisomal lipid metabolism_Homo sapiens_R-HSA-390918	1/27	0.147751	0.215026	0.210623	0.31192	4.91712	-9.40266	NUDT19
Signal transduction by L1_Homo sapiens_R-HSA-445144	1/21	0.116911	0.185661	0.169534	0.275289	4.38947	-9.42131	FGFR1
Signaling by BMP_Homo sapiens_R-HSA-201451	1/23	0.127312	0.194826	0.18346	0.289523	4.58732	-9.455	SMAD4
Deadenylation of mRNA_Homo sapiens_R-HSA-429947	1/23	0.127312	0.194826	0.18346	0.289523	4.72418	-9.73709	PABPC1
TP53 Regulates Transcription of Genes Involved in Cytochrome C Release_Homo sapiens_R-HSA-6803204	2/19	0.00552743	0.0167147	0.0131847	0.0446863	1.8763	-9.75309	ATM;TP53
GRB2 events in ERBB2 signaling_Homo sapiens_R-HSA-1963640	2/16	0.00392394	0.0136661	0.00976319	0.0369818	1.77034	-9.80887	ERBB2;KRAS
cGMP effects_Homo sapiens_R-HSA-418457	2/18	0.00496465	0.0156446	0.0119937	0.0419299	1.88373	-9.99398	PDE10A;PDE3A
Defective GALNT3 causes familial hyperphosphatemic tumoral calcinosis (HFTC)_Homo sapiens_R-HSA-5083625	2/18	0.00496465	0.0156446	0.0119937	0.0419299	1.9231	-10.2028	MUC1;MUC17
Defective GALNT12 causes colorectal cancer 1 (CRCS1)_Homo sapiens_R-HSA-5083636	2/18	0.00496465	0.0156446	0.0119937	0.0419299	1.95017	-10.3464	MUC1;MUC17
RHO GTPases activate PAKs_Homo sapiens_R-HSA-5627123	1/21	0.116911	0.185661	0.169534	0.275289	4.82167	-10.349	MYH10
Activation of BAD and translocation to mitochondria_Homo sapiens_R-HSA-111447	2/15	0.0034467	0.0124327	0.00872553	0.034425	1.83672	-10.4148	AKT2;AKT3
mTORC1-mediated signalling_Homo sapiens_R-HSA-166208	1/22	0.122127	0.189766	0.176526	0.282107	4.97588	-10.4628	MTOR
SHC-mediated cascade:FGFR3_Homo sapiens_R-HSA-5654704	1/18	0.101079	0.16627	0.148205	0.25285	4.56798	-10.4691	KRAS
Zinc transporters_Homo sapiens_R-HSA-435354	2/17	0.00443004	0.0150146	0.0108529	0.0402993	1.98639	-10.7649	SLC39A5;SLC39A4
MAP3K8 (TPL2)-dependent MAPK1/3 activation_Homo sapiens_R-HSA-5684264	1/16	0.090368	0.154175	0.133687	0.236883	4.52904	-10.8872	MAP2K4
Synthesis of PIPs at the Golgi membrane_Homo sapiens_R-HSA-1660514	2/18	0.00496465	0.0156446	0.0119937	0.0419299	2.06017	-10.93	TPTE2;TPTE
TP53 regulates transcription of additional cell cycle genes whose exact role in the p53 pathway remain uncertain_Homo sapiens_R-HSA-6804115	1/21	0.116911	0.185661	0.169534	0.275289	5.51133	-11.8292	TP53
Regulation of signaling by CBL_Homo sapiens_R-HSA-912631	1/18	0.101079	0.16627	0.148205	0.25285	5.33746	-12.2327	PIK3CA
Mitochondrial tRNA aminoacylation_Homo sapiens_R-HSA-379726	1/21	0.116911	0.185661	0.169534	0.275289	5.70717	-12.2495	SARS2
RHO GTPases Activate ROCKs_Homo sapiens_R-HSA-5627117	1/17	0.0957392	0.160094	0.140976	0.24465	5.23932	-12.2921	MYH10
Signaling by cytosolic FGFR1 fusion mutants_Homo sapiens_R-HSA-1839117	1/18	0.101079	0.16627	0.148205	0.25285	5.37066	-12.3088	PIK3CA
ERBB2 Regulates Cell Motility_Homo sapiens_R-HSA-6785631	2/15	0.0034467	0.0124327	0.00872553	0.034425	2.18731	-12.4028	ERBB3;ERBB2
Signaling by FGFR3 fusions in cancer_Homo sapiens_R-HSA-8853334	2/10	0.00150592	0.00661295	0.00435095	0.020926	1.90877	-12.4039	PIK3CA;KRAS
NRIF signals cell death from the nucleus_Homo sapiens_R-HSA-205043	1/15	0.0849653	0.146943	0.126336	0.227475	5.14472	-12.6844	PSENEN
RHO GTPases activate CIT_Homo sapiens_R-HSA-5625900	1/16	0.090368	0.154175	0.133687	0.236883	5.37674	-12.925	MYH10
Signaling by FGFR4 in disease_Homo sapiens_R-HSA-5655291	2/11	0.00183348	0.00752769	0.00511416	0.0230898	2.09904	-13.2272	PIK3CA;KRAS
FGFR1 ligand binding and activation_Homo sapiens_R-HSA-190242	1/15	0.0849653	0.146943	0.126336	0.227475	5.47278	-13.4932	FGFR1
TP53 Regulates Transcription of Genes Involved in G2 Cell Cycle Arrest_Homo sapiens_R-HSA-6804114	1/18	0.101079	0.16627	0.148205	0.25285	5.90693	-13.5378	TP53
SHC-related events triggered by IGF1R_Homo sapiens_R-HSA-2428933	2/9	0.0012094	0.00570791	0.00364556	0.0184101	2.04825	-13.7594	KRAS;IGF1R
Pre-NOTCH Processing in Golgi_Homo sapiens_R-HSA-1912420	1/18	0.101079	0.16627	0.148205	0.25285	6.07049	-13.9127	NOTCH2
Receptor-ligand binding initiates the second proteolytic cleavage of Notch receptor_Homo sapiens_R-HSA-156988	1/14	0.0795307	0.139941	0.118924	0.218387	5.62153	-14.2315	NOTCH2
Prostacyclin signalling through prostacyclin receptor_Homo sapiens_R-HSA-392851	1/19	0.106387	0.172751	0.155374	0.259832	6.3704	-14.274	GNAS
G1/S-Specific Transcription_Homo sapiens_R-HSA-69205	1/17	0.0957392	0.160094	0.140976	0.24465	6.18911	-14.5204	CCNE1
ERBB2 Activates PTK6 Signaling_Homo sapiens_R-HSA-8847993	2/13	0.00258022	0.0101008	0.00681009	0.0284223	2.43945	-14.5389	ERBB3;ERBB2
Signaling by NODAL_Homo sapiens_R-HSA-1181150	1/19	0.106387	0.172751	0.155374	0.259832	6.67579	-14.9582	SMAD4
AKT phosphorylates targets in the nucleus_Homo sapiens_R-HSA-198693	2/9	0.0012094	0.00570791	0.00364556	0.0184101	2.24501	-15.0812	AKT2;AKT3
Formation of Senescence-Associated Heterochromatin Foci (SAHF)_Homo sapiens_R-HSA-2559584	1/17	0.0957392	0.160094	0.140976	0.24465	6.49319	-15.2338	TP53
JNK (c-Jun kinases) phosphorylation and activation mediated by activated human TAK1_Homo sapiens_R-HSA-450321	1/16	0.090368	0.154175	0.133687	0.236883	6.34596	-15.2548	MAP2K4
PKA activation in glucagon signalling_Homo sapiens_R-HSA-164378	1/17	0.0957392	0.160094	0.140976	0.24465	6.52589	-15.3106	GNAS
TP53 regulates transcription of several additional cell death genes whose specific roles in p53-dependent apoptosis remain uncertain_Homo sapiens_R-HSA-6803205	1/14	0.0795307	0.139941	0.118924	0.218387	6.10665	-15.4597	TP53
DCC mediated attractive signaling_Homo sapiens_R-HSA-418885	1/14	0.0795307	0.139941	0.118924	0.218387	6.12662	-15.5102	PTK2
Tristetraprolin (TTP, ZFP36) binds and destabilizes mRNA_Homo sapiens_R-HSA-450513	1/17	0.0957392	0.160094	0.140976	0.24465	6.7549	-15.8479	ZFP36
TP53 Regulates Transcription of Caspase Activators and Caspases_Homo sapiens_R-HSA-6803207	2/12	0.0021917	0.00871502	0.0059342	0.0260589	2.60147	-15.929	ATM;TP53
Metabolism of Angiotensinogen to Angiotensins_Homo sapiens_R-HSA-2022377	1/16	0.090368	0.154175	0.133687	0.236883	6.82685	-16.4108	ACE
p130Cas linkage to MAPK signaling for integrins_Homo sapiens_R-HSA-372708	1/15	0.0849653	0.146943	0.126336	0.227475	7.23307	-17.8332	PTK2
Signal regulatory protein (SIRP) family interactions_Homo sapiens_R-HSA-391160	1/13	0.0740641	0.132164	0.11145	0.207683	7.05666	-18.3672	PTK2
GRB2:SOS provides linkage to MAPK signaling for Integrins_Homo sapiens_R-HSA-354194	1/15	0.0849653	0.146943	0.126336	0.227475	7.53378	-18.5746	PTK2
Netrin mediated repulsion signals_Homo sapiens_R-HSA-418886	2/10	0.00150592	0.00661295	0.00435095	0.020926	2.89727	-18.8275	UNC5A;PTK2
p38MAPK events_Homo sapiens_R-HSA-171007	1/13	0.0740641	0.132164	0.11145	0.207683	7.50852	-19.5434	KRAS
Signaling by activated point mutants of FGFR1_Homo sapiens_R-HSA-1839122	1/11	0.0630342	0.117462	0.0963129	0.188519	7.28285	-20.1304	FGFR1
FGFR1c ligand binding and activation_Homo sapiens_R-HSA-190373	1/11	0.0630342	0.117462	0.0963129	0.188519	7.38115	-20.4021	FGFR1
NOTCH2 intracellular domain regulates transcription_Homo sapiens_R-HSA-2197563	1/12	0.0685654	0.125455	0.103913	0.198772	7.78305	-20.8583	NOTCH2
Reduction of cytosolic Ca++ levels_Homo sapiens_R-HSA-418359	1/12	0.0685654	0.125455	0.103913	0.198772	7.88157	-21.1224	ATP2B3
Signaling by Activin_Homo sapiens_R-HSA-1502540	1/13	0.0740641	0.132164	0.11145	0.207683	8.11553	-21.1233	SMAD4
Notch-HLH transcription pathway_Homo sapiens_R-HSA-350054	1/13	0.0740641	0.132164	0.11145	0.207683	8.16019	-21.2395	NOTCH2
NICD traffics to nucleus_Homo sapiens_R-HSA-157052	1/13	0.0740641	0.132164	0.11145	0.207683	8.16744	-21.2584	NOTCH2
Pyrimidine catabolism_Homo sapiens_R-HSA-73621	1/12	0.0685654	0.125455	0.103913	0.198772	8.04642	-21.5641	DPYS
Regulated proteolysis of p75NTR_Homo sapiens_R-HSA-193692	1/10	0.0574705	0.110773	0.0886494	0.179791	7.99113	-22.8265	PSENEN
Zinc influx into cells by the SLC39 gene family_Homo sapiens_R-HSA-442380	2/10	0.00150592	0.00661295	0.00435095	0.020926	3.56466	-23.1644	SLC39A5;SLC39A4
Glucocorticoid biosynthesis_Homo sapiens_R-HSA-194002	2/9	0.0012094	0.00570791	0.00364556	0.0184101	3.47931	-23.3727	CYP11B2;CYP11B1
GRB7 events in ERBB2 signaling_Homo sapiens_R-HSA-1306955	2/5	0.00034118	0.00205114	0.0014226	0.00945278	2.93631	-23.4409	ERBB3;ERBB2
Uptake and function of anthrax toxins_Homo sapiens_R-HSA-5210891	1/11	0.0630342	0.117462	0.0963129	0.188519	8.50862	-23.5185	MAP2K4
A third proteolytic cleavage releases NICD_Homo sapiens_R-HSA-157212	2/9	0.0012094	0.00570791	0.00364556	0.0184101	3.5687	-23.9732	PSENEN;NOTCH2
Signaling by NOTCH3_Homo sapiens_R-HSA-1980148	1/11	0.0630342	0.117462	0.0963129	0.188519	8.82488	-24.3927	PSENEN
EGFR Transactivation by Gastrin_Homo sapiens_R-HSA-2179392	1/9	0.0518741	0.101972	0.0809217	0.168866	8.38508	-24.8109	KRAS
Signaling by NOTCH4_Homo sapiens_R-HSA-1980150	1/11	0.0630342	0.117462	0.0963129	0.188519	9.84564	-27.2141	PSENEN
TP53 Regulates Transcription of Death Receptors and Ligands_Homo sapiens_R-HSA-6803211	1/12	0.0685654	0.125455	0.103913	0.198772	10.2005	-27.337	TP53
HDR through MMEJ (alt-NHEJ)_Homo sapiens_R-HSA-5685939	1/10	0.0574705	0.110773	0.0886494	0.179791	9.65558	-27.581	RBBP8
PTK6 Regulates Cell Cycle_Homo sapiens_R-HSA-8849470	2/6	0.000509794	0.00286051	0.00188648	0.011618	3.69278	-27.9969	CCNE1;CDK2
Ligand-independent caspase activation via DCC_Homo sapiens_R-HSA-418889	1/10	0.0574705	0.110773	0.0886494	0.179791	9.9704	-28.4803	UNC5A
Interaction With The Zona Pellucida_Homo sapiens_R-HSA-1300644	1/10	0.0574705	0.110773	0.0886494	0.179791	11.3374	-32.3852	ADAM30
Activation of PUMA and translocation to mitochondria_Homo sapiens_R-HSA-139915	1/8	0.0462447	0.0930421	0.0731295	0.15452	10.638	-32.699	TP53
Loss of Function of TGFBR1 in Cancer_Homo sapiens_R-HSA-3656534	2/7	0.000710956	0.00377929	0.0024123	0.0134187	4.55835	-33.043	TGFBR1;TGFBR2
G2 Phase_Homo sapiens_R-HSA-68911	1/5	0.0291568	0.063194	0.0493594	0.122406	9.39046	-33.1959	CDK2
TGFBR1 KD Mutants in Cancer_Homo sapiens_R-HSA-3656532	2/7	0.000710956	0.00377929	0.0024123	0.0134187	4.59758	-33.3274	TGFBR1;TGFBR2
Beta-oxidation of pristanoyl-CoA_Homo sapiens_R-HSA-389887	1/10	0.0574705	0.110773	0.0886494	0.179791	12.8416	-36.6818	NUDT19
SMAD2/3 Phosphorylation Motif Mutants in Cancer_Homo sapiens_R-HSA-3304356	2/6	0.000509794	0.00286051	0.00188648	0.011618	4.91141	-37.2358	TGFBR1;TGFBR2
Insulin-like Growth Factor-2 mRNA Binding Proteins (IGF2BPs/IMPs/VICKZs) bind RNA_Homo sapiens_R-HSA-428359	1/8	0.0462447	0.0930421	0.0731295	0.15452	12.6392	-38.8504	MYC
FGFR1b ligand binding and activation_Homo sapiens_R-HSA-190370	1/6	0.0348862	0.0734065	0.0573488	0.127582	11.9198	-39.9989	FGFR1
Mineralocorticoid biosynthesis_Homo sapiens_R-HSA-193993	1/6	0.0348862	0.0734065	0.0573488	0.127582	13.4618	-45.1732	CYP11B2
Binding of TCF/LEF:CTNNB1 to target gene promoters_Homo sapiens_R-HSA-4411364	1/7	0.0405821	0.0836489	0.065272	0.141045	14.6802	-47.0416	MYC
Sensing of DNA Double Strand Breaks_Homo sapiens_R-HSA-5693548	1/6	0.0348862	0.0734065	0.0573488	0.127582	14.2647	-47.8677	ATM
Activation of RAS in B cells_Homo sapiens_R-HSA-1169092	1/5	0.0291568	0.063194	0.0493594	0.122406	13.8494	-48.9586	KRAS
Multifunctional anion exchangers_Homo sapiens_R-HSA-427601	1/7	0.0405821	0.0836489	0.065272	0.141045	15.7722	-50.541	SLC26A7
Pre-NOTCH Processing in the Endoplasmic Reticulum_Homo sapiens_R-HSA-1912399	1/6	0.0348862	0.0734065	0.0573488	0.127582	18.7774	-63.0107	NOTCH2

## Sheet: Classical Pathways
Term	Overlap	P-value	Adjusted P-value	Old P-value	Old Adjusted P-value	Z-score	Combined Score	Genes
Diseases of signal transduction	17/288	3.98617e-08	4.82326e-06	3.60147e-07	4.35778e-05	-2.3824	40.5909	CD86;NOTCH1;CTBP2;STAT1;CUL1;ADAM10;EGFR;NCOR2;APH1A;PSMA6;NCSTN;ADAM17;APH1B;TNKS2;ERBB4;HES1;HRAS
Signaling by NOTCH1 HD+PEST Domain Mutants in Cancer	9/57	1.61345e-08	2.34273e-06	1.53104e-07	2.22308e-05	-1.94264	34.8554	NCOR2;APH1A;NCSTN;ADAM17;APH1B;NOTCH1;CUL1;ADAM10;HES1
Constitutive Signaling by NOTCH1 PEST Domain Mutants	9/57	1.61345e-08	2.34273e-06	1.53104e-07	2.22308e-05	-1.93039	34.6356	NCOR2;APH1A;NCSTN;ADAM17;APH1B;NOTCH1;CUL1;ADAM10;HES1
Signaling by NOTCH1 in Cancer	9/57	1.61345e-08	2.34273e-06	1.53104e-07	2.22308e-05	-1.92009	34.4508	NCOR2;APH1A;NCSTN;ADAM17;APH1B;NOTCH1;CUL1;ADAM10;HES1
Signaling by NOTCH1 PEST Domain Mutants in Cancer	9/57	1.61345e-08	2.34273e-06	1.53104e-07	2.22308e-05	-1.91597	34.3769	NCOR2;APH1A;NCSTN;ADAM17;APH1B;NOTCH1;CUL1;ADAM10;HES1
Constitutive Signaling by NOTCH1 HD+PEST Domain Mutants	9/57	1.61345e-08	2.34273e-06	1.53104e-07	2.22308e-05	-1.90269	34.1387	NCOR2;APH1A;NCSTN;ADAM17;APH1B;NOTCH1;CUL1;ADAM10;HES1
Developmental Biology	26/786	1.26944e-06	9.21611e-05	1.1462e-05	0.000756492	-2.30487	31.2931	EPHB6;HIST1H2BM;HSP90AB1;NOTCH1;RASGRF2;HIST1H2BK;AP2A2;EGFR;MED12;APH1A;NCSTN;APH1B;SALL1;ERBB4;MAPK1;HES1;HOXA1;HRAS;JAK1;ADAM10;MAPK14;VEGFA;NCOR2;PSMA6;RAF1;NGEF
Signaling by NOTCH1	9/72	1.31539e-07	1.36424e-05	9.17076e-07	9.51139e-05	-1.96225	31.0898	NCOR2;APH1A;NCSTN;ADAM17;APH1B;NOTCH1;CUL1;ADAM10;HES1
Signaling by NOTCH	11/122	1.60571e-07	1.45719e-05	1.09761e-06	9.96083e-05	-1.9519	30.5366	NCOR2;APH1A;NCSTN;ADAM17;NOTCH1;APH1B;CCND1;E2F1;CUL1;ADAM10;HES1
Activated NOTCH1 Transmits Signal to the Nucleus	6/30	9.95782e-07	8.03264e-05	5.96561e-06	0.000481226	-1.96028	27.0905	APH1A;ADAM17;NCSTN;NOTCH1;APH1B;ADAM10
Signalling by NGF	17/450	1.8242e-05	0.000735761	0.000102351	0.004044	-2.34099	25.5443	CD86;RASGRF2;MAPK14;AP2A2;EGFR;APH1A;PSMA6;NCSTN;ADAM17;APH1B;ERBB4;CASP3;MAPK1;RAF1;HRAS;NGEF;JAK1
EPH-Ephrin signaling	9/95	1.44586e-06	9.54266e-05	7.52635e-06	0.000546413	-1.89906	25.5362	APH1A;EPHB6;NCSTN;APH1B;ADAM10;AP2A2;HRAS;NGEF;VEGFA
Signaling by ERBB4	14/330	2.90296e-05	0.00107008	0.000139316	0.00505718	-2.41269	25.2059	CD86;RASGRF2;CUL1;EGFR;APH1A;PSMA6;NCSTN;ADAM17;APH1B;ERBB4;MAPK1;RAF1;HRAS;JAK1
Nuclear signaling by ERBB4	6/39	5.02036e-06	0.000235388	2.26818e-05	0.00126638	-1.92871	23.5342	APH1A;ADAM17;NCSTN;APH1B;ERBB4;CUL1
Disease	22/725	3.28236e-05	0.00113476	0.000209584	0.00633992	-2.2145	22.8633	RANBP2;CD86;NOTCH1;HSP90AB1;SYT2;CTBP2;STAT1;CUL1;ADAM10;AP2A2;GTF2E2;EGFR;NCOR2;APH1A;PSMA6;NCSTN;ADAM17;APH1B;TNKS2;ERBB4;HES1;HRAS
EPH-ephrin mediated repulsion of cells	6/48	1.73281e-05	0.000735761	6.54011e-05	0.00279301	-1.87811	20.59	EPHB6;APH1A;NCSTN;APH1B;ADAM10;AP2A2
A third proteolytic cleavage releases NICD	4/9	2.0168e-06	0.000122016	1.76196e-05	0.00106599	-1.52778	20.0353	APH1A;NCSTN;APH1B;NOTCH1
Axon guidance	17/515	9.75218e-05	0.00244141	0.000479799	0.0112366	-2.11912	19.571	EPHB6;HSP90AB1;RASGRF2;ADAM10;AP2A2;EGFR;VEGFA;APH1A;PSMA6;NCSTN;APH1B;ERBB4;MAPK1;RAF1;HRAS;NGEF;JAK1
Signaling by NOTCH2	5/32	2.94788e-05	0.00107008	0.000105835	0.004044	-1.83332	19.1249	APH1A;NCSTN;APH1B;ADAM10;HES1
Recruitment and ATM-mediated phosphorylation of repair and signaling proteins at DNA double strand breaks	6/58	5.19576e-05	0.00150885	0.000170855	0.00563823	-1.79109	17.6693	PIAS4;RNF168;MDC1;HIST1H2BM;CHEK2;HIST1H2BK
DNA Double Strand Break Response	6/59	5.72915e-05	0.00159976	0.000186258	0.00587927	-1.79587	17.5409	PIAS4;RNF168;MDC1;HIST1H2BM;CHEK2;HIST1H2BK
Cell Cycle	17/566	0.000297364	0.00616818	0.00133495	0.0246579	-2.15474	17.4977	PIAS4;RANBP2;MDC1;HIST1H2BM;HSP90AB1;SYCP1;HIST1H2BK;CUL1;RNF168;RBL2;PSMA6;CCND1;CHEK2;E2F1;CEP72;MAPK1;MDM4
Apoptosis	9/163	0.000112406	0.00272024	0.000385098	0.00964074	-1.9122	17.3884	PSMA6;CASP7;SATB1;CASP3;E2F1;FAS;HIST1H1A;HIST1H1B;BCL2L1
Programmed Cell Death	9/166	0.000129135	0.00302426	0.000437211	0.0105805	-1.92594	17.2461	PSMA6;CASP7;SATB1;CASP3;E2F1;FAS;HIST1H1A;HIST1H1B;BCL2L1
Signaling by NOTCH4	4/11	5.18761e-06	0.000235388	3.29677e-05	0.00149591	-1.40661	17.1174	APH1A;NCSTN;APH1B;ADAM10
Signaling by NOTCH3	4/11	5.18761e-06	0.000235388	3.29677e-05	0.00149591	-1.35026	16.4316	APH1A;NCSTN;APH1B;ADAM10
p75 NTR receptor-mediated signalling	7/83	4.67007e-05	0.00150885	0.000159376	0.00550987	-1.64391	16.3926	APH1A;NCSTN;ADAM17;APH1B;RASGRF2;CASP3;NGEF
Regulated proteolysis of p75NTR	4/10	3.33113e-06	0.000186031	2.44206e-05	0.00126638	-1.22785	15.4858	APH1A;ADAM17;NCSTN;APH1B
Signaling by EGFR	12/355	0.000844764	0.012266	0.00282314	0.0369817	-2.17251	15.3737	CD86;PSMA6;ADAM17;ERBB4;RASGRF2;ADAM10;MAPK1;RAF1;AP2A2;HRAS;EGFR;JAK1
Signaling by Interleukins	13/392	0.000618661	0.00955634	0.00221882	0.0314502	-2.07896	15.3592	STAT1;RASGRF2;IL34;CUL1;EGFR;PSMA6;ERBB4;CASP3;MAPK1;RAF1;MAP3K7;HRAS;JAK1
G2/M DNA damage checkpoint_Homo sapiens_R-HSA-69473	6/78	0.000272635	0.00599797	0.000750576	0.0162765	-1.87073	15.3538	PIAS4;RNF168;MDC1;HIST1H2BM;CHEK2;HIST1H2BK
Cell death signalling via NRAGE, NRIF and NADE_Homo sapiens_R-HSA-204998	6/61	6.92702e-05	0.0018626	0.000220345	0.00639883	-1.5897	15.2253	APH1A;NCSTN;APH1B;RASGRF2;CASP3;NGEF
Cellular Senescence_Homo sapiens_R-HSA-2559583	8/161	0.000547188	0.00955634	0.00156039	0.0246579	-1.90958	14.3424	HIRA;HIST1H2BM;HIST1H2BK;E2F1;MAPK1;MAPK14;HIST1H1A;HIST1H1B
Signal Transduction_Homo sapiens_R-HSA-162582	46/2465	0.000530289	0.00955634	0.00465526	0.0438925	-1.87589	14.1481	CD86;HIST1H2BM;NOTCH1;CTBP2;RASGRF2;HIST1H2BK;CUL1;HTR2C;AP2A2;EGFR;THBS4;APH1A;NCSTN;APH1B;CCND1;TNKS2;CASP10;ERBB4;CASP3;P2RY1;E2F1;MAPK1;ATP6V0A4;HES1;MAP3K7;HRAS;WNT2;WASF3;JAK1;RANBP2;GABBR1;OR5H1;STAT1;OR2J2;ADAM10;MAPK14;HCRTR2;VEGFA;NCOR2;PSMA6;ADAM17;FAS;NF2;RAF1;NGEF;CNGB1
Nonhomologous End-Joining (NHEJ)	5/52	0.000315893	0.00637052	0.000826996	0.0171543	-1.74688	14.0801	PIAS4;RNF168;MDC1;HIST1H2BM;HIST1H2BK
VEGFA-VEGFR2 Pathway	11/320	0.00120654	0.0140358	0.00373714	0.0398995	-2.03032	13.6438	PSMA6;ERBB4;RASGRF2;MAPK1;MAPK14;RAF1;HRAS;EGFR;WASF3;VEGFA;JAK1
NOTCH2 Activation and Transmission of Signal to the Nucleus	4/21	8.59807e-05	0.00222936	0.000276357	0.00716555	-1.45651	13.6349	APH1A;NCSTN;APH1B;ADAM10
CREB phosphorylation through the activation of Ras	4/27	0.000238897	0.00541997	0.000647347	0.0146867	-1.59614	13.311	RASGRF2;MAPK1;RAF1;HRAS
Apoptotic execution phase	5/51	0.00028818	0.00615349	0.000762262	0.0162765	-1.58235	12.8992	CASP7;SATB1;CASP3;HIST1H1A;HIST1H1B
Cell Cycle Checkpoints	8/182	0.00121474	0.0140358	0.00324153	0.0369817	-1.87199	12.5671	PIAS4;RNF168;MDC1;PSMA6;HIST1H2BM;CHEK2;HIST1H2BK;MDM4
Signaling by VEGF	11/328	0.00146875	0.015233	0.00447368	0.0431687	-1.88736	12.3119	PSMA6;ERBB4;RASGRF2;MAPK1;MAPK14;RAF1;HRAS;EGFR;WASF3;VEGFA;JAK1
DNA Damage/Telomere Stress Induced Senescence	5/59	0.00057029	0.00955634	0.00140128	0.0246579	-1.59176	11.8895	HIRA;HIST1H2BM;HIST1H2BK;HIST1H1A;HIST1H1B
Downstream signaling events of B Cell Receptor (BCR)_	8/192	0.00170526	0.0174369	0.00442429	0.0431687	-1.85328	11.8129	CD86;PSMA6;ERBB4;CUL1;MAPK1;MAP3K7;HRAS;EGFR
HDACs deacetylate histones	5/60	0.000616402	0.00955634	0.00150254	0.0246579	-1.54335	11.4078	NCOR2;HIST1H2BM;HIST1H2BK;RCOR1;PHF21A
Signalling to RAS	9/246	0.00218428	0.0201757	0.00584276	0.0487568	-1.84281	11.2899	PSMA6;ERBB4;RASGRF2;MAPK1;MAPK14;RAF1;HRAS;EGFR;JAK1
VEGFR2 mediated cell proliferation	9/248	0.00230674	0.0209337	0.00614202	0.0499226	-1.84377	11.1952	PSMA6;ERBB4;RASGRF2;MAPK1;RAF1;HRAS;EGFR;VEGFA;JAK1
G2/M Checkpoints	7/150	0.00173583	0.017503	0.004264	0.0429954	-1.71925	10.928	PIAS4;RNF168;MDC1;PSMA6;HIST1H2BM;CHEK2;HIST1H2BK
Neurotransmitter Receptor Binding And Downstream Transmission In The Postsynaptic Cell	7/142	0.00126662	0.0140358	0.00319436	0.0369817	-1.63552	10.9112	GABBR1;RASGRF2;CHRNA9;MAPK1;RAF1;AP2A2;HRAS
Post NMDA receptor activation events	4/35	0.000663447	0.0100346	0.00156235	0.0246579	-1.45229	10.628	RASGRF2;MAPK1;RAF1;HRAS
Cytokine Signaling in Immune system	16/620	0.00217564	0.0201757	0.00786764	0.0614184	-1.72867	10.5975	RANBP2;STAT1;RASGRF2;IL34;CUL1;EGFR;HERC5;PSMA6;ADAM17;ERBB4;CASP3;MAPK1;RAF1;MAP3K7;HRAS;JAK1
Cyclin D associated events in G1	4/38	0.000910546	0.0124728	0.00206352	0.0300344	-1.50606	10.5446	RBL2;CCND1;CUL1;E2F1
G1 Phase_Homo sapiens	4/38	0.000910546	0.0124728	0.00206352	0.0300344	-1.49019	10.4335	RBL2;CCND1;CUL1;E2F1
Signalling to ERKs_Homo sapiens_R-HSA-187687	9/253	0.00263692	0.0211444	0.00694208	0.0553841	-1.73781	10.3194	PSMA6;ERBB4;RASGRF2;MAPK1;MAPK14;RAF1;HRAS;EGFR;JAK1
DNA Double-Strand Break Repair_Homo sapiens_R-HSA-5693532	7/145	0.00142918	0.0150374	0.00356809	0.0386632	-1.55881	10.2112	PIAS4;RNF168;MDC1;HIST1H2BM;RTEL1;CHEK2;HIST1H2BK
Innate Immune System_Homo sapiens_R-HSA-168249	19/807	0.00244404	0.0209763	0.00970895	0.0684339	-1.68853	10.155	CD86;HSP90AB1;DHX9;RASGRF2;CUL1;MAPK14;EGFR;HERC5;PSMA6;POLR3B;CASP10;ERBB4;MAPK1;RAF1;MAP3K7;HRAS;WASF3;JAK1;BCL2L1
Signaling by PDGF_Homo sapiens_R-HSA-186797	11/364	0.00328981	0.0254085	0.00933711	0.0670402	-1.74683	9.98651	CD86;PSMA6;STAT1;ERBB4;RASGRF2;MAPK1;RAF1;HRAS;EGFR;THBS4;JAK1
TRAF6 Mediated Induction of proinflammatory cytokines_Homo sapiens_R-HSA-168180	5/72	0.00141338	0.0150374	0.00317776	0.0369817	-1.44417	9.47631	DHX9;CUL1;MAPK1;MAPK14;MAP3K7
NGF signalling via TRKA from the plasma membrane_Homo sapiens_R-HSA-187037	11/374	0.00403232	0.0294159	0.0112355	0.0748343	-1.69413	9.34043	CD86;PSMA6;ERBB4;RASGRF2;MAPK1;MAPK14;RAF1;AP2A2;HRAS;EGFR;JAK1
Activation of NMDA receptor upon glutamate binding and postsynaptic events_Homo sapiens_R-HSA-442755	4/39	0.00100558	0.0135195	0.00225263	0.0314502	-1.35145	9.32795	RASGRF2;MAPK1;RAF1;HRAS
HDR through Homologous Recombination (HR) or Single Strand Annealing (SSA)_Homo sapiens_R-HSA-5693567	6/112	0.00184126	0.0183117	0.00426243	0.0429954	-1.44338	9.08941	PIAS4;RNF168;MDC1;HIST1H2BM;RTEL1;HIST1H2BK
Signaling by SCF-KIT_Homo sapiens_R-HSA-1433557	10/325	0.00439785	0.0308143	0.0116193	0.0766877	-1.62497	8.81814	CD86;PSMA6;STAT1;ERBB4;RASGRF2;MAPK1;RAF1;HRAS;EGFR;JAK1
Cellular responses to stress_Homo sapiens_R-HSA-2262752	11/367	0.00349995	0.0264684	0.00987828	0.068958	-1.55581	8.79811	RANBP2;HIRA;HIST1H2BM;HSP90AB1;HIST1H2BK;E2F1;MAPK1;MAPK14;HIST1H1A;HIST1H1B;VEGFA
Homology Directed Repair_Homo sapiens_R-HSA-5693538	6/118	0.00239671	0.0209763	0.00542597	0.0474609	-1.38585	8.36176	PIAS4;RNF168;MDC1;HIST1H2BM;RTEL1;HIST1H2BK
Processing of DNA double-strand break ends_Homo sapiens_R-HSA-5693607	5/81	0.00238224	0.0209763	0.00510858	0.0469472	-1.35845	8.20465	PIAS4;RNF168;MDC1;HIST1H2BM;HIST1H2BK
Signaling by the B Cell Receptor (BCR)_Homo sapiens_R-HSA-983705	8/233	0.00554113	0.0361352	0.0130207	0.0823072	-1.48001	7.68946	CD86;PSMA6;ERBB4;CUL1;MAPK1;HRAS;MAP3K7;EGFR
Toll Like Receptor 10 (TLR10) Cascade_Homo sapiens_R-HSA-168142	5/82	0.00251369	0.0209763	0.00536498	0.0474609	-1.26849	7.59321	DHX9;CUL1;MAPK1;MAPK14;MAP3K7
Intrinsic Pathway for Apoptosis_Homo sapiens_R-HSA-109606	4/42	0.00133227	0.0144362	0.00289111	0.0369817	-1.14114	7.55534	CASP7;CASP3;E2F1;BCL2L1
Downstream signal transduction_Homo sapiens_R-HSA-186763	10/341	0.00611971	0.0364173	0.0156916	0.086336	-1.47991	7.54197	CD86;PSMA6;STAT1;ERBB4;RASGRF2;MAPK1;RAF1;HRAS;EGFR;JAK1
MyD88 cascade initiated on plasma membrane_Homo sapiens_R-HSA-975871	5/82	0.00251369	0.0209763	0.00536498	0.0474609	-1.25736	7.52659	DHX9;CUL1;MAPK1;MAPK14;MAP3K7
NOTCH1 Intracellular Domain Regulates Transcription_Homo sapiens_R-HSA-2122947	4/47	0.00203048	0.0193964	0.00421299	0.0429954	-1.21037	7.50366	NCOR2;NOTCH1;CUL1;HES1
Toll Like Receptor 5 (TLR5) Cascade_Homo sapiens_R-HSA-168176	5/82	0.00251369	0.0209763	0.00536498	0.0474609	-1.25029	7.48421	DHX9;CUL1;MAPK1;MAPK14;MAP3K7
Fc epsilon receptor (FCERI) signaling_Homo sapiens_R-HSA-2454202	11/395	0.00602652	0.0361591	0.0161769	0.0869393	-1.46073	7.46666	CD86;PSMA6;ERBB4;RASGRF2;CUL1;MAPK1;RAF1;MAP3K7;HRAS;EGFR;JAK1
SHC1 events in ERBB4 signaling_Homo sapiens_R-HSA-1250347	8/235	0.00582613	0.0361352	0.0136315	0.0823072	-1.43888	7.4036	PSMA6;ERBB4;RASGRF2;MAPK1;RAF1;HRAS;EGFR;JAK1
Receptor-ligand binding initiates the second proteolytic cleavage of Notch receptor_Homo sapiens_R-HSA-156988	3/14	0.000491265	0.00914509	0.00126933	0.0242509	-0.970954	7.39724	ADAM17;NOTCH1;ADAM10
GRB2 events in EGFR signaling_Homo sapiens_R-HSA-179812	8/235	0.00582613	0.0361352	0.0136315	0.0823072	-1.43164	7.36638	PSMA6;ERBB4;RASGRF2;MAPK1;RAF1;HRAS;EGFR;JAK1
TRAF6 mediated induction of NFkB and MAP kinases upon TLR7/8 or 9 activation_Homo sapiens_R-HSA-975138	5/83	0.00265033	0.0211444	0.00563037	0.0478337	-1.23806	7.34551	DHX9;CUL1;MAPK1;MAPK14;MAP3K7
FRS-mediated FGFR1 signaling_Homo sapiens_R-HSA-5654693	8/236	0.00597276	0.0361352	0.0139446	0.0823072	-1.43317	7.33859	PSMA6;ERBB4;RASGRF2;MAPK1;RAF1;HRAS;EGFR;JAK1
MyD88 dependent cascade initiated on endosome_Homo sapiens_R-HSA-975155	5/85	0.00293964	0.0229482	0.00618875	0.0499226	-1.25839	7.33573	DHX9;CUL1;MAPK1;MAPK14;MAP3K7
SOS-mediated signalling_Homo sapiens_R-HSA-112412	8/235	0.00582613	0.0361352	0.0136315	0.0823072	-1.42097	7.31146	PSMA6;ERBB4;RASGRF2;MAPK1;RAF1;HRAS;EGFR;JAK1
FRS-mediated FGFR2 signaling_Homo sapiens_R-HSA-5654700	8/236	0.00597276	0.0361352	0.0139446	0.0823072	-1.42656	7.30477	PSMA6;ERBB4;RASGRF2;MAPK1;RAF1;HRAS;EGFR;JAK1
Toll Like Receptor 7/8 (TLR7/8) Cascade_Homo sapiens_R-HSA-168181	5/85	0.00293964	0.0229482	0.00618875	0.0499226	-1.25056	7.29008	DHX9;CUL1;MAPK1;MAPK14;MAP3K7
SHC1 events in EGFR signaling_Homo sapiens_R-HSA-180336	8/235	0.00582613	0.0361352	0.0136315	0.0823072	-1.41389	7.27501	PSMA6;ERBB4;RASGRF2;MAPK1;RAF1;HRAS;EGFR;JAK1
FRS-mediated FGFR4 signaling_Homo sapiens_R-HSA-5654712	8/236	0.00597276	0.0361352	0.0139446	0.0823072	-1.41576	7.24947	PSMA6;ERBB4;RASGRF2;MAPK1;RAF1;HRAS;EGFR;JAK1
Toll Like Receptor 9 (TLR9) Cascade_Homo sapiens_R-HSA-168138	5/88	0.00341544	0.0261011	0.00709777	0.0560107	-1.27166	7.22233	DHX9;CUL1;MAPK1;MAPK14;MAP3K7
RAF/MAP kinase cascade_Homo sapiens_R-HSA-5673001	8/235	0.00582613	0.0361352	0.0136315	0.0823072	-1.40239	7.21585	PSMA6;ERBB4;RASGRF2;MAPK1;RAF1;HRAS;EGFR;JAK1
FRS-mediated FGFR3 signaling_Homo sapiens_R-HSA-5654706	8/236	0.00597276	0.0361352	0.0139446	0.0823072	-1.40785	7.20896	PSMA6;ERBB4;RASGRF2;MAPK1;RAF1;HRAS;EGFR;JAK1
Nucleotide-binding domain, leucine rich repeat containing receptor (NLR) signaling pathways_Homo sapiens_R-HSA-168643	4/47	0.00203048	0.0193964	0.00421299	0.0429954	-1.15715	7.1737	HSP90AB1;MAPK14;MAP3K7;BCL2L1
Signaling by NOTCH1 HD Domain Mutants in Cancer_Homo sapiens_R-HSA-2691230	3/15	0.000608907	0.00955634	0.00150885	0.0246579	-0.958442	7.09615	ADAM17;NOTCH1;ADAM10
Death Receptor Signalling_Homo sapiens_R-HSA-73887	4/48	0.00219543	0.0201757	0.00451903	0.0431687	-1.15724	7.0839	ADAM17;CASP10;FAS;MAP3K7
ARMS-mediated activation_Homo sapiens_R-HSA-170984	8/239	0.00642952	0.0376438	0.0149157	0.0852663	-1.39844	7.05771	PSMA6;ERBB4;RASGRF2;MAPK1;RAF1;HRAS;EGFR;JAK1
Constitutive Signaling by NOTCH1 HD Domain Mutants_Homo sapiens_R-HSA-2691232	3/15	0.000608907	0.00955634	0.00150885	0.0246579	-0.943826	6.98794	ADAM17;NOTCH1;ADAM10
Frs2-mediated activation_Homo sapiens_R-HSA-170968	8/240	0.00658752	0.0382603	0.0152501	0.086336	-1.38804	6.97156	PSMA6;ERBB4;RASGRF2;MAPK1;RAF1;HRAS;EGFR;JAK1
Oxidative Stress Induced Senescence_Homo sapiens_R-HSA-2559580	5/91	0.00394423	0.0294159	0.00809635	0.0617912	-1.25765	6.96171	HIST1H2BM;HIST1H2BK;E2F1;MAPK1;MAPK14
Signalling to p38 via RIT and RIN_Homo sapiens_R-HSA-187706	8/239	0.00642952	0.0376438	0.0149157	0.0852663	-1.37229	6.92577	PSMA6;ERBB4;RASGRF2;MAPK1;RAF1;HRAS;EGFR;JAK1
MAPK1/MAPK3 signaling_Homo sapiens_R-HSA-5684996	8/241	0.00674844	0.0382763	0.01559	0.086336	-1.37696	6.88264	PSMA6;ERBB4;RASGRF2;MAPK1;RAF1;HRAS;EGFR;JAK1
Prolonged ERK activation events_Homo sapiens_R-HSA-169893	8/242	0.00691232	0.0389019	0.0159353	0.086336	-1.36741	6.80212	PSMA6;ERBB4;RASGRF2;MAPK1;RAF1;HRAS;EGFR;JAK1
Signaling by Leptin_Homo sapiens_R-HSA-2586552	8/243	0.00707919	0.0394894	0.0162862	0.0869393	-1.35198	6.69309	PSMA6;ERBB4;RASGRF2;MAPK1;RAF1;HRAS;EGFR;JAK1
Interleukin receptor SHC signaling_Homo sapiens_R-HSA-912526	8/245	0.00742206	0.0405144	0.0170046	0.0888155	-1.3213	6.47873	PSMA6;ERBB4;RASGRF2;MAPK1;RAF1;HRAS;EGFR;JAK1
Toll Like Receptor 3 (TLR3) Cascade_Homo sapiens_R-HSA-168164	5/97	0.00517334	0.0344573	0.0103789	0.0697691	-1.2291	6.4703	DHX9;CUL1;MAPK1;MAPK14;MAP3K7
MyD88-independent TLR3/TLR4 cascade_Homo sapiens_R-HSA-166166	5/97	0.00517334	0.0344573	0.0103789	0.0697691	-1.22109	6.4281	DHX9;CUL1;MAPK1;MAPK14;MAP3K7
TRIF-mediated TLR3/TLR4 signaling_Homo sapiens_R-HSA-937061	5/97	0.00517334	0.0344573	0.0103789	0.0697691	-1.21243	6.38253	DHX9;CUL1;MAPK1;MAPK14;MAP3K7
Toll Like Receptor TLR1:TLR2 Cascade_Homo sapiens_R-HSA-168179	5/92	0.00413281	0.0294159	0.00844985	0.0617912	-1.15062	6.31554	DHX9;CUL1;MAPK1;MAPK14;MAP3K7
Signaling by Wnt_Homo sapiens_R-HSA-195721	9/295	0.0071255	0.0394894	0.0172019	0.0892042	-1.27368	6.29719	PSMA6;HIST1H2BM;CTBP2;TNKS2;HIST1H2BK;CUL1;AP2A2;MAP3K7;WNT2
NRIF signals cell death from the nucleus_Homo sapiens_R-HSA-205043	3/15	0.000608907	0.00955634	0.00150885	0.0246579	-0.850468	6.29674	APH1A;NCSTN;APH1B
Toll Like Receptor TLR6:TLR2 Cascade_Homo sapiens_R-HSA-168188	5/92	0.00413281	0.0294159	0.00844985	0.0617912	-1.13968	6.25549	DHX9;CUL1;MAPK1;MAPK14;MAP3K7
MyD88:Mal cascade initiated on plasma membrane_Homo sapiens_R-HSA-166058	5/92	0.00413281	0.0294159	0.00844985	0.0617912	-1.1342	6.22539	DHX9;CUL1;MAPK1;MAPK14;MAP3K7
Toll Like Receptor 2 (TLR2) Cascade_Homo sapiens_R-HSA-181438	5/92	0.00413281	0.0294159	0.00844985	0.0617912	-1.12255	6.16146	DHX9;CUL1;MAPK1;MAPK14;MAP3K7
Interleukin-2 signaling_Homo sapiens_R-HSA-451927	8/252	0.00872138	0.045882	0.0197002	0.0968285	-1.27377	6.0402	PSMA6;ERBB4;RASGRF2;MAPK1;RAF1;HRAS;EGFR;JAK1
Gene Expression_Homo sapiens_R-HSA-74160	30/1631	0.00668676	0.0382763	0.0321581	0.134177	-1.14286	5.72303	HIST1H2BM;MDC1;GTF3C3;AARS2;NOTCH1;DHX9;HIST1H2BK;U2AF1;SMG7;GTF2E2;MED12;CASP10;CHEK2;TWISTNB;E2F1;RANBP2;ZNF184;TDRD6;MAPK14;RUNX2;NCOR2;RBL2;PRPF4;PSMA6;POLR3B;FAS;ZNF337;MDM4;INTS7;ZNF479
SHC1 events in ERBB2 signaling_Homo sapiens_R-HSA-1250196	3/18	0.00106467	0.0140358	0.00239055	0.032746	-0.834108	5.70954	ERBB4;HRAS;EGFR
Signaling by Insulin receptor_Homo sapiens_R-HSA-74752	9/311	0.00987704	0.0494533	0.0231438	0.109375	-1.22125	5.63917	PSMA6;ERBB4;RASGRF2;MAPK1;ATP6V0A4;RAF1;HRAS;EGFR;JAK1
Apoptosis induced DNA fragmentation_Homo sapiens_R-HSA-140342	3/13	0.000389276	0.00743722	0.00105527	0.0207062	-0.714493	5.60964	CASP3;HIST1H1A;HIST1H1B
GRB2 events in ERBB2 signaling_Homo sapiens_R-HSA-1963640	3/16	0.000743113	0.0110102	0.0017749	0.0274166	-0.775035	5.58387	ERBB4;HRAS;EGFR
Interleukin-3, 5 and GM-CSF signaling_Homo sapiens_R-HSA-512988	8/261	0.0106335	0.0521611	0.0235991	0.110535	-1.21096	5.50229	PSMA6;ERBB4;RASGRF2;MAPK1;RAF1;HRAS;EGFR;JAK1
Neuronal System_Homo sapiens_R-HSA-112316	9/301	0.00807787	0.0431216	0.0192808	0.0958759	-1.1251	5.42144	GABBR1;RASGRF2;CHRNA9;KCNA4;MAPK1;RAF1;AP2A2;HRAS;PTPRF
MAP kinase activation in TLR cascade_Homo sapiens_R-HSA-450294	4/60	0.00494569	0.0338733	0.00941887	0.0670402	-1.01454	5.38646	CUL1;MAPK1;MAPK14;MAP3K7
Gastrin-CREB signalling pathway via PKC and MAPK_Homo sapiens_R-HSA-881907	11/432	0.0113512	0.0538628	0.0286414	0.12679	-1.18239	5.29525	PSMA6;ERBB4;RASGRF2;P2RY1;HTR2C;MAPK1;RAF1;HRAS;EGFR;HCRTR2;JAK1
Activation of DNA fragmentation factor_Homo sapiens_R-HSA-211227	3/13	0.000389276	0.00743722	0.00105527	0.0207062	-0.673516	5.28792	CASP3;HIST1H1A;HIST1H1B
Formation of Senescence-Associated Heterochromatin Foci (SAHF)_Homo sapiens_R-HSA-2559584	3/17	0.000894756	0.0124728	0.00206848	0.0300344	-0.73136	5.13339	HIRA;HIST1H1A;HIST1H1B
NCAM signaling for neurite out-growth_Homo sapiens_R-HSA-375165	8/266	0.0118215	0.0553705	0.0259862	0.116457	-1.1357	5.04005	PSMA6;ERBB4;RASGRF2;MAPK1;RAF1;HRAS;EGFR;JAK1
Downstream signaling of activated FGFR4_Homo sapiens_R-HSA-5654716	9/329	0.0138571	0.0617195	0.0314496	0.13345	-1.08444	4.64028	CD86;PSMA6;ERBB4;RASGRF2;MAPK1;RAF1;HRAS;EGFR;JAK1
Downstream signaling of activated FGFR2_Homo sapiens_R-HSA-5654696	9/329	0.0138571	0.0617195	0.0314496	0.13345	-1.0744	4.59732	CD86;PSMA6;ERBB4;RASGRF2;MAPK1;RAF1;HRAS;EGFR;JAK1
Downstream signaling of activated FGFR3_Homo sapiens_R-HSA-5654708	9/329	0.0138571	0.0617195	0.0314496	0.13345	-1.06607	4.56167	CD86;PSMA6;ERBB4;RASGRF2;MAPK1;RAF1;HRAS;EGFR;JAK1
Downstream signaling of activated FGFR1_Homo sapiens_R-HSA-5654687	9/332	0.0146216	0.0639476	0.0330135	0.136181	-1.0643	4.49694	CD86;PSMA6;ERBB4;RASGRF2;MAPK1;RAF1;HRAS;EGFR;JAK1
Immune System_Homo sapiens_R-HSA-168256	28/1547	0.0107187	0.0521611	0.0460313	0.163382	-0.986738	4.47561	CD86;HSP90AB1;DHX9;RASGRF2;CUL1;AP2A2;EGFR;HERC5;CASP10;ERBB4;CASP3;MAPK1;ATP6V0A4;MAP3K7;HRAS;WASF3;JAK1;SEC31A;RANBP2;DTX3L;STAT1;IL34;MAPK14;PSMA6;ADAM17;POLR3B;RAF1;BCL2L1
Signaling by FGFR4_Homo sapiens_R-HSA-5654743	9/332	0.0146216	0.0639476	0.0330135	0.136181	-1.05746	4.46803	CD86;PSMA6;ERBB4;RASGRF2;MAPK1;RAF1;HRAS;EGFR;JAK1
Signaling by FGFR3_Homo sapiens_R-HSA-5654741	9/333	0.0148832	0.0643169	0.0335466	0.137394	-1.05127	4.42323	CD86;PSMA6;ERBB4;RASGRF2;MAPK1;RAF1;HRAS;EGFR;JAK1
Degradation of the extracellular matrix_Homo sapiens_R-HSA-1474228	5/106	0.00749203	0.0405911	0.0145751	0.0852663	-0.875988	4.28701	PRSS1;NCSTN;ADAM17;CASP3;ADAM10
Transmission across Chemical Synapses_Homo sapiens_R-HSA-112315	7/211	0.0110285	0.0526758	0.0232008	0.109375	-0.945228	4.2604	GABBR1;RASGRF2;CHRNA9;MAPK1;RAF1;AP2A2;HRAS
Signaling by FGFR1_Homo sapiens_R-HSA-5654736	9/336	0.0156889	0.0657666	0.0351819	0.140396	-1.01284	4.20814	CD86;PSMA6;ERBB4;RASGRF2;MAPK1;RAF1;HRAS;EGFR;JAK1
Activated TLR4 signalling_Homo sapiens_R-HSA-166054	5/112	0.00938922	0.0473373	0.0179299	0.091619	-0.868795	4.0557	DHX9;CUL1;MAPK1;MAPK14;MAP3K7
MAPK family signaling cascades_Homo sapiens_R-HSA-5683057	8/284	0.0169156	0.0693826	0.0359755	0.141179	-0.954101	3.89227	PSMA6;ERBB4;RASGRF2;MAPK1;RAF1;HRAS;EGFR;JAK1
IRS-mediated signalling_Homo sapiens_R-HSA-112399	8/284	0.0169156	0.0693826	0.0359755	0.141179	-0.939688	3.83348	PSMA6;ERBB4;RASGRF2;MAPK1;RAF1;HRAS;EGFR;JAK1
DAP12 signaling_Homo sapiens_R-HSA-2424491	9/344	0.0179938	0.0719457	0.0398109	0.148983	-0.940295	3.77785	CD86;PSMA6;ERBB4;RASGRF2;MAPK1;RAF1;HRAS;EGFR;JAK1
Signaling by PTK6_Homo sapiens_R-HSA-8848021	4/67	0.00730687	0.0401878	0.0134436	0.0823072	-0.754673	3.71219	CCND1;ERBB4;HRAS;EGFR
Insulin receptor signalling cascade_Homo sapiens_R-HSA-74751	8/287	0.0178978	0.0719457	0.0378626	0.14544	-0.908879	3.65649	PSMA6;ERBB4;RASGRF2;MAPK1;RAF1;HRAS;EGFR;JAK1
IGF1R signaling cascade_Homo sapiens_R-HSA-2428924	8/288	0.0182342	0.0719457	0.0385062	0.145601	-0.911243	3.64903	PSMA6;ERBB4;RASGRF2;MAPK1;RAF1;HRAS;EGFR;JAK1
IRS-related events triggered by IGF1R_Homo sapiens_R-HSA-2428928	8/288	0.0182342	0.0719457	0.0385062	0.145601	-0.901908	3.61165	PSMA6;ERBB4;RASGRF2;MAPK1;RAF1;HRAS;EGFR;JAK1
Signaling by Type 1 Insulin-like Growth Factor 1 Receptor (IGF1R)_Homo sapiens_R-HSA-2404192	8/288	0.0182342	0.0719457	0.0385062	0.145601	-0.892413	3.57363	PSMA6;ERBB4;RASGRF2;MAPK1;RAF1;HRAS;EGFR;JAK1
C-type lectin receptors (CLRs)_Homo sapiens_R-HSA-5621481	5/123	0.0136812	0.0617195	0.0253325	0.114232	-0.832313	3.57206	PSMA6;CUL1;RAF1;MAP3K7;HRAS
FCERI mediated MAPK activation_Homo sapiens_R-HSA-2871796	8/289	0.018575	0.0728944	0.0391571	0.147296	-0.87333	3.48104	PSMA6;ERBB4;RASGRF2;MAPK1;RAF1;HRAS;EGFR;JAK1
Cell Cycle, Mitotic_Homo sapiens_R-HSA-69278	11/462	0.0178521	0.0719457	0.0429659	0.15519	-0.864555	3.48038	RANBP2;RBL2;PSMA6;HIST1H2BM;HSP90AB1;CCND1;HIST1H2BK;CUL1;E2F1;CEP72;MAPK1
Chromatin organization_Homo sapiens_R-HSA-4839726	7/226	0.0155813	0.0657666	0.0318	0.13345	-0.817948	3.40404	NCOR2;HIST1H2BM;KDM2A;CCND1;HIST1H2BK;RCOR1;PHF21A
Toll Like Receptor 4 (TLR4) Cascade_Homo sapiens_R-HSA-166016	5/122	0.013245	0.060477	0.0245899	0.112234	-0.784725	3.39326	DHX9;CUL1;MAPK1;MAPK14;MAP3K7
ISG15 antiviral mechanism_Homo sapiens_R-HSA-1169408	4/72	0.009384	0.0473373	0.0169001	0.0888155	-0.723267	3.37675	HERC5;RANBP2;STAT1;JAK1
Chromatin modifying enzymes_Homo sapiens_R-HSA-3247509	7/226	0.0155813	0.0657666	0.0318	0.13345	-0.809901	3.37055	NCOR2;HIST1H2BM;KDM2A;CCND1;HIST1H2BK;RCOR1;PHF21A
Antiviral mechanism by IFN-stimulated genes_Homo sapiens_R-HSA-1169410	4/72	0.009384	0.0473373	0.0169001	0.0888155	-0.714291	3.33485	HERC5;RANBP2;STAT1;JAK1
DNA Repair_Homo sapiens_R-HSA-73894	8/285	0.0172386	0.0703101	0.0365972	0.142083	-0.809719	3.28795	PIAS4;RNF168;MDC1;DCLRE1A;HIST1H2BM;RTEL1;CHEK2;HIST1H2BK
RNA Polymerase I, RNA Polymerase III, and Mitochondrial Transcription_Homo sapiens_R-HSA-504046	5/116	0.0108235	0.0521611	0.0204294	0.0982234	-0.725697	3.28453	HIST1H2BM;GTF3C3;POLR3B;TWISTNB;HIST1H2BK
Signaling by FGFR2_Homo sapiens_R-HSA-5654738	9/361	0.0236966	0.0871095	0.0509914	0.171388	-0.815656	3.05253	CD86;PSMA6;ERBB4;RASGRF2;MAPK1;RAF1;HRAS;EGFR;JAK1
Growth hormone receptor signaling_Homo sapiens_R-HSA-982772	3/24	0.00251053	0.0209763	0.00496837	0.046244	-0.503404	3.01401	ADAM17;STAT1;MAPK1
DAP12 interactions_Homo sapiens_R-HSA-2172127	9/359	0.0229661	0.0863907	0.0495786	0.169783	-0.796098	3.00426	CD86;PSMA6;ERBB4;RASGRF2;MAPK1;RAF1;HRAS;EGFR;JAK1
Signaling by FGFR_Homo sapiens_R-HSA-190236	9/366	0.0255952	0.0924482	0.0546394	0.176303	-0.750066	2.74925	CD86;PSMA6;ERBB4;RASGRF2;MAPK1;RAF1;HRAS;EGFR;JAK1
SUMOylation of DNA damage response and repair proteins_Homo sapiens_R-HSA-3108214	4/75	0.0107973	0.0521611	0.0192178	0.0958759	-0.58775	2.6616	RANBP2;PIAS4;RNF168;MDC1
Signaling by NOTCH1 t(7;9)(NOTCH1:M1580_K2555) Translocation Mutant_Homo sapiens_R-HSA-2660825	3/7	5.01261e-05	0.00150885	0.000239372	0.00643646	-0.251267	2.48779	ADAM17;NOTCH1;ADAM10
Mitotic G1-G1/S phases_Homo sapiens_R-HSA-453279	5/136	0.0202551	0.0769905	0.036314	0.141742	-0.567897	2.21443	RBL2;PSMA6;CCND1;E2F1;CUL1
Toll-Like Receptors Cascades_Homo sapiens_R-HSA-168898	5/140	0.0226306	0.085572	0.0402016	0.149674	-0.566932	2.14779	DHX9;CUL1;MAPK1;MAPK14;MAP3K7
PI5P, PP2A and IER3 Regulate PI3K/AKT Signaling_Homo sapiens_R-HSA-6811558	4/83	0.0152153	0.0653629	0.026326	0.117256	-0.500896	2.09648	CD86;ERBB4;MAPK1;EGFR
Platelet activation, signaling and aggregation_Homo sapiens_R-HSA-76002	7/253	0.0268919	0.096651	0.0522135	0.174687	-0.542026	1.95993	P2RY1;MAPK1;MAPK14;RAF1;VEGFA;F5;JAK1
Constitutive Signaling by NOTCH1 t(7;9)(NOTCH1:M1580_K2555) Translocation Mutant_Homo sapiens_R-HSA-2660826	3/7	5.01261e-05	0.00150885	0.000239372	0.00643646	-0.167118	1.65463	ADAM17;NOTCH1;ADAM10
Negative regulation of MAPK pathway_Homo sapiens_R-HSA-5675221	3/40	0.0107174	0.0521611	0.0180462	0.091619	-0.334703	1.51817	MAPK1;RAF1;HRAS
Negative regulation of the PI3K/AKT network_Homo sapiens_R-HSA-199418	4/90	0.0198975	0.0760294	0.0336861	0.137394	-0.379432	1.4863	CD86;ERBB4;MAPK1;EGFR
MAP2K and MAPK activation_Homo sapiens_R-HSA-5674135	3/38	0.009305	0.0473373	0.0158814	0.086336	-0.291458	1.36321	MAPK1;RAF1;HRAS
Gene Silencing by RNA_Homo sapiens_R-HSA-211000	4/101	0.0288821	0.100327	0.047452	0.163382	-0.35941	1.27394	RANBP2;HIST1H2BM;HIST1H2BK;TDRD6
Generic Transcription Pathway_Homo sapiens_R-HSA-212436	15/812	0.047265	0.1454	0.115308	0.277535	-0.348774	1.06445	MDC1;NOTCH1;ZNF184;MAPK14;RUNX2;MED12;NCOR2;RBL2;CASP10;CHEK2;E2F1;FAS;MDM4;ZNF337;ZNF479
SUMO E3 ligases SUMOylate target proteins_Homo sapiens_R-HSA-3108232	4/96	0.0245465	0.0891039	0.0408598	0.151348	-0.286811	1.06326	RANBP2;PIAS4;RNF168;MDC1
Transcriptional Regulation by TP53_Homo sapiens_R-HSA-3700989	8/348	0.047662	0.146002	0.0913146	0.241071	-0.335223	1.02029	RBL2;MDC1;CASP10;CHEK2;E2F1;FAS;MDM4;MAPK14
Mitotic Prophase_Homo sapiens_R-HSA-68875	4/107	0.0346487	0.115921	0.0560975	0.180207	-0.260175	0.874836	RANBP2;HIST1H2BM;HIST1H2BK;MAPK1
SUMOylation_Homo sapiens_R-HSA-2990846	4/101	0.0288821	0.100327	0.047452	0.163382	-0.23234	0.823535	PIAS4;RNF168;RANBP2;MDC1
Signaling by ERBB2_Homo sapiens_R-HSA-1227986	3/45	0.0147649	0.0641874	0.0241426	0.112234	-0.156822	0.661085	ERBB4;HRAS;EGFR
Mitotic G2-G2/M phases_Homo sapiens_R-HSA-453274	5/175	0.0511614	0.148611	0.0847458	0.233346	-0.220639	0.655909	PSMA6;HSP90AB1;E2F1;CUL1;CEP72
G1/S Transition_Homo sapiens_R-HSA-69206	4/112	0.039929	0.126903	0.0639083	0.200244	-0.200351	0.645261	PSMA6;CCND1;E2F1;CUL1
Hemostasis_Homo sapiens_R-HSA-109582	11/552	0.0536698	0.153403	0.11341	0.276295	-0.118626	0.346968	P2RY1;MAPK1;MAPK14;KIF20B;RAF1;HRAS;PHF21A;RCOR1;F5;JAK1;VEGFA
Signaling by Rho GTPases_Homo sapiens_R-HSA-194315	8/367	0.0612166	0.165833	0.114038	0.276895	-0.0585084	0.163434	RANBP2;HIST1H2BM;RASGRF2;HIST1H2BK;MAPK1;NF2;NGEF;WASF3
PI-3K cascade:FGFR1_Homo sapiens_R-HSA-5654689	4/122	0.0517887	0.148611	0.0811449	0.230122	-0.0308161	0.0912335	CD86;ERBB4;MAPK1;EGFR
PIP3 activates AKT signaling_Homo sapiens_R-HSA-1257604	4/122	0.0517887	0.148611	0.0811449	0.230122	-0.0228837	0.0677489	CD86;ERBB4;MAPK1;EGFR
GAB1 signalosome_Homo sapiens_R-HSA-180292	4/125	0.055683	0.156859	0.0867239	0.233346	-0.0207704	0.0599866	CD86;ERBB4;MAPK1;EGFR
PI3K events in ERBB4 signaling_Homo sapiens_R-HSA-1250342	4/122	0.0517887	0.148611	0.0811449	0.230122	-0.0130663	0.038684	CD86;ERBB4;MAPK1;EGFR
PI-3K cascade:FGFR2_Homo sapiens_R-HSA-5654695	4/122	0.0517887	0.148611	0.0811449	0.230122	-0.00482809	0.014294	CD86;ERBB4;MAPK1;EGFR
PI3K/AKT activation_Homo sapiens_R-HSA-198203	4/125	0.055683	0.156859	0.0867239	0.233346	-6.29344e-05	0.00018176	CD86;ERBB4;MAPK1;EGFR
PI-3K cascade:FGFR4_Homo sapiens_R-HSA-5654720	4/122	0.0517887	0.148611	0.0811449	0.230122	0.00350177	-0.0103673	CD86;ERBB4;MAPK1;EGFR
PI-3K cascade:FGFR3_Homo sapiens_R-HSA-5654710	4/122	0.0517887	0.148611	0.0811449	0.230122	0.0133998	-0.0396713	CD86;ERBB4;MAPK1;EGFR
Stabilization of p53_Homo sapiens_R-HSA-69541	3/54	0.0239526	0.0873849	0.0375771	0.145112	0.0260688	-0.0972802	PSMA6;CHEK2;MDM4
RHO GTPase Effectors_Homo sapiens_R-HSA-195258	6/255	0.0736287	0.189555	0.123597	0.287601	0.0404077	-0.105412	RANBP2;HIST1H2BM;HIST1H2BK;MAPK1;NF2;WASF3
Pre-NOTCH Transcription and Translation_Homo sapiens_R-HSA-1912408	3/41	0.0114675	0.0540609	0.0191871	0.0958759	0.0283705	-0.126766	NOTCH1;CCND1;E2F1
Metabolism of carbohydrates_Homo sapiens_R-HSA-71387	1/282	0.96202	0.96202	0.97663	0.977977	3.65209	-0.14141	RANBP2
Apoptotic cleavage of cellular proteins_Homo sapiens_R-HSA-111465	3/37	0.00864228	0.0457978	0.0148573	0.0852663	0.0311086	-0.1478	CASP7;SATB1;CASP3
Metabolism_Homo sapiens_R-HSA-1430728	15/1908	0.957893	0.959214	0.993798	0.993798	3.74941	-0.161296	RANBP2;OLAH;PRSS1;PANK2;RTEL1;HSD17B7;MED12;NCOR2;PSMA6;PLCZ1;IYD;GSTA1;NDUFAF2;NDUFV1;HIBCH
Olfactory Signaling Pathway_Homo sapiens_R-HSA-381753	2/418	0.954142	0.956778	0.97534	0.977977	3.49963	-0.164282	OR5H1;OR2J2
Metabolism of lipids and lipoproteins_Homo sapiens_R-HSA-556833	4/659	0.946394	0.950321	0.976565	0.977977	3.53759	-0.194909	NCOR2;MED12;OLAH;HSD17B7
Activation of NF-kappaB in B cells_Homo sapiens_R-HSA-1169091	3/66	0.0400288	0.126903	0.0602579	0.191036	0.0644217	-0.207319	PSMA6;CUL1;MAP3K7
G alpha (i) signalling events_Homo sapiens_R-HSA-418594	1/240	0.937999	0.943195	0.958878	0.964191	3.67545	-0.235254	GABBR1
p53-Dependent G1 DNA Damage Response_Homo sapiens_R-HSA-69563	3/63	0.0356044	0.116963	0.0540955	0.175327	0.106782	-0.356148	PSMA6;CHEK2;MDM4
Biological oxidations_Homo sapiens_R-HSA-211859	1/199	0.90006	0.906301	0.928795	0.935236	3.55936	-0.37478	GSTA1
p53-Dependent G1/S DNA damage checkpoint_Homo sapiens_R-HSA-69580	3/63	0.0356044	0.116963	0.0540955	0.175327	0.116359	-0.388091	PSMA6;CHEK2;MDM4
Peptide ligand-binding receptors_Homo sapiens_R-HSA-375276	1/193	0.892836	0.900277	0.922854	0.930544	3.47398	-0.393783	HCRTR2
SCF(Skp2)-mediated degradation of p27/p21_Homo sapiens_R-HSA-187577	3/59	0.0301233	0.10414	0.046383	0.163382	0.114197	-0.399972	PSMA6;CCND1;CUL1
Cyclin A:Cdk2-associated events at S phase entry_Homo sapiens_R-HSA-69656	3/69	0.0447179	0.139336	0.0667347	0.206168	0.143926	-0.447233	PSMA6;CCND1;CUL1
G1/S DNA Damage Checkpoints_Homo sapiens_R-HSA-69615	3/65	0.0385243	0.12321	0.0581684	0.18522	0.146205	-0.476111	PSMA6;CHEK2;MDM4
Cyclin E associated events during G1/S transition_Homo sapiens_R-HSA-69202	3/68	0.0431257	0.134954	0.0645414	0.200244	0.152821	-0.480415	PSMA6;CCND1;CUL1
B-WICH complex positively regulates rRNA expression_Homo sapiens_R-HSA-5250924	3/58	0.0288284	0.100327	0.0445467	0.159315	0.166463	-0.590343	HIST1H2BM;TWISTNB;HIST1H2BK
Constitutive Signaling by Aberrant PI3K in Cancer_Homo sapiens_R-HSA-2219530	3/61	0.0328037	0.110723	0.0501662	0.170989	0.173994	-0.594576	CD86;ERBB4;EGFR
RNA Polymerase I Chain Elongation_Homo sapiens_R-HSA-73777	3/57	0.0275638	0.0976162	0.0427478	0.155175	0.176218	-0.632842	HIST1H2BM;TWISTNB;HIST1H2BK
Pre-NOTCH Expression and Processing_Homo sapiens_R-HSA-1912422	3/57	0.0275638	0.0976162	0.0427478	0.155175	0.191956	-0.689361	NOTCH1;CCND1;E2F1
Meiotic synapsis_Homo sapiens_R-HSA-1221632	3/57	0.0275638	0.0976162	0.0427478	0.155175	0.202597	-0.727576	HIST1H2BM;SYCP1;HIST1H2BK
Transcriptional regulation by small RNAs_Homo sapiens_R-HSA-5578749	3/72	0.0496675	0.148611	0.0735166	0.22055	0.244832	-0.735085	RANBP2;HIST1H2BM;HIST1H2BK
Influenza Infection_Homo sapiens_R-HSA-168254	1/147	0.817153	0.825109	0.857656	0.867212	3.70374	-0.747893	RANBP2
GPCR downstream signaling_Homo sapiens_R-HSA-388396	9/983	0.798202	0.807096	0.90896	0.917809	3.45484	-0.778698	GABBR1;OR5H1;RASGRF2;P2RY1;OR2J2;HTR2C;NGEF;HCRTR2;JAK1
Influenza Life Cycle_Homo sapiens_R-HSA-168255	1/136	0.792272	0.802217	0.835278	0.845763	3.73125	-0.868824	RANBP2
COPII (Coat Protein 2) Mediated Vesicle Transport_Homo sapiens_R-HSA-204005	3/68	0.0431257	0.134954	0.0645414	0.200244	0.282558	-0.888259	TMED10;F5;SEC31A
Adaptive Immune System_Homo sapiens_R-HSA-1280218	13/762	0.0996856	0.229025	0.204318	0.361792	0.389769	-0.898703	CD86;DTX3L;CUL1;AP2A2;EGFR;HERC5;PSMA6;ERBB4;MAPK1;RAF1;MAP3K7;HRAS;SEC31A
Cell-Cell communication_Homo sapiens_R-HSA-1500931	1/131	0.779874	0.790766	0.823986	0.835494	3.73417	-0.928398	MAPK14
Degradation of beta-catenin by the destruction complex_Homo sapiens_R-HSA-195253	3/82	0.0679778	0.176889	0.0981936	0.256499	0.355442	-0.955632	PSMA6;CTBP2;CUL1
NoRC negatively regulates rRNA expression_Homo sapiens_R-HSA-427413	3/73	0.0513743	0.148611	0.0758433	0.222924	0.322296	-0.956772	HIST1H2BM;TWISTNB;HIST1H2BK
Influenza Viral RNA Transcription and Replication_Homo sapiens_R-HSA-168273	1/128	0.772085	0.783963	0.816845	0.830573	3.74264	-0.968073	RANBP2
Positive epigenetic regulation of rRNA expression_Homo sapiens_R-HSA-5250913	3/73	0.0513743	0.148611	0.0758433	0.222924	0.328003	-0.973715	HIST1H2BM;TWISTNB;HIST1H2BK
Metabolism of amino acids and derivatives_Homo sapiens_R-HSA-71291	3/335	0.740959	0.753412	0.820553	0.833177	3.54425	-1.0626	PSMA6;IYD;HIBCH
Class A/1 (Rhodopsin-like receptors)_Homo sapiens_R-HSA-373076	3/323	0.718277	0.73343	0.801037	0.815642	3.37793	-1.11776	P2RY1;HTR2C;HCRTR2
PPARA activates gene expression_Homo sapiens_R-HSA-1989781	1/113	0.728826	0.743156	0.776599	0.792983	3.73532	-1.18156	MED12
RHO GTPases Activate Formins_Homo sapiens_R-HSA-5663220	1/114	0.731948	0.745294	0.779536	0.794864	3.86541	-1.20619	RANBP2
Senescence-Associated Secretory Phenotype (SASP)_Homo sapiens_R-HSA-2559582	3/77	0.0584814	0.160217	0.0854702	0.233346	0.427624	-1.21405	HIST1H2BM;HIST1H2BK;MAPK1
Negative epigenetic regulation of rRNA expression_Homo sapiens_R-HSA-5250941	3/76	0.0566631	0.157615	0.0830163	0.231807	0.445889	-1.27998	HIST1H2BM;TWISTNB;HIST1H2BK
RNA Polymerase I Promoter Clearance_Homo sapiens_R-HSA-73854	3/76	0.0566631	0.157615	0.0830163	0.231807	0.449545	-1.29048	HIST1H2BM;TWISTNB;HIST1H2BK
CLEC7A (Dectin-1) signaling_Homo sapiens_R-HSA-5607764	3/99	0.104944	0.237918	0.146487	0.309155	0.584835	-1.31841	PSMA6;CUL1;MAP3K7
Mitotic Prometaphase_Homo sapiens_R-HSA-68877	1/107	0.709315	0.725299	0.758148	0.775233	3.86643	-1.32795	RANBP2
RNA Polymerase I Transcription_Homo sapiens_R-HSA-73864	3/79	0.0621997	0.167248	0.0904701	0.239713	0.481665	-1.33778	HIST1H2BM;TWISTNB;HIST1H2BK
Role of LAT2/NTAL/LAB on calcium mobilization_Homo sapiens_R-HSA-2730905	4/162	0.115803	0.24634	0.169188	0.326677	0.622676	-1.34241	CD86;ERBB4;MAPK1;EGFR
Nonsense-Mediated Decay (NMD)_Homo sapiens_R-HSA-927802	1/106	0.70593	0.722856	0.754929	0.77303	3.87812	-1.35051	SMG7
Nonsense Mediated Decay (NMD) enhanced by the Exon Junction Complex (EJC)_Homo sapiens_R-HSA-975957	1/106	0.70593	0.722856	0.754929	0.77303	3.88458	-1.35276	SMG7
Activation of HOX genes during differentiation_Homo sapiens_R-HSA-5619507	3/89	0.0823616	0.202693	0.117199	0.278972	0.546794	-1.36514	HIST1H2BM;HIST1H2BK;HOXA1
Activation of anterior HOX genes in hindbrain development during early embryogenesis_Homo sapiens_R-HSA-5617472	3/89	0.0823616	0.202693	0.117199	0.278972	0.555117	-1.38593	HIST1H2BM;HIST1H2BK;HOXA1
Meiosis_Homo sapiens_R-HSA-1500620	3/85	0.0739909	0.189814	0.106175	0.270768	0.549063	-1.42966	HIST1H2BM;SYCP1;HIST1H2BK
RIG-I/MDA5 mediated induction of IFN-alpha/beta pathways_Homo sapiens_R-HSA-168928	3/79	0.0621997	0.167248	0.0904701	0.239713	0.516191	-1.43367	HERC5;DHX9;CASP10
Downstream TCR signaling_Homo sapiens_R-HSA-202424	3/99	0.104944	0.237918	0.146487	0.309155	0.643229	-1.45005	PSMA6;CUL1;MAP3K7
Cell surface interactions at the vascular wall_Homo sapiens_R-HSA-202733	1/101	0.688407	0.707908	0.738186	0.759098	3.88571	-1.45083	HRAS
tRNA processing_Homo sapiens_R-HSA-72306	1/103	0.695537	0.714229	0.745015	0.765037	3.99908	-1.45195	RANBP2
PI3K/AKT Signaling in Cancer_Homo sapiens_R-HSA-2219528	3/86	0.0760463	0.1944	0.108891	0.271878	0.575957	-1.4839	CD86;ERBB4;EGFR
Transport of inorganic cations/anions and amino acids/oligopeptides_Homo sapiens_R-HSA-425393	1/99	0.68111	0.703394	0.731176	0.755098	3.91543	-1.50365	SLC4A3
Transport of glucose and other sugars, bile salts and organic acids, metal ions and amine compounds_Homo sapiens_R-HSA-425366	1/101	0.688407	0.707908	0.738186	0.759098	4.07237	-1.52052	SLC6A9
Phase II conjugation_Homo sapiens_R-HSA-156580	1/100	0.684779	0.706179	0.734704	0.757663	4.01577	-1.52061	GSTA1
Cellular response to heat stress_Homo sapiens_R-HSA-3371556	3/96	0.097932	0.226957	0.137458	0.305183	0.655423	-1.52286	RANBP2;HSP90AB1;MAPK1
Resolution of Sister Chromatid Cohesion_Homo sapiens_R-HSA-2500257	1/99	0.68111	0.703394	0.731176	0.755098	3.98684	-1.53108	RANBP2
Visual phototransduction_Homo sapiens_R-HSA-2187338	1/97	0.673643	0.697667	0.723979	0.749799	3.95648	-1.56303	CNGB1
Anchoring of the basal body to the plasma membrane_Homo sapiens_R-HSA-5620912	1/97	0.673643	0.697667	0.723979	0.749799	4.04334	-1.59734	CEP72
Regulation of TP53 Activity through Phosphorylation_Homo sapiens_R-HSA-6804756	3/89	0.0823616	0.202693	0.117199	0.278972	0.643133	-1.60567	CHEK2;MDM4;MAPK14
Post-translational protein modification_Homo sapiens_R-HSA-597592	9/521	0.145247	0.273756	0.249898	0.406137	0.834807	-1.61061	PIAS4;RNF168;RANBP2;MDC1;TMED10;MOGS;ST6GALNAC5;F5;SEC31A
L1CAM interactions_Homo sapiens_R-HSA-373760	3/96	0.097932	0.226957	0.137458	0.305183	0.708757	-1.64678	MAPK1;AP2A2;EGFR
Synthesis of DNA_Homo sapiens_R-HSA-69239	1/97	0.673643	0.697667	0.723979	0.749799	4.21197	-1.66396	PSMA6
MAPK6/MAPK4 signaling_Homo sapiens_R-HSA-5687128	1/92	0.654205	0.680448	0.705142	0.733429	3.94436	-1.67373	PSMA6
GPCR ligand binding_Homo sapiens_R-HSA-500792	5/447	0.583246	0.619966	0.705082	0.733429	3.15659	-1.70186	GABBR1;P2RY1;HTR2C;WNT2;HCRTR2
G2/M Transition_Homo sapiens_R-HSA-69275	4/173	0.137581	0.266417	0.197745	0.353813	0.863981	-1.71374	PSMA6;HSP90AB1;CUL1;CEP72
Intra-Golgi and retrograde Golgi-to-ER traffic_Homo sapiens_R-HSA-6811442	2/179	0.610074	0.640975	0.68537	0.71594	3.50746	-1.7333	TMED10;KIF20B
Regulation of actin dynamics for phagocytic cup formation_Homo sapiens_R-HSA-2029482	3/97	0.100247	0.229589	0.140446	0.309155	0.793555	-1.82527	HSP90AB1;MAPK1;WASF3
Hedgehog 'on' state_Homo sapiens_R-HSA-5632684	1/85	0.625041	0.65292	0.67661	0.70883	3.99423	-1.87704	PSMA6
Diseases of glycosylation_Homo sapiens_R-HSA-3781865	1/88	0.637828	0.664366	0.689159	0.718864	4.17659	-1.87816	NOTCH1
Mitotic Metaphase and Anaphase_Homo sapiens_R-HSA-2555396	2/174	0.59463	0.628386	0.670402	0.70535	3.62016	-1.88182	RANBP2;PSMA6
Mitotic Anaphase_Homo sapiens_R-HSA-68882	2/173	0.591487	0.627806	0.667341	0.7042	3.60387	-1.89245	RANBP2;PSMA6
FCERI mediated NF-kB activation_Homo sapiens_R-HSA-2871837	3/111	0.134825	0.265266	0.184374	0.346775	0.950145	-1.90388	PSMA6;CUL1;MAP3K7
Asparagine N-linked glycosylation_Homo sapiens_R-HSA-446203	5/259	0.176848	0.303837	0.258437	0.412751	1.12739	-1.95316	TMED10;MOGS;ST6GALNAC5;SEC31A;F5
Platelet homeostasis_Homo sapiens_R-HSA-418346	1/87	0.633615	0.660926	0.685031	0.71594	4.38313	-2.00008	MAPK14
Transmembrane transport of small molecules_Homo sapiens_R-HSA-382551	7/594	0.522822	0.573367	0.671123	0.70535	3.11258	-2.01855	RANBP2;SLC6A9;SLCO2A1;ATP6V0A4;TRPM8;RAF1;SLC4A3
Antigen processing-Cross presentation_Homo sapiens_R-HSA-1236975	1/82	0.611804	0.641864	0.66356	0.701229	4.1547	-2.04138	PSMA6
Metabolism of polyamines_Homo sapiens_R-HSA-351202	1/84	0.620679	0.649299	0.672317	0.70535	4.29932	-2.05052	PSMA6
Separation of Sister Chromatids_Homo sapiens_R-HSA-2467813	2/162	0.555728	0.599493	0.632165	0.675923	3.50005	-2.0562	RANBP2;PSMA6
The citric acid (TCA) cycle and respiratory electron transport_Homo sapiens_R-HSA-1428517	2/153	0.524869	0.574743	0.601305	0.654494	3.22573	-2.07933	NDUFAF2;NDUFV1
Assembly of the primary cilium_Homo sapiens_R-HSA-5617833	4/187	0.167456	0.293778	0.23602	0.392107	1.18435	-2.11648	EXOC4;CEP72;IFT46;CNGB1
Vesicle-mediated transport_Homo sapiens_R-HSA-5653656	6/492	0.495731	0.555402	0.63315	0.675981	3.0162	-2.11653	TBC1D1;TMED10;EXOC4;KIF20B;F5;SEC31A
Opioid Signalling_Homo sapiens_R-HSA-111885	1/81	0.607289	0.638974	0.659095	0.697526	4.29459	-2.14193	MAPK1
Epigenetic regulation of gene expression_Homo sapiens_R-HSA-212165	3/115	0.145375	0.273756	0.197542	0.353813	1.12313	-2.1659	HIST1H2BM;TWISTNB;HIST1H2BK
Metabolism of vitamins and cofactors_Homo sapiens_R-HSA-196854	2/148	0.507115	0.562945	0.583345	0.641138	3.23907	-2.19938	PRSS1;PANK2
Class B/2 (Secretin family receptors)_Homo sapiens_R-HSA-373080	1/84	0.620679	0.649299	0.672317	0.70535	4.65561	-2.22045	WNT2
Extracellular matrix organization_Homo sapiens_R-HSA-1474244	5/283	0.22482	0.348759	0.318946	0.45244	1.50079	-2.23987	PRSS1;NCSTN;ADAM17;CASP3;ADAM10
Signaling by Hedgehog_Homo sapiens_R-HSA-5358351	3/136	0.204586	0.332281	0.269716	0.419053	1.43745	-2.2809	PSMA6;ADAM17;CUL1
COPI-mediated anterograde transport_Homo sapiens_R-HSA-6807878	1/78	0.593429	0.628031	0.645343	0.685973	4.38758	-2.28961	TMED10
Biosynthesis of the N-glycan precursor (dolichol lipid-linked oligosaccharide, LLO) and transfer to a nascent protein_Homo sapiens_R-HSA-446193	1/78	0.593429	0.628031	0.645343	0.685973	4.39065	-2.29121	ST6GALNAC5
Processing of Capped Intron-Containing Pre-mRNA_Homo sapiens_R-HSA-72203	4/193	0.180913	0.306876	0.252952	0.409004	1.34305	-2.29626	RANBP2;PRPF4;DHX9;U2AF1
TCR signaling_Homo sapiens_R-HSA-202403	3/118	0.15346	0.279929	0.207567	0.364279	1.23866	-2.32164	PSMA6;CUL1;MAP3K7
Fatty acid, triacylglycerol, and ketone body metabolism_Homo sapiens_R-HSA-535734	3/217	0.453629	0.517009	0.547437	0.617141	2.96467	-2.3435	NCOR2;MED12;OLAH
Activation of APC/C and APC/C:Cdc20 mediated degradation of mitotic proteins_Homo sapiens_R-HSA-176814	1/75	0.579081	0.616441	0.631043	0.675718	4.29215	-2.34486	PSMA6
HIV Life Cycle_Homo sapiens_R-HSA-162587	2/141	0.481551	0.541435	0.557227	0.621424	3.24368	-2.3703	RANBP2;GTF2E2
Recruitment of mitotic centrosome proteins and complexes_Homo sapiens_R-HSA-380270	1/79	0.598102	0.630221	0.649987	0.688892	4.6141	-2.37162	CEP72
Centrosome maturation_Homo sapiens_R-HSA-380287	1/79	0.598102	0.630221	0.649987	0.688892	4.6254	-2.37743	CEP72
Infectious disease_Homo sapiens_R-HSA-5663205	6/348	0.210136	0.338267	0.311417	0.449678	1.52965	-2.38626	RANBP2;PSMA6;SYT2;HSP90AB1;AP2A2;GTF2E2
Fcgamma receptor (FCGR) dependent phagocytosis_Homo sapiens_R-HSA-2029480	3/120	0.158927	0.286305	0.214314	0.370456	1.30051	-2.39204	HSP90AB1;MAPK1;WASF3
S Phase_Homo sapiens_R-HSA-69242	3/124	0.170036	0.296035	0.227946	0.383459	1.37044	-2.42808	PSMA6;CCND1;CUL1
APC/C:Cdc20 mediated degradation of mitotic proteins_Homo sapiens_R-HSA-176409	1/74	0.574188	0.612129	0.62615	0.671469	4.37804	-2.42893	PSMA6
M Phase_Homo sapiens_R-HSA-68886	5/268	0.194366	0.319107	0.28083	0.431897	1.49683	-2.45183	RANBP2;PSMA6;HIST1H2BM;HIST1H2BK;MAPK1
Signaling by TGF-beta Receptor Complex_Homo sapiens_R-HSA-170834	1/73	0.569237	0.607744	0.621192	0.667139	4.35676	-2.45485	NCOR2
mRNA Splicing - Major Pathway_Homo sapiens_R-HSA-72163	3/134	0.198715	0.323469	0.262681	0.415483	1.52051	-2.45697	PRPF4;DHX9;U2AF1
SLC-mediated transmembrane transport_Homo sapiens_R-HSA-425407	4/268	0.368304	0.455517	0.472382	0.559198	2.46563	-2.46279	RANBP2;SLC6A9;SLCO2A1;SLC4A3
Host Interactions of HIV factors_Homo sapiens_R-HSA-162909	3/129	0.184225	0.309601	0.245211	0.404599	1.45693	-2.46453	RANBP2;PSMA6;AP2A2
TCF dependent signaling in response to WNT_Homo sapiens_R-HSA-201681	4/199	0.194717	0.319107	0.270133	0.419053	1.52855	-2.50103	PSMA6;HIST1H2BM;TNKS2;HIST1H2BK
APC/C:Cdh1 mediated degradation of Cdc20 and other APC/C:Cdh1 targeted proteins in late mitosis/early G1_Homo sapiens_R-HSA-174178	1/71	0.559164	0.601412	0.611082	0.66117	4.31089	-2.50597	PSMA6
mRNA Splicing_Homo sapiens_R-HSA-72172	3/144	0.228447	0.352077	0.298045	0.431897	1.69885	-2.50827	PRPF4;DHX9;U2AF1
Factors involved in megakaryocyte development and platelet production_Homo sapiens_R-HSA-983231	3/141	0.219434	0.346324	0.287391	0.431897	1.65696	-2.51312	KIF20B;RCOR1;PHF21A
ER to Golgi Anterograde Transport_Homo sapiens_R-HSA-199977	3/131	0.189987	0.312768	0.252178	0.408663	1.51329	-2.51327	TMED10;SEC31A;F5
APC:Cdc20 mediated degradation of cell cycle proteins prior to satisfation of the cell cycle checkpoint_Homo sapiens_R-HSA-179419	1/72	0.56423	0.603285	0.61617	0.662725	4.39196	-2.51349	PSMA6
Costimulation by the CD28 family_Homo sapiens_R-HSA-388841	1/72	0.56423	0.603285	0.61617	0.662725	4.40153	-2.51897	CD86
Regulation of TP53 Activity_Homo sapiens_R-HSA-5633007	3/151	0.249732	0.368537	0.322981	0.45244	1.82029	-2.52542	CHEK2;MDM4;MAPK14
Class I MHC mediated antigen processing & presentation_Homo sapiens_R-HSA-983169	5/305	0.271774	0.384616	0.37585	0.483808	1.94742	-2.53707	HERC5;PSMA6;DTX3L;CUL1;SEC31A
Signaling by GPCR_Homo sapiens_R-HSA-372790	16/1293	0.411052	0.483989	0.643149	0.685648	2.85537	-2.53853	GABBR1;OR5H1;RASGRF2;OR2J2;HTR2C;EGFR;HCRTR2;PSMA6;ERBB4;P2RY1;MAPK1;RAF1;WNT2;HRAS;NGEF;JAK1
Cdc20:Phospho-APC/C mediated degradation of Cyclin A_Homo sapiens_R-HSA-174184	1/71	0.559164	0.601412	0.611082	0.66117	4.39768	-2.55642	PSMA6
Interferon Signaling_Homo sapiens_R-HSA-913531	4/196	0.187773	0.309826	0.261514	0.41454	1.53316	-2.56424	HERC5;RANBP2;STAT1;JAK1
Membrane Trafficking_Homo sapiens_R-HSA-199991	6/420	0.349985	0.441127	0.478836	0.562935	2.44758	-2.56962	TBC1D1;TMED10;EXOC4;KIF20B;F5;SEC31A
G alpha (q) signalling events_Homo sapiens_R-HSA-416476	3/191	0.374298	0.461359	0.463085	0.550245	2.62656	-2.58113	P2RY1;HTR2C;HCRTR2
Transport to the Golgi and subsequent modification_Homo sapiens_R-HSA-948021	3/162	0.283718	0.392109	0.362171	0.477198	2.05879	-2.59361	TMED10;SEC31A;F5
Metabolism of proteins_Homo sapiens_R-HSA-392499	14/1074	0.347569	0.438843	0.556764	0.621424	2.45635	-2.59585	PIAS4;RANBP2;MDC1;HIST1H2BM;TMED10;HIST1H2BK;MOGS;F5;RNF168;EXOC4;REN;SEC62;ST6GALNAC5;SEC31A
Ion channel transport_Homo sapiens_R-HSA-983712	3/203	0.411324	0.483989	0.502916	0.576804	2.92489	-2.5984	ATP6V0A4;TRPM8;RAF1
RNA Polymerase II Transcription_Homo sapiens_R-HSA-73857	2/124	0.416251	0.488994	0.489166	0.567307	2.96716	-2.60062	U2AF1;GTF2E2
Antigen processing: Ubiquitination & Proteasome degradation_Homo sapiens_R-HSA-983168	4/260	0.347529	0.438843	0.449407	0.538399	2.47	-2.61056	HERC5;PSMA6;DTX3L;CUL1
Organelle biogenesis and maintenance_Homo sapiens_R-HSA-1852241	5/326	0.318349	0.414939	0.430238	0.528909	2.28436	-2.61469	EXOC4;CEP72;MAPK14;IFT46;CNGB1
AURKA Activation by TPX2_Homo sapiens_R-HSA-8854518	1/72	0.56423	0.603285	0.61617	0.662725	4.5689	-2.61475	CEP72
Beta-catenin independent WNT signaling_Homo sapiens_R-HSA-3858494	3/144	0.228447	0.352077	0.298045	0.431897	1.77174	-2.61589	PSMA6;MAP3K7;AP2A2
Late Phase of HIV Life Cycle_Homo sapiens_R-HSA-162599	2/128	0.431999	0.50181	0.505755	0.578933	3.15646	-2.64931	RANBP2;GTF2E2
Removal of licensing factors from origins_Homo sapiens_R-HSA-69300	1/72	0.56423	0.603285	0.61617	0.662725	4.64272	-2.657	PSMA6
Regulation of lipid metabolism by Peroxisome proliferator-activated receptor alpha (PPARalpha)_Homo sapiens_R-HSA-400206	2/116	0.384124	0.467126	0.454982	0.541503	2.78912	-2.6686	NCOR2;MED12
Rho GTPase cycle_Homo sapiens_R-HSA-194840	2/122	0.408295	0.481988	0.480743	0.562935	2.99178	-2.67993	RASGRF2;NGEF
HIV Infection_Homo sapiens_R-HSA-162906	4/222	0.250273	0.368537	0.337522	0.464093	1.95367	-2.70623	RANBP2;PSMA6;AP2A2;GTF2E2
Loss of proteins required for interphase microtubule organization†from the centrosome_Homo sapiens_R-HSA-380284	1/69	0.548856	0.594731	0.600703	0.654494	4.56362	-2.7378	CEP72
Loss of Nlp from mitotic centrosomes_Homo sapiens_R-HSA-380259	1/69	0.548856	0.594731	0.600703	0.654494	4.57016	-2.74172	CEP72
Orc1 removal from chromatin_Homo sapiens_R-HSA-68949	1/70	0.55404	0.598561	0.605926	0.657552	4.65513	-2.74894	PSMA6
Switching of origins to a post-replicative state_Homo sapiens_R-HSA-69052	1/70	0.55404	0.598561	0.605926	0.657552	4.66312	-2.75366	PSMA6
HDR through Homologous Recombination (HRR)_Homo sapiens_R-HSA-5685942	1/64	0.522025	0.573359	0.573541	0.632812	4.31114	-2.80241	RTEL1
APC/C:Cdc20 mediated degradation of Securin_Homo sapiens_R-HSA-174154	1/66	0.532943	0.580956	0.584619	0.641138	4.4768	-2.81743	PSMA6
Hedgehog 'off' state_Homo sapiens_R-HSA-5610787	2/99	0.313623	0.413844	0.378365	0.485323	2.4694	-2.86343	PSMA6;CUL1
ER-Phagosome pathway_Homo sapiens_R-HSA-1236974	1/65	0.527516	0.576772	0.579116	0.637994	4.47794	-2.86399	PSMA6
Response to elevated platelet cytosolic Ca2+_Homo sapiens_R-HSA-76005	2/110	0.359541	0.4485	0.428517	0.528909	2.81874	-2.88336	VEGFA;F5
Transcription of the HIV genome_Homo sapiens_R-HSA-167172	1/67	0.538309	0.585048	0.59005	0.645146	4.67291	-2.89404	GTF2E2
Semaphorin interactions_Homo sapiens_R-HSA-373755	1/67	0.538309	0.585048	0.59005	0.645146	4.68184	-2.89957	HSP90AB1
HATs acetylate histones_Homo sapiens_R-HSA-3214847	2/107	0.347115	0.438843	0.415037	0.519982	2.74504	-2.90452	HIST1H2BM;HIST1H2BK
Golgi-to-ER retrograde transport_Homo sapiens_R-HSA-8856688	2/110	0.359541	0.4485	0.428517	0.528909	2.87547	-2.94139	TMED10;KIF20B
Circadian Clock_Homo sapiens_R-HSA-400253	1/63	0.516471	0.568981	0.567892	0.62849	4.49979	-2.97317	CUL1
Respiratory electron transport, ATP synthesis by chemiosmotic coupling, and heat production by uncoupling proteins._Homo sapiens_R-HSA-163200	2/109	0.355408	0.444873	0.424041	0.528051	2.88318	-2.98261	NDUFAF2;NDUFV1
MHC class II antigen presentation_Homo sapiens_R-HSA-2132295	2/103	0.330426	0.423555	0.396826	0.50632	2.73253	-3.02593	AP2A2;SEC31A
Platelet degranulation_Homo sapiens_R-HSA-114608	2/105	0.338786	0.430751	0.405964	0.512081	2.80698	-3.03824	VEGFA;F5
Triglyceride Biosynthesis_Homo sapiens_R-HSA-75109	1/66	0.532943	0.580956	0.584619	0.641138	4.83123	-3.04049	OLAH
Asymmetric localization of PCP proteins_Homo sapiens_R-HSA-4608870	1/63	0.516471	0.568981	0.567892	0.62849	4.60217	-3.04082	PSMA6
Autodegradation of Cdh1 by Cdh1:APC/C_Homo sapiens_R-HSA-174084	1/62	0.510853	0.565365	0.56217	0.625015	4.55561	-3.05988	PSMA6
RNA Polymerase II Pre-transcription Events_Homo sapiens_R-HSA-674695	1/64	0.522025	0.573359	0.573541	0.632812	4.71312	-3.06371	GTF2E2
DNA Replication_Homo sapiens_R-HSA-69306	2/105	0.338786	0.430751	0.405964	0.512081	2.88991	-3.128	PSMA6;E2F1
Synthesis of substrates in N-glycan biosythesis_Homo sapiens_R-HSA-446219	1/63	0.516471	0.568981	0.567892	0.62849	4.74237	-3.13345	ST6GALNAC5
PCP/CE pathway_Homo sapiens_R-HSA-4086400	2/91	0.27978	0.392109	0.340794	0.464315	2.46294	-3.13718	PSMA6;AP2A2
APC/C-mediated degradation of cell cycle proteins_Homo sapiens_R-HSA-174143	2/85	0.25431	0.368537	0.312173	0.449678	2.30267	-3.15282	PSMA6;CUL1
Stimuli-sensing channels_Homo sapiens_R-HSA-2672351	2/100	0.317833	0.414939	0.383002	0.490405	2.75855	-3.16192	TRPM8;RAF1
Diseases associated with O-glycosylation of proteins_Homo sapiens_R-HSA-3906995	1/62	0.510853	0.565365	0.56217	0.625015	4.70856	-3.16261	NOTCH1
Regulation of mitotic cell cycle_Homo sapiens_R-HSA-453276	2/85	0.25431	0.368537	0.312173	0.449678	2.31046	-3.16348	PSMA6;CUL1
TNFR2 non-canonical NF-kB pathway_Homo sapiens_R-HSA-5668541	2/95	0.296731	0.404178	0.359678	0.474775	2.61833	-3.18109	PSMA6;CUL1
Potassium Channels_Homo sapiens_R-HSA-1296071	2/99	0.313623	0.413844	0.378365	0.485323	2.74885	-3.18746	GABBR1;KCNA4
TP53 Regulates Transcription of DNA Repair Genes_Homo sapiens_R-HSA-6796648	1/61	0.50517	0.561644	0.556372	0.621424	4.69934	-3.20899	MDC1
Interferon gamma signaling_Homo sapiens_R-HSA-877300	2/93	0.288261	0.397111	0.350259	0.469796	2.62086	-3.26006	STAT1;JAK1
Regulation of mRNA stability by proteins that bind AU-rich elements_Homo sapiens_R-HSA-450531	2/86	0.258554	0.368537	0.316964	0.451207	2.41091	-3.26112	PSMA6;MAPK14
Metabolism of water-soluble vitamins and cofactors_Homo sapiens_R-HSA-196849	2/98	0.309408	0.41141	0.373713	0.483808	2.78206	-3.26363	PRSS1;PANK2
Chromosome Maintenance_Homo sapiens_R-HSA-73886	2/86	0.258554	0.368537	0.316964	0.451207	2.44224	-3.3035	HIST1H2BM;HIST1H2BK
DNA Replication Pre-Initiation_Homo sapiens_R-HSA-69002	2/82	0.241589	0.362401	0.297763	0.431897	2.32819	-3.30723	PSMA6;E2F1
M/G1 Transition_Homo sapiens_R-HSA-68874	2/82	0.241589	0.362401	0.297763	0.431897	2.34292	-3.32816	PSMA6;E2F1
Hedgehog ligand biogenesis_Homo sapiens_R-HSA-5358346	2/64	0.166576	0.293778	0.211149	0.365858	1.87667	-3.36356	PSMA6;ADAM17
Regulation of APC/C activators between G1/S and early anaphase_Homo sapiens_R-HSA-176408	2/79	0.228898	0.352077	0.283311	0.431897	2.29672	-3.38647	PSMA6;CUL1
Ca2+ pathway_Homo sapiens_R-HSA-4086398	1/61	0.50517	0.561644	0.556372	0.621424	4.97659	-3.39831	MAP3K7
CDT1 association with the CDC6:ORC:origin complex_Homo sapiens_R-HSA-68827	1/58	0.487723	0.547275	0.538518	0.608031	4.73356	-3.39873	PSMA6
RNA Polymerase II Transcription Termination_Homo sapiens_R-HSA-73856	1/60	0.499421	0.556958	0.550498	0.617715	4.90357	-3.40457	U2AF1
Cleavage of Growing Transcript in the Termination Region_Homo sapiens_R-HSA-109688	1/60	0.499421	0.556958	0.550498	0.617715	4.9178	-3.41445	U2AF1
Post-Elongation Processing of the Transcript_Homo sapiens_R-HSA-76044	1/60	0.499421	0.556958	0.550498	0.617715	4.92754	-3.42122	U2AF1
Unfolded Protein Response (UPR)_Homo sapiens_R-HSA-381119	2/86	0.258554	0.368537	0.316964	0.451207	2.53282	-3.42601	SEC62;SEC31A
Regulation of PLK1 Activity at G2/M Transition_Homo sapiens_R-HSA-2565942	2/87	0.2628	0.373371	0.321747	0.45244	2.58326	-3.45217	CUL1;CEP72
tRNA processing in the nucleus_Homo sapiens_R-HSA-6784531	1/57	0.481773	0.541435	0.532409	0.602071	4.74261	-3.46345	RANBP2
G alpha (12/13) signalling events_Homo sapiens_R-HSA-416482	2/75	0.212057	0.339853	0.264009	0.415771	2.23689	-3.46919	RASGRF2;NGEF
Regulation of HSF1-mediated heat shock response_Homo sapiens_R-HSA-3371453	2/80	0.233124	0.354075	0.288132	0.431897	2.3835	-3.47082	RANBP2;MAPK1
GLI3 is processed to GLI3R by the proteasome_Homo sapiens_R-HSA-5610785	2/59	0.146531	0.273756	0.187487	0.347846	1.81339	-3.48265	PSMA6;CUL1
Regulation of RAS by GAPs_Homo sapiens_R-HSA-5658442	2/67	0.17882	0.304036	0.225489	0.38071	2.03226	-3.49828	PSMA6;HRAS
Signaling by FGFR in disease_Homo sapiens_R-HSA-1226099	2/63	0.162528	0.292068	0.20639	0.364279	1.92653	-3.50032	STAT1;HRAS
Degradation of GLI1 by the proteasome_Homo sapiens_R-HSA-5610780	2/59	0.146531	0.273756	0.187487	0.347846	1.82267	-3.50046	PSMA6;CUL1
Hh mutants abrogate ligand secretion_Homo sapiens_R-HSA-5387390	1/57	0.481773	0.541435	0.532409	0.602071	4.82408	-3.52294	PSMA6
Degradation of GLI2 by the proteasome_Homo sapiens_R-HSA-5610783	2/59	0.146531	0.273756	0.187487	0.347846	1.83953	-3.53284	PSMA6;CUL1
Regulation of DNA replication_Homo sapiens_R-HSA-69304	2/75	0.212057	0.339853	0.264009	0.415771	2.28379	-3.54193	PSMA6;E2F1
The role of GTSE1 in G2/M progression after G2 checkpoint_Homo sapiens_R-HSA-8852276	2/59	0.146531	0.273756	0.187487	0.347846	1.85039	-3.5537	PSMA6;HSP90AB1
Cytosolic sensors of pathogen-associated DNA_Homo sapiens_R-HSA-1834949	2/66	0.174723	0.303466	0.2207	0.374365	2.03838	-3.55606	POLR3B;DHX9
Transcriptional regulation of white adipocyte differentiation_Homo sapiens_R-HSA-381340	2/79	0.228898	0.352077	0.283311	0.431897	2.4157	-3.5619	NCOR2;MED12
COPI-dependent Golgi-to-ER retrograde traffic_Homo sapiens_R-HSA-6811434	2/81	0.237354	0.358998	0.29295	0.431897	2.48873	-3.5793	TMED10;KIF20B
Degradation of DVL_Homo sapiens_R-HSA-4641258	1/56	0.475753	0.537165	0.526221	0.596932	4.83513	-3.5918	PSMA6
Degradation of AXIN_Homo sapiens_R-HSA-4641257	2/54	0.127045	0.255391	0.164248	0.324691	1.75354	-3.61792	PSMA6;TNKS2
SCF-beta-TrCP mediated degradation of Emi1_Homo sapiens_R-HSA-174113	2/54	0.127045	0.255391	0.164248	0.324691	1.75867	-3.62851	PSMA6;CUL1
Dectin-1 mediated noncanonical NF-kB signaling_Homo sapiens_R-HSA-5607761	2/61	0.154489	0.2811	0.196909	0.353813	1.95368	-3.64875	PSMA6;CUL1
Respiratory electron transport_Homo sapiens_R-HSA-611105	2/88	0.267045	0.378662	0.326522	0.454129	2.76677	-3.65307	NDUFAF2;NDUFV1
NIK-->noncanonical NF-kB signaling_Homo sapiens_R-HSA-5676590	2/58	0.142585	0.271697	0.1828	0.344709	1.87731	-3.65666	PSMA6;CUL1
RNA polymerase II transcribes snRNA genes_Homo sapiens_R-HSA-6807505	2/77	0.220464	0.347195	0.273662	0.423622	2.42622	-3.66849	INTS7;GTF2E2
Hh mutants that don't undergo autocatalytic processing are degraded by ERAD_Homo sapiens_R-HSA-5362768	1/55	0.469664	0.531115	0.519952	0.590743	4.86065	-3.67338	PSMA6
Peptide hormone metabolism_Homo sapiens_R-HSA-2980736	2/81	0.237354	0.358998	0.29295	0.431897	2.55497	-3.67457	EXOC4;REN
GPVI-mediated activation cascade_Homo sapiens_R-HSA-114604	1/53	0.457274	0.519532	0.507165	0.578933	4.70377	-3.68057	JAK1
Assembly of the pre-replicative complex_Homo sapiens_R-HSA-68867	2/67	0.17882	0.304036	0.225489	0.38071	2.13891	-3.68187	PSMA6;E2F1
Ubiquitin-dependent degradation of Cyclin D_Homo sapiens_R-HSA-75815	2/50	0.111951	0.243342	0.146072	0.309155	1.68914	-3.6987	PSMA6;CCND1
Amyloid fiber formation_Homo sapiens_R-HSA-977225	2/68	0.182932	0.308141	0.230287	0.383459	2.1842	-3.71017	HIST1H2BM;HIST1H2BK
Ubiquitin-dependent degradation of Cyclin D1_Homo sapiens_R-HSA-69229	2/50	0.111951	0.243342	0.146072	0.309155	1.69652	-3.71487	PSMA6;CCND1
AUF1 (hnRNP D0) binds and destabilizes mRNA_Homo sapiens_R-HSA-450408	1/54	0.463505	0.525788	0.5136	0.585358	4.83557	-3.71826	PSMA6
p53-Independent G1/S DNA damage checkpoint_Homo sapiens_R-HSA-69613	2/52	0.119438	0.24634	0.155108	0.314328	1.75431	-3.72783	PSMA6;CHEK2
Transport of Mature Transcript to Cytoplasm_Homo sapiens_R-HSA-72202	2/74	0.207865	0.335356	0.259183	0.412751	2.39198	-3.75747	RANBP2;U2AF1
GABA receptor activation_Homo sapiens_R-HSA-977443	1/55	0.469664	0.531115	0.519952	0.590743	4.99264	-3.77313	GABBR1
p53-Independent DNA Damage Response_Homo sapiens_R-HSA-69610	2/52	0.119438	0.24634	0.155108	0.314328	1.77818	-3.77855	PSMA6;CHEK2
Ubiquitin Mediated Degradation of Phosphorylated Cdc25A_Homo sapiens_R-HSA-69601	2/52	0.119438	0.24634	0.155108	0.314328	1.78433	-3.79163	PSMA6;CHEK2
G-protein beta:gamma signalling_Homo sapiens_R-HSA-397795	1/51	0.444595	0.50751	0.49404	0.56752	4.68374	-3.7966	JAK1
Meiotic recombination_Homo sapiens_R-HSA-912446	2/54	0.127045	0.255391	0.164248	0.324691	1.8709	-3.86006	HIST1H2BM;HIST1H2BK
Transport of Mature mRNA derived from an Intron-Containing Transcript_Homo sapiens_R-HSA-159236	2/68	0.182932	0.308141	0.230287	0.383459	2.27397	-3.86266	RANBP2;U2AF1
Formation of the beta-catenin:TCF transactivating complex_Homo sapiens_R-HSA-201722	2/58	0.142585	0.271697	0.1828	0.344709	1.98454	-3.86552	HIST1H2BM;HIST1H2BK
TP53 Regulates Transcription of Cell Cycle Genes_Homo sapiens_R-HSA-6791312	2/48	0.104593	0.237918	0.137153	0.305183	1.72425	-3.89279	RBL2;E2F1
RHO GTPases activate PKNs_Homo sapiens_R-HSA-5625740	2/60	0.150499	0.27522	0.19219	0.352349	2.0562	-3.89403	HIST1H2BM;HIST1H2BK
Vif-mediated degradation of APOBEC3G_Homo sapiens_R-HSA-180585	1/53	0.457274	0.519532	0.507165	0.578933	4.99181	-3.90596	PSMA6
Interferon alpha/beta signaling_Homo sapiens_R-HSA-909733	2/68	0.182932	0.308141	0.230287	0.383459	2.30954	-3.92307	STAT1;JAK1
Cargo trafficking to the periciliary membrane_Homo sapiens_R-HSA-5620920	2/51	0.115679	0.24634	0.150576	0.314328	1.86098	-4.01401	EXOC4;CNGB1
Telomere Maintenance_Homo sapiens_R-HSA-157579	2/59	0.146531	0.273756	0.187487	0.347846	2.11126	-4.05471	HIST1H2BM;HIST1H2BK
Vpu mediated degradation of CD4_Homo sapiens_R-HSA-180534	1/51	0.444595	0.50751	0.49404	0.56752	5.01254	-4.06311	PSMA6
Deposition of new CENPA-containing nucleosomes at the centromere_Homo sapiens_R-HSA-606279	2/52	0.119438	0.24634	0.155108	0.314328	1.91272	-4.06446	HIST1H2BM;HIST1H2BK
Signaling by FGFR1 in disease_Homo sapiens_R-HSA-5655302	2/38	0.0701248	0.181823	0.0947617	0.249265	1.53132	-4.06946	STAT1;HRAS
Nucleosome assembly_Homo sapiens_R-HSA-774815	2/52	0.119438	0.24634	0.155108	0.314328	1.93593	-4.11377	HIST1H2BM;HIST1H2BK
G beta:gamma signalling through PI3Kgamma_Homo sapiens_R-HSA-392451	1/48	0.425023	0.496887	0.4737	0.559198	4.82871	-4.13151	JAK1
Autodegradation of the E3 ubiquitin ligase COP1_Homo sapiens_R-HSA-349425	1/51	0.444595	0.50751	0.49404	0.56752	5.10209	-4.13571	PSMA6
TP53 Regulates Transcription of Cell Death Genes_Homo sapiens_R-HSA-5633008	2/43	0.0868367	0.208848	0.115449	0.277535	1.702	-4.15923	CASP10;FAS
SUMOylation of DNA replication proteins_Homo sapiens_R-HSA-4615885	2/44	0.0903101	0.212874	0.119715	0.283104	1.73165	-4.16376	RANBP2;PIAS4
ERCC6 (CSB) and EHMT2 (G9a) positively regulate rRNA expression_Homo sapiens_R-HSA-427389	2/43	0.0868367	0.208848	0.115449	0.277535	1.70423	-4.16466	HIST1H2BM;HIST1H2BK
Nuclear Envelope Breakdown_Homo sapiens_R-HSA-2980766	1/51	0.444595	0.50751	0.49404	0.56752	5.15944	-4.18219	RANBP2
TNF signaling_Homo sapiens_R-HSA-75893	2/41	0.0800166	0.198945	0.107039	0.270768	1.66573	-4.20684	ADAM17;MAP3K7
Interleukin-1 signaling_Homo sapiens_R-HSA-446652	2/44	0.0903101	0.212874	0.119715	0.283104	1.75781	-4.22665	CUL1;MAP3K7
Regulation of Apoptosis_Homo sapiens_R-HSA-169911	1/50	0.438146	0.504911	0.487348	0.566104	5.13387	-4.23648	PSMA6
CDK-mediated phosphorylation and removal of Cdc6_Homo sapiens_R-HSA-69017	1/50	0.438146	0.504911	0.487348	0.566104	5.21107	-4.30019	PSMA6
Regulation of activated PAK-2p34 by proteasome mediated degradation_Homo sapiens_R-HSA-211733	1/49	0.431622	0.50181	0.480569	0.562935	5.13112	-4.31119	PSMA6
Regulation of TP53 Expression and Degradation_Homo sapiens_R-HSA-6806003	2/36	0.0637734	0.169595	0.0868232	0.233346	1.56833	-4.31669	CHEK2;MDM4
Oncogene Induced Senescence_Homo sapiens_R-HSA-2559585	2/32	0.0517112	0.148611	0.0716102	0.215722	1.4578	-4.31811	E2F1;MAPK1
Regulation of TP53 Degradation_Homo sapiens_R-HSA-6804757	2/35	0.0606753	0.164982	0.0829338	0.231807	1.54941	-4.34179	CHEK2;MDM4
XBP1(S) activates chaperone genes_Homo sapiens_R-HSA-381038	2/53	0.123227	0.253436	0.159666	0.320213	2.07531	-4.34514	SEC62;SEC31A
Translocation of GLUT4 to the plasma membrane_Homo sapiens_R-HSA-1445148	2/60	0.150499	0.27522	0.19219	0.352349	2.30053	-4.35673	TBC1D1;EXOC4
Metabolism of non-coding RNA_Homo sapiens_R-HSA-194441	1/50	0.438146	0.504911	0.487348	0.566104	5.28953	-4.36493	RANBP2
EPHB-mediated forward signaling_Homo sapiens_R-HSA-3928662	2/42	0.083405	0.204568	0.111223	0.271878	1.76043	-4.37299	EPHB6;HRAS
Cross-presentation of soluble exogenous antigens (endosomes)_Homo sapiens_R-HSA-1236978	1/49	0.431622	0.50181	0.480569	0.562935	5.22209	-4.38763	PSMA6
snRNP Assembly_Homo sapiens_R-HSA-191859	1/50	0.438146	0.504911	0.487348	0.566104	5.32219	-4.39189	RANBP2
Regulation of ornithine decarboxylase (ODC)_Homo sapiens_R-HSA-350562	1/50	0.438146	0.504911	0.487348	0.566104	5.33311	-4.4009	PSMA6
Post-Elongation Processing of Intron-Containing pre-mRNA_Homo sapiens_R-HSA-112296	1/51	0.444595	0.50751	0.49404	0.56752	5.43192	-4.40306	U2AF1
IRE1alpha activates chaperones_Homo sapiens_R-HSA-381070	2/55	0.130891	0.258226	0.168855	0.326677	2.17131	-4.41512	SEC62;SEC31A
mRNA 3'-end processing_Homo sapiens_R-HSA-72187	1/51	0.444595	0.50751	0.49404	0.56752	5.45652	-4.423	U2AF1
PRC2 methylates histones and DNA_Homo sapiens_R-HSA-212300	2/40	0.0766727	0.195264	0.1029	0.264913	1.73063	-4.44463	HIST1H2BM;HIST1H2BK
NRAGE signals death through JNK_Homo sapiens_R-HSA-193648	2/45	0.0938238	0.22044	0.12402	0.287664	1.88941	-4.47099	RASGRF2;NGEF
Mitochondrial biogenesis_Homo sapiens_R-HSA-1592230	1/49	0.431622	0.50181	0.480569	0.562935	5.39534	-4.53319	MAPK14
Complex I biogenesis_Homo sapiens_R-HSA-6799198	2/49	0.108255	0.237918	0.141597	0.309155	2.04719	-4.55144	NDUFAF2;NDUFV1
Condensation of Prophase Chromosomes_Homo sapiens_R-HSA-2299718	2/41	0.0800166	0.198945	0.107039	0.270768	1.80408	-4.55625	HIST1H2BM;HIST1H2BK
Hexose transport_Homo sapiens_R-HSA-189200	1/48	0.425023	0.496887	0.4737	0.559198	5.50819	-4.71287	RANBP2
RNA Polymerase III Transcription_Homo sapiens_R-HSA-74158	2/41	0.0800166	0.198945	0.107039	0.270768	1.86799	-4.71765	GTF3C3;POLR3B
RNA Polymerase III Abortive And Retractive Initiation_Homo sapiens_R-HSA-749476	2/41	0.0800166	0.198945	0.107039	0.270768	1.88216	-4.75344	GTF3C3;POLR3B
SUMOylation of RNA binding proteins_Homo sapiens_R-HSA-4570464	1/45	0.404764	0.478597	0.452551	0.539494	5.29954	-4.79318	RANBP2
Transcriptional activity of SMAD2/SMAD3:SMAD4 heterotrimer_Homo sapiens_R-HSA-2173793	1/44	0.397854	0.472736	0.445315	0.534378	5.21116	-4.80297	NCOR2
Signaling by FGFR2 in disease_Homo sapiens_R-HSA-5655253	1/43	0.390864	0.472159	0.437985	0.534378	5.12449	-4.81392	HRAS
RNA Polymerase I Transcription Initiation_Homo sapiens_R-HSA-73762	1/47	0.418347	0.490663	0.466742	0.553684	5.57302	-4.85657	TWISTNB
RNA Polymerase II Promoter Escape_Homo sapiens_R-HSA-73776	1/44	0.397854	0.472736	0.445315	0.534378	5.38257	-4.96095	GTF2E2
EGFR downregulation_Homo sapiens_R-HSA-182971	2/27	0.037974	0.121987	0.0540184	0.175327	1.51806	-4.96534	AP2A2;EGFR
RMTs methylate histone arginines_Homo sapiens_R-HSA-3214858	1/45	0.404764	0.478597	0.452551	0.539494	5.49632	-4.97116	CCND1
HIV Transcription Initiation_Homo sapiens_R-HSA-167161	1/44	0.397854	0.472736	0.445315	0.534378	5.3969	-4.97416	GTF2E2
DNA methylation_Homo sapiens_R-HSA-5334118	2/32	0.0517112	0.148611	0.0716102	0.215722	1.68714	-4.99745	HIST1H2BM;HIST1H2BK
RNA Polymerase II HIV Promoter Escape_Homo sapiens_R-HSA-167162	1/44	0.397854	0.472736	0.445315	0.534378	5.42351	-4.99869	GTF2E2
RNA Polymerase II Transcription Initiation And Promoter Clearance_Homo sapiens_R-HSA-76042	1/44	0.397854	0.472736	0.445315	0.534378	5.42794	-5.00278	GTF2E2
RNA Polymerase II Transcription Initiation_Homo sapiens_R-HSA-75953	1/44	0.397854	0.472736	0.445315	0.534378	5.43396	-5.00832	GTF2E2
RNA Polymerase II Transcription Pre-Initiation And Promoter Opening_Homo sapiens_R-HSA-73779	1/44	0.397854	0.472736	0.445315	0.534378	5.43947	-5.0134	GTF2E2
G-protein mediated events_Homo sapiens_R-HSA-112040	1/45	0.404764	0.478597	0.452551	0.539494	5.58237	-5.04898	MAPK1
Inositol phosphate metabolism_Homo sapiens_R-HSA-1483249	1/44	0.397854	0.472736	0.445315	0.534378	5.55882	-5.1234	PLCZ1
SIRT1 negatively regulates rRNA Expression_Homo sapiens_R-HSA-427359	2/35	0.0606753	0.164982	0.0829338	0.231807	1.84059	-5.15772	HIST1H2BM;HIST1H2BK
Signal amplification_Homo sapiens_R-HSA-392518	2/32	0.0517112	0.148611	0.0716102	0.215722	1.74148	-5.15841	P2RY1;MAPK14
Activated PKN1 stimulates transcription of AR (androgen receptor) regulated genes KLK2 and KLK3_Homo sapiens_R-HSA-5625886	2/34	0.0576311	0.158486	0.0791005	0.229708	1.80923	-5.16299	HIST1H2BM;HIST1H2BK
Collagen degradation_Homo sapiens_R-HSA-1442490	2/39	0.0733749	0.189555	0.0988069	0.256499	1.98779	-5.19244	ADAM17;ADAM10
EPHA-mediated growth cone collapse_Homo sapiens_R-HSA-3928663	2/34	0.0576311	0.158486	0.0791005	0.229708	1.82835	-5.21754	NGEF;VEGFA
Viral Messenger RNA Synthesis_Homo sapiens_R-HSA-168325	1/42	0.383794	0.467126	0.430558	0.528909	5.45701	-5.22591	RANBP2
Signaling by WNT in cancer_Homo sapiens_R-HSA-4791275	2/34	0.0576311	0.158486	0.0791005	0.229708	1.83699	-5.2422	CTBP2;TNKS2
PLC beta mediated events_Homo sapiens_R-HSA-112043	1/44	0.397854	0.472736	0.445315	0.534378	5.70284	-5.25614	MAPK1
MAPK targets/ Nuclear events mediated by MAP kinases_Homo sapiens_R-HSA-450282	2/30	0.046027	0.142194	0.06437	0.200244	1.71114	-5.26779	MAPK1;MAPK14
RNA Polymerase III Transcription Initiation_Homo sapiens_R-HSA-76046	2/36	0.0637734	0.169595	0.0868232	0.233346	1.92607	-5.30135	GTF3C3;POLR3B
NOD1/2 Signaling Pathway_Homo sapiens_R-HSA-168638	2/31	0.0488388	0.148355	0.0679577	0.208174	1.76317	-5.32341	MAPK14;MAP3K7
Kinesins_Homo sapiens_R-HSA-983189	1/44	0.397854	0.472736	0.445315	0.534378	5.78761	-5.33427	KIF20B
RHO GTPases Activate WASPs and WAVEs_Homo sapiens_R-HSA-5663213	2/36	0.0637734	0.169595	0.0868232	0.233346	1.95912	-5.39231	MAPK1;WASF3
Packaging Of Telomere Ends_Homo sapiens_R-HSA-171306	2/31	0.0488388	0.148355	0.0679577	0.208174	1.79082	-5.4069	HIST1H2BM;HIST1H2BK
Voltage gated Potassium channels_Homo sapiens_R-HSA-1296072	1/43	0.390864	0.472159	0.437985	0.534378	5.78136	-5.43098	KCNA4
Cargo concentration in the ER_Homo sapiens_R-HSA-5694530	2/33	0.0546425	0.155571	0.0753252	0.222924	1.86884	-5.43261	TMED10;F5
RNA Polymerase I Promoter Opening_Homo sapiens_R-HSA-73728	2/30	0.046027	0.142194	0.06437	0.200244	1.80044	-5.5427	HIST1H2BM;HIST1H2BK
Glucose transport_Homo sapiens_R-HSA-70153	1/42	0.383794	0.467126	0.430558	0.528909	5.80297	-5.55722	RANBP2
tRNA Aminoacylation_Homo sapiens_R-HSA-379724	1/42	0.383794	0.467126	0.430558	0.528909	5.81497	-5.5687	AARS2
Regulation of beta-cell development_Homo sapiens_R-HSA-186712	2/32	0.0517112	0.148611	0.0716102	0.215722	1.88992	-5.5981	NOTCH1;HES1
Intraflagellar transport_Homo sapiens_R-HSA-5620924	1/41	0.376642	0.462677	0.423034	0.527703	5.85112	-5.71339	IFT46
Class C/3 (Metabotropic glutamate/pheromone receptors)_Homo sapiens_R-HSA-420499	1/40	0.369407	0.456105	0.415412	0.519982	5.76619	-5.7423	GABBR1
Transcriptional regulation of pluripotent stem cells_Homo sapiens_R-HSA-452723	1/42	0.383794	0.467126	0.430558	0.528909	5.9985	-5.74446	SALL1
Iron uptake and transport_Homo sapiens_R-HSA-917937	1/43	0.390864	0.472159	0.437985	0.534378	6.12787	-5.75649	ATP6V0A4
Amine ligand-binding receptors_Homo sapiens_R-HSA-375280	1/43	0.390864	0.472159	0.437985	0.534378	6.1343	-5.76253	HTR2C
Signaling by EGFR in Cancer_Homo sapiens_R-HSA-1643713	2/19	0.0196364	0.0754286	0.0298705	0.129083	1.47855	-5.81124	HRAS;EGFR
Host Interactions with Influenza Factors_Homo sapiens_R-HSA-168253	1/41	0.376642	0.462677	0.423034	0.527703	5.9739	-5.83328	RANBP2
Activation of GABAB receptors_Homo sapiens_R-HSA-991365	1/39	0.362089	0.448594	0.40769	0.512081	5.75113	-5.84238	GABBR1
GABA B receptor activation_Homo sapiens_R-HSA-977444	1/39	0.362089	0.448594	0.40769	0.512081	5.75909	-5.85046	GABBR1
Constitutive Signaling by Ligand-Responsive EGFR Cancer Variants_Homo sapiens_R-HSA-1236382	2/19	0.0196364	0.0754286	0.0298705	0.129083	1.52035	-5.97552	HRAS;EGFR
Signaling by Ligand-Responsive EGFR Variants in Cancer_Homo sapiens_R-HSA-5637815	2/19	0.0196364	0.0754286	0.0298705	0.129083	1.53545	-6.03488	HRAS;EGFR
Fatty Acyl-CoA Biosynthesis_Homo sapiens_R-HSA-75105	1/42	0.383794	0.467126	0.430558	0.528909	6.40586	-6.13457	OLAH
NS1 Mediated Effects on Host Pathways_Homo sapiens_R-HSA-168276	1/39	0.362089	0.448594	0.40769	0.512081	6.04251	-6.13839	RANBP2
Transport of Mature mRNAs Derived from Intronless Transcripts_Homo sapiens_R-HSA-159234	1/38	0.354686	0.444735	0.399867	0.507523	5.97507	-6.1933	RANBP2
Transport of Mature mRNA Derived from an Intronless Transcript_Homo sapiens_R-HSA-159231	1/37	0.347197	0.438843	0.391941	0.500967	5.93737	-6.28092	RANBP2
Fanconi Anemia Pathway_Homo sapiens_R-HSA-6783310	1/35	0.33196	0.423555	0.375777	0.483808	5.75479	-6.34605	DCLRE1A
Caspase activation via extrinsic apoptotic signalig pathway_Homo sapiens_R-HSA-5357769	2/27	0.037974	0.121987	0.0540184	0.175327	1.96836	-6.43823	CASP3;FAS
TAK1 activates NFkB by phosphorylation and activation of IKKs complex_Homo sapiens_R-HSA-445989	2/26	0.0354232	0.116963	0.050713	0.171245	1.92945	-6.44512	DHX9;MAP3K7
Regulation of TP53 Activity through Methylation_Homo sapiens_R-HSA-6804760	2/19	0.0196364	0.0754286	0.0298705	0.129083	1.64311	-6.45804	CHEK2;MDM4
Negative regulators of RIG-I/MDA5 signaling_Homo sapiens_R-HSA-936440	1/34	0.324209	0.416594	0.367536	0.477337	5.78385	-6.51474	HERC5
Interactions of Vpr with host cellular proteins_Homo sapiens_R-HSA-176033	1/35	0.33196	0.423555	0.375777	0.483808	5.98781	-6.60301	RANBP2
Negative regulation of FGFR2 signaling_Homo sapiens_R-HSA-5654727	1/34	0.324209	0.416594	0.367536	0.477337	5.90346	-6.64946	MAPK1
Interactions of Rev with host cellular proteins_Homo sapiens_R-HSA-177243	1/35	0.33196	0.423555	0.375777	0.483808	6.04752	-6.66885	RANBP2
Recycling pathway of L1_Homo sapiens_R-HSA-437239	2/26	0.0354232	0.116963	0.050713	0.171245	1.99752	-6.67251	MAPK1;AP2A2
Transport of vitamins, nucleosides, and related molecules_Homo sapiens_R-HSA-425397	1/38	0.354686	0.444735	0.399867	0.507523	6.4793	-6.71594	SLCO2A1
RNA Polymerase III Transcription Initiation From Type 1 Promoter_Homo sapiens_R-HSA-76061	2/28	0.0405928	0.128132	0.0573979	0.183572	2.11177	-6.76644	GTF3C3;POLR3B
Formation of Fibrin Clot (Clotting Cascade)_Homo sapiens_R-HSA-140877	1/39	0.362089	0.448594	0.40769	0.512081	6.69018	-6.79633	F5
Regulation of IFNA signaling_Homo sapiens_R-HSA-912694	2/25	0.0329422	0.110723	0.0474844	0.163382	2.01396	-6.87364	STAT1;JAK1
Uptake and actions of bacterial toxins_Homo sapiens_R-HSA-5339562	2/27	0.037974	0.121987	0.0540184	0.175327	2.10387	-6.88145	SYT2;HSP90AB1
Nuclear Pore Complex (NPC) Disassembly_Homo sapiens_R-HSA-3301854	1/34	0.324209	0.416594	0.367536	0.477337	6.12122	-6.89475	RANBP2
ADP signalling through P2Y purinoceptor 1_Homo sapiens_R-HSA-418592	2/25	0.0329422	0.110723	0.0474844	0.163382	2.02107	-6.89791	P2RY1;MAPK14
Glutathione conjugation_Homo sapiens_R-HSA-156590	1/38	0.354686	0.444735	0.399867	0.507523	6.69861	-6.94326	GSTA1
Negative regulation of FGFR1 signaling_Homo sapiens_R-HSA-5654726	1/32	0.308437	0.410872	0.350729	0.469796	5.93366	-6.97939	MAPK1
Nuclear Events (kinase and transcription factor activation)_Homo sapiens_R-HSA-198725	2/24	0.0305332	0.105057	0.0443351	0.159315	2.00232	-6.98598	MAPK1;MAPK14
CD209 (DC-SIGN) signaling_Homo sapiens_R-HSA-5621575	2/21	0.0237571	0.0871095	0.035389	0.140396	1.86806	-6.98629	RAF1;HRAS
RAF-independent MAPK1/3 activation_Homo sapiens_R-HSA-112409	2/23	0.028198	0.0993773	0.0412676	0.152083	1.97927	-7.06304	MAPK1;JAK1
Rev-mediated nuclear export of HIV RNA_Homo sapiens_R-HSA-165054	1/33	0.316368	0.413844	0.359187	0.474775	6.14778	-7.07517	RANBP2
FGFR1 mutant receptor activation_Homo sapiens_R-HSA-1839124	1/31	0.300415	0.40464	0.34216	0.464315	5.88395	-7.07599	STAT1
RAF activation_Homo sapiens_R-HSA-5673000	2/25	0.0329422	0.110723	0.0474844	0.163382	2.08376	-7.11188	RAF1;HRAS
RNA Polymerase III Transcription Initiation From Type 2 Promoter_Homo sapiens_R-HSA-76066	2/27	0.037974	0.121987	0.0540184	0.175327	2.17801	-7.12394	GTF3C3;POLR3B
Transport of the SLBP Dependant Mature mRNA_Homo sapiens_R-HSA-159230	1/34	0.324209	0.416594	0.367536	0.477337	6.34075	-7.14202	RANBP2
G0 and Early G1_Homo sapiens_R-HSA-1538133	2/25	0.0329422	0.110723	0.0474844	0.163382	2.10401	-7.18097	RBL2;E2F1
Transport of the SLBP independent Mature mRNA_Homo sapiens_R-HSA-159227	1/33	0.316368	0.413844	0.359187	0.474775	6.26778	-7.21326	RANBP2
Vpr-mediated nuclear import of PICs_Homo sapiens_R-HSA-180910	1/32	0.308437	0.410872	0.350729	0.469796	6.2399	-7.3396	RANBP2
CD28 co-stimulation_Homo sapiens_R-HSA-389356	1/33	0.316368	0.413844	0.359187	0.474775	6.37948	-7.34182	CD86
HSF1-dependent transactivation_Homo sapiens_R-HSA-3371571	1/34	0.324209	0.416594	0.367536	0.477337	6.599	-7.4329	HSP90AB1
Nuclear import of Rev protein_Homo sapiens_R-HSA-180746	1/32	0.308437	0.410872	0.350729	0.469796	6.34029	-7.45769	RANBP2
Interleukin-6 family signaling_Homo sapiens_R-HSA-6783589	2/27	0.037974	0.121987	0.0540184	0.175327	2.28934	-7.4881	STAT1;JAK1
Negative regulation of FGFR4 signaling_Homo sapiens_R-HSA-5654733	1/31	0.300415	0.40464	0.34216	0.464315	6.25381	-7.52078	MAPK1
Glutamate Binding, Activation of AMPA Receptors and Synaptic Plasticity_Homo sapiens_R-HSA-399721	1/31	0.300415	0.40464	0.34216	0.464315	6.30519	-7.58257	AP2A2
E2F mediated regulation of DNA replication_Homo sapiens_R-HSA-113510	1/33	0.316368	0.413844	0.359187	0.474775	6.59528	-7.59016	E2F1
Resolution of D-Loop Structures_Homo sapiens_R-HSA-5693537	1/33	0.316368	0.413844	0.359187	0.474775	6.6019	-7.59779	RTEL1
Trafficking of AMPA receptors_Homo sapiens_R-HSA-399719	1/31	0.300415	0.40464	0.34216	0.464315	6.33435	-7.61764	AP2A2
EGFR interacts with phospholipase C-gamma_Homo sapiens_R-HSA-212718	1/34	0.324209	0.416594	0.367536	0.477337	6.79306	-7.65148	EGFR
The phototransduction cascade_Homo sapiens_R-HSA-2514856	1/34	0.324209	0.416594	0.367536	0.477337	6.80017	-7.65949	CNGB1
Signal transduction by L1_Homo sapiens_R-HSA-445144	2/21	0.0237571	0.0871095	0.035389	0.140396	2.05413	-7.68219	MAPK1;EGFR
Export of Viral Ribonucleoproteins from Nucleus_Homo sapiens_R-HSA-168274	1/31	0.300415	0.40464	0.34216	0.464315	6.47346	-7.78493	RANBP2
Inactivation, recovery and regulation of the phototransduction cascade_Homo sapiens_R-HSA-2514859	1/33	0.316368	0.413844	0.359187	0.474775	6.82192	-7.851	CNGB1
ROS, RNS production in response to bacteria_Homo sapiens_R-HSA-1222556	1/34	0.324209	0.416594	0.367536	0.477337	7.06247	-7.95494	ATP6V0A4
Negative regulation of FGFR3 signaling_Homo sapiens_R-HSA-5654732	1/29	0.28409	0.392109	0.324685	0.45244	6.35059	-7.99198	MAPK1
Activation of Matrix Metalloproteinases_Homo sapiens_R-HSA-1592389	1/32	0.308437	0.410872	0.350729	0.469796	6.80379	-8.00287	PRSS1
NEP/NS2 Interacts with the Cellular Export Machinery_Homo sapiens_R-HSA-168333	1/30	0.292299	0.398889	0.333479	0.459404	6.51699	-8.01575	RANBP2
Inwardly rectifying K+ channels_Homo sapiens_R-HSA-1296065	1/31	0.300415	0.40464	0.34216	0.464315	6.70006	-8.05744	GABBR1
Activation of BH3-only proteins_Homo sapiens_R-HSA-114452	1/29	0.28409	0.392109	0.324685	0.45244	6.41109	-8.06813	E2F1
ERK/MAPK targets_Homo sapiens_R-HSA-198753	2/21	0.0237571	0.0871095	0.035389	0.140396	2.18029	-8.154	MAPK1;MAPK14
Regulation of Glucokinase by Glucokinase Regulatory Protein_Homo sapiens_R-HSA-170822	1/30	0.292299	0.398889	0.333479	0.459404	6.64513	-8.17336	RANBP2
Sialic acid metabolism_Homo sapiens_R-HSA-4085001	1/33	0.316368	0.413844	0.359187	0.474775	7.21145	-8.29929	ST6GALNAC5
Transport of Ribonucleoproteins into the Host Nucleus_Homo sapiens_R-HSA-168271	1/30	0.292299	0.398889	0.333479	0.459404	6.75803	-8.31223	RANBP2
Thrombin signalling through proteinase activated receptors (PARs)_Homo sapiens_R-HSA-456926	1/32	0.308437	0.410872	0.350729	0.469796	7.18929	-8.45631	MAPK1
RNA Polymerase I Transcription Termination_Homo sapiens_R-HSA-73863	1/32	0.308437	0.410872	0.350729	0.469796	7.23381	-8.50868	TWISTNB
HSF1 activation_Homo sapiens_R-HSA-3371511	1/29	0.28409	0.392109	0.324685	0.45244	6.81822	-8.58048	HSP90AB1
SHC-mediated cascade:FGFR2_Homo sapiens_R-HSA-5654699	1/26	0.25889	0.368537	0.297605	0.431897	6.71108	-9.06904	HRAS
YAP1- and WWTR1 (TAZ)-stimulated gene expression_Homo sapiens_R-HSA-2032785	1/29	0.28409	0.392109	0.324685	0.45244	7.24607	-9.11892	RUNX2
PIWI-interacting RNA (piRNA) biogenesis_Homo sapiens_R-HSA-5601884	1/29	0.28409	0.392109	0.324685	0.45244	7.25005	-9.12393	TDRD6
Downregulation of SMAD2/3:SMAD4 transcriptional activity_Homo sapiens_R-HSA-2173795	1/23	0.232806	0.354075	0.269449	0.419053	6.27715	-9.14925	NCOR2
Cellular response to hypoxia_Homo sapiens_R-HSA-2262749	1/26	0.25889	0.368537	0.297605	0.431897	6.79205	-9.17846	VEGFA
Signaling by EGFRvIII in Cancer_Homo sapiens_R-HSA-5637812	2/15	0.0124243	0.057089	0.0200059	0.0968285	2.11505	-9.28107	HRAS;EGFR
RNA Polymerase I Promoter Escape_Homo sapiens_R-HSA-73772	1/30	0.292299	0.398889	0.333479	0.459404	7.55117	-9.28777	TWISTNB
Amine compound SLC transporters_Homo sapiens_R-HSA-425428	1/30	0.292299	0.398889	0.333479	0.459404	7.62397	-9.37731	SLC6A9
Regulation of Hypoxia-inducible Factor (HIF) by oxygen_Homo sapiens_R-HSA-1234174	1/26	0.25889	0.368537	0.297605	0.431897	6.97956	-9.43185	VEGFA
ZBP1(DAI) mediated induction of type I IFNs_Homo sapiens_R-HSA-1606322	1/26	0.25889	0.368537	0.297605	0.431897	6.99503	-9.45276	DHX9
RNA Polymerase III Transcription Initiation From Type 3 Promoter_Homo sapiens_R-HSA-76071	1/28	0.275786	0.388025	0.315775	0.451207	7.34472	-9.46095	POLR3B
TNFR1-induced NFkappaB signaling pathway_Homo sapiens_R-HSA-5357956	1/26	0.25889	0.368537	0.297605	0.431897	7.04311	-9.51772	MAP3K7
Constitutive Signaling by EGFRvIII_Homo sapiens_R-HSA-5637810	2/15	0.0124243	0.057089	0.0200059	0.0968285	2.16974	-9.52103	HRAS;EGFR
Myogenesis_Homo sapiens_R-HSA-525793	1/29	0.28409	0.392109	0.324685	0.45244	7.61791	-9.58686	MAPK14
The role of Nef in HIV-1 replication and disease pathogenesis_Homo sapiens_R-HSA-164952	1/28	0.275786	0.388025	0.315775	0.451207	7.49625	-9.65614	AP2A2
Ca-dependent events_Homo sapiens_R-HSA-111996	1/28	0.275786	0.388025	0.315775	0.451207	7.50746	-9.67058	MAPK1
CDO in myogenesis_Homo sapiens_R-HSA-375170	1/29	0.28409	0.392109	0.324685	0.45244	7.70203	-9.69272	MAPK14
PI3K events in ERBB2 signaling_Homo sapiens_R-HSA-1963642	2/16	0.0140931	0.0623876	0.022318	0.106598	2.27865	-9.71178	ERBB4;EGFR
Reproduction_Homo sapiens_R-HSA-1474165	1/26	0.25889	0.368537	0.297605	0.431897	7.24954	-9.79669	HVCN1
Fertilization_Homo sapiens_R-HSA-1187000	1/26	0.25889	0.368537	0.297605	0.431897	7.29946	-9.86415	HVCN1
SHC-mediated cascade:FGFR4_Homo sapiens_R-HSA-5654719	1/23	0.232806	0.354075	0.269449	0.419053	6.81242	-9.92944	HRAS
Signaling by FGFR3 point mutants in cancer_Homo sapiens_R-HSA-8853338	1/22	0.22391	0.348092	0.259817	0.412751	6.66994	-9.98163	HRAS
Signaling by FGFR3 in disease_Homo sapiens_R-HSA-5655332	1/22	0.22391	0.348092	0.259817	0.412751	6.67774	-9.99331	HRAS
PTK6 Regulates RHO GTPases, RAS GTPase and MAP kinases_Homo sapiens_R-HSA-8849471	1/26	0.25889	0.368537	0.297605	0.431897	7.46011	-10.0812	HRAS
Ras activation uopn Ca2+ infux through NMDA receptor_Homo sapiens_R-HSA-442982	2/17	0.0158528	0.0657666	0.0247349	0.112234	2.4434	-10.1265	RASGRF2;HRAS
CD28 dependent PI3K/Akt signaling_Homo sapiens_R-HSA-389357	1/22	0.22391	0.348092	0.259817	0.412751	6.78389	-10.1522	CD86
activated TAK1 mediates p38 MAPK activation_Homo sapiens_R-HSA-450302	2/17	0.0158528	0.0657666	0.0247349	0.112234	2.46191	-10.2032	MAPK14;MAP3K7
CTLA4 inhibitory signaling_Homo sapiens_R-HSA-389513	1/22	0.22391	0.348092	0.259817	0.412751	6.83511	-10.2288	CD86
Attenuation phase_Homo sapiens_R-HSA-3371568	1/26	0.25889	0.368537	0.297605	0.431897	7.5774	-10.2397	HSP90AB1
Antigen Presentation: Folding, assembly and peptide loading of class I MHC_Homo sapiens_R-HSA-983170	1/25	0.250295	0.368537	0.288341	0.431897	7.3974	-10.2463	SEC31A
VxPx cargo-targeting to cilium_Homo sapiens_R-HSA-5620916	2/21	0.0237571	0.0871095	0.035389	0.140396	2.76367	-10.3358	EXOC4;CNGB1
Resolution of D-loop Structures through Synthesis-Dependent Strand Annealing (SDSA)_Homo sapiens_R-HSA-5693554	1/26	0.25889	0.368537	0.297605	0.431897	7.68634	-10.387	RTEL1
Synthesis of IP3 and IP4 in the cytosol_Homo sapiens_R-HSA-1855204	1/25	0.250295	0.368537	0.288341	0.431897	7.54058	-10.4446	PLCZ1
Inflammasomes_Homo sapiens_R-HSA-622312	2/17	0.0158528	0.0657666	0.0247349	0.112234	2.56324	-10.6231	HSP90AB1;BCL2L1
Activation of G protein gated Potassium channels_Homo sapiens_R-HSA-1296041	1/25	0.250295	0.368537	0.288341	0.431897	7.68978	-10.6512	GABBR1
G protein gated Potassium channels_Homo sapiens_R-HSA-1296059	1/25	0.250295	0.368537	0.288341	0.431897	7.69039	-10.6521	GABBR1
Cytochrome c-mediated apoptotic response_Homo sapiens_R-HSA-111461	2/5	0.00127598	0.0140358	0.00336197	0.0369817	1.60112	-10.6699	CASP7;CASP3
Inhibition of voltage gated Ca2+ channels via Gbeta/gamma subunits_Homo sapiens_R-HSA-997272	1/25	0.250295	0.368537	0.288341	0.431897	7.74826	-10.7322	GABBR1
TRP channels_Homo sapiens_R-HSA-3295583	1/25	0.250295	0.368537	0.288341	0.431897	7.81016	-10.818	TRPM8
Transferrin endocytosis and recycling_Homo sapiens_R-HSA-917977	1/29	0.28409	0.392109	0.324685	0.45244	8.71386	-10.9661	ATP6V0A4
HDMs demethylate histones_Homo sapiens_R-HSA-3214842	1/25	0.250295	0.368537	0.288341	0.431897	7.95141	-11.0136	KDM2A
TRAF6 mediated NF-kB activation_Homo sapiens_R-HSA-933542	1/24	0.241601	0.362401	0.278957	0.429984	7.77136	-11.039	DHX9
SHC-mediated cascade:FGFR1_Homo sapiens_R-HSA-5654688	1/21	0.214912	0.339925	0.250059	0.406137	7.18961	-11.0542	HRAS
WNT ligand biogenesis and trafficking_Homo sapiens_R-HSA-3238698	1/26	0.25889	0.368537	0.297605	0.431897	8.22868	-11.1199	WNT2
RIP-mediated NFkB activation via ZBP1_Homo sapiens_R-HSA-1810476	1/21	0.214912	0.339925	0.250059	0.406137	7.3286	-11.2679	DHX9
Regulation of IFNG signaling_Homo sapiens_R-HSA-877312	2/14	0.0108489	0.0521611	0.0178016	0.091619	2.4966	-11.2939	STAT1;JAK1
Insulin processing_Homo sapiens_R-HSA-264876	1/24	0.241601	0.362401	0.278957	0.429984	8.02521	-11.3996	EXOC4
SALM protein interactions at the synapse_Homo sapiens_R-HSA-8849932	1/22	0.22391	0.348092	0.259817	0.412751	7.82509	-11.7103	PTPRF
RNA Polymerase III Transcription Termination_Homo sapiens_R-HSA-73980	1/23	0.232806	0.354075	0.269449	0.419053	8.04528	-11.7264	POLR3B
Cholesterol biosynthesis_Homo sapiens_R-HSA-191273	1/23	0.232806	0.354075	0.269449	0.419053	8.11789	-11.8322	HSD17B7
Activation of caspases through apoptosome-mediated cleavage_Homo sapiens_R-HSA-111459	2/5	0.00127598	0.0140358	0.00336197	0.0369817	1.79181	-11.9407	CASP7;CASP3
RHO GTPases activate PAKs_Homo sapiens_R-HSA-5627123	1/21	0.214912	0.339925	0.250059	0.406137	7.84286	-12.0586	NF2
ERBB2 Regulates Cell Motility_Homo sapiens_R-HSA-6785631	2/15	0.0124243	0.057089	0.0200059	0.0968285	2.77093	-12.1591	ERBB4;EGFR
EGFR Transactivation by Gastrin_Homo sapiens_R-HSA-2179392	2/9	0.00445662	0.0308143	0.00851118	0.0617912	2.25237	-12.1929	HRAS;EGFR
Insulin receptor recycling_Homo sapiens_R-HSA-77387	1/26	0.25889	0.368537	0.297605	0.431897	9.15559	-12.3724	ATP6V0A4
SHC-mediated cascade:FGFR3_Homo sapiens_R-HSA-5654704	1/18	0.187287	0.309728	0.220014	0.374076	7.52783	-12.6099	HRAS
Tie2 Signaling_Homo sapiens_R-HSA-210993	1/18	0.187287	0.309728	0.220014	0.374076	7.64042	-12.7985	HRAS
Branched-chain amino acid catabolism_Homo sapiens_R-HSA-70895	1/23	0.232806	0.354075	0.269449	0.419053	8.7809	-12.7986	HIBCH
Common Pathway of Fibrin Clot Formation_Homo sapiens_R-HSA-140875	1/22	0.22391	0.348092	0.259817	0.412751	8.61762	-12.8964	F5
MAP3K8 (TPL2)-dependent MAPK1/3 activation_Homo sapiens_R-HSA-5684264	1/16	0.168336	0.293778	0.199324	0.353813	7.24301	-12.9056	CUL1
TRAF6 mediated induction of TAK1 complex_Homo sapiens_R-HSA-937072	1/16	0.168336	0.293778	0.199324	0.353813	7.36406	-13.1213	MAP3K7
p38MAPK events_Homo sapiens_R-HSA-171007	2/13	0.00936926	0.0473373	0.0157083	0.086336	2.84306	-13.278	MAPK14;HRAS
Cobalamin (Cbl, vitamin B12) transport and metabolism_Homo sapiens_R-HSA-196741	1/21	0.214912	0.339925	0.250059	0.406137	8.67242	-13.3341	PRSS1
ERBB2 Activates PTK6 Signaling_Homo sapiens_R-HSA-8847993	2/13	0.00936926	0.0473373	0.0157083	0.086336	2.87507	-13.4275	ERBB4;EGFR
Spry regulation of FGF signaling_Homo sapiens_R-HSA-1295596	1/16	0.168336	0.293778	0.199324	0.353813	7.56477	-13.4789	MAPK1
IL-6-type cytokine receptor ligand interactions_Homo sapiens_R-HSA-6788467	1/20	0.205809	0.332778	0.240174	0.39719	8.65202	-13.6772	JAK1
Nef-mediates down modulation of cell surface receptors by recruiting them to clathrin adapters_Homo sapiens_R-HSA-164938	1/21	0.214912	0.339925	0.250059	0.406137	9.09114	-13.9779	AP2A2
Mitochondrial tRNA aminoacylation_Homo sapiens_R-HSA-379726	1/21	0.214912	0.339925	0.250059	0.406137	9.13345	-14.0429	AARS2
Trafficking of GluR2-containing AMPA receptors_Homo sapiens_R-HSA-416993	1/17	0.177866	0.303837	0.209736	0.364279	8.19162	-14.1447	AP2A2
Apoptotic factor-mediated response_Homo sapiens_R-HSA-111471	2/7	0.00263929	0.0211444	0.00566625	0.0478337	2.40885	-14.302	CASP7;CASP3
Ligand-dependent caspase activation_Homo sapiens_R-HSA-140534	1/17	0.177866	0.303837	0.209736	0.364279	8.34649	-14.4121	FAS
Signaling by cytosolic FGFR1 fusion mutants_Homo sapiens_R-HSA-1839117	1/18	0.187287	0.309728	0.220014	0.374076	8.6205	-14.4403	STAT1
Regulated Necrosis_Homo sapiens_R-HSA-5218859	1/16	0.168336	0.293778	0.199324	0.353813	8.13398	-14.4931	FAS
Activation of the AP-1 family of transcription factors_Homo sapiens_R-HSA-450341	2/10	0.00552889	0.0361352	0.0101273	0.0697691	2.83148	-14.7174	MAPK1;MAPK14
RNA Polymerase III Chain Elongation_Homo sapiens_R-HSA-73780	1/18	0.187287	0.309728	0.220014	0.374076	8.83813	-14.8048	POLR3B
Association of licensing factors with the pre-replicative complex_Homo sapiens_R-HSA-69298	1/15	0.158696	0.286305	0.188776	0.347846	8.07754	-14.8689	E2F1
RIPK1-mediated regulated necrosis_Homo sapiens_R-HSA-5213460	1/16	0.168336	0.293778	0.199324	0.353813	8.40818	-14.9817	FAS
Ephrin signaling_Homo sapiens_R-HSA-3928664	1/19	0.196601	0.320747	0.23016	0.383459	9.22669	-15.0079	EPHB6
Signaling by Hippo_Homo sapiens_R-HSA-2028269	1/20	0.205809	0.332778	0.240174	0.39719	9.84228	-15.5587	CASP3
Amine-derived hormones_Homo sapiens_R-HSA-209776	1/18	0.187287	0.309728	0.220014	0.374076	9.4589	-15.8447	IYD
TP53 Regulates Transcription of Genes Involved in G2 Cell Cycle Arrest_Homo sapiens_R-HSA-6804114	1/18	0.187287	0.309728	0.220014	0.374076	9.50308	-15.9187	RBL2
MAPK1 (ERK2) activation_Homo sapiens_R-HSA-112411	2/9	0.00445662	0.0308143	0.00851118	0.0617912	2.9553	-15.9981	MAPK1;JAK1
Pre-NOTCH Processing in Golgi_Homo sapiens_R-HSA-1912420	1/18	0.187287	0.309728	0.220014	0.374076	9.63429	-16.1385	NOTCH1
Na+/Cl- dependent neurotransmitter transporters_Homo sapiens_R-HSA-442660	1/19	0.196601	0.320747	0.23016	0.383459	9.926	-16.1454	SLC6A9
WNT5A-dependent internalization of FZD4_Homo sapiens_R-HSA-5099900	1/15	0.158696	0.286305	0.188776	0.347846	8.83466	-16.2626	AP2A2
Platelet sensitization by LDL_Homo sapiens_R-HSA-432142	1/17	0.177866	0.303837	0.209736	0.364279	9.44082	-16.3017	MAPK14
Rap1 signalling_Homo sapiens_R-HSA-392517	1/16	0.168336	0.293778	0.199324	0.353813	9.15392	-16.3104	RAF1
Nucleotide-like (purinergic) receptors_Homo sapiens_R-HSA-418038	1/16	0.168336	0.293778	0.199324	0.353813	9.22823	-16.4428	P2RY1
G1/S-Specific Transcription_Homo sapiens_R-HSA-69205	1/17	0.177866	0.303837	0.209736	0.364279	9.72102	-16.7855	E2F1
Negative feedback regulation of MAPK pathway_Homo sapiens_R-HSA-5674499	2/6	0.00189953	0.0186359	0.00444468	0.0431687	2.68781	-16.8422	MAPK1;RAF1
Interleukin-6 signaling_Homo sapiens_R-HSA-1059683	2/11	0.00670677	0.0382763	0.0118678	0.0776219	3.41177	-17.0747	STAT1;JAK1
Regulation of necroptotic cell death_Homo sapiens_R-HSA-5675482	1/14	0.148944	0.273756	0.17809	0.337581	9.07181	-17.2744	FAS
JNK (c-Jun kinases) phosphorylation and activation mediated by activated human TAK1_Homo sapiens_R-HSA-450321	1/16	0.168336	0.293778	0.199324	0.353813	9.76352	-17.3966	MAP3K7
Sema3A PAK dependent Axon repulsion_Homo sapiens_R-HSA-399954	1/16	0.168336	0.293778	0.199324	0.353813	9.85853	-17.5659	HSP90AB1
Caspase-mediated cleavage of cytoskeletal proteins_Homo sapiens_R-HSA-264870	2/12	0.00798773	0.0429562	0.0137293	0.0823072	3.69276	-17.8355	CASP7;CASP3
Prolactin receptor signaling_Homo sapiens_R-HSA-1170546	1/15	0.158696	0.286305	0.188776	0.347846	9.72378	-17.8992	CUL1
TP53 Regulates Transcription of Genes Involved in G1 Cell Cycle Arrest_Homo sapiens_R-HSA-6804116	1/13	0.13908	0.266417	0.167265	0.324691	9.086	-17.924	E2F1
Metabolism of Angiotensinogen to Angiotensins_Homo sapiens_R-HSA-2022377	1/16	0.168336	0.293778	0.199324	0.353813	10.0795	-17.9596	REN
N-glycan trimming in the ER and Calnexin/Calreticulin cycle_Homo sapiens_R-HSA-532668	1/17	0.177866	0.303837	0.209736	0.364279	10.6444	-18.38	MOGS
SMAC binds to IAPs_Homo sapiens_R-HSA-111463	2/5	0.00127598	0.0140358	0.00336197	0.0369817	2.85274	-19.0108	CASP7;CASP3
Interleukin-7 signaling_Homo sapiens_R-HSA-1266695	1/11	0.11901	0.24634	0.145188	0.309155	8.95605	-19.0634	JAK1
KSRP (KHSRP) binds and destabilizes mRNA_Homo sapiens_R-HSA-450604	1/17	0.177866	0.303837	0.209736	0.364279	11.1556	-19.2626	MAPK14
FasL/ CD95L signaling_Homo sapiens_R-HSA-75157	2/5	0.00127598	0.0140358	0.00336197	0.0369817	2.89254	-19.276	CASP10;FAS
Signaling by FGFR4 in disease_Homo sapiens_R-HSA-5655291	1/11	0.11901	0.24634	0.145188	0.309155	9.17741	-19.5346	HRAS
WNT5A-dependent internalization of FZD2, FZD5 and ROR2_Homo sapiens_R-HSA-5140745	1/13	0.13908	0.266417	0.167265	0.324691	10.0643	-19.854	AP2A2
Signaling by FGFR3 fusions in cancer_Homo sapiens_R-HSA-8853334	1/10	0.1088	0.237918	0.133933	0.300109	8.97597	-19.9109	HRAS
Golgi Cisternae Pericentriolar Stack Reorganization_Homo sapiens_R-HSA-162658	1/14	0.148944	0.273756	0.17809	0.337581	10.614	-20.2109	MAPK1
Advanced glycosylation endproduct receptor signaling_Homo sapiens_R-HSA-879415	1/13	0.13908	0.266417	0.167265	0.324691	10.2644	-20.2486	MAPK1
Signal attenuation_Homo sapiens_R-HSA-74749	1/10	0.1088	0.237918	0.133933	0.300109	9.13275	-20.2587	MAPK1
SMAC-mediated apoptotic response_Homo sapiens_R-HSA-111469	2/5	0.00127598	0.0140358	0.00336197	0.0369817	3.07343	-20.4815	CASP7;CASP3
IRAK2 mediated activation of TAK1 complex upon TLR7/8 or 9 stimulation_Homo sapiens_R-HSA-975163	1/10	0.1088	0.237918	0.133933	0.300109	9.29694	-20.6229	MAP3K7
IRAK2 mediated activation of TAK1 complex_Homo sapiens_R-HSA-937042	1/10	0.1088	0.237918	0.133933	0.300109	9.40312	-20.8584	MAP3K7
SHC-related events triggered by IGF1R_Homo sapiens_R-HSA-2428933	1/9	0.0984731	0.226957	0.122531	0.286037	9.05525	-20.9898	HRAS
DEx/H-box helicases activate type I IFN and inflammatory cytokines production_Homo sapiens_R-HSA-3134963	1/13	0.13908	0.266417	0.167265	0.324691	10.7249	-21.1571	DHX9
Vitamin B5 (pantothenate) metabolism_Homo sapiens_R-HSA-199220	1/12	0.129102	0.255391	0.156298	0.314328	10.3499	-21.1878	PANK2
Regulation of gene expression by Hypoxia-inducible Factor_Homo sapiens_R-HSA-1234158	1/10	0.1088	0.237918	0.133933	0.300109	9.63048	-21.3627	VEGFA
SMAC-mediated dissociation of IAP:caspase complexes_Homo sapiens_R-HSA-111464	2/5	0.00127598	0.0140358	0.00336197	0.0369817	3.21076	-21.3966	CASP7;CASP3
The NLRP3 inflammasome_Homo sapiens_R-HSA-844456	1/12	0.129102	0.255391	0.156298	0.314328	10.4601	-21.4133	HSP90AB1
Regulation of gene expression in late stage (branching morphogenesis) pancreatic bud precursor cells_Homo sapiens_R-HSA-210744	2/7	0.00263929	0.0211444	0.00566625	0.0478337	3.65453	-21.6978	NOTCH1;HES1
Dimerization of procaspase-8_Homo sapiens_R-HSA-69416	1/11	0.11901	0.24634	0.145188	0.309155	10.2645	-21.8484	FAS
P2Y receptors_Homo sapiens_R-HSA-417957	1/12	0.129102	0.255391	0.156298	0.314328	10.7458	-21.9983	P2RY1
CASP8 activity is inhibited_Homo sapiens_R-HSA-5218900	1/11	0.11901	0.24634	0.145188	0.309155	10.3748	-22.0834	FAS
Regulation by c-FLIP_Homo sapiens_R-HSA-3371378	1/11	0.11901	0.24634	0.145188	0.309155	10.4122	-22.1629	FAS
RSK activation_Homo sapiens_R-HSA-444257	1/6	0.0667713	0.174374	0.0874244	0.233346	8.21339	-22.2294	MAPK1
Notch-HLH transcription pathway_Homo sapiens_R-HSA-350054	1/13	0.13908	0.266417	0.167265	0.324691	11.4011	-22.4911	NOTCH1
Retrograde neurotrophin signalling_Homo sapiens_R-HSA-177504	1/13	0.13908	0.266417	0.167265	0.324691	11.4278	-22.5438	AP2A2
Downregulation of ERBB4 signaling_Homo sapiens_R-HSA-1253288	1/8	0.0880268	0.208848	0.11098	0.271878	9.29895	-22.5975	ERBB4
NOTCH2 intracellular domain regulates transcription_Homo sapiens_R-HSA-2197563	1/12	0.129102	0.255391	0.156298	0.314328	11.0489	-22.6187	HES1
TP53 Regulates Transcription of Caspase Activators and Caspases_Homo sapiens_R-HSA-6803207	1/12	0.129102	0.255391	0.156298	0.314328	11.0671	-22.656	CASP10
NICD traffics to nucleus_Homo sapiens_R-HSA-157052	1/13	0.13908	0.266417	0.167265	0.324691	11.5347	-22.7546	NOTCH1
Cytosolic iron-sulfur cluster assembly_Homo sapiens_R-HSA-2564830	1/13	0.13908	0.266417	0.167265	0.324691	11.6071	-22.8974	RTEL1
CD28 dependent Vav1 pathway_Homo sapiens_R-HSA-389359	1/12	0.129102	0.255391	0.156298	0.314328	11.2305	-22.9905	CD86
GP1b-IX-V activation signalling_Homo sapiens_R-HSA-430116	1/10	0.1088	0.237918	0.133933	0.300109	10.4969	-23.2848	RAF1
NF-kB activation through FADD/RIP-1 pathway mediated by caspase-8 and -10_Homo sapiens_R-HSA-933543	1/12	0.129102	0.255391	0.156298	0.314328	11.6146	-23.7768	CASP10
Sperm Motility And Taxes_Homo sapiens_R-HSA-1300642	1/9	0.0984731	0.226957	0.122531	0.286037	10.3881	-24.0794	HVCN1
Serotonin receptors_Homo sapiens_R-HSA-390666	1/12	0.129102	0.255391	0.156298	0.314328	11.7757	-24.1066	HTR2C
Postsynaptic nicotinic acetylcholine receptors_Homo sapiens_R-HSA-622327	1/14	0.148944	0.273756	0.17809	0.337581	12.7364	-24.2525	CHRNA9
Repression of WNT target genes_Homo sapiens_R-HSA-4641265	1/14	0.148944	0.273756	0.17809	0.337581	12.8036	-24.3805	CTBP2
Acetylcholine Binding And Downstream Events_Homo sapiens_R-HSA-181431	1/14	0.148944	0.273756	0.17809	0.337581	12.9425	-24.6449	CHRNA9
Activation of Nicotinic Acetylcholine Receptors_Homo sapiens_R-HSA-629602	1/14	0.148944	0.273756	0.17809	0.337581	13.0023	-24.7588	CHRNA9
MAPK3 (ERK1) activation_Homo sapiens_R-HSA-110056	1/10	0.1088	0.237918	0.133933	0.300109	11.8991	-26.395	JAK1
SUMOylation of transcription factors_Homo sapiens_R-HSA-3232118	1/14	0.148944	0.273756	0.17809	0.337581	13.9921	-26.6435	PIAS4
Coenzyme A biosynthesis_Homo sapiens_R-HSA-196783	1/8	0.0880268	0.208848	0.11098	0.271878	11.0407	-26.8301	PANK2
Inhibition of replication initiation of damaged DNA by RB1/E2F1_Homo sapiens_R-HSA-113501	1/12	0.129102	0.255391	0.156298	0.314328	13.6761	-27.9971	E2F1
ERKs are inactivated_Homo sapiens_R-HSA-202670	1/12	0.129102	0.255391	0.156298	0.314328	13.6933	-28.0322	MAPK1
TP53 Regulates Transcription of Death Receptors and Ligands_Homo sapiens_R-HSA-6803211	1/12	0.129102	0.255391	0.156298	0.314328	13.8865	-28.4278	FAS
POU5F1 (OCT4), SOX2, NANOG activate genes related to proliferation_Homo sapiens_R-HSA-2892247	1/13	0.13908	0.266417	0.167265	0.324691	14.5102	-28.6243	SALL1
Activation of the phototransduction cascade_Homo sapiens_R-HSA-2485179	1/11	0.11901	0.24634	0.145188	0.309155	13.5692	-28.8828	CNGB1
FBXW7 Mutants and NOTCH1 in Cancer_Homo sapiens_R-HSA-2644605	2/5	0.00127598	0.0140358	0.00336197	0.0369817	4.33824	-28.9102	NOTCH1;CUL1
VEGF binds to VEGFR leading to receptor dimerization_Homo sapiens_R-HSA-195399	1/8	0.0880268	0.208848	0.11098	0.271878	11.9078	-28.9374	VEGFA
Apoptotic cleavage of cell adhesion proteins_Homo sapiens_R-HSA-351906	1/11	0.11901	0.24634	0.145188	0.309155	13.7013	-29.164	CASP3
DSCAM interactions_Homo sapiens_R-HSA-376172	1/11	0.11901	0.24634	0.145188	0.309155	13.7071	-29.1762	MAPK14
Ligand-independent caspase activation via DCC_Homo sapiens_R-HSA-418889	1/10	0.1088	0.237918	0.133933	0.300109	13.1802	-29.2369	CASP3
Nef Mediated CD4 Down-regulation_Homo sapiens_R-HSA-167590	1/9	0.0984731	0.226957	0.122531	0.286037	12.729	-29.5055	AP2A2
VEGF ligand-receptor interactions_Homo sapiens_R-HSA-194313	1/8	0.0880268	0.208848	0.11098	0.271878	12.2389	-29.7419	VEGFA
CDC6 association with the ORC:origin complex_Homo sapiens_R-HSA-68689	1/11	0.11901	0.24634	0.145188	0.309155	14.1693	-30.16	E2F1
Activation of PPARGC1A (PGC-1alpha) by phosphorylation_Homo sapiens_R-HSA-2151209	1/10	0.1088	0.237918	0.133933	0.300109	13.7132	-30.4192	MAPK14
PTK6 promotes HIF1A stabilization_Homo sapiens_R-HSA-8857538	1/7	0.07746	0.195264	0.0992786	0.256499	11.975	-30.6319	EGFR
G2 Phase_Homo sapiens_R-HSA-68911	1/5	0.0559594	0.156859	0.0754154	0.222924	10.6383	-30.6715	E2F1
Transport of organic anions_Homo sapiens_R-HSA-879518	1/11	0.11901	0.24634	0.145188	0.309155	14.8339	-31.5747	SLCO2A1
Activation of PUMA and translocation to mitochondria_Homo sapiens_R-HSA-139915	1/8	0.0880268	0.208848	0.11098	0.271878	13.056	-31.7277	E2F1
Highly calcium permeable postsynaptic nicotinic acetylcholine receptors_Homo sapiens_R-HSA-629594	1/11	0.11901	0.24634	0.145188	0.309155	14.9927	-31.9128	CHRNA9
Loss of Function of FBXW7 in Cancer and NOTCH1 Signaling_Homo sapiens_R-HSA-2644607	2/5	0.00127598	0.0140358	0.00336197	0.0369817	5.02212	-33.4676	NOTCH1;CUL1
BH3-only proteins associate with and inactivate anti-apoptotic BCL-2 members_Homo sapiens_R-HSA-111453	1/8	0.0880268	0.208848	0.11098	0.271878	14.3931	-34.9769	BCL2L1
TRAIL signaling_Homo sapiens_R-HSA-75158	1/7	0.07746	0.195264	0.0992786	0.256499	13.8806	-35.5064	CASP10
NADE modulates death signalling_Homo sapiens_R-HSA-205025	1/6	0.0667713	0.174374	0.0874244	0.233346	13.2569	-35.8797	CASP3
Bicarbonate transporters_Homo sapiens_R-HSA-425381	1/9	0.0984731	0.226957	0.122531	0.286037	15.8255	-36.6832	SLC4A3
Thyroxine biosynthesis_Homo sapiens_R-HSA-209968	1/10	0.1088	0.237918	0.133933	0.300109	16.7828	-37.2282	IYD
PTK6 Regulates Cell Cycle_Homo sapiens_R-HSA-8849470	1/6	0.0667713	0.174374	0.0874244	0.233346	14.1247	-38.2282	CCND1
Orexin and neuropeptides FF and QRFP bind to their respective receptors_Homo sapiens_R-HSA-389397	1/8	0.0880268	0.208848	0.11098	0.271878	15.9557	-38.7742	HCRTR2
Nef Mediated CD8 Down-regulation_Homo sapiens_R-HSA-182218	1/7	0.07746	0.195264	0.0992786	0.256499	15.1896	-38.855	AP2A2
Neurotoxicity of clostridium toxins_Homo sapiens_R-HSA-168799	1/10	0.1088	0.237918	0.133933	0.300109	19.4412	-43.1252	SYT2
Activation of RAS in B cells_Homo sapiens_R-HSA-1169092	1/5	0.0559594	0.156859	0.0754154	0.222924	15.47	-44.6021	HRAS
Release of Hh-Np from the secreting cell_Homo sapiens_R-HSA-5362798	1/8	0.0880268	0.208848	0.11098	0.271878	21.756	-52.8695	ADAM17
Uptake and function of diphtheria toxin_Homo sapiens_R-HSA-5336415	1/6	0.0667713	0.174374	0.0874244	0.233346	19.5563	-52.9288	HSP90AB1
Pre-NOTCH Processing in the Endoplasmic Reticulum_Homo sapiens_R-HSA-1912399	1/6	0.0667713	0.174374	0.0874244	0.233346	21.9111	-59.302	NOTCH1

## Sheet: QM-PDA Pathways
Term	Overlap	P-value	Adjusted P-value	Old P-value	Old Adjusted P-value	Z-score	Combined Score	Genes
Generic Transcription Pathway	11/812	3.01308e-05	0.00656531	0.000840316	0.082631	-2.2643	23.5713	NOTCH3;ZNF493;CDK5;PDPK1;MAML1;RHEB;ZNF737;ZNF626;MLST8;ZNF43;CDC25C
ZBP1(DAI) mediated induction of type I IFNs	3/26	6.67659e-05	0.00656531	0.000294005	0.0433658	-2.09137	20.1071	APP;HMGB1;DTX4
Constitutive Signaling by AKT1 E17K in Cancer	3/25	5.91906e-05	0.00656531	0.000264424	0.0433658	-1.81954	17.7128	PDPK1;MLST8;FOXO3
Signal Transduction	17/2465	0.000843995	0.0261533	0.0375709	0.14394	-2.13607	15.1178	NOTCH3;APP;PDPK1;MAML1;CDCA8;CDC25C;FOXO3;DTX4;HEYL;CCKAR;SPINT1;CDK5;HNRNPH1;RHEB;MLST8;SPRY2;NDEL1
Notch-HLH transcription pathway	2/13	0.00069846	0.0257557	0.00204156	0.0847993	-2.07828	15.1021	NOTCH3;MAML1
Signaling by NOTCH	4/122	0.000525797	0.0257557	0.00247112	0.0847993	-1.98387	14.9794	NOTCH3;HEYL;MAML1;DTX4
NICD traffics to nucleus	2/13	0.00069846	0.0257557	0.00204156	0.0847993	-2.00849	14.5949	NOTCH3;MAML1
Diseases of signal transduction	5/288	0.00184196	0.0261533	0.0100797	0.0847993	-2.30332	14.5038	HEYL;MAML1;PDPK1;MLST8;FOXO3
Gene Expression	13/1631	0.00108444	0.0261533	0.0263651	0.127282	-2.07695	14.1787	NOTCH3;DDX5;ZNF493;PDPK1;MAML1;ZNF43;CDC25C;CDK5;HNRNPH1;RHEB;ZNF737;ZNF626;MLST8
DEx/H-box helicases activate type I IFN and inflammatory cytokines production	2/13	0.00069846	0.0257557	0.00204156	0.0847993	-1.88048	13.6648	APP;HMGB1
TRAF6 Mediated Induction of proinflammatory cytokines	3/72	0.0013862	0.0261533	0.00470069	0.0847993	-1.9702	12.9663	APP;MAPK9;HMGB1
Cytosolic sensors of pathogen-associated DNA	3/66	0.00107748	0.0261533	0.00371671	0.0847993	-1.85675	12.6874	APP;HMGB1;DTX4
Signaling by NOTCH1	3/72	0.0013862	0.0261533	0.00470069	0.0847993	-1.90426	12.5323	HEYL;MAML1;DTX4
Signaling by FGFR2	5/361	0.00484834	0.0333398	0.0242297	0.127282	-2.28161	12.159	HNRNPH1;PDPK1;MLST8;SPRY2;FOXO3
Advanced glycosylation endproduct receptor signaling	2/13	0.00069846	0.0257557	0.00204156	0.0847993	-1.6372	11.8969	APP;HMGB1
Signaling by FGFR	5/366	0.00513585	0.0336684	0.0255142	0.127282	-2.2378	11.7966	HNRNPH1;PDPK1;MLST8;SPRY2;FOXO3
Toll Like Receptor 10 (TLR10) Cascade	3/82	0.0020144	0.0261533	0.00666351	0.0847993	-1.88802	11.7198	APP;MAPK9;HMGB1
PI3K Cascade	3/79	0.00181043	0.0261533	0.00603113	0.0847993	-1.8486	11.6724	PDPK1;RHEB;MLST8
MyD88 cascade initiated on plasma membrane	3/82	0.0020144	0.0261533	0.00666351	0.0847993	-1.87659	11.6488	APP;MAPK9;HMGB1
Toll Like Receptor 5 (TLR5) Cascade	3/82	0.0020144	0.0261533	0.00666351	0.0847993	-1.86968	11.6059	APP;MAPK9;HMGB1
TRAF6 mediated induction of NFkB and MAP kinases upon TLR7/8 or 9 activation	3/83	0.00208543	0.0261533	0.00688276	0.0847993	-1.86268	11.4979	APP;MAPK9;HMGB1
MyD88 dependent cascade initiated on endosome	3/85	0.00223213	0.0261533	0.00733407	0.0847993	-1.87508	11.447	APP;MAPK9;HMGB1
Toll Like Receptor 7/8 (TLR7/8) Cascade	3/85	0.00223213	0.0261533	0.00733407	0.0847993	-1.86823	11.4052	APP;MAPK9;HMGB1
Toll Like Receptor 9 (TLR9) Cascade	3/88	0.00246395	0.0261533	0.00804338	0.0847993	-1.87852	11.2824	APP;MAPK9;HMGB1
Transcriptional Regulation by TP53	5/348	0.00415475	0.032254	0.0210901	0.11312	-1.99673	10.9491	CDK5;RHEB;PDPK1;MLST8;CDC25C
mTORC1-mediated signalling	2/22	0.0020323	0.0261533	0.00522929	0.0847993	-1.72713	10.7058	RHEB;MLST8
TRIF-mediated TLR3/TLR4 signaling	3/97	0.00324691	0.0262049	0.0104087	0.0847993	-1.85959	10.6555	APP;MAPK9;HMGB1
MyD88-independent TLR3/TLR4 cascade	3/97	0.00324691	0.0262049	0.0104087	0.0847993	-1.85082	10.6053	APP;MAPK9;HMGB1
Toll Like Receptor 3 (TLR3) Cascade	3/97	0.00324691	0.0262049	0.0104087	0.0847993	-1.84152	10.552	APP;MAPK9;HMGB1
PI3K/AKT Signaling in Cancer	3/86	0.00230783	0.0261533	0.00756617	0.0847993	-1.71925	10.4383	PDPK1;MLST8;FOXO3
TRAF6 mediated NF-kB activation_Homo sapiens_R-HSA-933542	2/24	0.0024187	0.0261533	0.00612242	0.0847993	-1.72604	10.3986	APP;HMGB1
Toll Like Receptor TLR6:TLR2 Cascade_Homo sapiens_R-HSA-168188	3/92	0.00279548	0.0261533	0.00905027	0.0847993	-1.76045	10.351	APP;MAPK9;HMGB1
Toll Like Receptor TLR1:TLR2 Cascade_Homo sapiens_R-HSA-168179	3/92	0.00279548	0.0261533	0.00905027	0.0847993	-1.75509	10.3195	APP;MAPK9;HMGB1
RIP-mediated NFkB activation via ZBP1_Homo sapiens_R-HSA-1810476	2/21	0.00185117	0.0261533	0.0048073	0.0847993	-1.63461	10.2848	APP;HMGB1
MyD88:Mal cascade initiated on plasma membrane_Homo sapiens_R-HSA-166058	3/92	0.00279548	0.0261533	0.00905027	0.0847993	-1.74743	10.2745	APP;MAPK9;HMGB1
Toll Like Receptor 2 (TLR2) Cascade_Homo sapiens_R-HSA-181438	3/92	0.00279548	0.0261533	0.00905027	0.0847993	-1.73496	10.2011	APP;MAPK9;HMGB1
CD28 dependent PI3K/Akt signaling_Homo sapiens_R-HSA-389357	2/22	0.0020323	0.0261533	0.00522929	0.0847993	-1.6102	9.98095	PDPK1;MLST8
TAK1 activates NFkB by phosphorylation and activation of IKKs complex_Homo sapiens_R-HSA-445989	2/26	0.00283697	0.0261533	0.0070801	0.0847993	-1.6703	9.79633	APP;HMGB1
Cell Cycle	6/566	0.0074424	0.0365918	0.0430332	0.147788	-1.92948	9.45555	RAD51;CDCA8;HMMR;CDC25C;LPIN3;NDEL1
VEGFR2 mediated vascular permeability_Homo sapiens_R-HSA-5218920	2/27	0.00305793	0.0262049	0.00758278	0.0847993	-1.60471	9.29131	PDPK1;MLST8
PI-3K cascade:FGFR1_Homo sapiens_R-HSA-5654689	3/122	0.00616117	0.0336951	0.0189185	0.10943	-1.78815	9.10075	PDPK1;MLST8;FOXO3
Activated TLR4 signalling_Homo sapiens_R-HSA-166054	3/112	0.0048597	0.0333398	0.0151659	0.106292	-1.70817	9.09902	APP;MAPK9;HMGB1
PI-3K cascade:FGFR3_Homo sapiens_R-HSA-5654710	3/122	0.00616117	0.0336951	0.0189185	0.10943	-1.77967	9.05758	PDPK1;MLST8;FOXO3
PI-3K cascade:FGFR4_Homo sapiens_R-HSA-5654720	3/122	0.00616117	0.0336951	0.0189185	0.10943	-1.77203	9.0187	PDPK1;MLST8;FOXO3
PI3K events in ERBB4 signaling	3/122	0.00616117	0.0336951	0.0189185	0.10943	-1.76057	8.9604	PDPK1;MLST8;FOXO3
Immune System_Homo sapiens_R-HSA-168256	11/1547	0.00656778	0.0336951	0.0837996	0.19735	-1.7747	8.91892	MAP3K3;EGR1;MAPK9;APP;PDPK1;IFNGR2;MLST8;KIF3C;HMGB1;FOXO3;DTX4
PIP3 activates AKT signaling_Homo sapiens_R-HSA-1257604	3/122	0.00616117	0.0336951	0.0189185	0.10943	-1.7461	8.88674	PDPK1;MLST8;FOXO3
PI-3K cascade:FGFR2_Homo sapiens_R-HSA-5654695	3/122	0.00616117	0.0336951	0.0189185	0.10943	-1.73632	8.83699	PDPK1;MLST8;FOXO3
CD28 co-stimulation_Homo sapiens_R-HSA-389356	2/33	0.00454626	0.0327109	0.0109233	0.0847993	-1.63796	8.83426	PDPK1;MLST8
PI3K/AKT activation_Homo sapiens_R-HSA-198203	3/125	0.00658831	0.0336951	0.0201361	0.112078	-1.75839	8.83143	PDPK1;MLST8;FOXO3
GAB1 signalosome_Homo sapiens_R-HSA-180292	3/125	0.00658831	0.0336951	0.0201361	0.112078	-1.75439	8.81137	PDPK1;MLST8;FOXO3
RHO GTPase Effectors_Homo sapiens_R-HSA-195258	4/255	0.0076282	0.0368905	0.0293395	0.127282	-1.77373	8.64852	PDPK1;CDCA8;CDC25C;NDEL1
Toll Like Receptor 4 (TLR4) Cascade_Homo sapiens_R-HSA-166016	3/122	0.00616117	0.0336951	0.0189185	0.10943	-1.66872	8.49292	APP;MAPK9;HMGB1
Regulation of TP53 Degradation_Homo sapiens_R-HSA-6804757	2/35	0.00510315	0.0336684	0.012157	0.0919566	-1.58821	8.38241	PDPK1;MLST8
Innate Immune System_Homo sapiens_R-HSA-168249	7/807	0.0111562	0.0506321	0.0719368	0.186593	-1.85158	8.32426	APP;MAPK9;PDPK1;MLST8;HMGB1;FOXO3;DTX4
Resolution of D-Loop Structures_Homo sapiens_R-HSA-5693537	2/33	0.00454626	0.0327109	0.0109233	0.0847993	-1.5419	8.31614	RAD51;EME2
Regulation of TP53 Expression and Degradation_Homo sapiens_R-HSA-6806003	2/36	0.00539278	0.0336951	0.0127957	0.0943683	-1.58743	8.29065	PDPK1;MLST8
Resolution of D-loop Structures through Holliday Junction Intermediates_Homo sapiens_R-HSA-5693568	2/32	0.00427909	0.0323675	0.0103286	0.0847993	-1.50188	8.19126	RAD51;EME2
Cell Cycle, Mitotic_Homo sapiens_R-HSA-69278	5/462	0.0132683	0.0538337	0.0590445	0.173834	-1.83388	7.92671	CDCA8;HMMR;CDC25C;LPIN3;NDEL1
Energy dependent regulation of mTOR by LKB1-AMPK_Homo sapiens_R-HSA-380972	2/28	0.00328671	0.0262049	0.00810114	0.0847993	-1.37729	7.87518	RHEB;MLST8
Toll-Like Receptors Cascades_Homo sapiens_R-HSA-168898	3/140	0.00898623	0.0424084	0.0268643	0.127282	-1.65064	7.77792	APP;MAPK9;HMGB1
Signaling by FGFR4_Homo sapiens_R-HSA-5654743	4/332	0.0185461	0.0656044	0.0651777	0.179021	-1.84713	7.36543	PDPK1;MLST8;SPRY2;FOXO3
Signaling by FGFR3_Homo sapiens_R-HSA-5654741	4/333	0.0187297	0.0656044	0.065749	0.179021	-1.84844	7.35245	PDPK1;MLST8;SPRY2;FOXO3
Role of LAT2/NTAL/LAB on calcium mobilization_Homo sapiens_R-HSA-2730905	3/162	0.0133216	0.0538337	0.0386563	0.144683	-1.68569	7.27943	PDPK1;MLST8;FOXO3
Signaling by FGFR1_Homo sapiens_R-HSA-5654736	4/336	0.0192873	0.0656044	0.0674791	0.180967	-1.83655	7.25128	PDPK1;MLST8;SPRY2;FOXO3
Pre-NOTCH Transcription and Translation_Homo sapiens_R-HSA-1912408	2/41	0.00695094	0.0347547	0.0162028	0.108633	-1.40287	6.97071	NOTCH3;MAML1
Regulation of TP53 Activity_Homo sapiens_R-HSA-5633007	3/151	0.0110299	0.0506321	0.0324759	0.129465	-1.51606	6.83311	CDK5;PDPK1;MLST8
Signaling by EGFR	4/355	0.0230581	0.0739364	0.0789894	0.190999	-1.77742	6.70042	PDPK1;MLST8;SPRY2;FOXO3
mTOR signalling_Homo sapiens_R-HSA-165159	2/39	0.00630586	0.0336951	0.0147978	0.106292	-1.30419	6.60741	RHEB;MLST8
Downstream signaling events of B Cell Receptor (BCR)_Homo sapiens_R-HSA-1168372	3/192	0.0208627	0.0691517	0.0583274	0.173834	-1.68932	6.53732	PDPK1;MLST8;FOXO3
NOTCH1 Intracellular Domain Regulates Transcription_Homo sapiens_R-HSA-2122947	2/47	0.00905671	0.0424084	0.0207432	0.11312	-1.36376	6.41545	HEYL;MAML1
PKB-mediated events_Homo sapiens_R-HSA-109703	2/40	0.0066248	0.0336951	0.0154934	0.106292	-1.26789	6.36094	RHEB;MLST8
Pre-NOTCH Expression and Processing_Homo sapiens_R-HSA-1912422	2/57	0.0131135	0.0538337	0.029333	0.127282	-1.40642	6.09558	NOTCH3;MAML1
Disease_Homo sapiens_R-HSA-1643685	6/725	0.0228075	0.0739363	0.110871	0.227131	-1.58604	5.99629	HEYL;NOTCH3;MAML1;PDPK1;MLST8;FOXO3
Cellular responses to stress_Homo sapiens_R-HSA-2262752	4/367	0.0256565	0.0772311	0.0867426	0.19735	-1.54723	5.66745	MAPK9;RHEB;MLST8;ERF
Constitutive Signaling by NOTCH1 HD+PEST Domain Mutants_Homo sapiens_R-HSA-2894862	2/57	0.0131135	0.0538337	0.029333	0.127282	-1.27866	5.54185	HEYL;MAML1
Fc epsilon receptor (FCERI) signaling_Homo sapiens_R-HSA-2454202	4/395	0.0323861	0.0909894	0.106235	0.221034	-1.61035	5.52353	MAPK9;PDPK1;MLST8;FOXO3
Signaling by NOTCH1 in Cancer_Homo sapiens_R-HSA-2644603	2/57	0.0131135	0.0538337	0.029333	0.127282	-1.26443	5.48019	HEYL;MAML1
Signaling by NOTCH1 HD+PEST Domain Mutants in Cancer_Homo sapiens_R-HSA-2894858	2/57	0.0131135	0.0538337	0.029333	0.127282	-1.25597	5.44353	HEYL;MAML1
Constitutive Signaling by NOTCH1 PEST Domain Mutants_Homo sapiens_R-HSA-2644606	2/57	0.0131135	0.0538337	0.029333	0.127282	-1.24509	5.39636	HEYL;MAML1
Signaling by NOTCH1 PEST Domain Mutants in Cancer_Homo sapiens_R-HSA-2644602	2/57	0.0131135	0.0538337	0.029333	0.127282	-1.239	5.36996	HEYL;MAML1
Signaling by Rho GTPases_Homo sapiens_R-HSA-194315	4/367	0.0256565	0.0772311	0.0867426	0.19735	-1.42519	5.22043	PDPK1;CDCA8;CDC25C;NDEL1
RHO GTPases activate PKNs_Homo sapiens_R-HSA-5625740	2/60	0.0144585	0.0576386	0.0321437	0.129465	-1.22856	5.20476	PDPK1;CDC25C
Signaling by the B Cell Receptor (BCR)_Homo sapiens_R-HSA-983705	3/233	0.0342689	0.0944796	0.0914195	0.202772	-1.51649	5.11591	PDPK1;MLST8;FOXO3
HDR through Homologous Recombination (HRR)_Homo sapiens_R-HSA-5685942	2/64	0.0163404	0.0626029	0.0360498	0.13993	-1.23892	5.09706	RAD51;EME2
Hemostasis_Homo sapiens_R-HSA-109582	5/552	0.0263728	0.0778477	0.106396	0.221034	-1.362	4.95144	APP;CDK5;PDPK1;CEACAM8;KIF3C
Macroautophagy_Homo sapiens_R-HSA-1632852	2/67	0.0178169	0.0653435	0.039094	0.144683	-1.14617	4.61631	RHEB;MLST8
Costimulation by the CD28 family_Homo sapiens_R-HSA-388841	2/72	0.0203981	0.0683799	0.044377	0.147788	-1.15645	4.50125	PDPK1;MLST8
Clathrin derived vesicle budding_Homo sapiens_R-HSA-421837	2/70	0.0193477	0.0656044	0.0422331	0.147788	-1.03803	4.09522	APP;FTH1
trans-Golgi Network Vesicle Budding_Homo sapiens_R-HSA-199992	2/70	0.0193477	0.0656044	0.0422331	0.147788	-1.02768	4.0544	APP;FTH1
RIG-I/MDA5 mediated induction of IFN-alpha/beta pathways_Homo sapiens_R-HSA-168928	2/79	0.0242565	0.0745382	0.05219	0.169187	-1.08658	4.04105	APP;HMGB1
M Phase_Homo sapiens_R-HSA-68886	3/268	0.04851	0.10924	0.124628	0.245101	-1.28643	3.89273	CDCA8;LPIN3;NDEL1
TP53 Regulates Metabolic Genes_Homo sapiens_R-HSA-5628897	2/84	0.0271807	0.0778477	0.0580503	0.173834	-1.07487	3.87519	RHEB;MLST8
Resolution of Sister Chromatid Cohesion_Homo sapiens_R-HSA-2500257	2/99	0.0367439	0.0967807	0.0768936	0.190619	-1.12946	3.7315	CDCA8;NDEL1
IRS-mediated signalling_Homo sapiens_R-HSA-112399	3/284	0.055849	0.116712	0.141109	0.253705	-1.28957	3.72055	RHEB;PDPK1;MLST8
IGF1R signaling cascade_Homo sapiens_R-HSA-2428924	3/288	0.0577626	0.116712	0.145343	0.253705	-1.25958	3.59159	RHEB;PDPK1;MLST8
Insulin receptor signalling cascade_Homo sapiens_R-HSA-74751	3/287	0.0572813	0.116712	0.14428	0.253705	-1.24742	3.56734	RHEB;PDPK1;MLST8
IRS-related events triggered by IGF1R_Homo sapiens_R-HSA-2428928	3/288	0.0577626	0.116712	0.145343	0.253705	-1.25006	3.56444	RHEB;PDPK1;MLST8
Signaling by Type 1 Insulin-like Growth Factor 1 Receptor (IGF1R)_Homo sapiens_R-HSA-2404192	3/288	0.0577626	0.116712	0.145343	0.253705	-1.24064	3.53758	RHEB;PDPK1;MLST8
Mitotic Prometaphase_Homo sapiens_R-HSA-68877	2/107	0.0422982	0.103124	0.0876366	0.19735	-1.04786	3.31439	CDCA8;NDEL1
DNA Repair_Homo sapiens_R-HSA-73894	3/285	0.0563245	0.116712	0.142163	0.253705	-1.13261	3.25811	RAD51;EME2;APEX1
HDR through Homologous Recombination (HR) or Single Strand Annealing (SSA)_Homo sapiens_R-HSA-5693567	2/112	0.0459194	0.108281	0.0945688	0.208193	-1.02189	3.1483	RAD51;EME2
Extracellular matrix organization_Homo sapiens_R-HSA-1474244	3/283	0.0553755	0.116712	0.140057	0.253705	-1.05901	3.06438	MMP14;COL5A1;CEACAM8
RHO GTPases Activate Formins_Homo sapiens_R-HSA-5663220	2/114	0.0473991	0.108281	0.0973857	0.211241	-1.00104	3.05231	CDCA8;NDEL1
Signaling by Insulin receptor_Homo sapiens_R-HSA-74752	3/311	0.0693597	0.132864	0.170488	0.272454	-1.13853	3.03811	RHEB;PDPK1;MLST8
Homology Directed Repair_Homo sapiens_R-HSA-5693538	2/118	0.0504102	0.111448	0.103091	0.217228	-0.972479	2.90534	RAD51;EME2
Signaling by SCF-KIT_Homo sapiens_R-HSA-1433557	3/325	0.076899	0.140746	0.186392	0.28345	-1.09396	2.8063	PDPK1;MLST8;FOXO3
Downstream signaling of activated FGFR4_Homo sapiens_R-HSA-5654716	3/329	0.0791175	0.140746	0.19101	0.28345	-1.08444	2.75104	PDPK1;MLST8;FOXO3
Downstream signaling of activated FGFR3_Homo sapiens_R-HSA-5654708	3/329	0.0791175	0.140746	0.19101	0.28345	-1.07558	2.72856	PDPK1;MLST8;FOXO3
Downstream signaling of activated FGFR2_Homo sapiens_R-HSA-5654696	3/329	0.0791175	0.140746	0.19101	0.28345	-1.0649	2.70145	PDPK1;MLST8;FOXO3
Signaling by ERBB4_Homo sapiens_R-HSA-1236394	3/330	0.0796766	0.140746	0.19217	0.28345	-1.04557	2.64506	PDPK1;MLST8;FOXO3
Downstream signaling of activated FGFR1_Homo sapiens_R-HSA-5654687	3/332	0.0807999	0.141881	0.194494	0.285452	-1.03589	2.60607	PDPK1;MLST8;FOXO3
Downstream signal transduction_Homo sapiens_R-HSA-186763	3/341	0.0859404	0.147811	0.205044	0.295063	-1.02824	2.52341	PDPK1;MLST8;FOXO3
DAP12 signaling_Homo sapiens_R-HSA-2424491	3/344	0.0876846	0.147811	0.208592	0.29795	-0.997427	2.42775	PDPK1;MLST8;FOXO3
mRNA Splicing - Major Pathway_Homo sapiens_R-HSA-72163	2/134	0.0631093	0.124948	0.126778	0.247679	-0.820972	2.26825	DDX5;HNRNPH1
DNA Double-Strand Break Repair_Homo sapiens_R-HSA-5693532	2/145	0.0724008	0.13604	0.143754	0.253705	-0.837247	2.19822	RAD51;EME2
DAP12 interactions_Homo sapiens_R-HSA-2172127	3/359	0.0966295	0.155109	0.226543	0.30606	-0.907828	2.12148	PDPK1;MLST8;FOXO3
Factors involved in megakaryocyte development and platelet production_Homo sapiens_R-HSA-983231	2/141	0.0689724	0.132864	0.137523	0.253705	-0.777625	2.07941	CDK5;KIF3C
mRNA Splicing_Homo sapiens_R-HSA-72172	2/144	0.0715385	0.135281	0.14219	0.253705	-0.785351	2.07138	DDX5;HNRNPH1
Separation of Sister Chromatids_Homo sapiens_R-HSA-2467813	2/162	0.0875587	0.147811	0.170861	0.272454	-0.839595	2.04479	CDCA8;NDEL1
Signaling by PDGF_Homo sapiens_R-HSA-186797	3/364	0.099692	0.155109	0.232599	0.311894	-0.8666	1.99809	PDPK1;MLST8;FOXO3
Cellular Senescence_Homo sapiens_R-HSA-2559583	2/161	0.0866422	0.147811	0.169241	0.272454	-0.785987	1.9225	MAPK9;ERF
NGF signalling via TRKA from the plasma membrane_Homo sapiens_R-HSA-187037	3/374	0.105934	0.160169	0.244804	0.325303	-0.811169	1.82102	PDPK1;MLST8;FOXO3
Mitotic Anaphase_Homo sapiens_R-HSA-68882	2/173	0.0978294	0.155109	0.188844	0.28345	-0.771512	1.7934	CDCA8;NDEL1
Mitotic Metaphase and Anaphase_Homo sapiens_R-HSA-2555396	2/174	0.0987796	0.155109	0.190492	0.28345	-0.741093	1.71553	CDCA8;NDEL1
G2/M Transition_Homo sapiens_R-HSA-69275	2/173	0.0978294	0.155109	0.188844	0.28345	-0.683713	1.58931	HMMR;CDC25C
Mitotic G2-G2/M phases_Homo sapiens_R-HSA-453274	2/175	0.0997325	0.155109	0.192143	0.28345	-0.657296	1.51524	HMMR;CDC25C
G alpha (q) signalling events_Homo sapiens_R-HSA-416476	2/191	0.115319	0.168412	0.218803	0.302288	-0.500165	1.08038	APP;CCKAR
Processing of Capped Intron-Containing Pre-mRNA_Homo sapiens_R-HSA-72203	2/193	0.11731	0.169555	0.222163	0.302288	-0.501689	1.07509	DDX5;HNRNPH1
Assembly of the primary cilium_Homo sapiens_R-HSA-5617833	2/187	0.111365	0.16498	0.2121	0.29795	-0.468677	1.02872	TMEM216;KIF3C
Peptide ligand-binding receptors_Homo sapiens_R-HSA-375276	2/193	0.11731	0.169555	0.222163	0.302288	-0.431679	0.925061	APP;CCKAR
Membrane Trafficking_Homo sapiens_R-HSA-199991	3/420	0.136517	0.187332	0.302133	0.385841	-0.452664	0.901392	APP;FTH1;KIF3C
Signalling by NGF_Homo sapiens_R-HSA-166520	3/450	0.15793	0.208921	0.340059	0.417989	-0.478319	0.882786	PDPK1;MLST8;FOXO3
Interferon Signaling_Homo sapiens_R-HSA-913531	2/196	0.120313	0.17176	0.227211	0.30606	-0.404904	0.857449	EGR1;IFNGR2
Platelet activation, signaling and aggregation_Homo sapiens_R-HSA-76002	2/253	0.180397	0.234436	0.323749	0.405278	-0.340714	0.583506	APP;PDPK1
Vesicle-mediated transport_Homo sapiens_R-HSA-5653656	3/492	0.189513	0.240976	0.39304	0.451155	-0.315052	0.524024	APP;FTH1;KIF3C
Metabolism of carbohydrates_Homo sapiens_R-HSA-71387	2/282	0.212499	0.264502	0.372118	0.438994	-0.323729	0.501398	AMY2A;HMMR
Adaptive Immune System_Homo sapiens_R-HSA-1280218	4/762	0.2026	0.254388	0.464767	0.51159	-0.306024	0.488574	PDPK1;MLST8;KIF3C;FOXO3
VEGFA-VEGFR2 Pathway_Homo sapiens_R-HSA-4420097	2/320	0.25531	0.302476	0.433454	0.484986	-0.248078	0.338694	PDPK1;MLST8
Class A/1 (Rhodopsin-like receptors)_Homo sapiens_R-HSA-373076	2/323	0.258708	0.304059	0.438173	0.487777	-0.196985	0.266336	APP;CCKAR
Signaling by VEGF_Homo sapiens_R-HSA-194138	2/328	0.264372	0.305372	0.445992	0.492763	-0.187158	0.248995	PDPK1;MLST8
Organelle biogenesis and maintenance_Homo sapiens_R-HSA-1852241	2/326	0.262106	0.304414	0.442871	0.491154	-0.181593	0.243154	TMEM216;KIF3C
MAPK6/MAPK4 signaling_Homo sapiens_R-HSA-5687128	1/92	0.245478	0.295576	0.346986	0.422979	-0.0877506	0.12325	FOXO3
Gastrin-CREB signalling pathway via PKC and MAPK_Homo sapiens_R-HSA-881907	2/432	0.38078	0.412978	0.594105	0.632711	-0.0858375	0.0828791	APP;CCKAR
GPCR ligand binding_Homo sapiens_R-HSA-500792	2/447	0.397061	0.425938	0.612982	0.650466	-0.0800372	0.0739275	APP;CCKAR
Cytokine Signaling in Immune system_Homo sapiens_R-HSA-1280215	3/620	0.293301	0.325278	0.546029	0.587877	-0.0474946	0.0582547	MAP3K3;EGR1;IFNGR2
CLEC7A (Dectin-1) signaling_Homo sapiens_R-HSA-5607764	1/99	0.261516	0.304414	0.367714	0.437402	0.012696	-0.0170287	PDPK1
VEGFR2 mediated cell proliferation_Homo sapiens_R-HSA-5218921	1/248	0.533399	0.557988	0.683712	0.71523	0.0299764	-0.0188397	PDPK1
MAPK family signaling cascades_Homo sapiens_R-HSA-5683057	1/284	0.582608	0.60305	0.732927	0.764005	0.0369923	-0.0199847	FOXO3
FCERI mediated MAPK activation_Homo sapiens_R-HSA-2871796	1/289	0.589026	0.607562	0.739142	0.76777	0.0476776	-0.025235	MAPK9
Post-translational protein modification_Homo sapiens_R-HSA-597592	1/521	0.800625	0.80885	0.91383	0.923219	0.119777	-0.026634	CDCA8
Metabolism of lipids and lipoproteins_Homo sapiens_R-HSA-556833	2/659	0.601646	0.618416	0.813704	0.83931	0.0544418	-0.0276612	FADS2;LPIN3
Metabolism_Homo sapiens_R-HSA-1430728	4/1908	0.845899	0.846517	0.984276	0.984276	0.180515	-0.0302102	FADS2;AMY2A;HMMR;LPIN3
Transmembrane transport of small molecules_Homo sapiens_R-HSA-382551	1/594	0.841493	0.846517	0.939569	0.945982	0.185682	-0.0320446	FTH1
Signaling by Interleukins_Homo sapiens_R-HSA-449147	1/392	0.701595	0.713692	0.839883	0.861765	0.0925433	-0.0327972	MAP3K3
Metabolism of proteins_Homo sapiens_R-HSA-392499	2/1074	0.846517	0.846517	0.964538	0.967819	0.208408	-0.0347259	APP;CDCA8
Fatty acid, triacylglycerol, and ketone body metabolism_Homo sapiens_R-HSA-535734	1/217	0.486483	0.512545	0.634328	0.668309	0.048519	-0.0349605	LPIN3
Axon guidance_Homo sapiens_R-HSA-422475	1/515	0.796838	0.807791	0.911293	0.923219	0.18361	-0.0416985	CDK5
G2/M Checkpoints_Homo sapiens_R-HSA-69481	1/150	0.368664	0.401313	0.500523	0.546867	0.0541064	-0.0539912	CDC25C
GPCR downstream signaling_Homo sapiens_R-HSA-388396	3/983	0.582375	0.60305	0.841317	0.861765	0.105225	-0.0568886	APP;CCKAR;PDPK1
Developmental Biology_Homo sapiens_R-HSA-1266738	2/786	0.697525	0.712007	0.88475	0.900005	0.160596	-0.0578492	CDK5;FOXO3
Neuronal System_Homo sapiens_R-HSA-112316	1/301	0.604035	0.618716	0.753487	0.779926	0.114873	-0.0579103	PDPK1
Signaling by GPCR_Homo sapiens_R-HSA-372790	4/1293	0.561983	0.585812	0.860696	0.878565	0.101233	-0.0583392	APP;CCKAR;CDK5;PDPK1
Oxidative Stress Induced Senescence_Homo sapiens_R-HSA-2559580	1/91	0.243159	0.293984	0.343972	0.421044	0.0443612	-0.0627285	MAPK9
G alpha (i) signalling events_Homo sapiens_R-HSA-418594	1/240	0.521711	0.547704	0.671629	0.705091	0.10203	-0.0663849	APP
Cell Cycle Checkpoints_Homo sapiens_R-HSA-69620	1/182	0.427924	0.454092	0.569509	0.608714	0.0922667	-0.0783169	CDC25C
Transmission across Chemical Synapses_Homo sapiens_R-HSA-112315	1/211	0.476881	0.504229	0.623936	0.659717	0.115271	-0.0853571	PDPK1
C-type lectin receptors (CLRs)_Homo sapiens_R-HSA-5621481	1/123	0.313999	0.344348	0.434022	0.484986	0.0792051	-0.0917485	PDPK1
Downstream TCR signaling_Homo sapiens_R-HSA-202424	1/99	0.261516	0.304414	0.367714	0.437402	0.0762474	-0.102268	PDPK1
G2/M DNA damage checkpoint_Homo sapiens_R-HSA-69473	1/78	0.212368	0.264502	0.303523	0.385945	0.0734245	-0.113767	CDC25C
Neurotransmitter Receptor Binding And Downstream Transmission In The Postsynaptic Cell_Homo sapiens_R-HSA-112314	1/142	0.35293	0.385608	0.481657	0.528211	0.111169	-0.115781	PDPK1
FCERI mediated NF-kB activation_Homo sapiens_R-HSA-2871837	1/111	0.288233	0.320863	0.401763	0.455847	0.0942277	-0.117218	PDPK1
Programmed Cell Death_Homo sapiens_R-HSA-5357801	1/166	0.399012	0.42648	0.536266	0.579481	0.140177	-0.12879	HMGB1
Apoptosis_Homo sapiens_R-HSA-109581	1/163	0.393433	0.423587	0.529759	0.574555	0.142122	-0.132577	HMGB1
Phospholipid metabolism_Homo sapiens_R-HSA-1483257	1/161	0.389686	0.421089	0.525373	0.5719	0.145458	-0.137081	LPIN3
Cellular response to heat stress_Homo sapiens_R-HSA-3371556	1/96	0.254684	0.302476	0.358911	0.432158	0.108608	-0.148547	MLST8
Mitotic Prophase_Homo sapiens_R-HSA-68875	1/107	0.279435	0.314631	0.390617	0.450125	0.11935	-0.15217	LPIN3
SUMO E3 ligases SUMOylate target proteins_Homo sapiens_R-HSA-3108232	1/96	0.254684	0.302476	0.358911	0.432158	0.118749	-0.162417	CDCA8
TCR signaling_Homo sapiens_R-HSA-202403	1/118	0.303376	0.335191	0.420792	0.475608	0.143766	-0.171481	PDPK1
Intra-Golgi and retrograde Golgi-to-ER traffic_Homo sapiens_R-HSA-6811442	1/179	0.422609	0.450071	0.563458	0.604437	0.205789	-0.177248	KIF3C
Glycosaminoglycan metabolism_Homo sapiens_R-HSA-1630316	1/121	0.309769	0.340977	0.428766	0.482771	0.180022	-0.210973	HMMR
Cell surface interactions at the vascular wall_Homo sapiens_R-HSA-202733	1/101	0.266036	0.305372	0.373517	0.438994	0.163305	-0.216236	CEACAM8
SUMOylation_Homo sapiens_R-HSA-2990846	1/101	0.266036	0.305372	0.373517	0.438994	0.165193	-0.218736	CDCA8
Opioid Signalling_Homo sapiens_R-HSA-111885	1/81	0.219581	0.271031	0.313068	0.39468	0.150032	-0.227453	CDK5
Meiosis_Homo sapiens_R-HSA-1500620	1/85	0.229098	0.280431	0.325596	0.405278	0.157228	-0.231691	RAD51
Degradation of the extracellular matrix_Homo sapiens_R-HSA-1474228	1/106	0.277218	0.313331	0.387799	0.448631	0.180895	-0.232079	MMP14
MHC class II antigen presentation_Homo sapiens_R-HSA-2132295	1/103	0.270529	0.308132	0.379269	0.44223	0.192522	-0.251698	KIF3C
Collagen formation_Homo sapiens_R-HSA-1474290	1/85	0.229098	0.280431	0.325596	0.405278	0.179069	-0.263877	COL5A1
Regulation of TP53 Activity through Phosphorylation_Homo sapiens_R-HSA-6804756	1/89	0.2385	0.289537	0.337901	0.417075	0.188296	-0.269901	CDK5
MAP kinase activation in TLR cascade_Homo sapiens_R-HSA-450294	1/60	0.167691	0.220842	0.243477	0.325003	0.155321	-0.277347	MAPK9
Glycerophospholipid biosynthesis_Homo sapiens_R-HSA-1483206	1/102	0.268286	0.306762	0.3764	0.440626	0.21238	-0.279428	LPIN3
Response to elevated platelet cytosolic Ca2+_Homo sapiens_R-HSA-76005	1/110	0.286043	0.319632	0.398996	0.454455	0.225336	-0.282034	APP
Golgi-to-ER retrograde transport_Homo sapiens_R-HSA-8856688	1/110	0.286043	0.319632	0.398996	0.454455	0.2299	-0.287745	KIF3C
Platelet degranulation_Homo sapiens_R-HSA-114608	1/105	0.274996	0.312014	0.384969	0.447109	0.229401	-0.296157	APP
Diseases of glycosylation_Homo sapiens_R-HSA-3781865	1/88	0.23616	0.287881	0.334846	0.41504	0.206554	-0.298108	NOTCH3
Anchoring of the basal body to the plasma membrane_Homo sapiens_R-HSA-5620912	1/97	0.256968	0.303223	0.361858	0.433936	0.221706	-0.301255	TMEM216
Interferon gamma signaling_Homo sapiens_R-HSA-877300	1/93	0.24779	0.297147	0.349987	0.424882	0.266992	-0.3725	IFNGR2
COPI-dependent Golgi-to-ER retrograde traffic_Homo sapiens_R-HSA-6811434	1/81	0.219581	0.271031	0.313068	0.39468	0.255539	-0.387405	KIF3C
Amyloid fiber formation_Homo sapiens_R-HSA-977225	1/68	0.187847	0.239891	0.270763	0.350329	0.277166	-0.463458	APP
Binding and Uptake of Ligands by Scavenger Receptors_Homo sapiens_R-HSA-2173782	1/74	0.202648	0.254388	0.290595	0.37272	0.297515	-0.474918	FTH1
AURKA Activation by TPX2_Homo sapiens_R-HSA-8854518	1/72	0.197744	0.250363	0.284043	0.365908	0.332764	-0.539339	HMMR
Triglyceride Biosynthesis_Homo sapiens_R-HSA-75109	1/66	0.182853	0.236586	0.264033	0.346176	0.336353	-0.571487	LPIN3
Semaphorin interactions_Homo sapiens_R-HSA-373755	1/67	0.185354	0.238774	0.267405	0.349047	0.341473	-0.575549	CDK5
Nuclear Envelope Breakdown_Homo sapiens_R-HSA-2980766	1/51	0.144426	0.195439	0.211589	0.29795	0.301012	-0.582453	LPIN3
Collagen biosynthesis and modifying enzymes_Homo sapiens_R-HSA-1650814	1/63	0.175306	0.228829	0.253824	0.334277	0.353034	-0.61471	COL5A1
Interferon alpha/beta signaling_Homo sapiens_R-HSA-909733	1/68	0.187847	0.239891	0.270763	0.350329	0.367889	-0.615157	EGR1
Diseases associated with O-glycosylation of proteins_Homo sapiens_R-HSA-3906995	1/62	0.172775	0.226528	0.25039	0.331234	0.352695	-0.619249	NOTCH3
Meiotic recombination_Homo sapiens_R-HSA-912446	1/54	0.152251	0.202316	0.222361	0.302288	0.331471	-0.623902	RAD51
G-protein beta:gamma signalling_Homo sapiens_R-HSA-397795	1/51	0.144426	0.195439	0.211589	0.29795	0.3779	-0.731232	PDPK1
GPVI-mediated activation cascade_Homo sapiens_R-HSA-114604	1/53	0.149651	0.201584	0.218786	0.302288	0.401019	-0.761716	PDPK1
Negative regulation of FGFR2 signaling_Homo sapiens_R-HSA-5654727	1/34	0.0987246	0.155109	0.147739	0.254153	0.338648	-0.784113	SPRY2
G beta:gamma signalling through PI3Kgamma_Homo sapiens_R-HSA-392451	1/48	0.13653	0.187332	0.200671	0.290185	0.414008	-0.824376	PDPK1
Negative regulation of FGFR1 signaling_Homo sapiens_R-HSA-5654726	1/32	0.0931925	0.152732	0.139903	0.253705	0.363737	-0.863181	SPRY2
SUMOylation of DNA replication proteins_Homo sapiens_R-HSA-4615885	1/44	0.125891	0.176008	0.185884	0.28345	0.444343	-0.92083	CDCA8
TP53 Regulates Transcription of Cell Cycle Genes_Homo sapiens_R-HSA-6791312	1/48	0.13653	0.187332	0.200671	0.290185	0.511268	-1.01804	CDC25C
Nucleotide-binding domain, leucine rich repeat containing receptor (NLR) signaling pathways_Homo sapiens_R-HSA-168643	1/47	0.133882	0.186299	0.196999	0.287696	0.506537	-1.01854	APP
Assembly of collagen fibrils and other multimeric structures_Homo sapiens_R-HSA-2022090	1/54	0.152251	0.202316	0.222361	0.302288	0.54892	-1.03319	COL5A1
Interleukin-1 signaling_Homo sapiens_R-HSA-446652	1/44	0.125891	0.176008	0.185884	0.28345	0.529051	-1.09637	MAP3K3
Oncogene Induced Senescence_Homo sapiens_R-HSA-2559585	1/32	0.0931925	0.152732	0.139903	0.253705	0.47164	-1.11924	ERF
Negative regulation of FGFR3 signaling_Homo sapiens_R-HSA-5654732	1/29	0.0848317	0.147811	0.128018	0.248456	0.460011	-1.13489	SPRY2
Negative regulation of FGFR4 signaling_Homo sapiens_R-HSA-5654733	1/31	0.090414	0.151546	0.135959	0.253705	0.481955	-1.15831	SPRY2
Golgi Associated Vesicle Biogenesis_Homo sapiens_R-HSA-432722	1/54	0.152251	0.202316	0.222361	0.302288	0.621367	-1.16955	FTH1
Homologous DNA Pairing and Strand Exchange_Homo sapiens_R-HSA-5693579	1/42	0.120523	0.17176	0.17839	0.281418	0.557729	-1.18011	RAD51
Apoptotic execution phase_Homo sapiens_R-HSA-75153	1/51	0.144426	0.195439	0.211589	0.29795	0.624054	-1.20754	HMGB1
Fanconi Anemia Pathway_Homo sapiens_R-HSA-6783310	1/35	0.101478	0.155109	0.151631	0.254153	0.531834	-1.21679	EME2
Signaling by NOTCH2_Homo sapiens_R-HSA-1980145	1/32	0.0931925	0.152732	0.139903	0.253705	0.526673	-1.24984	MAML1
Activation of NMDA receptor upon glutamate binding and postsynaptic events_Homo sapiens_R-HSA-442755	1/39	0.11241	0.16498	0.167024	0.270726	0.594058	-1.29837	PDPK1
Presynaptic phase of homologous DNA pairing and strand exchange_Homo sapiens_R-HSA-5693616	1/39	0.11241	0.16498	0.167024	0.270726	0.59415	-1.29858	RAD51
Post NMDA receptor activation events_Homo sapiens_R-HSA-438064	1/35	0.101478	0.155109	0.151631	0.254153	0.586517	-1.3419	PDPK1
HSF1-dependent transactivation_Homo sapiens_R-HSA-3371571	1/34	0.0987246	0.155109	0.147739	0.254153	0.611073	-1.41489	MLST8
Activated NOTCH1 Transmits Signal to the Nucleus_Homo sapiens_R-HSA-2122948	1/30	0.087627	0.147811	0.131998	0.252853	0.599864	-1.46047	DTX4
HDR through Single Strand Annealing (SSA)_Homo sapiens_R-HSA-5685938	1/37	0.10696	0.160169	0.159362	0.262635	0.655713	-1.46571	RAD51
Intraflagellar transport_Homo sapiens_R-HSA-5620924	1/41	0.117827	0.169555	0.174619	0.276949	0.705752	-1.50928	KIF3C
Kinesins_Homo sapiens_R-HSA-983189	1/44	0.125891	0.176008	0.185884	0.28345	0.729644	-1.51207	KIF3C
EGFR downregulation_Homo sapiens_R-HSA-182971	1/27	0.0792158	0.140746	0.120006	0.237595	0.599816	-1.52088	SPRY2
Iron uptake and transport_Homo sapiens_R-HSA-917937	1/43	0.123211	0.174746	0.182145	0.28345	0.744058	-1.55795	FTH1
Resolution of Abasic Sites (AP sites)_Homo sapiens_R-HSA-73933	1/35	0.101478	0.155109	0.151631	0.254153	0.706987	-1.61752	APEX1
MAPK targets/ Nuclear events mediated by MAP kinases_Homo sapiens_R-HSA-450282	1/30	0.087627	0.147811	0.131998	0.252853	0.666853	-1.62356	MAPK9
Platelet Aggregation (Plug Formation)_Homo sapiens_R-HSA-76009	1/37	0.10696	0.160169	0.159362	0.262635	0.742247	-1.65914	PDPK1
Base Excision Repair_Homo sapiens_R-HSA-73884	1/35	0.101478	0.155109	0.151631	0.254153	0.738563	-1.68977	APEX1
Activation of ATR in response to replication stress_Homo sapiens_R-HSA-176187	1/37	0.10696	0.160169	0.159362	0.262635	0.75928	-1.69722	CDC25C
Collagen degradation_Homo sapiens_R-HSA-1442490	1/39	0.11241	0.16498	0.167024	0.270726	0.802138	-1.75316	MMP14
CTLA4 inhibitory signaling_Homo sapiens_R-HSA-389513	1/22	0.0650273	0.126204	0.0996594	0.211507	0.658863	-1.80064	PDPK1
Lysosome Vesicle Biogenesis_Homo sapiens_R-HSA-432720	1/35	0.101478	0.155109	0.151631	0.254153	0.794283	-1.81725	APP
CREB phosphorylation through the activation of Ras_Homo sapiens_R-HSA-442742	1/27	0.0792158	0.140746	0.120006	0.237595	0.720226	-1.82619	PDPK1
FGFR2 alternative splicing_Homo sapiens_R-HSA-6803529	1/26	0.0763951	0.140746	0.115973	0.234328	0.808582	-2.07954	HNRNPH1
Activation of Matrix Metalloproteinases_Homo sapiens_R-HSA-1592389	1/32	0.0931925	0.152732	0.139903	0.253705	0.899733	-2.13515	MMP14
Cyclin A/B1 associated events during G2/M transition_Homo sapiens_R-HSA-69273	1/22	0.0650273	0.126204	0.0996594	0.211507	0.794752	-2.17202	CDC25C
Integrin alphaIIb beta3 signaling_Homo sapiens_R-HSA-354192	1/27	0.0792158	0.140746	0.120006	0.237595	0.874828	-2.2182	PDPK1
Resolution of D-loop Structures through Synthesis-Dependent Strand Annealing (SDSA)_Homo sapiens_R-HSA-5693554	1/26	0.0763951	0.140746	0.115973	0.234328	0.953495	-2.45223	RAD51
DARPP-32 events_Homo sapiens_R-HSA-180024	1/24	0.0707283	0.134612	0.107852	0.222493	0.960627	-2.54461	CDK5
Spry regulation of FGF signaling_Homo sapiens_R-HSA-1295596	1/16	0.0477169	0.108281	0.0746374	0.186593	0.931391	-2.83373	SPRY2
Resolution of AP sites via the multiple-nucleotide patch replacement pathway_Homo sapiens_R-HSA-110373	1/22	0.0650273	0.126204	0.0996594	0.211507	1.18918	-3.24996	APEX1
Regulation of innate immune responses to cytosolic DNA_Homo sapiens_R-HSA-3134975	1/15	0.0448014	0.10745	0.0704016	0.185433	1.05368	-3.27223	DTX4
PCNA-Dependent Long Patch Base Excision Repair_Homo sapiens_R-HSA-5651801	1/19	0.0564111	0.116712	0.087232	0.19735	1.27939	-3.67835	APEX1
TP53 Regulates Transcription of Genes Involved in G2 Cell Cycle Arrest_Homo sapiens_R-HSA-6804114	1/18	0.0535218	0.116095	0.0830525	0.19735	1.27553	-3.73434	CDC25C
Receptor-ligand binding initiates the second proteolytic cleavage of Notch receptor_Homo sapiens_R-HSA-156988	1/14	0.0418771	0.102948	0.0661469	0.179021	1.19095	-3.77892	NOTCH3
Polo-like kinase mediated events_Homo sapiens_R-HSA-156711	1/16	0.0477169	0.108281	0.0746374	0.186593	1.31987	-4.01567	CDC25C
TP53 regulates transcription of additional cell cycle genes whose exact role in the p53 pathway remain uncertain_Homo sapiens_R-HSA-6804115	1/21	0.0621638	0.123908	0.0955354	0.208763	1.50294	-4.17515	CDC25C
Scavenging by Class A Receptors_Homo sapiens_R-HSA-3000480	1/19	0.0564111	0.116712	0.087232	0.19735	1.53806	-4.42206	FTH1
Synthesis of PC_Homo sapiens_R-HSA-1483191	1/20	0.0592918	0.118987	0.091393	0.202772	1.5752	-4.45038	LPIN3
Pre-NOTCH Processing in Golgi_Homo sapiens_R-HSA-1912420	1/18	0.0535218	0.116095	0.0830525	0.19735	1.53474	-4.49321	NOTCH3
Inflammasomes_Homo sapiens_R-HSA-622312	1/17	0.0506237	0.111448	0.0788543	0.190999	1.52147	-4.53905	APP
JNK (c-Jun kinases) phosphorylation and activation mediated by activated human TAK1_Homo sapiens_R-HSA-450321	1/16	0.0477169	0.108281	0.0746374	0.186593	1.52117	-4.62811	MAPK9
Depolymerisation of the Nuclear Lamina_Homo sapiens_R-HSA-4419969	1/15	0.0448014	0.10745	0.0704016	0.185433	1.49199	-4.63339	LPIN3
STING mediated induction of host immune responses_Homo sapiens_R-HSA-1834941	1/16	0.0477169	0.108281	0.0746374	0.186593	1.52328	-4.63453	DTX4
Regulation of IFNG signaling_Homo sapiens_R-HSA-877312	1/14	0.0418771	0.102948	0.0661469	0.179021	1.56196	-4.95614	IFNGR2
Hyaluronan metabolism_Homo sapiens_R-HSA-2142845	1/17	0.0506237	0.111448	0.0788543	0.190999	1.6834	-5.02214	HMMR
Signaling by NODAL_Homo sapiens_R-HSA-1181150	1/19	0.0564111	0.116712	0.087232	0.19735	1.80306	-5.18395	FOXO3
CRMPs in Sema3A signaling_Homo sapiens_R-HSA-399956	1/16	0.0477169	0.108281	0.0746374	0.186593	1.72936	-5.26154	CDK5
NOTCH2 intracellular domain regulates transcription_Homo sapiens_R-HSA-2197563	1/12	0.036002	0.0956809	0.0575804	0.173834	1.82563	-6.06873	MAML1
Chk1/Chk2(Cds1) mediated inactivation of Cyclin B:Cdk1 complex_Homo sapiens_R-HSA-75035	1/12	0.036002	0.0956809	0.0575804	0.173834	1.8551	-6.16669	CDC25C
The NLRP3 inflammasome_Homo sapiens_R-HSA-844456	1/12	0.036002	0.0956809	0.0575804	0.173834	1.86462	-6.19834	APP
RSK activation_Homo sapiens_R-HSA-444257	1/6	0.0181633	0.0653435	0.0314185	0.128729	1.56681	-6.28034	PDPK1
Hyaluronan uptake and degradation_Homo sapiens_R-HSA-2160916	1/12	0.036002	0.0956809	0.0575804	0.173834	1.99434	-6.62954	HMMR
Synthesis of PE_Homo sapiens_R-HSA-1483213	1/13	0.0389439	0.0973598	0.0618732	0.173834	2.23421	-7.25141	LPIN3
Apoptosis induced DNA fragmentation_Homo sapiens_R-HSA-140342	1/13	0.0389439	0.0973598	0.0618732	0.173834	2.24933	-7.30049	HMGB1
Activation of DNA fragmentation factor_Homo sapiens_R-HSA-211227	1/13	0.0389439	0.0973598	0.0618732	0.173834	2.29272	-7.44134	HMGB1
IRF3-mediated induction of type I IFN_Homo sapiens_R-HSA-3270619	1/13	0.0389439	0.0973598	0.0618732	0.173834	2.31455	-7.51219	DTX4
AKT phosphorylates targets in the nucleus_Homo sapiens_R-HSA-198693	1/9	0.0271228	0.0778477	0.0445868	0.147788	2.09915	-7.57242	FOXO3
alpha-linolenic acid (ALA) metabolism_Homo sapiens_R-HSA-2046106	1/13	0.0389439	0.0973598	0.0618732	0.173834	2.36532	-7.67695	FADS2
Signaling by NOTCH3_Homo sapiens_R-HSA-1980148	1/11	0.0330512	0.091982	0.0532685	0.170807	2.26936	-7.73782	NOTCH3
alpha-linolenic (omega3) and linoleic (omega6) acid metabolism_Homo sapiens_R-HSA-2046104	1/13	0.0389439	0.0973598	0.0618732	0.173834	2.4342	-7.90052	FADS2
Activation of the AP-1 family of transcription factors_Homo sapiens_R-HSA-450341	1/10	0.0300915	0.0853556	0.0489373	0.160406	2.55945	-8.96707	MAPK9
Formyl peptide receptors bind formyl peptides and many other ligands_Homo sapiens_R-HSA-444473	1/8	0.0241453	0.0745382	0.0402169	0.144683	2.92348	-10.8861	APP
POLB-Dependent Long Patch Base Excision Repair_Homo sapiens_R-HSA-110362	1/7	0.0211588	0.0693538	0.0358275	0.13993	2.93396	-11.3125	APEX1
A third proteolytic cleavage releases NICD_Homo sapiens_R-HSA-157212	1/9	0.0271228	0.0778477	0.0445868	0.147788	3.4043	-12.2806	NOTCH3
Linoleic acid (LA) metabolism_Homo sapiens_R-HSA-2046105	1/8	0.0241453	0.0745382	0.0402169	0.144683	3.64998	-13.5913	FADS2
Signaling by MST1_Homo sapiens_R-HSA-8852405	1/5	0.0151588	0.0588399	0.0269898	0.127282	3.70844	-15.5353	SPINT1
IRF3 mediated activation of type 1 IFN_Homo sapiens_R-HSA-1606341	1/6	0.0181633	0.0653435	0.0314185	0.128729	4.25134	-17.0409	DTX4
Displacement of DNA glycosylase by APEX1_Homo sapiens_R-HSA-110357	1/9	0.0271228	0.0778477	0.0445868	0.147788	4.97454	-17.9451	APEX1
Cyclin B2 mediated events_Homo sapiens_R-HSA-157881	1/5	0.0151588	0.0588399	0.0269898	0.127282	4.49803	-18.8431	CDC25C
Digestion of dietary carbohydrate_Homo sapiens_R-HSA-189085	1/8	0.0241453	0.0745382	0.0402169	0.144683	5.28626	-19.6843	AMY2A
Pre-NOTCH Processing in the Endoplasmic Reticulum_Homo sapiens_R-HSA-1912399	1/6	0.0181633	0.0653435	0.0314185	0.128729	4.93702	-19.7893	NOTCH3
Fibronectin matrix formation_Homo sapiens_R-HSA-1566977	1/6	0.0181633	0.0653435	0.0314185	0.128729	5.39405	-21.6213	CEACAM8

## Sheet: Exocrine-like Pathways
Term	Overlap	P-value	Adjusted P-value	Old P-value	Old Adjusted P-value	Z-score	Combined Score	Genes
Signaling by VEGF	7/328	1.07176e-05	0.00344036	5.59532e-05	0.0126686	-2.52149	28.855	PDGFRA;HSP90AA1;SRC;KIT;KDR;VEGFB;FGF10
VEGFA-VEGFR2 Pathway	6/320	9.89413e-05	0.00422661	0.000413239	0.0126686	-2.49205	22.9791	PDGFRA;HSP90AA1;SRC;KIT;KDR;FGF10
EPHA-mediated growth cone collapse	3/34	6.91549e-05	0.00422661	0.00019517	0.0126686	-2.37524	22.7528	HSP90AA1;SRC;KDR
Developmental Biology	9/786	7.60222e-05	0.00422661	0.000462512	0.0126686	-2.34905	22.2796	PDGFRA;HSP90AA1;EGR2;SRC;KIT;KDR;MED9;MED15;FGF10
PI5P, PP2A and IER3 Regulate PI3K/AKT Signaling	4/83	4.29323e-05	0.00422661	0.000139654	0.0126686	-2.11751	21.2934	PDGFRA;SRC;KIT;FGF10
Negative regulation of the PI3K/AKT network	4/90	5.89835e-05	0.00422661	0.000188488	0.0126686	-2.12738	20.717	PDGFRA;SRC;KIT;FGF10
MAPK1/MAPK3 signaling	5/241	0.000247433	0.00467211	0.000859687	0.0162329	-2.40205	19.9475	PDGFRA;SRC;KIT;CDK1;FGF10
VEGFR2 mediated cell proliferation	5/248	0.000282379	0.00503576	0.00097551	0.016715	-2.41888	19.7677	PDGFRA;SRC;KIT;KDR;FGF10
PIP3 activates AKT signaling	4/122	0.000191919	0.00422661	0.000577779	0.0126686	-2.12223	18.163	PDGFRA;SRC;KIT;FGF10
MAPK family signaling cascades	5/284	0.000524923	0.00696401	0.00176474	0.0214955	-2.39486	18.0866	PDGFRA;SRC;KIT;CDK1;FGF10
PI-3K cascade:FGFR2	4/122	0.000191919	0.00422661	0.000577779	0.0126686	-2.11235	18.0784	PDGFRA;SRC;KIT;FGF10
PI-3K cascade:FGFR4	4/122	0.000191919	0.00422661	0.000577779	0.0126686	-2.10439	18.0103	PDGFRA;SRC;KIT;FGF10
GAB1 signalosome	4/125	0.000210672	0.00422661	0.000631459	0.0126686	-2.12028	17.9486	PDGFRA;SRC;KIT;FGF10
PI3K events in ERBB4 signaling	4/122	0.000191919	0.00422661	0.000577779	0.0126686	-2.0926	17.9093	PDGFRA;SRC;KIT;FGF10
IRS-mediated signalling	5/284	0.000524923	0.00696401	0.00176474	0.0214955	-2.36685	17.8751	PDGFRA;SRC;KIT;TSC1;FGF10
PI-3K cascade:FGFR3	4/122	0.000191919	0.00422661	0.000577779	0.0126686	-2.0858	17.8512	PDGFRA;SRC;KIT;FGF10
PI3K/AKT activation	4/125	0.000210672	0.00422661	0.000631459	0.0126686	-2.1083	17.8472	PDGFRA;SRC;KIT;FGF10
PI-3K cascade:FGFR1	4/122	0.000191919	0.00422661	0.000577779	0.0126686	-2.07666	17.773	PDGFRA;SRC;KIT;FGF10
IRS-related events triggered by IGF1R	5/288	0.000559302	0.00696401	0.001875	0.0214955	-2.36781	17.7321	PDGFRA;SRC;KIT;TSC1;FGF10
Insulin receptor signalling cascade	5/287	0.000550553	0.00696401	0.00184697	0.0214955	-2.35452	17.6697	PDGFRA;SRC;KIT;TSC1;FGF10
Signaling by Type 1 Insulin-like Growth Factor 1 Receptor (IGF1R)	5/288	0.000559302	0.00696401	0.001875	0.0214955	-2.35863	17.6634	PDGFRA;SRC;KIT;TSC1;FGF10
IGF1R signaling cascade	5/288	0.000559302	0.00696401	0.001875	0.0214955	-2.35043	17.602	PDGFRA;SRC;KIT;TSC1;FGF10
Signaling by Insulin receptor	5/311	0.000790988	0.00875542	0.00261039	0.0261855	-2.2874	16.3371	PDGFRA;SRC;KIT;TSC1;FGF10
Role of LAT2/NTAL/LAB on calcium mobilization	4/162	0.000564063	0.00696401	0.00161686	0.0214955	-2.09821	15.6953	PDGFRA;SRC;KIT;FGF10
Downstream signaling events of B Cell Receptor (BCR)	4/192	0.00106345	0.0108914	0.002964	0.0288316	-2.21762	15.1823	PDGFRA;SRC;KIT;FGF10
Signaling by EGFR	5/355	0.0014253	0.0125532	0.0045746	0.0377315	-2.30421	15.1004	PDGFRA;SRC;KIT;LRIG1;FGF10
Constitutive Signaling by Aberrant PI3K in Cancer	3/61	0.000397839	0.00672138	0.00098936	0.016715	-1.7988	14.0836	PDGFRA;KIT;FGF10
Axon guidance_Homo sapiens_R-HSA-422475	6/515	0.00124142	0.0113856	0.00461498	0.0377315	-2.06639	13.8272	PDGFRA;HSP90AA1;SRC;KIT;KDR;FGF10
Signaling by the B Cell Receptor (BCR)_Homo sapiens_R-HSA-983705	4/233	0.00216227	0.0150834	0.00583667	0.0377315	-2.13673	13.1122	PDGFRA;SRC;KIT;FGF10
Signal Transduction_Homo sapiens_R-HSA-162582	14/2465	0.00116675	0.0113493	0.00947435	0.0467887	-1.93464	13.0657	PDGFRA;HSP90AA1;SRC;USP4;OR6C74;VEGFB;TSC1;OR10A7;MFNG;KIT;KDR;CDK1;LRIG1;FGF10
SHC1 events in ERBB4 signaling_Homo sapiens_R-HSA-1250347	4/235	0.00223033	0.0150834	0.00601177	0.0377315	-2.10404	12.8464	PDGFRA;SRC;KIT;FGF10
SOS-mediated signalling_Homo sapiens_R-HSA-112412	4/235	0.00223033	0.0150834	0.00601177	0.0377315	-2.09504	12.7915	PDGFRA;SRC;KIT;FGF10
FRS-mediated FGFR1 signaling_Homo sapiens_R-HSA-5654693	4/236	0.00226492	0.0150834	0.00610063	0.0377315	-2.09827	12.7789	PDGFRA;SRC;KIT;FGF10
GRB2 events in EGFR signaling_Homo sapiens_R-HSA-179812	4/235	0.00223033	0.0150834	0.00601177	0.0377315	-2.0878	12.7473	PDGFRA;SRC;KIT;FGF10
FRS-mediated FGFR3 signaling_Homo sapiens_R-HSA-5654706	4/236	0.00226492	0.0150834	0.00610063	0.0377315	-2.09284	12.7459	PDGFRA;SRC;KIT;FGF10
FRS-mediated FGFR2 signaling_Homo sapiens_R-HSA-5654700	4/236	0.00226492	0.0150834	0.00610063	0.0377315	-2.08386	12.6911	PDGFRA;SRC;KIT;FGF10
RAF/MAP kinase cascade_Homo sapiens_R-HSA-5673001	4/235	0.00223033	0.0150834	0.00601177	0.0377315	-2.0764	12.6777	PDGFRA;SRC;KIT;FGF10
SHC1 events in EGFR signaling_Homo sapiens_R-HSA-180336	4/235	0.00223033	0.0150834	0.00601177	0.0377315	-2.07042	12.6412	PDGFRA;SRC;KIT;FGF10
FRS-mediated FGFR4 signaling_Homo sapiens_R-HSA-5654712	4/236	0.00226492	0.0150834	0.00610063	0.0377315	-2.07236	12.6211	PDGFRA;SRC;KIT;FGF10
ARMS-mediated activation_Homo sapiens_R-HSA-170984	4/239	0.00237088	0.0150834	0.00637251	0.0377315	-2.08027	12.5742	PDGFRA;SRC;KIT;FGF10
Frs2-mediated activation_Homo sapiens_R-HSA-170968	4/240	0.00240696	0.0150834	0.0064649	0.0377315	-2.0704	12.4833	PDGFRA;SRC;KIT;FGF10
Prolonged ERK activation events_Homo sapiens_R-HSA-169893	4/242	0.00248023	0.0150834	0.00665239	0.037999	-2.07784	12.4658	PDGFRA;SRC;KIT;FGF10
Signalling to p38 via RIT and RIN_Homo sapiens_R-HSA-187706	4/239	0.00237088	0.0150834	0.00637251	0.0377315	-2.05096	12.397	PDGFRA;SRC;KIT;FGF10
Signaling by Leptin_Homo sapiens_R-HSA-2586552	4/243	0.00251744	0.0150834	0.00674748	0.037999	-2.05797	12.316	PDGFRA;SRC;KIT;FGF10
Transcriptional regulation of white adipocyte differentiation_Homo sapiens_R-HSA-381340	3/79	0.000848667	0.00908074	0.00202575	0.022423	-1.73998	12.3049	EGR2;MED9;MED15
Interleukin receptor SHC signaling_Homo sapiens_R-HSA-912526	4/245	0.002593	0.0150834	0.00694038	0.0382926	-2.03906	12.1425	PDGFRA;SRC;KIT;FGF10
Signalling to RAS_Homo sapiens_R-HSA-167044	4/246	0.00263137	0.0150834	0.0070382	0.0382926	-2.04314	12.1368	PDGFRA;SRC;KIT;FGF10
Interleukin-2 signaling_Homo sapiens_R-HSA-451927	4/252	0.00286979	0.0155734	0.00764449	0.0407765	-2.0008	11.7117	PDGFRA;SRC;KIT;FGF10
Signalling to ERKs_Homo sapiens_R-HSA-187687	4/253	0.00291091	0.0155734	0.0077488	0.0407765	-1.99143	11.6285	PDGFRA;SRC;KIT;FGF10
PI3K/AKT Signaling in Cancer_Homo sapiens_R-HSA-2219528	3/86	0.00108575	0.0108914	0.00256021	0.0261855	-1.65722	11.3113	PDGFRA;KIT;FGF10
Interleukin-3, 5 and GM-CSF signaling_Homo sapiens_R-HSA-512988	4/261	0.00325461	0.016583	0.00861753	0.0446166	-1.97453	11.3095	PDGFRA;SRC;KIT;FGF10
VEGF binds to VEGFR leading to receptor dimerization_Homo sapiens_R-HSA-195399	2/8	0.000149991	0.00422661	0.000413529	0.0126686	-1.27302	11.2089	KDR;VEGFB
VEGF ligand-receptor interactions_Homo sapiens_R-HSA-194313	2/8	0.000149991	0.00422661	0.000413529	0.0126686	-1.26101	11.1031	KDR;VEGFB
NCAM signaling for neurite out-growth_Homo sapiens_R-HSA-375165	4/266	0.00348296	0.0174692	0.00919192	0.046408	-1.95676	11.075	PDGFRA;SRC;KIT;FGF10
EPH-Ephrin signaling_Homo sapiens_R-HSA-2682334	3/95	0.00144695	0.0125532	0.00336543	0.0308658	-1.67639	10.9608	HSP90AA1;SRC;KDR
Regulation of KIT signaling_Homo sapiens_R-HSA-1433559	2/16	0.000635155	0.00755129	0.00138452	0.0214955	-1.43764	10.5834	SRC;KIT
FCERI mediated MAPK activation_Homo sapiens_R-HSA-2871796	4/289	0.00467485	0.0227368	0.0121586	0.0573958	-1.95848	10.5083	PDGFRA;SRC;KIT;FGF10
G1/S-Specific Transcription_Homo sapiens_R-HSA-69205	2/17	0.000718765	0.00824012	0.00154443	0.0214955	-1.43984	10.4215	CCNA1;CDK1
Diseases of signal transduction_Homo sapiens_R-HSA-5663202	4/288	0.00461801	0.0227368	0.0120182	0.0573958	-1.86398	10.0241	PDGFRA;HSP90AA1;KIT;FGF10
Signaling by SCF-KIT_Homo sapiens_R-HSA-1433557	4/325	0.00704841	0.0323824	0.0179413	0.0741916	-1.94172	9.62112	PDGFRA;SRC;KIT;FGF10
Downstream signaling of activated FGFR4_Homo sapiens_R-HSA-5654716	4/329	0.00735332	0.0323824	0.0186742	0.0741916	-1.94986	9.5789	PDGFRA;SRC;KIT;FGF10
Downstream signaling of activated FGFR2_Homo sapiens_R-HSA-5654696	4/329	0.00735332	0.0323824	0.0186742	0.0741916	-1.93941	9.52756	PDGFRA;SRC;KIT;FGF10
Downstream signaling of activated FGFR3_Homo sapiens_R-HSA-5654708	4/329	0.00735332	0.0323824	0.0186742	0.0741916	-1.93168	9.4896	PDGFRA;SRC;KIT;FGF10
Downstream signaling of activated FGFR1_Homo sapiens_R-HSA-5654687	4/332	0.00758766	0.0323824	0.0192361	0.0741916	-1.92614	9.40192	PDGFRA;SRC;KIT;FGF10
Cyclin A/B1 associated events during G2/M transition_Homo sapiens_R-HSA-69273	2/22	0.00121174	0.0113856	0.00246892	0.0261855	-1.39909	9.39587	CCNA1;CDK1
Signaling by FGFR4_Homo sapiens_R-HSA-5654743	4/332	0.00758766	0.0323824	0.0192361	0.0741916	-1.92325	9.38781	PDGFRA;SRC;KIT;FGF10
Signaling by ERBB4_Homo sapiens_R-HSA-1236394	4/330	0.00743089	0.0323824	0.0188603	0.0741916	-1.91388	9.38204	PDGFRA;SRC;KIT;FGF10
Signaling by FGFR3_Homo sapiens_R-HSA-5654741	4/333	0.00766686	0.0323824	0.0194257	0.0741916	-1.92436	9.37329	PDGFRA;SRC;KIT;FGF10
Negative regulation of FGFR1 signaling_Homo sapiens_R-HSA-5654726	2/32	0.0025632	0.0150834	0.00492293	0.0377315	-1.54419	9.21342	SRC;FGF10
Signaling by FGFR1_Homo sapiens_R-HSA-5654736	4/336	0.00790773	0.0325434	0.0200017	0.0741916	-1.90283	9.20952	PDGFRA;SRC;KIT;FGF10
Downstream signal transduction_Homo sapiens_R-HSA-186763	4/341	0.00832021	0.0333848	0.0209853	0.0741916	-1.87512	8.98006	PDGFRA;SRC;KIT;FGF10
DAP12 signaling_Homo sapiens_R-HSA-2424491	4/344	0.00857437	0.0335655	0.0215897	0.0741916	-1.88298	8.96105	PDGFRA;SRC;KIT;FGF10
Negative regulation of FGFR2 signaling_Homo sapiens_R-HSA-5654727	2/34	0.00289045	0.0155734	0.00550726	0.0377315	-1.50653	8.80767	SRC;FGF10
G0 and Early G1_Homo sapiens_R-HSA-1538133	2/25	0.00156663	0.0132339	0.00312178	0.0294733	-1.35186	8.73146	CCNA1;CDK1
Signaling by FGFR2_Homo sapiens_R-HSA-5654738	4/361	0.0101113	0.0386397	0.0252191	0.0794549	-1.87654	8.62101	PDGFRA;SRC;KIT;FGF10
Signaling by FGFR_Homo sapiens_R-HSA-190236	4/366	0.0105953	0.0395477	0.0263536	0.0798067	-1.8468	8.39801	PDGFRA;SRC;KIT;FGF10
DAP12 interactions_Homo sapiens_R-HSA-2172127	4/359	0.00992185	0.0383725	0.0247739	0.0794549	-1.82029	8.39703	PDGFRA;SRC;KIT;FGF10
Signaling by PDGF_Homo sapiens_R-HSA-186797	4/364	0.0104	0.0392752	0.0258962	0.0794549	-1.83202	8.3649	PDGFRA;SRC;KIT;FGF10
NGF signalling via TRKA from the plasma membrane_Homo sapiens_R-HSA-187037	4/374	0.0114007	0.0408091	0.0282329	0.0839145	-1.7953	8.03233	PDGFRA;SRC;KIT;FGF10
Regulation of TP53 Expression and Degradation_Homo sapiens_R-HSA-6806003	2/36	0.00323627	0.016583	0.00612188	0.0377315	-1.36302	7.81464	CCNA1;CDK1
Regulation of TP53 Degradation	2/35	0.00306105	0.0161082	0.0058108	0.0377315	-1.34902	7.80947	CCNA1;CDK1
G2/M Transition_Homo sapiens_R-HSA-69275	3/173	0.00780338	0.032531	0.0168173	0.0741916	-1.56102	7.57592	CCNA1;HSP90AA1;CDK1
Mitotic G2-G2/M phases_Homo sapiens_R-HSA-453274	3/175	0.00805248	0.0327196	0.0173289	0.0741916	-1.55533	7.49943	CCNA1;HSP90AA1;CDK1
E2F mediated regulation of DNA replication_Homo sapiens_R-HSA-113510	2/33	0.00272449	0.0153432	0.00521128	0.0377315	-1.2356	7.29679	CCNA1;CDK1
Fc epsilon receptor (FCERI) signaling_Homo sapiens_R-HSA-2454202	4/395	0.0137002	0.0432707	0.033546	0.0886948	-1.66645	7.14965	PDGFRA;SRC;KIT;FGF10
Signaling by Interleukins_Homo sapiens_R-HSA-449147	4/392	0.013355	0.0432707	0.0327531	0.0886948	-1.63215	7.04413	PDGFRA;SRC;KIT;FGF10
Signaling by ERBB2_Homo sapiens_R-HSA-1227986	2/45	0.00501772	0.0240401	0.00925269	0.046408	-1.31731	6.97489	HSP90AA1;SRC
The role of GTSE1 in G2/M progression after G2 checkpoint_Homo sapiens_R-HSA-8852276	2/59	0.00849301	0.0335655	0.01525	0.0709455	-1.41973	6.77	HSP90AA1;CDK1
Gastrin-CREB signalling pathway via PKC and MAPK_Homo sapiens_R-HSA-881907	4/432	0.0184336	0.0523645	0.0442682	0.106046	-1.55098	6.19397	PDGFRA;SRC;KIT;FGF10
TP53 Regulates Transcription of Cell Cycle Genes_Homo sapiens_R-HSA-6791312	2/48	0.00569163	0.0268679	0.0104252	0.0507045	-1.19157	6.15892	CCNA1;CDK1
Cdc20:Phospho-APC/C mediated degradation of Cyclin A_Homo sapiens_R-HSA-174184	2/71	0.0121168	0.0418226	0.0214043	0.0741916	-1.32845	5.86267	CCNA1;CDK1
APC:Cdc20 mediated degradation of cell cycle proteins prior to satisfation of the cell cycle checkpoint_Homo sapiens_R-HSA-179419	2/72	0.0124445	0.0420494	0.021957	0.0741916	-1.33302	5.84725	CCNA1;CDK1
APC/C:Cdc20 mediated degradation of mitotic proteins_Homo sapiens_R-HSA-176409	2/74	0.0131115	0.0432707	0.0230802	0.0771743	-1.33731	5.79625	CCNA1;CDK1
Signalling by NGF_Homo sapiens_R-HSA-166520	4/450	0.0210638	0.0587956	0.0501191	0.110953	-1.45963	5.63445	PDGFRA;SRC;KIT;FGF10
Activation of APC/C and APC/C:Cdc20 mediated degradation of mitotic proteins_Homo sapiens_R-HSA-176814	2/75	0.0134507	0.0432707	0.0236505	0.0782663	-1.2895	5.55611	CCNA1;CDK1
APC/C-mediated degradation of cell cycle proteins_Homo sapiens_R-HSA-174143	2/85	0.0170494	0.049305	0.0296682	0.0865772	-1.2777	5.20235	CCNA1;CDK1
Regulation of APC/C activators between G1/S and early anaphase_Homo sapiens_R-HSA-176408	2/79	0.0148456	0.0441243	0.0259899	0.0794549	-1.23329	5.19221	CCNA1;CDK1
Regulation of mitotic cell cycle_Homo sapiens_R-HSA-453276	2/85	0.0170494	0.049305	0.0296682	0.0865772	-1.26792	5.16252	CCNA1;CDK1
Loss of proteins required for interphase microtubule organizationÜfrom the centrosome_Homo sapiens_R-HSA-380284	2/69	0.0114731	0.0408091	0.0203169	0.0741916	-1.0199	4.55667	HSP90AA1;CDK1
Loss of Nlp from mitotic centrosomes_Homo sapiens_R-HSA-380259	2/69	0.0114731	0.0408091	0.0203169	0.0741916	-1.00858	4.50608	HSP90AA1;CDK1
AURKA Activation by TPX2_Homo sapiens_R-HSA-8854518	2/72	0.0124445	0.0420494	0.021957	0.0741916	-0.993414	4.35758	HSP90AA1;CDK1
Recruitment of mitotic centrosome proteins and complexes_Homo sapiens_R-HSA-380270	2/79	0.0148456	0.0441243	0.0259899	0.0794549	-0.981782	4.13336	HSP90AA1;CDK1
PI3K Cascade_Homo sapiens_R-HSA-109704	2/79	0.0148456	0.0441243	0.0259899	0.0794549	-0.974072	4.1009	TSC1;FGF10
Centrosome maturation_Homo sapiens_R-HSA-380287	2/79	0.0148456	0.0441243	0.0259899	0.0794549	-0.962801	4.05344	HSP90AA1;CDK1
G1/S Transition	2/112	0.0285239	0.0698945	0.0485309	0.109246	-1.03055	3.66567	CCNA1;CDK1
PPARA activates gene expression_Homo sapiens_R-HSA-1989781	2/113	0.028995	0.0705107	0.0492965	0.10989	-1.00243	3.54925	MED9;MED15
Regulation of PLK1 Activity at G2/M Transition_Homo sapiens_R-HSA-2565942	2/87	0.0178132	0.0510538	0.0309382	0.0886948	-0.880321	3.54577	HSP90AA1;CDK1
Anchoring of the basal body to the plasma membrane_Homo sapiens_R-HSA-5620912	2/97	0.0218442	0.0597271	0.0376043	0.0965679	-0.918827	3.51343	HSP90AA1;CDK1
Innate Immune System_Homo sapiens_R-HSA-168249	5/807	0.0401083	0.0847024	0.102311	0.169288	-1.0635	3.42041	PDGFRA;HSP90AA1;SRC;KIT;FGF10
Regulation of lipid metabolism by Peroxisome proliferator-activated receptor alpha (PPARalpha)_Homo sapiens_R-HSA-400206	2/116	0.0304271	0.0707762	0.05162	0.111986	-0.974134	3.40209	MED9;MED15
Generic Transcription Pathway_Homo sapiens_R-HSA-212436	5/812	0.0410141	0.0848152	0.104376	0.170075	-1.01717	3.24868	CCNA1;NR4A3;CDK1;TSC1;MED15
Organelle biogenesis and maintenance_Homo sapiens_R-HSA-1852241	3/326	0.0410883	0.0848152	0.0808949	0.149237	-0.987299	3.15149	HSP90AA1;CDK1;MRPS5
Mitotic G1-G1/S phases_Homo sapiens_R-HSA-453279	2/136	0.040662	0.0848152	0.0680704	0.134053	-0.880444	2.81959	CCNA1;CDK1
Fcgamma receptor (FCGR) dependent phagocytosis_Homo sapiens_R-HSA-2029480	2/120	0.0323797	0.0737902	0.0547787	0.11645	-0.818286	2.80691	HSP90AA1;SRC
Transcriptional Regulation by TP53_Homo sapiens_R-HSA-3700989	3/348	0.0482725	0.0927872	0.093982	0.162195	-0.919674	2.78743	CCNA1;CDK1;TSC1
Cellular responses to stress_Homo sapiens_R-HSA-2262752	3/367	0.0549436	0.10254	0.105961	0.171785	-0.904018	2.62296	CCNA1;HSP90AA1;TSC1
Cytokine Signaling in Immune system_Homo sapiens_R-HSA-1280215	4/620	0.0572151	0.104353	0.125261	0.188489	-0.848053	2.42623	PDGFRA;SRC;KIT;FGF10
Regulation of TP53 Activity_Homo sapiens_R-HSA-5633007	2/151	0.0490705	0.0937596	0.081403	0.149316	-0.69188	2.08567	CCNA1;CDK1
Metabolism of lipids and lipoproteins	4/659	0.0684508	0.114441	0.147129	0.211722	-0.704502	1.88922	MED9;CEL;MED15;CRAT
Cell Cycle Checkpoints_Homo sapiens_R-HSA-69620	2/182	0.0682044	0.114441	0.111214	0.177774	-0.680991	1.82863	CCNA1;CDK1
Signaling by GPCR_Homo sapiens_R-HSA-372790	6/1293	0.0807854	0.127744	0.208417	0.265356	-0.560422	1.41	OR10A7;PDGFRA;SRC;OR6C74;KIT;FGF10
Assembly of the primary cilium_Homo sapiens_R-HSA-5617833	2/187	0.0714909	0.117665	0.116268	0.182951	-0.492519	1.29936	HSP90AA1;CDK1
Disease_Homo sapiens_R-HSA-1643685	4/725	0.0898909	0.136125	0.187371	0.250839	-0.508683	1.2255	PDGFRA;HSP90AA1;KIT;FGF10
Gene Expression_Homo sapiens_R-HSA-74160	7/1631	0.0848911	0.131643	0.236889	0.284799	-0.484939	1.19605	CCNA1;HSP90AA1;NR4A3;SNAPC2;CDK1;TSC1;MED15
Cell Cycle, Mitotic_Homo sapiens_R-HSA-69278	3/462	0.0943536	0.13767	0.173875	0.240577	-0.493133	1.16414	CCNA1;HSP90AA1;CDK1
Fatty acid, triacylglycerol, and ketone body metabolism_Homo sapiens_R-HSA-535734	2/217	0.0922295	0.136432	0.147744	0.211722	-0.466096	1.11093	MED9;MED15
Adaptive Immune System_Homo sapiens_R-HSA-1280218	4/762	0.103188	0.147873	0.211461	0.266397	-0.390876	0.887758	PDGFRA;SRC;KIT;FGF10
Platelet activation, signaling and aggregation_Homo sapiens_R-HSA-76002	2/253	0.119092	0.163369	0.187543	0.250839	-0.284347	0.605051	SRC;VEGFB
DNA Repair_Homo sapiens_R-HSA-73894	2/285	0.144397	0.189821	0.224123	0.276706	-0.263282	0.509499	CCNA1;XPA
Cell Cycle_Homo sapiens_R-HSA-1640170	3/566	0.147395	0.190128	0.259096	0.304652	-0.235518	0.450933	CCNA1;HSP90AA1;CDK1
Metabolism of proteins_Homo sapiens_R-HSA-392499	1/1074	0.925523	0.925523	0.971758	0.971758	0.417146	-0.0322855	GSN
Transmembrane transport of small molecules_Homo sapiens_R-HSA-382551	1/594	0.757973	0.760342	0.853084	0.85575	0.399846	-0.1108	TRPV2
GPCR downstream signaling_Homo sapiens_R-HSA-388396	2/983	0.679358	0.683618	0.827413	0.832601	0.375355	-0.145115	OR10A7;OR6C74
Membrane Trafficking_Homo sapiens_R-HSA-199991	1/420	0.631632	0.637591	0.739021	0.747397	0.386248	-0.177461	SRC
Signaling by Rho GTPases_Homo sapiens_R-HSA-194315	1/367	0.581665	0.589005	0.689824	0.700739	0.335419	-0.18175	SRC
Infectious disease_Homo sapiens_R-HSA-5663205	1/348	0.562184	0.57108	0.670099	0.682863	0.34965	-0.201373	HSP90AA1
RHO GTPase Effectors_Homo sapiens_R-HSA-195258	1/255	0.453271	0.466346	0.554756	0.570758	0.28667	-0.226832	SRC
Extracellular matrix organization_Homo sapiens_R-HSA-1474244	1/283	0.488587	0.497893	0.59305	0.606271	0.317558	-0.227447	KDR
Metabolism_Homo sapiens_R-HSA-1430728	5/1908	0.469488	0.480431	0.740412	0.747397	0.337844	-0.255448	HSP90AA1;MED9;CEL;MED15;CRAT
MAPK6/MAPK4 signaling_Homo sapiens_R-HSA-5687128	1/92	0.195029	0.22932	0.252668	0.298185	0.161475	-0.263948	CDK1
M Phase_Homo sapiens_R-HSA-68886	1/268	0.469955	0.480431	0.572949	0.587593	0.351307	-0.265279	CDK1
Chromatin modifying enzymes_Homo sapiens_R-HSA-3247509	1/226	0.41418	0.427497	0.511438	0.5313	0.309853	-0.273122	SMARCA2
Chromatin organization_Homo sapiens_R-HSA-4839726	1/226	0.41418	0.427497	0.511438	0.5313	0.318373	-0.280632	SMARCA2
Olfactory Signaling Pathway_Homo sapiens_R-HSA-381753	2/418	0.25763	0.279389	0.378199	0.401993	0.221602	-0.300544	OR10A7;OR6C74
Hemostasis_Homo sapiens_R-HSA-109582	2/552	0.373764	0.38954	0.521374	0.539874	0.31455	-0.309558	SRC;VEGFB
Vesicle-mediated transport_Homo sapiens_R-HSA-5653656	2/492	0.32224	0.338036	0.459644	0.482175	0.277527	-0.314288	HSP90AA1;SRC
CLEC7A (Dectin-1) signaling_Homo sapiens_R-HSA-5607764	1/99	0.20824	0.239588	0.268962	0.309451	0.243259	-0.381689	SRC
Immune System_Homo sapiens_R-HSA-168256	5/1547	0.297262	0.315964	0.543314	0.560784	0.318067	-0.385861	PDGFRA;HSP90AA1;SRC;KIT;FGF10
C-type lectin receptors (CLRs)_Homo sapiens_R-HSA-5621481	1/123	0.251944	0.275082	0.322269	0.351865	0.288269	-0.397392	SRC
G2/M Checkpoints_Homo sapiens_R-HSA-69481	1/150	0.298292	0.316012	0.377759	0.401993	0.339269	-0.410408	CDK1
Influenza Infection_Homo sapiens_R-HSA-168254	1/147	0.293284	0.312771	0.371817	0.397844	0.3356	-0.411652	HSP90AA1
DNA Replication_Homo sapiens_R-HSA-69306	1/105	0.219395	0.247978	0.282656	0.319481	0.272855	-0.413888	CCNA1
Synthesis of DNA_Homo sapiens_R-HSA-69239	1/97	0.204487	0.236969	0.264342	0.306331	0.260832	-0.414005	CCNA1
DNA Double-Strand Break Repair_Homo sapiens_R-HSA-5693532	1/145	0.289926	0.310221	0.367825	0.394889	0.335288	-0.41513	CCNA1
Cellular Senescence_Homo sapiens_R-HSA-2559583	1/161	0.316358	0.334049	0.399087	0.422795	0.36354	-0.418391	CCNA1
Gene Silencing by RNA_Homo sapiens_R-HSA-211000	1/101	0.211976	0.241291	0.273555	0.311387	0.276214	-0.428487	HSP90AA1
Ion channel transport_Homo sapiens_R-HSA-983712	1/203	0.381243	0.396049	0.474221	0.495846	0.444579	-0.428716	TRPV2
Influenza Life Cycle_Homo sapiens_R-HSA-168255	1/136	0.274622	0.294828	0.349557	0.376536	0.332539	-0.429761	HSP90AA1
S Phase_Homo sapiens_R-HSA-69242	1/124	0.253713	0.276074	0.324406	0.352998	0.316071	-0.433508	CCNA1
Influenza Viral RNA Transcription and Replication_Homo sapiens_R-HSA-168273	1/128	0.260747	0.281818	0.332892	0.361008	0.333375	-0.448124	HSP90AA1
Signaling by NOTCH_Homo sapiens_R-HSA-157118	1/122	0.250171	0.274078	0.320124	0.350717	0.326127	-0.451885	MFNG
Programmed Cell Death_Homo sapiens_R-HSA-5357801	1/166	0.324418	0.339212	0.408547	0.429979	0.401604	-0.452095	GSN
Apoptosis_Homo sapiens_R-HSA-109581	1/163	0.319593	0.336359	0.402888	0.425418	0.403122	-0.459843	GSN
Mitotic Prometaphase_Homo sapiens_R-HSA-68877	1/107	0.223079	0.250379	0.287165	0.322308	0.320465	-0.480772	CDK1
Resolution of Sister Chromatid Cohesion_Homo sapiens_R-HSA-2500257	1/99	0.20824	0.239588	0.268962	0.309451	0.307605	-0.482651	CDK1
Mitotic Prophase_Homo sapiens_R-HSA-68875	1/107	0.223079	0.250379	0.287165	0.322308	0.321764	-0.48272	CDK1
Cell-Cell communication_Homo sapiens_R-HSA-1500931	1/131	0.26598	0.286509	0.339189	0.366599	0.368327	-0.487788	SRC
Nucleotide Excision Repair_Homo sapiens_R-HSA-5696398	1/108	0.224914	0.251559	0.28941	0.323695	0.331019	-0.493892	XPA
Homology Directed Repair_Homo sapiens_R-HSA-5693538	1/118	0.243038	0.267176	0.311482	0.342417	0.350317	-0.495536	CCNA1
HDR through Homologous Recombination (HR) or Single Strand Annealing (SSA)_Homo sapiens_R-HSA-5693567	1/112	0.232214	0.257927	0.298319	0.331351	0.341767	-0.499013	CCNA1
RHO GTPases Activate Formins_Homo sapiens_R-HSA-5663220	1/114	0.235839	0.261049	0.302733	0.335095	0.364549	-0.52663	SRC
Regulation of DNA replication_Homo sapiens_R-HSA-69304	1/75	0.16204	0.201608	0.211624	0.266397	0.294623	-0.536188	CCNA1
Mitochondrial translation_Homo sapiens_R-HSA-5368287	1/90	0.191215	0.225662	0.247948	0.293695	0.324949	-0.537581	MRPS5
Cellular response to heat stress_Homo sapiens_R-HSA-3371556	1/96	0.202604	0.236495	0.262021	0.30585	0.337917	-0.539485	HSP90AA1
RNA Polymerase I, RNA Polymerase III, and Mitochondrial Transcription_Homo sapiens_R-HSA-504046	1/116	0.239447	0.264132	0.307121	0.338783	0.394616	-0.564073	SNAPC2
p53-Dependent G1 DNA Damage Response_Homo sapiens_R-HSA-69563	1/63	0.137961	0.182998	0.181352	0.245629	0.289957	-0.574342	CCNA1
G2/M DNA damage checkpoint_Homo sapiens_R-HSA-69473	1/78	0.167956	0.205779	0.219022	0.271452	0.322429	-0.575231	CDK1
Activation of HOX genes during differentiation_Homo sapiens_R-HSA-5619507	1/89	0.189301	0.224228	0.245578	0.291965	0.3485	-0.580049	EGR2
Cell surface interactions at the vascular wall_Homo sapiens_R-HSA-202733	1/101	0.211976	0.241291	0.273555	0.311387	0.378377	-0.586971	SRC
Activation of anterior HOX genes in hindbrain development during early embryogenesis_Homo sapiens_R-HSA-5617472	1/89	0.189301	0.224228	0.245578	0.291965	0.356771	-0.593815	EGR2
G1/S DNA Damage Checkpoints_Homo sapiens_R-HSA-69615	1/65	0.142021	0.187608	0.186474	0.250839	0.308389	-0.601908	CCNA1
Cyclin A:Cdk2-associated events at S phase entry_Homo sapiens_R-HSA-69656	1/69	0.150084	0.19194	0.196626	0.256573	0.317988	-0.603084	CCNA1
Removal of licensing factors from origins_Homo sapiens_R-HSA-69300	1/72	0.156083	0.195713	0.204159	0.261096	0.327124	-0.60759	CCNA1
Mitochondrial translation elongation_Homo sapiens_R-HSA-5389840	1/84	0.179666	0.215197	0.233617	0.281921	0.357111	-0.613037	MRPS5
p53-Dependent G1/S DNA damage checkpoint_Homo sapiens_R-HSA-69580	1/63	0.137961	0.182998	0.181352	0.245629	0.309646	-0.613343	CCNA1
Cyclin E associated events during G1/S transition_Homo sapiens_R-HSA-69202	1/68	0.148075	0.190128	0.194099	0.25431	0.325932	-0.622541	CCNA1
Response to elevated platelet cytosolic Ca2+_Homo sapiens_R-HSA-76005	1/110	0.228573	0.254763	0.293878	0.327551	0.428581	-0.632543	VEGFB
Platelet degranulation_Homo sapiens_R-HSA-114608	1/105	0.219395	0.247978	0.282656	0.319481	0.420641	-0.638063	VEGFB
Mitochondrial translation initiation_Homo sapiens_R-HSA-5368286	1/84	0.179666	0.215197	0.233617	0.281921	0.3723	-0.639111	MRPS5
Mitochondrial translation termination_Homo sapiens_R-HSA-5419276	1/84	0.179666	0.215197	0.233617	0.281921	0.373715	-0.64154	MRPS5
Dual incision in TC-NER_Homo sapiens_R-HSA-6782135	1/63	0.137961	0.182998	0.181352	0.245629	0.324094	-0.641961	XPA
Transcription-Coupled Nucleotide Excision Repair (TC-NER)_Homo sapiens_R-HSA-6781827	1/76	0.164017	0.203279	0.214097	0.268458	0.360977	-0.652569	XPA
L1CAM interactions_Homo sapiens_R-HSA-373760	1/96	0.202604	0.236495	0.262021	0.30585	0.409098	-0.653125	SRC
Orc1 removal from chromatin_Homo sapiens_R-HSA-68949	1/70	0.152088	0.192966	0.199144	0.257764	0.349083	-0.657426	CCNA1
Global Genome Nucleotide Excision Repair (GG-NER)_Homo sapiens_R-HSA-5696399	1/82	0.175781	0.213734	0.228781	0.2803	0.382849	-0.66559	XPA
Signaling by FGFR in disease_Homo sapiens_R-HSA-1226099	1/63	0.137961	0.182998	0.181352	0.245629	0.340695	-0.674843	FGF10
Stimuli-sensing channels_Homo sapiens_R-HSA-2672351	1/100	0.21011	0.240876	0.271262	0.310982	0.432881	-0.675349	TRPV2
Switching of origins to a post-replicative state_Homo sapiens_R-HSA-69052	1/70	0.152088	0.192966	0.199144	0.257764	0.359918	-0.677831	CCNA1
Processing of DNA double-strand break ends_Homo sapiens_R-HSA-5693607	1/81	0.173832	0.212167	0.226352	0.278387	0.38781	-0.678539	CCNA1
Senescence-Associated Secretory Phenotype (SASP)_Homo sapiens_R-HSA-2559582	1/77	0.165989	0.204147	0.216563	0.269445	0.381367	-0.684872	CCNA1
Regulation of TP53 Activity through Phosphorylation_Homo sapiens_R-HSA-6804756	1/89	0.189301	0.224228	0.245578	0.291965	0.415714	-0.691922	CCNA1
Regulation of actin dynamics for phagocytic cup formation_Homo sapiens_R-HSA-2029482	1/97	0.204487	0.236969	0.264342	0.306331	0.446456	-0.708637	HSP90AA1
Circadian Clock_Homo sapiens_R-HSA-400253	1/63	0.137961	0.182998	0.181352	0.245629	0.372806	-0.738448	RAI1
TP53 Regulates Metabolic Genes_Homo sapiens_R-HSA-5628897	1/84	0.179666	0.215197	0.233617	0.281921	0.447235	-0.767749	TSC1
Costimulation by the CD28 family_Homo sapiens_R-HSA-388841	1/72	0.156083	0.195713	0.204159	0.261096	0.416743	-0.774045	SRC
SCF(Skp2)-mediated degradation of p27/p21_Homo sapiens_R-HSA-187577	1/59	0.129785	0.175785	0.171015	0.237644	0.388746	-0.793772	CCNA1
Amyloid fiber formation_Homo sapiens_R-HSA-977225	1/68	0.148075	0.190128	0.194099	0.25431	0.458334	-0.875434	GSN
Binding and Uptake of Ligands by Scavenger Receptors_Homo sapiens_R-HSA-2173782	1/74	0.160059	0.199918	0.209143	0.265356	0.503654	-0.922801	HSP90AA1
RNA polymerase II transcribes snRNA genes_Homo sapiens_R-HSA-6807505	1/77	0.165989	0.204147	0.216563	0.269445	0.522399	-0.938142	SNAPC2
DNA Damage/Telomere Stress Induced Senescence_Homo sapiens_R-HSA-2559586	1/59	0.129785	0.175785	0.171015	0.237644	0.462993	-0.945373	CCNA1
Semaphorin interactions_Homo sapiens_R-HSA-373755	1/67	0.146062	0.189821	0.191565	0.253055	0.500025	-0.961912	HSP90AA1
Formation of TC-NER Pre-Incision Complex_Homo sapiens_R-HSA-6781823	1/53	0.117379	0.161711	0.155273	0.218607	0.452989	-0.97046	XPA
Nuclear Envelope Breakdown_Homo sapiens_R-HSA-2980766	1/51	0.113205	0.156633	0.149961	0.21206	0.452837	-0.986531	CDK1
Lipid digestion, mobilization, and transport_Homo sapiens_R-HSA-73923	1/71	0.154088	0.194733	0.201655	0.259966	0.550609	-1.02977	CEL
Integrin cell surface interactions_Homo sapiens_R-HSA-216083	1/67	0.146062	0.189821	0.191565	0.253055	0.540503	-1.03978	KDR
Macroautophagy_Homo sapiens_R-HSA-1632852	1/67	0.146062	0.189821	0.191565	0.253055	0.556725	-1.07099	TSC1
Pre-NOTCH Expression and Processing_Homo sapiens_R-HSA-1912422	1/57	0.125669	0.171658	0.165799	0.232408	0.57944	-1.20182	MFNG
Signaling by FGFR2 in disease_Homo sapiens_R-HSA-5655253	1/43	0.0963159	0.139268	0.128392	0.190805	0.523179	-1.2243	FGF10
Death Receptor Signalling_Homo sapiens_R-HSA-73887	1/48	0.106908	0.151178	0.141934	0.207095	0.558402	-1.24847	USP4
Phospholipase C-mediated cascade; FGFR2_Homo sapiens_R-HSA-5654221	1/49	0.109012	0.152807	0.144618	0.20911	0.580928	-1.28751	FGF10
Phospholipase C-mediated cascade: FGFR1_Homo sapiens_R-HSA-5654219	1/47	0.104799	0.149514	0.139242	0.205031	0.602107	-1.35818	FGF10
FCGR activation_Homo sapiens_R-HSA-2029481	1/49	0.109012	0.152807	0.144618	0.20911	0.624104	-1.3832	SRC
EPH-ephrin mediated repulsion of cells_Homo sapiens_R-HSA-3928665	1/48	0.106908	0.151178	0.141934	0.207095	0.651233	-1.45602	SRC
Formation of Incision Complex in GG-NER_Homo sapiens_R-HSA-5696395	1/43	0.0963159	0.139268	0.128392	0.190805	0.639923	-1.4975	XPA
TNF signaling_Homo sapiens_R-HSA-75893	1/41	0.0920447	0.136432	0.122918	0.186999	0.65142	-1.55395	USP4
RMTs methylate histone arginines_Homo sapiens_R-HSA-3214858	1/45	0.100567	0.144763	0.133834	0.197975	0.683029	-1.56887	SMARCA2
Nuclear Receptor transcription pathway_Homo sapiens_R-HSA-383280	1/51	0.113205	0.156633	0.149961	0.21206	0.72204	-1.573	NR4A3
Dual Incision in GG-NER_Homo sapiens_R-HSA-5696400	1/39	0.0877537	0.134138	0.117411	0.182956	0.657448	-1.59972	XPA
EPHB-mediated forward signaling_Homo sapiens_R-HSA-3928662	1/42	0.0941827	0.13767	0.12566	0.188489	0.735437	-1.73748	SRC
Apoptotic execution phase_Homo sapiens_R-HSA-75153	1/51	0.113205	0.156633	0.149961	0.21206	0.8059	-1.7557	GSN
MAP2K and MAPK activation_Homo sapiens_R-HSA-5674135	1/38	0.0856008	0.132105	0.114645	0.181286	0.74182	-1.82344	SRC
FGFR2 mutant receptor activation_Homo sapiens_R-HSA-1839126	1/33	0.0747613	0.119992	0.100689	0.167466	0.736527	-1.91015	FGF10
Condensation of Prophase Chromosomes_Homo sapiens_R-HSA-2299718	1/41	0.0920447	0.136432	0.122918	0.186999	0.814228	-1.94233	CDK1
PKB-mediated events_Homo sapiens_R-HSA-109703	1/40	0.0899017	0.136125	0.120169	0.186349	0.809204	-1.9494	TSC1
RNA Polymerase III Transcription_Homo sapiens_R-HSA-74158	1/41	0.0920447	0.136432	0.122918	0.186999	0.833826	-1.98908	SNAPC2
mTOR signalling_Homo sapiens_R-HSA-165159	1/39	0.0877537	0.134138	0.117411	0.182956	0.819074	-1.99299	TSC1
Negative regulation of FGFR4 signaling_Homo sapiens_R-HSA-5654733	1/31	0.0703904	0.116471	0.0950468	0.162287	0.754515	-2.00225	SRC
Nuclear Pore Complex (NPC) Disassembly_Homo sapiens_R-HSA-3301854	1/34	0.0769392	0.122265	0.103497	0.169502	0.788869	-2.02324	CDK1
RNA Polymerase III Abortive And Retractive Initiation_Homo sapiens_R-HSA-749476	1/41	0.0920447	0.136432	0.122918	0.186999	0.86036	-2.05237	SNAPC2
Negative regulation of FGFR3 signaling_Homo sapiens_R-HSA-5654732	1/29	0.0659993	0.112094	0.0893709	0.155913	0.759532	-2.06449	SRC
Netrin-1 signaling_Homo sapiens_R-HSA-373752	1/42	0.0941827	0.13767	0.12566	0.188489	0.88865	-2.09945	SRC
CD28 co-stimulation_Homo sapiens_R-HSA-389356	1/33	0.0747613	0.119992	0.100689	0.167466	0.826545	-2.14361	SRC
Platelet Aggregation (Plug Formation)_Homo sapiens_R-HSA-76009	1/37	0.0834429	0.130025	0.111871	0.177774	0.867927	-2.15558	SRC
HSF1-dependent transactivation_Homo sapiens_R-HSA-3371571	1/34	0.0769392	0.122265	0.103497	0.169502	0.882526	-2.26345	HSP90AA1
Regulation of TNFR1 signaling_Homo sapiens_R-HSA-5357905	1/31	0.0703904	0.116471	0.0950468	0.162287	0.862637	-2.28918	USP4
SHC-mediated cascade:FGFR2_Homo sapiens_R-HSA-5654699	1/26	0.0593745	0.105885	0.0807926	0.149237	0.820542	-2.31712	FGF10
RNA Polymerase III Transcription Initiation_Homo sapiens_R-HSA-76046	1/36	0.08128	0.127896	0.109088	0.175966	0.935205	-2.34723	SNAPC2
Signal amplification_Homo sapiens_R-HSA-392518	1/32	0.0725784	0.117665	0.0978719	0.164486	0.948201	-2.48722	SRC
Apoptotic cleavage of cellular proteins_Homo sapiens_R-HSA-111465	1/37	0.0834429	0.130025	0.111871	0.177774	1.08642	-2.69824	GSN
Thrombin signalling through proteinase activated receptors (PARs)_Homo sapiens_R-HSA-456926	1/32	0.0725784	0.117665	0.0978719	0.164486	1.03743	-2.72127	SRC
APC/C:Cdc20 mediated degradation of Cyclin B_Homo sapiens_R-HSA-174048	1/23	0.0527038	0.0989352	0.0721364	0.139493	0.971226	-2.85838	CDK1
Regulation of beta-cell development_Homo sapiens_R-HSA-186712	1/32	0.0725784	0.117665	0.0978719	0.164486	1.0906	-2.86075	FGF10
Signaling by Ligand-Responsive EGFR Variants in Cancer_Homo sapiens_R-HSA-5637815	1/19	0.0437374	0.0866648	0.0604726	0.122859	0.937612	-2.93431	HSP90AA1
VEGFR2 mediated vascular permeability_Homo sapiens_R-HSA-5218920	1/27	0.0615879	0.107444	0.0836606	0.150028	1.05313	-2.93539	HSP90AA1
Constitutive Signaling by Ligand-Responsive EGFR Cancer Variants_Homo sapiens_R-HSA-1236382	1/19	0.0437374	0.0866648	0.0604726	0.122859	0.960102	-3.00469	HSP90AA1
CTLA4 inhibitory signaling_Homo sapiens_R-HSA-389513	1/22	0.0504699	0.095863	0.0692336	0.135512	1.01067	-3.01826	SRC
HSF1 activation_Homo sapiens_R-HSA-3371511	1/29	0.0659993	0.112094	0.0893709	0.155913	1.12252	-3.05113	HSP90AA1
Signaling by EGFR in Cancer_Homo sapiens_R-HSA-1643713	1/19	0.0437374	0.0866648	0.0604726	0.122859	1.01615	-3.18008	HSP90AA1
SHC-mediated cascade:FGFR1_Homo sapiens_R-HSA-5654688	1/21	0.0482309	0.0927872	0.0663221	0.131416	1.07254	-3.25167	FGF10
Energy dependent regulation of mTOR by LKB1-AMPK_Homo sapiens_R-HSA-380972	1/28	0.0637961	0.1101	0.0865201	0.153442	1.18185	-3.25252	TSC1
Integrin alphaIIb beta3 signaling_Homo sapiens_R-HSA-354192	1/27	0.0615879	0.107444	0.0836606	0.150028	1.17022	-3.26175	SRC
PIWI-interacting RNA (piRNA) biogenesis_Homo sapiens_R-HSA-5601884	1/29	0.0659993	0.112094	0.0893709	0.155913	1.21498	-3.30246	HSP90AA1
Gap junction trafficking and regulation_Homo sapiens_R-HSA-157858	1/30	0.0681974	0.114441	0.0922131	0.160002	1.23535	-3.31735	SRC
RNA Polymerase III Transcription Initiation From Type 3 Promoter_Homo sapiens_R-HSA-76071	1/28	0.0637961	0.1101	0.0865201	0.153442	1.20889	-3.32694	SNAPC2
Attenuation phase_Homo sapiens_R-HSA-3371568	1/26	0.0593745	0.105885	0.0807926	0.149237	1.22924	-3.47124	HSP90AA1
Recycling pathway of L1_Homo sapiens_R-HSA-437239	1/26	0.0593745	0.105885	0.0807926	0.149237	1.2295	-3.47198	SRC
ADP signalling through P2Y purinoceptor 1_Homo sapiens_R-HSA-418592	1/25	0.0571561	0.104353	0.0779159	0.147994	1.21583	-3.47968	SRC
FGFR2 ligand binding and activation_Homo sapiens_R-HSA-190241	1/20	0.0459867	0.0894651	0.0634017	0.12641	1.14046	-3.51195	FGF10
TNFR1-induced NFkappaB signaling pathway_Homo sapiens_R-HSA-5357956	1/26	0.0593745	0.105885	0.0807926	0.149237	1.26282	-3.56608	USP4
RAF activation_Homo sapiens_R-HSA-5673000	1/25	0.0571561	0.104353	0.0779159	0.147994	1.26124	-3.60962	SRC
RAF-independent MAPK1/3 activation_Homo sapiens_R-HSA-112409	1/23	0.0527038	0.0989352	0.0721364	0.139493	1.29703	-3.81726	CDK1
Uptake and actions of bacterial toxins_Homo sapiens_R-HSA-5339562	1/27	0.0615879	0.107444	0.0836606	0.150028	1.37697	-3.83802	HSP90AA1
TRP channels_Homo sapiens_R-HSA-3295583	1/25	0.0571561	0.104353	0.0779159	0.147994	1.42232	-4.07064	TRPV2
Peroxisomal lipid metabolism_Homo sapiens_R-HSA-390918	1/27	0.0615879	0.107444	0.0836606	0.150028	1.52567	-4.25249	CRAT
Activated point mutants of FGFR2_Homo sapiens_R-HSA-2033519	1/17	0.0392231	0.0833815	0.0545877	0.11645	1.34061	-4.34155	FGF10
Phosphorylation of the APC/C_Homo sapiens_R-HSA-176412	1/19	0.0437374	0.0866648	0.0604726	0.122859	1.39336	-4.36059	CDK1
Spry regulation of FGF signaling_Homo sapiens_R-HSA-1295596	1/16	0.0369581	0.0796212	0.051632	0.111986	1.35935	-4.4831	SRC
FGFR1 ligand binding and activation_Homo sapiens_R-HSA-190242	1/15	0.0346879	0.0757471	0.0486673	0.109246	1.53534	-5.16082	FGF10
eNOS activation and regulation_Homo sapiens_R-HSA-203765	1/20	0.0459867	0.0894651	0.0634017	0.12641	1.7376	-5.35077	HSP90AA1
Metabolism of nitric oxide_Homo sapiens_R-HSA-202131	1/20	0.0459867	0.0894651	0.0634017	0.12641	1.7733	-5.46069	HSP90AA1
TP53 Regulates Transcription of Genes Involved in G2 Cell Cycle Arrest_Homo sapiens_R-HSA-6804114	1/18	0.0414828	0.0848152	0.0575346	0.12071	1.87489	-5.96679	CDK1
Ephrin signaling_Homo sapiens_R-HSA-3928664	1/19	0.0437374	0.0866648	0.0604726	0.122859	1.93629	-6.05971	SRC
Signaling by EGFRvIII in Cancer_Homo sapiens_R-HSA-5637812	1/15	0.0346879	0.0757471	0.0486673	0.109246	1.83049	-6.15295	HSP90AA1
Constitutive Signaling by EGFRvIII_Homo sapiens_R-HSA-5637810	1/15	0.0346879	0.0757471	0.0486673	0.109246	1.88228	-6.32703	HSP90AA1
Digestion of dietary lipid_Homo sapiens_R-HSA-192456	1/17	0.0392231	0.0833815	0.0545877	0.11645	1.97677	-6.40176	CEL
Pre-NOTCH Processing in Golgi_Homo sapiens_R-HSA-1912420	1/18	0.0414828	0.0848152	0.0575346	0.12071	2.07471	-6.60272	MFNG
TP53 Regulates Transcription of Genes Involved in G1 Cell Cycle Arrest_Homo sapiens_R-HSA-6804116	1/13	0.0301318	0.0706009	0.0427112	0.103085	2.02109	-7.07821	CCNA1
FGFRL1 modulation of FGFR1 signaling_Homo sapiens_R-HSA-5658623	1/13	0.0301318	0.0706009	0.0427112	0.103085	2.0239	-7.08804	FGF10
Sema3A PAK dependent Axon repulsion_Homo sapiens_R-HSA-399954	1/16	0.0369581	0.0796212	0.051632	0.111986	2.16017	-7.12419	HSP90AA1
DCC mediated attractive signaling_Homo sapiens_R-HSA-418885	1/14	0.0324125	0.0737902	0.0456938	0.107851	2.08346	-7.14464	SRC
Depolymerisation of the Nuclear Lamina_Homo sapiens_R-HSA-4419969	1/15	0.0346879	0.0757471	0.0486673	0.109246	2.19701	-7.38496	CDK1
PECAM1 interactions_Homo sapiens_R-HSA-210990	1/12	0.0278459	0.068758	0.0397197	0.0996095	2.16414	-7.74992	SRC
TNFR1-induced proapoptotic signaling_Homo sapiens_R-HSA-5357786	1/13	0.0301318	0.0706009	0.0427112	0.103085	2.23654	-7.83274	USP4
p130Cas linkage to MAPK signaling for integrins_Homo sapiens_R-HSA-372708	1/15	0.0346879	0.0757471	0.0486673	0.109246	2.44645	-8.22339	SRC
Signal regulatory protein (SIRP) family interactions_Homo sapiens_R-HSA-391160	1/13	0.0301318	0.0706009	0.0427112	0.103085	2.37963	-8.33387	SRC
GRB2:SOS provides linkage to MAPK signaling for Integrins_Homo sapiens_R-HSA-354194	1/15	0.0346879	0.0757471	0.0486673	0.109246	2.48288	-8.34586	SRC
Golgi Cisternae Pericentriolar Stack Reorganization_Homo sapiens_R-HSA-162658	1/14	0.0324125	0.0737902	0.0456938	0.107851	2.47959	-8.50302	CDK1
Chk1/Chk2(Cds1) mediated inactivation of Cyclin B:Cdk1 complex_Homo sapiens_R-HSA-75035	1/12	0.0278459	0.068758	0.0397197	0.0996095	2.48138	-8.88599	CDK1
Condensation of Prometaphase Chromosomes_Homo sapiens_R-HSA-2514853	1/11	0.0255547	0.064591	0.0367191	0.0950552	2.434	-8.92531	CDK1
FGFR2b ligand binding and activation_Homo sapiens_R-HSA-190377	1/10	0.0232582	0.0597271	0.0337096	0.0886948	2.54567	-9.57451	FGF10
p38MAPK events_Homo sapiens_R-HSA-171007	1/13	0.0301318	0.0706009	0.0427112	0.103085	2.74236	-9.60423	SRC
GP1b-IX-V activation signalling_Homo sapiens_R-HSA-430116	1/10	0.0232582	0.0597271	0.0337096	0.0886948	2.62121	-9.85864	SRC
Tetrahydrobiopterin (BH4) synthesis, recycling, salvage and regulation_Homo sapiens_R-HSA-1474151	1/10	0.0232582	0.0597271	0.0337096	0.0886948	2.66445	-10.0213	HSP90AA1
Recruitment of NuMA to mitotic centrosomes_Homo sapiens_R-HSA-380320	1/11	0.0255547	0.064591	0.0367191	0.0950552	2.73745	-10.0381	CDK1
MAPK3 (ERK1) activation_Homo sapiens_R-HSA-110056	1/10	0.0232582	0.0597271	0.0337096	0.0886948	2.97179	-11.1772	CDK1
Caspase-mediated cleavage of cytoskeletal proteins_Homo sapiens_R-HSA-264870	1/12	0.0278459	0.068758	0.0397197	0.0996095	3.38416	-12.1189	GSN
MASTL Facilitates Mitotic Progression_Homo sapiens_R-HSA-2465910	1/10	0.0232582	0.0597271	0.0337096	0.0886948	3.27855	-12.3309	CDK1
Netrin mediated repulsion signals_Homo sapiens_R-HSA-418886	1/10	0.0232582	0.0597271	0.0337096	0.0886948	3.30563	-12.4328	SRC
G2 Phase_Homo sapiens_R-HSA-68911	1/5	0.0116961	0.0408091	0.0185251	0.0741916	2.92035	-12.9912	CCNA1
Phosphorylation of Emi1_Homo sapiens_R-HSA-176417	1/6	0.0140192	0.0432707	0.0215803	0.0741916	3.09357	-13.2013	CDK1
eNOS activation_Homo sapiens_R-HSA-203615	1/10	0.0232582	0.0597271	0.0337096	0.0886948	3.56984	-13.4265	HSP90AA1
G2/M DNA replication checkpoint_Homo sapiens_R-HSA-69478	1/5	0.0116961	0.0408091	0.0185251	0.0741916	3.12154	-13.8862	CDK1
E2F-enabled inhibition of pre-replication complex formation_Homo sapiens_R-HSA-113507	1/10	0.0232582	0.0597271	0.0337096	0.0886948	4.1047	-15.4382	CDK1
Regulation of gene expression in early pancreatic precursor cells_Homo sapiens_R-HSA-210747	1/8	0.0186493	0.0525126	0.0276632	0.0829895	3.9684	-15.802	FGF10
Activation of NIMA Kinases NEK9, NEK6, NEK7_Homo sapiens_R-HSA-2980767	1/7	0.0163369	0.0481115	0.0246263	0.0794549	4.15704	-17.1034	CDK1
FGFR1b ligand binding and activation_Homo sapiens_R-HSA-190370	1/6	0.0140192	0.0432707	0.0215803	0.0741916	4.17225	-17.8044	FGF10
Beta-oxidation of pristanoyl-CoA_Homo sapiens_R-HSA-389887	1/10	0.0232582	0.0597271	0.0337096	0.0886948	4.82695	-18.1546	CRAT
Scavenging by Class F Receptors_Homo sapiens_R-HSA-3000484	1/6	0.0140192	0.0432707	0.0215803	0.0741916	5.12245	-21.8592	HSP90AA1
Cyclin B2 mediated events_Homo sapiens_R-HSA-157881	1/5	0.0116961	0.0408091	0.0185251	0.0741916	5.79011	-25.7573	CDK1
Uptake and function of diphtheria toxin_Homo sapiens_R-HSA-5336415	1/6	0.0140192	0.0432707	0.0215803	0.0741916	6.05315	-25.8308	HSP90AA1
Beta-oxidation of very long chain fatty acids_Homo sapiens_R-HSA-390247	1/6	0.0140192	0.0432707	0.0215803	0.0741916	6.96287	-29.7128	CRAT
