# Supplementary material for: Integrative landscape of dysregulated signaling pathways of clinically distinct pancreatic cancer subtypes
Source: Oncotarget. 2018 Jun 26;9(49):29123–39. doi: 10.18632/oncotarget.25632 (PMC6044387; doi:10.18632/oncotarget.25632)
Supplement: Supplementary file 9 [file oncotarget-09-29123-s009.txt]

Gene	TCGA_2J_AAB4_01	TCGA_2L_AAQE_01	TCGA_FB_AAQ2_01	TCGA_H6_A45N_01	TCGA_YH_A8SY_01	TCGA_2J_AAB8_01	TCGA_F2_6880_01	TCGA_HZ_A8P0_01	TCGA_2J_AABK_01	TCGA_IB_7897_01	TCGA_US_A774_01	TCGA_2L_AAQA_01	TCGA_3A_A9IL_01	TCGA_2L_AAQJ_01	TCGA_FB_AAQ6_01	TCGA_2J_AABA_01	TCGA_IB_7889_01	TCGA_3A_A9IV_01	TCGA_IB_7644_01	TCGA_FB_AAQ0_01	TCGA_HZ_8001_01	TCGA_IB_AAUT_01	TCGA_HV_A5A6_01	TCGA_HZ_8636_01	TCGA_2L_AAQM_01	TCGA_3A_A9IX_01	TCGA_S4_A8RM_01	TCGA_IB_A7LX_01	TCGA_HZ_8637_01	TCGA_2J_AABH_01	TCGA_3A_A9I7_01	TCGA_F2_7276_01	TCGA_2J_AABE_01	TCGA_US_A77J_01	TCGA_S4_A8RO_01	TCGA_2J_AABI_01	TCGA_US_A77E_01	TCGA_IB_A5SS_01	TCGA_Q3_A5QY_01	TCGA_IB_7646_01	TCGA_2J_AABU_01	TCGA_2J_AAB6_01	TCGA_HZ_7925_01	TCGA_3A_A9IU_01	TCGA_HZ_7289_01	TCGA_HZ_7920_01	TCGA_3A_A9I9_01	TCGA_3E_AAAY_01	TCGA_F2_A44H_01
A2M	0.0480144	0.0481546	0.048129	0.0478915	0.0479686	0.0480274	-0.0219261	-0.0298685	-0.0296696	-0.0220236	0.0480056	-0.0220268	-0.0218322	-0.0219946	-0.0218317	-0.0297825	0.0481543	-0.0219453	-0.0218565	0.0481656	0.0480833	0.0479457	-0.0296916	-0.0219295	-0.0296196	-0.0221052	-0.0295601	0.0481468	-0.0220678	0.0480108	-0.0295801	-0.0220077	0.0481015	0.0479857	-0.0220154	0.0480706	0.0479525	0.0480767	0.0480494	-0.0219658	-0.0296011	-0.0296214	-0.0220793	-0.0296831	0.0481546	-0.0219967	0.048174	0.0480605	-0.0221062
APOA1	-0.00051134	-0.000998476	-0.00227783	0.00403608	-0.00227767	0.00407568	-0.000536406	0.0019345	0.00194585	0.000987611	-0.000992974	0.00132881	0.00196405	0.00193138	-0.000530611	-0.00229773	0.00100142	0.00193053	-0.000525829	0.00134392	-0.000986421	-0.000499406	-0.00101165	-0.00101817	0.00196347	0.00329668	0.00194542	-0.000986677	-0.00100755	0.000987257	-0.00100276	-0.000534056	0.00194833	-0.00227315	0.00324264	-0.000502055	0.00198208	-0.000999167	-0.00227323	-0.000525683	-0.00124173	-0.00229851	-0.00229301	-0.00101536	0.00130731	-0.000522724	-0.000516748	0.0013457	0.000987267
KLKB1	0	-3.244e-13	-3.298e-12	5.03726e-12	0	3.12982e-12	-3.325e-12	1.2652e-12	0	2.81931e-12	0	-2.04052e-13	-1.15025e-12	0	-4.45134e-13	3.14255e-12	-2.35219e-12	1.98266e-12	-1.12248e-12	-2.36067e-13	0	0	8.61337e-13	7.04036e-12	-3.53175e-12	0	6.73872e-13	0	3.14641e-12	-3.31343e-13	0	0	3.14294e-12	0	-1.19577e-14	-2.79038e-12	4.90766e-12	-1.43376e-12	0	0	8.45522e-13	0	0	2.9817e-12	-3.75085e-12	0	0	0	-9.22669e-13
A4D1E4	1.14056e-06	-1.05319e-06	7.52157e-07	3.73998e-06	-4.2152e-07	1.14422e-06	-4.06847e-07	-1.93493e-06	1.57023e-06	-2.79398e-07	1.41504e-07	9.98979e-08	7.51809e-07	-1.80155e-06	4.17824e-07	-3.81573e-07	4.02694e-07	0	-2.06258e-06	4.57649e-07	1.72567e-06	1.5139e-06	-5.93673e-07	-8.58182e-07	0	-1.84047e-07	-3.25311e-07	4.0039e-07	-1.87301e-06	0	-9.21021e-07	-1.20669e-06	6.87648e-07	-3.70884e-07	-3.12855e-07	-4.35496e-07	-4.1473e-07	2.38719e-07	1.60091e-07	-4.44609e-07	-9.23167e-07	6.53425e-07	1.75629e-06	2.22165e-07	-1.03969e-06	0	1.19632e-06	7.44388e-07	0
ACTN2	1.34243e-06	-1.24282e-06	0	4.85199e-06	-5.17055e-07	1.21481e-06	-3.67291e-07	-2.20163e-06	1.68649e-06	-1.90243e-07	7.75954e-08	1.032e-07	0	-2.65424e-06	4.69385e-07	-4.64093e-07	2.81761e-07	0	-2.30394e-06	5.13229e-07	2.53317e-06	1.81713e-06	-8.46152e-07	-1.19879e-06	0	0	-3.9555e-07	5.05416e-07	-2.65826e-06	0	-1.11041e-06	-1.51433e-06	7.70459e-07	-3.264e-07	-3.80355e-07	-5.24375e-07	-6.58855e-07	2.4809e-07	1.04625e-07	-9.58709e-07	-1.09266e-06	7.283e-07	2.35929e-06	2.28048e-07	-1.33925e-06	0	0	8.9376e-07	0
CALM1	0	0	0	0	0	-0.109388	-0.109953	-0.0572677	0	-0.0529308	-0.111739	-0.110751	-0.0550947	-0.0553638	-0.109875	-0.112506	-0.0545448	-0.0552884	0	-0.109714	-0.0524132	-0.107748	-0.111634	-0.05407	-0.055334	0	-0.112164	-0.109763	-0.0551103	0	-0.0565903	-0.0535138	-0.109254	0	0	-0.11258	-0.111282	-0.0556626	0	-0.0543909	0	-0.109416	-0.0518674	-0.110809	-0.0578274	-0.0517839	0	0	0
DLG4	0	-5.24758e-07	-1.6932e-07	8.89072e-06	0	0	-4.43567e-06	-4.17873e-06	0	-3.23467e-06	0	0	-3.76563e-07	-1.25333e-06	7.89255e-07	0	0	-3.68601e-06	-5.68547e-06	8.90967e-07	1.04882e-06	0	-1.14201e-06	-1.3161e-06	-3.30013e-06	-4.10528e-06	0	1.13378e-06	-2.77842e-06	-2.33778e-06	0	-4.4686e-06	1.29805e-06	-3.31467e-06	0	0	0	0	0	0	-3.68476e-07	1.33081e-06	2.56824e-06	0	0	-1.69129e-06	-1.27188e-06	0	-2.67349e-06
NEFL	1.34263e-06	-1.24255e-06	0	4.85164e-06	-5.17015e-07	1.21485e-06	-3.67361e-07	-2.2016e-06	1.68654e-06	-1.9037e-07	7.7353e-08	1.03447e-07	0	-2.65398e-06	4.69424e-07	-4.63693e-07	2.81698e-07	0	-2.30367e-06	5.13271e-07	2.53293e-06	1.81702e-06	-8.46114e-07	-1.19855e-06	0	0	-3.95258e-07	5.05643e-07	-2.65837e-06	0	-1.11073e-06	-1.51449e-06	7.70497e-07	-3.26588e-07	-3.801e-07	-5.24138e-07	-6.5861e-07	2.48291e-07	1.04548e-07	-9.58454e-07	-1.09238e-06	7.28336e-07	2.35922e-06	2.28084e-07	-1.33921e-06	0	0	8.935e-07	0
RASGRF1	0.000408143	-0.000226857	-0.00034604	7.52758e-06	0.000759334	-2.95682e-05	-4.10195e-05	0.000265171	0.000252182	-1.93784e-05	-0.000102928	-0.000360144	-0.000345382	-0.000210308	-0.000361179	-2.12081e-06	-0.000252335	-0.000373036	-0.000358087	-0.000366103	-1.64855e-05	0.000399808	-0.00036316	-0.000100497	-0.000346872	-6.77024e-06	-1.09363e-05	-0.000357625	-0.000111299	0.000403712	-0.000319027	0.000282096	-0.000329663	-4.62099e-05	-0.000363189	-0.000327988	-0.000349601	0.000764943	0.000476827	-0.000349665	-4.35737e-05	-0.000137454	0.000295638	-0.000355029	-0.000368954	7.75632e-06	-3.77467e-05	1.34253e-05	0.000270492
RASGRF2	-0.0609323	0	-0.0609323	0.0208821	0.0208812	0.0208815	-0.0609324	-0.0609324	-0.0609323	0.0208811	0.0208813	-0.0609324	0	-0.0609324	-0.0609324	0.0208812	-0.0609323	-0.0609324	0	-0.0609324	0.0208815	0	-0.0609324	0.0208811	-0.0609324	0	-0.0609324	-0.0609323	0	-0.0609324	0	0.0208809	0.0208814	0	-0.0609324	0	0	0.0208813	0.0208813	0.0208813	0	-0.0609323	0.0208816	-0.0609323	-0.0609324	0.0208814	-0.0609323	0	0
AAAS	-2.22984e-06	-2.07084e-06	0	0	-2.28902e-06	0	0	-2.28449e-06	-1.71746e-06	-3.18934e-07	0	0	-1.46779e-06	-2.51122e-06	-1.52308e-06	-7.46752e-07	-2.0406e-06	0	-6.61807e-07	0	-1.7522e-06	0	-6.3632e-07	-7.21916e-07	-1.4427e-06	-3.05189e-07	-6.49451e-07	0	-6.54294e-07	0	0	-7.36771e-07	0	-2.18233e-06	-2.28289e-06	0	-5.63739e-07	-2.12658e-06	-3.37689e-07	-2.45608e-06	0	-1.40084e-06	0	-3.89172e-07	-2.60215e-06	0	-1.8085e-06	-2.0361e-06	0
BANF1	3.08585e-15	3.08585e-15	0	3.08585e-15	3.08585e-15	3.08585e-15	3.08585e-15	3.08585e-15	0	3.08585e-15	3.08585e-15	3.08585e-15	3.08585e-15	3.08585e-15	3.08585e-15	3.08585e-15	3.08585e-15	3.08585e-15	3.08585e-15	3.08585e-15	0	3.08585e-15	3.08585e-15	3.08585e-15	0	3.08585e-15	3.08585e-15	3.08585e-15	3.08585e-15	3.08585e-15	3.08585e-15	3.08585e-15	3.08585e-15	3.08585e-15	0	9.64327e-17	3.08585e-15	3.08585e-15	3.08585e-15	3.08585e-15	0	3.08585e-15	3.08585e-15	3.08585e-15	3.08585e-15	3.08585e-15	0	3.08585e-15	0
CDC40	-0.00310316	0.00357327	0.00256481	0.00257065	-0.000397776	-0.000394582	0.000140299	0.00255852	-0.00132637	0.000139871	0.00358008	0.00357861	0.00255932	-0.00310395	-0.00132604	0.000138924	-0.00039538	0.000142504	0.00014037	-0.0013268	-0.00310328	-0.00310411	-0.00310469	0.000142796	-0.00132828	0.000142051	0.000142322	0.00256882	0.000139605	-0.00132164	0.00358662	0.000139795	0.00358079	-0.00132946	0.0001384	-0.00132023	0.00256364	0.000620238	-0.00132645	-0.00165002	-0.000395781	-0.00310529	0.00357804	-0.000397127	0.000138476	0.000142505	-0.00039692	-0.000396933	-0.000393118
CPSF1	-0.00310316	0.00357327	0.00256481	0.00257065	-0.000397776	-0.000394582	0.000140299	0.00255852	-0.00132637	0.000139871	0.00358008	0.00357861	0.00255932	-0.00310395	-0.00132604	0.000138924	-0.00039538	0.000142504	0.00014037	-0.0013268	-0.00310328	-0.00310411	-0.00310469	0.000142796	-0.00132828	0.000142051	0.000142322	0.00256882	0.000139605	-0.00132164	0.00358662	0.000139795	0.00358079	-0.00132946	0.0001384	-0.00132023	0.00256364	0.000620238	-0.00132645	-0.00165002	-0.000395781	-0.00310529	0.00357804	-0.000397127	0.000138476	0.000142505	-0.00039692	-0.000396933	-0.000393118
CPSF2	-0.00310316	0.00357327	0.00256481	0.00257065	-0.000397776	-0.000394582	0.000140299	0.00255852	-0.00132637	0.000139871	0.00358008	0.00357861	0.00255932	-0.00310395	-0.00132604	0.000138924	-0.00039538	0.000142504	0.00014037	-0.0013268	-0.00310328	-0.00310411	-0.00310469	0.000142796	-0.00132828	0.000142051	0.000142322	0.00256882	0.000139605	-0.00132164	0.00358662	0.000139795	0.00358079	-0.00132946	0.0001384	-0.00132023	0.00256364	0.000620238	-0.00132645	-0.00165002	-0.000395781	-0.00310529	0.00357804	-0.000397127	0.000138476	0.000142505	-0.00039692	-0.000396933	-0.000393118
CPSF3	-0.310312	0.126008	0.12497	-0.305964	-0.308158	0.121887	-0.307739	0.124964	0	0	0.126015	0.126014	-0.305972	-0.310312	0.12084	-0.30774	0.121886	-0.307737	0	-0.308898	0.118841	-0.310312	0.118839	0	-0.308899	0	-0.307737	0	0.122474	0.120845	0	-0.307739	-0.305226	0.120836	0.122473	0.120846	-0.305969	0.122969	0.120839	-0.309155	0.121886	0.118839	-0.305228	0.121884	0.122473	0	-0.308157	-0.308157	0
DDX20	-0.0038234	0.00360901	0.0025185	0.00252288	-0.000795765	-0.000793215	0.000646434	0.00251403	-0.00184159	0.000646103	0.00361379	0.00361282	0.00251466	-0.00382411	-0.00184154	0.00064575	-0.000794055	0.000647902	0.000646407	-0.00184203	-0.00382353	-0.00382404	-0.00382451	0.000647983	-0.00184309	0.000647618	0.000647636	0.00252126	0.000645886	-0.00183838	0.00361829	0.000645985	0.00361444	-0.00184394	0.000645086	-0.00183753	0.00251759	0.000442247	-0.00184178	-0.00136408	-0.000794159	-0.00382486	0.00361243	-0.000795197	0.000645018	0.000647913	-0.000795099	-0.000795157	-0.000792273
DHX38	-0.00310316	0.00357327	0.00256481	0.00257065	-0.000397776	-0.000394582	0.000140299	0.00255852	-0.00132637	0.000139871	0.00358008	0.00357861	0.00255932	-0.00310395	-0.00132604	0.000138924	-0.00039538	0.000142504	0.00014037	-0.0013268	-0.00310328	-0.00310411	-0.00310469	0.000142796	-0.00132828	0.000142051	0.000142322	0.00256882	0.000139605	-0.00132164	0.00358662	0.000139795	0.00358079	-0.00132946	0.0001384	-0.00132023	0.00256364	0.000620238	-0.00132645	-0.00165002	-0.000395781	-0.00310529	0.00357804	-0.000397127	0.000138476	0.000142505	-0.00039692	-0.000396933	-0.000393118
EIF4E	0.0551263	-0.130664	0.103091	0	0.0612301	-0.115615	-0.125131	-0.118606	0.0671151	0.245232	-0.139878	-0.115681	-0.121631	0.0950174	0	-0.0854753	0	0.156552	0.150673	-0.136758	0.11053	-0.120217	0	0.145278	0.08765	0	-0.136248	-0.137428	0.17794	-0.139161	-0.103662	0.218581	-0.142853	-0.119887	0.228676	-0.151675	0	0	-0.0888649	0.191609	0	0.055821	0.255322	0.12671	0	0.224432	0.0609429	0.0369982	0
GCK	-0.000873303	0.000686303	-0.00490834	0.00457868	-0.000601434	0.00368606	-0.0045806	-0.00055836	-0.00255862	0.00431806	0.0147282	0.000936865	-0.00448841	-0.00143418	-0.00513352	-0.0014576	0.00204168	-0.00351248	-0.000215658	-0.00346257	-0.000623073	0.00367202	-0.00667887	0.00888463	-0.00588372	0.00868967	-0.00102419	-0.00311345	0.00469145	-0.00414594	0.00512792	0.00750721	0.00360444	-0.000299276	-0.00256915	-0.00370486	0.00518579	-0.0015887	0.00260209	0.00146764	0.00081564	-0.00764071	0.0117079	0.00139438	-0.00540428	0.00593197	0.00764909	0.0115191	0.00465093
GCKR	-0.00995804	0.0121367	0.00210104	0.00210741	0.00721734	0.0072244	1.17807e-05	0.00209176	-0.00268067	1.01719e-05	0.012145	0.0121441	0.00209431	-0.00995954	-0.00268024	8.56752e-06	0.00722114	1.43677e-05	1.03116e-05	-0.00268114	-0.00995747	-0.00995851	-0.00996031	1.30706e-05	-0.00268308	1.28922e-05	1.24757e-05	0.00210474	9.34614e-06	-0.00267448	0.0121523	9.42921e-06	0.0121476	-0.00268536	8.35164e-06	-0.00267404	0.00209775	-0.00529195	-0.00268149	-0.00725411	0.00722174	-0.00995978	0.0121436	0.00721912	7.93343e-06	1.44388e-05	0.00721995	0.00721908	0.00722638
GEMIN4	-0.0038234	0.00360901	0.0025185	0.00252288	-0.000795765	-0.000793215	0.000646434	0.00251403	-0.00184159	0.000646103	0.00361379	0.00361282	0.00251466	-0.00382411	-0.00184154	0.00064575	-0.000794055	0.000647902	0.000646407	-0.00184203	-0.00382353	-0.00382404	-0.00382451	0.000647983	-0.00184309	0.000647618	0.000647636	0.00252126	0.000645886	-0.00183838	0.00361829	0.000645985	0.00361444	-0.00184394	0.000645086	-0.00183753	0.00251759	0.000442247	-0.00184178	-0.00136408	-0.000794159	-0.00382486	0.00361243	-0.000795197	0.000645018	0.000647913	-0.000795099	-0.000795157	-0.000792273
GEMIN5	-0.0038234	0.00360901	0.0025185	0.00252288	-0.000795765	-0.000793215	0.000646434	0.00251403	-0.00184159	0.000646103	0.00361379	0.00361282	0.00251466	-0.00382411	-0.00184154	0.00064575	-0.000794055	0.000647902	0.000646407	-0.00184203	-0.00382353	-0.00382404	-0.00382451	0.000647983	-0.00184309	0.000647618	0.000647636	0.00252126	0.000645886	-0.00183838	0.00361829	0.000645985	0.00361444	-0.00184394	0.000645086	-0.00183753	0.00251759	0.000442247	-0.00184178	-0.00136408	-0.000794159	-0.00382486	0.00361243	-0.000795197	0.000645018	0.000647913	-0.000795099	-0.000795157	-0.000792273
GEMIN6	-0.0038234	0.00360901	0.0025185	0.00252288	-0.000795765	-0.000793215	0.000646434	0.00251403	-0.00184159	0.000646103	0.00361379	0.00361282	0.00251466	-0.00382411	-0.00184154	0.00064575	-0.000794055	0.000647902	0.000646407	-0.00184203	-0.00382353	-0.00382404	-0.00382451	0.000647983	-0.00184309	0.000647618	0.000647636	0.00252126	0.000645886	-0.00183838	0.00361829	0.000645985	0.00361444	-0.00184394	0.000645086	-0.00183753	0.00251759	0.000442247	-0.00184178	-0.00136408	-0.000794159	-0.00382486	0.00361243	-0.000795197	0.000645018	0.000647913	-0.000795099	-0.000795157	-0.000792273
GEMIN7	-0.0038234	0.00360901	0.0025185	0.00252288	-0.000795765	-0.000793215	0.000646434	0.00251403	-0.00184159	0.000646103	0.00361379	0.00361282	0.00251466	-0.00382411	-0.00184154	0.00064575	-0.000794055	0.000647902	0.000646407	-0.00184203	-0.00382353	-0.00382404	-0.00382451	0.000647983	-0.00184309	0.000647618	0.000647636	0.00252126	0.000645886	-0.00183838	0.00361829	0.000645985	0.00361444	-0.00184394	0.000645086	-0.00183753	0.00251759	0.000442247	-0.00184178	-0.00136408	-0.000794159	-0.00382486	0.00361243	-0.000795197	0.000645018	0.000647913	-0.000795099	-0.000795157	-0.000792273
KPNA1	-0.00995804	0.0121367	0.00210104	0.00210741	0.00721734	0.0072244	1.17807e-05	0.00209176	-0.00268067	1.01719e-05	0.012145	0.0121441	0.00209431	-0.00995954	-0.00268024	8.56752e-06	0.00722114	1.43677e-05	1.03116e-05	-0.00268114	-0.00995747	-0.00995851	-0.00996031	1.30706e-05	-0.00268308	1.28922e-05	1.24757e-05	0.00210474	9.34614e-06	-0.00267448	0.0121523	9.42921e-06	0.0121476	-0.00268536	8.35164e-06	-0.00267404	0.00209775	-0.00529195	-0.00268149	-0.00725411	0.00722174	-0.00995978	0.0121436	0.00721912	7.93343e-06	1.44388e-05	0.00721995	0.00721908	0.00722638
KPNB1	-0.00995305	0.0121306	0.00208227	0.00210469	0.00722098	0.00722347	-5.36033e-06	0.00207594	-0.00270124	0	0.0121572	0.0121355	0.00208891	-0.00998014	-0.00270094	-1.39426e-05	0.00723263	2.36517e-06	0	-0.0026966	-0.00993414	-0.00995353	-0.00996813	0	-0.0026987	0	-6.94011e-06	0.00209725	0	-0.00269443	0.0121768	0	0.012146	-0.0026733	0	-0.0026662	0.00208092	-0.00528306	-0.00266285	-0.00723499	0.00722391	-0.00996712	0.0121643	0.00720568	-1.30286e-05	0	0.00722673	0.00723086	0.00722533
MAGOH	-0.00310316	0.00357327	0.00256481	0.00257065	-0.000397776	-0.000394582	0.000140299	0.00255852	-0.00132637	0.000139871	0.00358008	0.00357861	0.00255932	-0.00310395	-0.00132604	0.000138924	-0.00039538	0.000142504	0.00014037	-0.0013268	-0.00310328	-0.00310411	-0.00310469	0.000142796	-0.00132828	0.000142051	0.000142322	0.00256882	0.000139605	-0.00132164	0.00358662	0.000139795	0.00358079	-0.00132946	0.0001384	-0.00132023	0.00256364	0.000620238	-0.00132645	-0.00165002	-0.000395781	-0.00310529	0.00357804	-0.000397127	0.000138476	0.000142505	-0.00039692	-0.000396933	-0.000393118
NCBP1	-0.00439589	0.00685023	0.00503444	0.00504251	-0.00199858	-0.00199464	-0.000465675	0.00502608	-0.00352811	-0.000466417	0.00685944	0.00685738	0.00502729	-0.00439692	-0.00352778	-0.000467129	-0.00199611	-0.000463627	-0.000465892	-0.00352843	-0.00439597	-0.00439655	-0.00439767	-0.00046378	-0.00352994	-0.000464067	-0.000464089	0.00504055	-0.000466782	-0.00352317	0.00686854	-0.000466623	0.00686055	-0.00353132	-0.000467588	-0.0035221	0.00503323	0.00399309	-0.00352826	-0.00133659	-0.00199631	-0.00439774	0.00685706	-0.00199787	-0.000467746	-0.000463757	-0.00199733	-0.0019975	-0.00199339
NCBP2	-0.00439589	0.00685023	0.00503444	0.00504251	-0.00199858	-0.00199464	-0.000465675	0.00502608	-0.00352811	-0.000466417	0.00685944	0.00685738	0.00502729	-0.00439692	-0.00352778	-0.000467129	-0.00199611	-0.000463627	-0.000465892	-0.00352843	-0.00439597	-0.00439655	-0.00439767	-0.00046378	-0.00352994	-0.000464067	-0.000464089	0.00504055	-0.000466782	-0.00352317	0.00686854	-0.000466623	0.00686055	-0.00353132	-0.000467588	-0.0035221	0.00503323	0.00399309	-0.00352826	-0.00133659	-0.00199631	-0.00439774	0.00685706	-0.00199787	-0.000467746	-0.000463757	-0.00199733	-0.0019975	-0.00199339
NUP107	-2.08282e-06	-1.95356e-06	0	0	-2.1127e-06	0	0	-2.01498e-06	-1.61678e-06	-2.4683e-07	0	0	-1.33022e-06	-2.21153e-06	-1.42638e-06	-6.73652e-07	-1.87639e-06	0	-5.75388e-07	0	-1.63042e-06	0	-5.80207e-07	-6.38992e-07	-1.23955e-06	-2.75464e-07	-6.05466e-07	0	-5.64376e-07	0	0	-5.80208e-07	0	-2.06353e-06	-1.95987e-06	0	-4.77813e-07	-1.93719e-06	-3.1082e-07	-2.1213e-06	0	-1.18935e-06	0	-3.51759e-07	-2.40862e-06	0	-1.68312e-06	-1.92158e-06	0
NUP133	-1.96616e-06	-1.82149e-06	0	0	-1.96494e-06	0	0	-2.03229e-06	-1.541e-06	-2.47251e-07	0	0	-1.34888e-06	-2.05701e-06	-1.344e-06	-6.24371e-07	-1.74862e-06	0	-5.25059e-07	0	-1.55654e-06	0	-5.32044e-07	-5.89707e-07	-1.25107e-06	-2.47995e-07	-5.47699e-07	0	-5.18479e-07	0	0	-5.81288e-07	0	-1.93287e-06	-1.82631e-06	0	-4.77682e-07	-1.80522e-06	-2.88121e-07	-1.96542e-06	0	-1.20159e-06	0	-3.29157e-07	-2.24097e-06	0	-1.59277e-06	-1.77537e-06	0
NUP153	0	-2.31375e-05	-7.17622e-06	0	-1.80301e-06	1.51319e-06	-1.49631e-05	-2.69048e-05	-6.77553e-07	-1.38606e-05	0	-3.42014e-06	-2.81188e-05	0	0	-2.23454e-05	0	0	-8.49441e-06	-1.29571e-05	0	-1.05332e-05	-1.17415e-05	0	-1.66883e-05	0	0	0	-1.75567e-05	0	0	-1.17335e-05	0	-2.55534e-05	-2.0583e-05	0	0	-2.1747e-05	-4.23109e-06	-1.83088e-05	-6.3294e-06	-1.60426e-05	0	-2.93834e-06	-1.80488e-05	0	0	0	0
NUP155	-2.2839e-06	-2.46218e-06	0	0	-2.63799e-06	0	0	-2.62993e-06	-1.9979e-06	-3.02289e-07	0	0	-1.73709e-06	-2.40778e-06	-1.74749e-06	-8.29408e-07	-2.32953e-06	0	-6.58006e-07	0	-1.78853e-06	0	-6.24973e-07	-7.35045e-07	-1.62104e-06	-2.49151e-07	-7.27681e-07	0	-6.35325e-07	0	0	-7.25648e-07	0	-2.45357e-06	-2.32947e-06	0	-6.42056e-07	-2.08582e-06	-3.41814e-07	-2.25008e-06	0	-1.40283e-06	0	-4.66139e-07	-2.89318e-06	0	-2.10513e-06	-2.36488e-06	0
NUP160	-2.58139e-06	-2.37514e-06	0	0	-2.55568e-06	0	0	-2.64377e-06	-2.02871e-06	-3.207e-07	0	0	-1.7687e-06	-2.67058e-06	-1.75688e-06	-8.06116e-07	-2.27958e-06	0	-6.77824e-07	0	-2.06133e-06	0	-6.84333e-07	-7.67176e-07	-1.62289e-06	-3.30079e-07	-7.02049e-07	0	-6.74362e-07	0	0	-7.51789e-07	0	-2.54147e-06	-2.37993e-06	0	-6.10474e-07	-2.35788e-06	-3.80496e-07	-2.5574e-06	0	-1.56238e-06	0	-4.25618e-07	-2.93092e-06	0	-2.10511e-06	-2.317e-06	0
NUP188	-2.38819e-06	-2.31418e-06	0	0	-2.45134e-06	0	0	-2.59568e-06	-1.83506e-06	-3.21728e-07	0	0	-1.68984e-06	-2.56478e-06	-1.63184e-06	-7.96283e-07	-2.16665e-06	0	-6.85968e-07	0	-1.85591e-06	0	-6.80168e-07	-7.597e-07	-1.55746e-06	-3.26693e-07	-7.07485e-07	0	-6.69708e-07	0	0	-7.58245e-07	0	-2.33902e-06	-2.3169e-06	0	-6.25715e-07	-2.29716e-06	-3.5577e-07	-2.51516e-06	0	-1.4968e-06	0	-4.05333e-07	-2.79732e-06	0	-1.89643e-06	-2.19183e-06	0
NUP205	-2.14009e-06	-2.14965e-06	0	0	-2.17771e-06	0	0	-2.41019e-06	-1.65878e-06	-2.98297e-07	0	0	-1.56824e-06	-2.27973e-06	-1.46678e-06	-7.38306e-07	-1.93294e-06	0	-6.35555e-07	0	-1.67127e-06	0	-5.99914e-07	-7.01452e-07	-1.38817e-06	-2.99899e-07	-6.60123e-07	0	-6.20846e-07	0	0	-7.01304e-07	0	-2.09953e-06	-2.14092e-06	0	-5.84326e-07	-2.13145e-06	-3.16432e-07	-2.32391e-06	0	-1.32988e-06	0	-3.62757e-07	-2.59229e-06	0	-1.71076e-06	-1.95819e-06	0
NUP210	0	-2.17867e-05	-5.80571e-06	0	-5.10657e-07	-2.0488e-06	-1.94111e-05	-2.93712e-05	-1.5152e-06	-1.94869e-05	0	-4.51124e-06	-2.8862e-05	0	0	-2.49806e-05	0	0	-1.07542e-05	-1.68139e-05	0	-1.99482e-05	-1.72658e-05	0	-2.63922e-05	0	0	0	-1.72325e-05	0	0	-1.83682e-05	0	-3.64776e-05	-2.57156e-05	0	0	-2.05005e-05	-8.45985e-06	-2.11933e-05	-8.23426e-06	-2.77366e-05	0	-5.2711e-06	-2.07964e-05	0	0	0	0
NUP214	0	-1.94015e-05	0	0	-9.65412e-06	0	-4.59732e-06	-3.27501e-05	0	-1.77566e-05	1.22327e-06	-3.69014e-06	-1.31658e-05	-9.29498e-06	0	-2.80527e-05	0	0	-1.66911e-05	-3.56045e-06	0	-7.23875e-06	-2.25284e-05	2.60049e-06	-1.17391e-05	1.26814e-06	-3.1332e-06	0	-2.3935e-05	0	0	-2.34452e-05	0	-2.76271e-05	-2.18546e-05	0	-5.76956e-06	-1.83783e-05	-6.72832e-06	-2.54501e-05	-8.23986e-06	-9.63979e-06	0	-5.70801e-06	-2.46049e-05	0	0	0	0
NUP35	-1.83297e-06	-1.7613e-06	0	0	-1.92157e-06	0	0	-1.98684e-06	-1.39632e-06	-2.52727e-07	0	0	-1.26731e-06	-2.01574e-06	-1.26486e-06	-6.20081e-07	-1.69687e-06	0	-5.41643e-07	0	-1.39476e-06	0	-5.45289e-07	-5.87175e-07	-1.23011e-06	-2.4848e-07	-5.64798e-07	0	-5.21951e-07	0	0	-5.9558e-07	0	-1.79034e-06	-1.77149e-06	0	-4.98531e-07	-1.74534e-06	-2.72207e-07	-1.93744e-06	0	-1.17273e-06	0	-3.19045e-07	-2.11915e-06	0	-1.42985e-06	-1.71279e-06	0
NUP37	-2.08282e-06	-1.95356e-06	0	0	-2.1127e-06	0	0	-2.01498e-06	-1.61678e-06	-2.4683e-07	0	0	-1.33022e-06	-2.21153e-06	-1.42637e-06	-6.73651e-07	-1.87639e-06	0	-5.75387e-07	0	-1.63041e-06	0	-5.80206e-07	-6.38991e-07	-1.23955e-06	-2.75464e-07	-6.05466e-07	0	-5.64376e-07	0	0	-5.80207e-07	0	-2.06353e-06	-1.95987e-06	0	-4.77812e-07	-1.93719e-06	-3.1082e-07	-2.1213e-06	0	-1.18935e-06	0	-3.51761e-07	-2.40862e-06	0	-1.68312e-06	-1.92158e-06	0
NUP43	-1.96616e-06	-1.82149e-06	0	0	-1.96494e-06	0	0	-2.03229e-06	-1.541e-06	-2.47251e-07	0	0	-1.34888e-06	-2.05701e-06	-1.344e-06	-6.24372e-07	-1.74862e-06	0	-5.25059e-07	0	-1.55654e-06	0	-5.32044e-07	-5.89707e-07	-1.25107e-06	-2.47995e-07	-5.477e-07	0	-5.1848e-07	0	0	-5.81288e-07	0	-1.93287e-06	-1.82631e-06	0	-4.77683e-07	-1.80522e-06	-2.88122e-07	-1.96542e-06	0	-1.20159e-06	0	-3.29157e-07	-2.24097e-06	0	-1.59277e-06	-1.77537e-06	0
NUP50	-1.96876e-06	-1.83815e-06	0	0	-1.9852e-06	0	0	-2.05435e-06	-1.53431e-06	-2.52454e-07	0	0	-1.35368e-06	-2.07761e-06	-1.34707e-06	-6.32041e-07	-1.76445e-06	0	-5.36624e-07	0	-1.5485e-06	0	-5.4182e-07	-5.987e-07	-1.26419e-06	-2.53905e-07	-5.5849e-07	0	-5.278e-07	0	0	-5.93343e-07	0	-1.9336e-06	-1.84334e-06	0	-4.88347e-07	-1.82212e-06	-2.89937e-07	-1.99044e-06	0	-1.21271e-06	0	-3.31251e-07	-2.25022e-06	0	-1.58476e-06	-1.78957e-06	0
NUP54	-2.28391e-06	-2.46218e-06	0	0	-2.638e-06	0	0	-2.62993e-06	-1.9979e-06	-3.02284e-07	0	0	-1.73707e-06	-2.40779e-06	-1.7475e-06	-8.29408e-07	-2.32954e-06	0	-6.58008e-07	0	-1.78854e-06	0	-6.24985e-07	-7.35047e-07	-1.62104e-06	-2.49155e-07	-7.27681e-07	0	-6.3532e-07	0	0	-7.25654e-07	0	-2.45358e-06	-2.32946e-06	0	-6.42049e-07	-2.08581e-06	-3.41817e-07	-2.25007e-06	0	-1.40285e-06	0	-4.66151e-07	-2.89318e-06	0	-2.10514e-06	-2.3649e-06	0
NUP62	0	-2.44094e-05	-6.56324e-06	0	-8.20937e-07	-1.84448e-06	-2.0376e-05	-3.29308e-05	-2.01019e-06	-2.04893e-05	0	-4.18773e-06	-3.03397e-05	0	0	-2.68766e-05	0	0	-1.20734e-05	-1.71647e-05	0	-1.99189e-05	-1.94686e-05	0	-2.97902e-05	0	0	0	-1.93385e-05	0	0	-1.74866e-05	0	-3.77743e-05	-2.7706e-05	0	0	-2.29922e-05	-8.71011e-06	-2.0485e-05	-9.16484e-06	-2.86435e-05	0	-5.68574e-06	-2.31051e-05	0	0	0	0
NUP85	-2.3882e-06	-2.31418e-06	0	0	-2.45133e-06	0	0	-2.59568e-06	-1.83506e-06	-3.2173e-07	0	0	-1.68984e-06	-2.56478e-06	-1.63184e-06	-7.96286e-07	-2.16666e-06	0	-6.85971e-07	0	-1.85592e-06	0	-6.80163e-07	-7.59702e-07	-1.55746e-06	-3.26694e-07	-7.07486e-07	0	-6.6971e-07	0	0	-7.58247e-07	0	-2.33901e-06	-2.3169e-06	0	-6.25718e-07	-2.29715e-06	-3.55775e-07	-2.51517e-06	0	-1.49679e-06	0	-4.05325e-07	-2.79732e-06	0	-1.89643e-06	-2.19183e-06	0
NUP88	-2.14009e-06	-2.14965e-06	0	0	-2.17771e-06	0	0	-2.41019e-06	-1.65878e-06	-2.98297e-07	0	0	-1.56824e-06	-2.27973e-06	-1.46678e-06	-7.38306e-07	-1.93294e-06	0	-6.35555e-07	0	-1.67127e-06	0	-5.99915e-07	-7.01452e-07	-1.38817e-06	-2.99899e-07	-6.60123e-07	0	-6.20847e-07	0	0	-7.01304e-07	0	-2.09953e-06	-2.14092e-06	0	-5.84326e-07	-2.13145e-06	-3.16432e-07	-2.32391e-06	0	-1.32988e-06	0	-3.62757e-07	-2.59229e-06	0	-1.71076e-06	-1.95819e-06	0
NUP93	-2.15142e-06	-2.01013e-06	0	0	-2.17349e-06	0	0	-2.24706e-06	-1.67397e-06	-2.77157e-07	0	0	-1.47843e-06	-2.27371e-06	-1.4718e-06	-6.91167e-07	-1.93186e-06	0	-5.88962e-07	0	-1.69073e-06	0	-5.94278e-07	-6.56287e-07	-1.38377e-06	-2.80245e-07	-6.11727e-07	0	-5.79181e-07	0	0	-6.51098e-07	0	-2.11295e-06	-2.01695e-06	0	-5.34425e-07	-1.9933e-06	-3.18261e-07	-2.17999e-06	0	-1.3274e-06	0	-3.62204e-07	-2.45882e-06	0	-1.72979e-06	-1.9588e-06	0
NUP98-3	-3.70194e-06	-3.47456e-06	0	0	-3.80076e-06	0	0	-3.86519e-06	-2.90806e-06	-5.0404e-07	0	0	-2.47006e-06	-4.21245e-06	-2.58881e-06	-1.29763e-06	-3.35842e-06	0	-1.07538e-06	0	-2.85915e-06	0	-1.07963e-06	-1.16543e-06	-2.44301e-06	-3.8524e-07	-1.13089e-06	0	-1.03623e-06	0	0	-1.19135e-06	0	-3.59772e-06	-3.77404e-06	0	-9.95644e-07	-3.51829e-06	-5.13531e-07	-4.02678e-06	0	-2.34909e-06	0	-6.89999e-07	-4.37249e-06	0	-2.97228e-06	-3.35238e-06	0
NUP98-5	-3.00902e-06	-2.89065e-06	0	0	-3.15499e-06	0	0	-3.25968e-06	-2.29273e-06	-4.15616e-07	0	0	-2.07803e-06	-3.31499e-06	-2.077e-06	-1.01958e-06	-2.78603e-06	0	-8.90421e-07	0	-2.28969e-06	0	-8.95752e-07	-9.64792e-07	-2.01964e-06	-4.06649e-07	-9.27926e-07	0	-8.57994e-07	0	0	-9.7928e-07	0	-2.93848e-06	-2.91527e-06	0	-8.19001e-07	-2.86689e-06	-4.46505e-07	-3.18702e-06	0	-1.92591e-06	0	-5.24844e-07	-3.48146e-06	0	-2.34814e-06	-2.8109e-06	0
NUPL1	-2.4644e-06	-2.30704e-06	0	0	-2.49402e-06	0	0	-2.40936e-06	-1.91587e-06	-2.94803e-07	0	0	-1.592e-06	-2.61072e-06	-1.68722e-06	-7.94813e-07	-2.21572e-06	0	-6.77264e-07	0	-1.93252e-06	0	-6.83449e-07	-7.53421e-07	-1.48233e-06	-3.23579e-07	-7.1174e-07	0	-6.64981e-07	0	0	-6.92996e-07	0	-2.43867e-06	-2.31428e-06	0	-5.70497e-07	-2.28752e-06	-3.66729e-07	-2.50269e-06	0	-1.42254e-06	0	-4.15647e-07	-2.84353e-06	0	-1.99226e-06	-2.26611e-06	0
NUPL1-2	-3.4941e-06	-3.24559e-06	0	0	-3.50397e-06	0	0	-3.58987e-06	-2.73255e-06	-4.37955e-07	0	0	-2.37802e-06	-3.66801e-06	-2.38945e-06	-1.11414e-06	-3.11676e-06	0	-9.40342e-07	0	-2.75911e-06	0	-9.5186e-07	-1.05336e-06	-2.21026e-06	-4.44982e-07	-9.81617e-07	0	-9.27101e-07	0	0	-1.02958e-06	0	-3.43766e-06	-3.25493e-06	0	-8.46438e-07	-3.21695e-06	-5.13626e-07	-3.50746e-06	0	-2.12214e-06	0	-5.8614e-07	-3.99111e-06	0	-2.82642e-06	-3.16722e-06	0
NUPL2	-1.96876e-06	-1.83815e-06	0	0	-1.9852e-06	0	0	-2.05435e-06	-1.53431e-06	-2.52454e-07	0	0	-1.35368e-06	-2.07761e-06	-1.34707e-06	-6.3204e-07	-1.76445e-06	0	-5.36625e-07	0	-1.5485e-06	0	-5.4182e-07	-5.987e-07	-1.26419e-06	-2.53905e-07	-5.5849e-07	0	-5.278e-07	0	0	-5.93343e-07	0	-1.9336e-06	-1.84334e-06	0	-4.88346e-07	-1.82212e-06	-2.89937e-07	-1.99044e-06	0	-1.21271e-06	0	-3.31251e-07	-2.25022e-06	0	-1.58476e-06	-1.78957e-06	0
NXF1	-0.00995804	0.0121367	0.00210104	0.00210741	0.00721734	0.0072244	1.17807e-05	0.00209176	-0.00268067	1.01719e-05	0.012145	0.0121441	0.00209431	-0.00995954	-0.00268024	8.56752e-06	0.00722114	1.43677e-05	1.03116e-05	-0.00268114	-0.00995747	-0.00995851	-0.00996031	1.30706e-05	-0.00268308	1.28922e-05	1.24757e-05	0.00210474	9.34614e-06	-0.00267448	0.0121523	9.42921e-06	0.0121476	-0.00268536	8.35164e-06	-0.00267404	0.00209775	-0.00529195	-0.00268149	-0.00725411	0.00722174	-0.00995978	0.0121436	0.00721912	7.93343e-06	1.44388e-05	0.00721995	0.00721908	0.00722638
O43831	-0.00310316	0.00357327	0.00256481	0.00257065	-0.000397776	-0.000394582	0.000140299	0.00255852	-0.00132637	0.000139871	0.00358008	0.00357861	0.00255932	-0.00310395	-0.00132604	0.000138924	-0.00039538	0.000142504	0.00014037	-0.0013268	-0.00310328	-0.00310411	-0.00310469	0.000142796	-0.00132828	0.000142051	0.000142322	0.00256882	0.000139605	-0.00132164	0.00358662	0.000139795	0.00358079	-0.00132946	0.0001384	-0.00132023	0.00256364	0.000620238	-0.00132645	-0.00165002	-0.000395781	-0.00310529	0.00357804	-0.000397127	0.000138476	0.000142505	-0.00039692	-0.000396933	-0.000393118
P03428	-0.000116615	0.000313966	0.000191596	0.000165824	-3.37864e-05	-2.79667e-05	-2.79567e-05	0.000203126	-0.000112802	-1.03533e-05	0.000344761	0.000331339	0.000183203	-0.00011883	-9.68023e-05	-1.81488e-05	-4.5687e-05	-1.85217e-05	-1.53573e-05	-0.000116489	-0.000125901	-0.000111057	-0.00013041	-2.7382e-05	-0.000109051	-5.84154e-06	-9.26319e-06	0.000191628	-3.07786e-05	-0.000102537	0.000326063	-1.17592e-05	0.000307933	-0.000116483	-7.42698e-06	-0.000108917	0.000170091	0.000163707	-0.000116363	-3.09361e-05	-3.4085e-05	-0.000122959	0.000347609	-4.82227e-05	-2.48431e-05	-3.30415e-06	-3.82793e-05	-2.0831e-05	-2.83307e-05
P03431	-0.000116615	0.000313965	0.000191596	0.000165823	-3.37865e-05	-2.79677e-05	-2.79567e-05	0.000203124	-0.000112802	-1.03544e-05	0.000344761	0.000331339	0.000183201	-0.00011883	-9.68023e-05	-1.81498e-05	-4.5687e-05	-1.85221e-05	-1.53573e-05	-0.000116489	-0.000125901	-0.000111057	-0.000130411	-2.73825e-05	-0.000109051	-5.84158e-06	-9.26412e-06	0.000191628	-3.0779e-05	-0.000102537	0.000326063	-1.17592e-05	0.000307932	-0.000116483	-7.42704e-06	-0.000108917	0.00017009	0.000163707	-0.000116363	-3.09361e-05	-3.40859e-05	-0.000122959	0.000347609	-4.82231e-05	-2.48431e-05	-3.3042e-06	-3.82793e-05	-2.08311e-05	-2.83307e-05
P03433	-0.000116615	0.000313963	0.000191596	0.000165822	-3.37865e-05	-2.79687e-05	-2.79567e-05	0.000203122	-0.000112802	-1.03556e-05	0.000344761	0.000331339	0.000183199	-0.00011883	-9.68023e-05	-1.8151e-05	-4.5687e-05	-1.85226e-05	-1.53573e-05	-0.000116489	-0.000125901	-0.000111057	-0.000130411	-2.7383e-05	-0.000109051	-5.8416e-06	-9.26518e-06	0.000191628	-3.07796e-05	-0.000102537	0.000326063	-1.17593e-05	0.00030793	-0.000116483	-7.42708e-06	-0.000108917	0.000170089	0.000163707	-0.000116363	-3.09362e-05	-3.40869e-05	-0.000122959	0.000347609	-4.82236e-05	-2.48431e-05	-3.30423e-06	-3.82793e-05	-2.08311e-05	-2.83308e-05
P03466	-0.000160012	0.000259047	0.000148823	0.000129013	-7.517e-05	-7.83144e-05	6.99917e-05	0.000146094	-0.000153965	7.62106e-05	0.000285425	0.000285906	0.000145498	-0.000162476	-0.000148058	8.55126e-05	-8.64219e-05	6.74091e-05	7.14932e-05	-0.000154461	-0.000173351	-0.000160729	-0.000177736	6.32104e-05	-0.000148275	8.68634e-05	7.99764e-05	0.000148564	6.31489e-05	-0.000143621	0.000286054	8.5885e-05	0.00027104	-0.000154477	9.62737e-05	-0.000148125	0.000136763	0.000117737	-0.000154432	5.20978e-05	-8.52586e-05	-0.000164728	0.000286356	-9.04513e-05	7.0873e-05	8.61056e-05	-7.75652e-05	-7.31516e-05	-7.98699e-05
P03485	-3.7198e-05	0.000111673	5.92417e-05	5.28674e-05	1.05543e-05	5.84174e-06	-1.20934e-05	5.80021e-05	-3.09137e-05	-9.35569e-06	0.000121803	0.000122059	5.75112e-05	-3.76722e-05	-2.83256e-05	-8.90822e-06	6.63419e-07	-1.26174e-05	-1.15513e-05	-3.12878e-05	-4.25122e-05	-3.77622e-05	-4.33913e-05	-1.24412e-05	-2.86741e-05	-8.88752e-06	-9.60937e-06	5.91993e-05	-1.24471e-05	-2.63176e-05	0.000122011	-6.809e-06	0.000115131	-3.12592e-05	-6.39913e-06	-2.84009e-05	5.15026e-05	4.23629e-05	-3.13657e-05	-1.77642e-05	4.13706e-06	-3.94916e-05	0.00012226	-1.86872e-07	-1.17265e-05	-6.80918e-06	5.9938e-06	1.01515e-05	6.38723e-06
P03508	-3.7295e-05	0.000111428	5.46687e-05	4.76878e-05	1.65304e-05	1.17153e-05	-1.19103e-05	5.359e-05	-3.02146e-05	-9.23358e-06	0.000121711	0.000121762	5.35819e-05	-3.72364e-05	-2.74023e-05	-9.43528e-06	7.16178e-06	-1.26729e-05	-1.17932e-05	-3.03326e-05	-4.2349e-05	-3.73956e-05	-4.32563e-05	-1.26114e-05	-2.7375e-05	-8.94241e-06	-9.46192e-06	5.45584e-05	-1.26051e-05	-2.52914e-05	0.000121916	-6.71786e-06	0.000115344	-3.03128e-05	-6.66301e-06	-2.74373e-05	4.75139e-05	3.61183e-05	-3.02551e-05	-1.8866e-05	1.02504e-05	-3.944e-05	0.000122068	5.7958e-06	-1.18681e-05	-6.68898e-06	1.26366e-05	1.63594e-05	1.25343e-05
PHAX	-0.00995804	0.0121367	0.00210104	0.00210741	0.00721734	0.0072244	1.17807e-05	0.00209176	-0.00268067	1.01719e-05	0.012145	0.0121441	0.00209431	-0.00995954	-0.00268024	8.56752e-06	0.00722114	1.43677e-05	1.03116e-05	-0.00268114	-0.00995747	-0.00995851	-0.00996031	1.30706e-05	-0.00268308	1.28922e-05	1.24757e-05	0.00210474	9.34614e-06	-0.00267448	0.0121523	9.42921e-06	0.0121476	-0.00268536	8.35164e-06	-0.00267404	0.00209775	-0.00529195	-0.00268149	-0.00725411	0.00722174	-0.00995978	0.0121436	0.00721912	7.93343e-06	1.44388e-05	0.00721995	0.00721908	0.00722638
POM121	-0.318935	0	0.143278	0.143277	0	0	0.143275	0.143274	0.143275	0.143275	0	0	0.143275	-0.318935	0.143275	0.143275	0	0.143276	0.143275	0.143276	-0.318934	-0.318933	-0.318934	0.143275	0.143275	0.143275	0.143275	0.143276	0.143275	0.143277	0	0.143275	0	0.143274	0.143274	0.143277	0.143275	-0.318934	0.143275	-0.318935	0	-0.318934	0	0	0.143274	0.143276	0	0	0
RAE1	-2.58135e-06	-2.37518e-06	0	0	-2.55568e-06	0	0	-2.64381e-06	-2.0287e-06	-3.2068e-07	0	0	-1.7687e-06	-2.67056e-06	-1.7569e-06	-8.06101e-07	-2.27961e-06	0	-6.77805e-07	0	-2.06134e-06	0	-6.84326e-07	-7.67157e-07	-1.62286e-06	-3.30061e-07	-7.02053e-07	0	-6.74374e-07	0	0	-7.5177e-07	0	-2.54149e-06	-2.37996e-06	0	-6.10472e-07	-2.35789e-06	-3.80522e-07	-2.55737e-06	0	-1.56237e-06	0	-4.25629e-07	-2.93096e-06	0	-2.10509e-06	-2.317e-06	0
RAN	-0.00775434	0.00256369	0	0	-0.00332501	0	-0.00208194	-0.0034853	-0.00490515	0.000310128	0	0.010354	-0.00227224	-0.00680913	-0.0051617	-0.000125102	-0.00287445	-0.000432119	0.000867371	-0.00219181	-0.00612487	-0.00691368	-0.0059014	0.000767186	-0.0071305	0.00149477	-0.000602827	0.0035777	0.00136411	0	0	-0.000859702	0	-0.0050579	0.000426673	0	-0.000859486	-0.00177477	-0.00177971	-0.00294219	0	-0.00821355	0.0103997	0.000633744	-0.00208847	0	-0.000320733	-0.00263562	0
RANBP2	-0.425807	0	0	0	-0.425813	-0.425812	0.170082	0	-0.425813	0.170082	0	0	0	-0.425812	-0.425811	0.170077	-0.425794	0.170094	0.170085	-0.425823	-0.425812	-0.425823	-0.425824	0.170099	-0.425827	0.170093	0.170098	0	0.170081	-0.425792	0	0.170083	0	-0.425837	0.170076	-0.425775	0	0	-0.425818	0.170079	-0.425817	-0.425826	0	-0.425816	0.170078	0.170093	-0.42581	-0.425808	-0.425799
RBM8A	-0.00310316	0.00357327	0.00256481	0.00257065	-0.000397776	-0.000394582	0.000140299	0.00255852	-0.00132637	0.000139871	0.00358008	0.00357861	0.00255932	-0.00310395	-0.00132604	0.000138924	-0.00039538	0.000142504	0.00014037	-0.0013268	-0.00310328	-0.00310411	-0.00310469	0.000142796	-0.00132828	0.000142051	0.000142322	0.00256882	0.000139605	-0.00132164	0.00358662	0.000139795	0.00358079	-0.00132946	0.0001384	-0.00132023	0.00256364	0.000620238	-0.00132645	-0.00165002	-0.000395781	-0.00310529	0.00357804	-0.000397127	0.000138476	0.000142505	-0.00039692	-0.000396933	-0.000393118
RNPS1	-0.00310316	0.00357327	0.00256481	0.00257065	-0.000397776	-0.000394582	0.000140299	0.00255852	-0.00132637	0.000139871	0.00358008	0.00357861	0.00255932	-0.00310395	-0.00132604	0.000138924	-0.00039538	0.000142504	0.00014037	-0.0013268	-0.00310328	-0.00310411	-0.00310469	0.000142796	-0.00132828	0.000142051	0.000142322	0.00256882	0.000139605	-0.00132164	0.00358662	0.000139795	0.00358079	-0.00132946	0.0001384	-0.00132023	0.00256364	0.000620238	-0.00132645	-0.00165002	-0.000395781	-0.00310529	0.00357804	-0.000397127	0.000138476	0.000142505	-0.00039692	-0.000396933	-0.000393118
SEH1L-2	-3.42818e-06	-3.20969e-06	0	0	-3.4728e-06	0	0	-3.59258e-06	-2.66237e-06	-4.44046e-07	0	0	-2.35759e-06	-3.63554e-06	-2.34678e-06	-1.10643e-06	-3.0847e-06	0	-9.44375e-07	0	-2.68611e-06	0	-9.52877e-07	-1.0497e-06	-2.21316e-06	-4.47187e-07	-9.81845e-07	0	-9.26785e-07	0	0	-1.04358e-06	0	-3.36438e-06	-3.22087e-06	0	-8.59396e-07	-3.18357e-06	-5.06247e-07	-3.48541e-06	0	-2.12196e-06	0	-5.78207e-07	-3.92113e-06	0	-2.74754e-06	-3.1265e-06	0
SIP1	-0.0038234	0.00360901	0.0025185	0.00252288	-0.000795765	-0.000793215	0.000646434	0.00251403	-0.00184159	0.000646103	0.00361379	0.00361282	0.00251466	-0.00382411	-0.00184154	0.00064575	-0.000794055	0.000647902	0.000646407	-0.00184203	-0.00382353	-0.00382404	-0.00382451	0.000647983	-0.00184309	0.000647618	0.000647636	0.00252126	0.000645886	-0.00183838	0.00361829	0.000645985	0.00361444	-0.00184394	0.000645086	-0.00183753	0.00251759	0.000442247	-0.00184178	-0.00136408	-0.000794159	-0.00382486	0.00361243	-0.000795197	0.000645018	0.000647913	-0.000795099	-0.000795157	-0.000792273
SLBP	-0.00995804	0.0121367	0.00210104	0.00210741	0.00721734	0.0072244	1.17807e-05	0.00209176	-0.00268067	1.01719e-05	0.012145	0.0121441	0.00209431	-0.00995954	-0.00268024	8.56752e-06	0.00722114	1.43677e-05	1.03116e-05	-0.00268114	-0.00995747	-0.00995851	-0.00996031	1.30706e-05	-0.00268308	1.28922e-05	1.24757e-05	0.00210474	9.34614e-06	-0.00267448	0.0121523	9.42921e-06	0.0121476	-0.00268536	8.35164e-06	-0.00267404	0.00209775	-0.00529195	-0.00268149	-0.00725411	0.00722174	-0.00995978	0.0121436	0.00721912	7.93343e-06	1.44388e-05	0.00721995	0.00721908	0.00722638
SMN1	-0.0038234	0.00360901	0.0025185	0.00252288	-0.000795765	-0.000793215	0.000646434	0.00251403	-0.00184159	0.000646103	0.00361379	0.00361282	0.00251466	-0.00382411	-0.00184154	0.00064575	-0.000794055	0.000647902	0.000646407	-0.00184203	-0.00382353	-0.00382404	-0.00382451	0.000647983	-0.00184309	0.000647618	0.000647636	0.00252126	0.000645886	-0.00183838	0.00361829	0.000645985	0.00361444	-0.00184394	0.000645086	-0.00183753	0.00251759	0.000442247	-0.00184178	-0.00136408	-0.000794159	-0.00382486	0.00361243	-0.000795197	0.000645018	0.000647913	-0.000795099	-0.000795157	-0.000792273
SNRPB	-0.0038234	0.00360901	0.0025185	0.00252288	-0.000795765	-0.000793215	0.000646434	0.00251403	-0.00184159	0.000646103	0.00361379	0.00361282	0.00251466	-0.00382411	-0.00184154	0.00064575	-0.000794055	0.000647902	0.000646407	-0.00184203	-0.00382353	-0.00382404	-0.00382451	0.000647983	-0.00184309	0.000647618	0.000647636	0.00252126	0.000645886	-0.00183838	0.00361829	0.000645985	0.00361444	-0.00184394	0.000645086	-0.00183753	0.00251759	0.000442247	-0.00184178	-0.00136408	-0.000794159	-0.00382486	0.00361243	-0.000795197	0.000645018	0.000647913	-0.000795099	-0.000795157	-0.000792273
SNRPD1	-0.0038234	0.00360901	0.0025185	0.00252288	-0.000795765	-0.000793215	0.000646434	0.00251403	-0.00184159	0.000646103	0.00361379	0.00361282	0.00251466	-0.00382411	-0.00184154	0.00064575	-0.000794055	0.000647902	0.000646407	-0.00184203	-0.00382353	-0.00382404	-0.00382451	0.000647983	-0.00184309	0.000647618	0.000647636	0.00252126	0.000645886	-0.00183838	0.00361829	0.000645985	0.00361444	-0.00184394	0.000645086	-0.00183753	0.00251759	0.000442247	-0.00184178	-0.00136408	-0.000794159	-0.00382486	0.00361243	-0.000795197	0.000645018	0.000647913	-0.000795099	-0.000795157	-0.000792273
SNRPD2	-0.0038234	0.00360901	0.0025185	0.00252288	-0.000795765	-0.000793215	0.000646434	0.00251403	-0.00184159	0.000646103	0.00361379	0.00361282	0.00251466	-0.00382411	-0.00184154	0.00064575	-0.000794055	0.000647902	0.000646407	-0.00184203	-0.00382353	-0.00382404	-0.00382451	0.000647983	-0.00184309	0.000647618	0.000647636	0.00252126	0.000645886	-0.00183838	0.00361829	0.000645985	0.00361444	-0.00184394	0.000645086	-0.00183753	0.00251759	0.000442247	-0.00184178	-0.00136408	-0.000794159	-0.00382486	0.00361243	-0.000795197	0.000645018	0.000647913	-0.000795099	-0.000795157	-0.000792273
SNRPD3	-0.0038234	0.00360901	0.0025185	0.00252288	-0.000795765	-0.000793215	0.000646434	0.00251403	-0.00184159	0.000646103	0.00361379	0.00361282	0.00251466	-0.00382411	-0.00184154	0.00064575	-0.000794055	0.000647902	0.000646407	-0.00184203	-0.00382353	-0.00382404	-0.00382451	0.000647983	-0.00184309	0.000647618	0.000647636	0.00252126	0.000645886	-0.00183838	0.00361829	0.000645985	0.00361444	-0.00184394	0.000645086	-0.00183753	0.00251759	0.000442247	-0.00184178	-0.00136408	-0.000794159	-0.00382486	0.00361243	-0.000795197	0.000645018	0.000647913	-0.000795099	-0.000795157	-0.000792273
SNRPE	-0.0038234	0.00360901	0.0025185	0.00252288	-0.000795765	-0.000793215	0.000646434	0.00251403	-0.00184159	0.000646103	0.00361379	0.00361282	0.00251466	-0.00382411	-0.00184154	0.00064575	-0.000794055	0.000647902	0.000646407	-0.00184203	-0.00382353	-0.00382404	-0.00382451	0.000647983	-0.00184309	0.000647618	0.000647636	0.00252126	0.000645886	-0.00183838	0.00361829	0.000645985	0.00361444	-0.00184394	0.000645086	-0.00183753	0.00251759	0.000442247	-0.00184178	-0.00136408	-0.000794159	-0.00382486	0.00361243	-0.000795197	0.000645018	0.000647913	-0.000795099	-0.000795157	-0.000792273
SNRPF	-0.0038234	0.00360901	0.0025185	0.00252288	-0.000795765	-0.000793215	0.000646434	0.00251403	-0.00184159	0.000646103	0.00361379	0.00361282	0.00251466	-0.00382411	-0.00184154	0.00064575	-0.000794055	0.000647902	0.000646407	-0.00184203	-0.00382353	-0.00382404	-0.00382451	0.000647983	-0.00184309	0.000647618	0.000647636	0.00252126	0.000645886	-0.00183838	0.00361829	0.000645985	0.00361444	-0.00184394	0.000645086	-0.00183753	0.00251759	0.000442247	-0.00184178	-0.00136408	-0.000794159	-0.00382486	0.00361243	-0.000795197	0.000645018	0.000647913	-0.000795099	-0.000795157	-0.000792273
SNRPG	-0.0038234	0.00360901	0.0025185	0.00252288	-0.000795765	-0.000793215	0.000646434	0.00251403	-0.00184159	0.000646103	0.00361379	0.00361282	0.00251466	-0.00382411	-0.00184154	0.00064575	-0.000794055	0.000647902	0.000646407	-0.00184203	-0.00382353	-0.00382404	-0.00382451	0.000647983	-0.00184309	0.000647618	0.000647636	0.00252126	0.000645886	-0.00183838	0.00361829	0.000645985	0.00361444	-0.00184394	0.000645086	-0.00183753	0.00251759	0.000442247	-0.00184178	-0.00136408	-0.000794159	-0.00382486	0.00361243	-0.000795197	0.000645018	0.000647913	-0.000795099	-0.000795157	-0.000792273
SNUPN	-0.00995804	0.0121367	0.00210104	0.00210741	0.00721734	0.0072244	1.17807e-05	0.00209176	-0.00268067	1.01719e-05	0.012145	0.0121441	0.00209431	-0.00995954	-0.00268024	8.56752e-06	0.00722114	1.43677e-05	1.03116e-05	-0.00268114	-0.00995747	-0.00995851	-0.00996031	1.30706e-05	-0.00268308	1.28922e-05	1.24757e-05	0.00210474	9.34614e-06	-0.00267448	0.0121523	9.42921e-06	0.0121476	-0.00268536	8.35164e-06	-0.00267404	0.00209775	-0.00529195	-0.00268149	-0.00725411	0.00722174	-0.00995978	0.0121436	0.00721912	7.93343e-06	1.44388e-05	0.00721995	0.00721908	0.00722638
SRRM1	-0.00310316	0.00357327	0.00256481	0.00257065	-0.000397776	-0.000394582	0.000140299	0.00255852	-0.00132637	0.000139871	0.00358008	0.00357861	0.00255932	-0.00310395	-0.00132604	0.000138924	-0.00039538	0.000142504	0.00014037	-0.0013268	-0.00310328	-0.00310411	-0.00310469	0.000142796	-0.00132828	0.000142051	0.000142322	0.00256882	0.000139605	-0.00132164	0.00358662	0.000139795	0.00358079	-0.00132946	0.0001384	-0.00132023	0.00256364	0.000620238	-0.00132645	-0.00165002	-0.000395781	-0.00310529	0.00357804	-0.000397127	0.000138476	0.000142505	-0.00039692	-0.000396933	-0.000393118
SRSF1	-0.00310316	0.00357327	0.00256481	0.00257065	-0.000397776	-0.000394582	0.000140299	0.00255852	-0.00132637	0.000139871	0.00358008	0.00357861	0.00255932	-0.00310395	-0.00132604	0.000138924	-0.00039538	0.000142504	0.00014037	-0.0013268	-0.00310328	-0.00310411	-0.00310469	0.000142796	-0.00132828	0.000142051	0.000142322	0.00256882	0.000139605	-0.00132164	0.00358662	0.000139795	0.00358079	-0.00132946	0.0001384	-0.00132023	0.00256364	0.000620238	-0.00132645	-0.00165002	-0.000395781	-0.00310529	0.00357804	-0.000397127	0.000138476	0.000142505	-0.00039692	-0.000396933	-0.000393118
SRSF11	-0.00310316	0.00357327	0.00256481	0.00257065	-0.000397776	-0.000394582	0.000140299	0.00255852	-0.00132637	0.000139871	0.00358008	0.00357861	0.00255932	-0.00310395	-0.00132604	0.000138924	-0.00039538	0.000142504	0.00014037	-0.0013268	-0.00310328	-0.00310411	-0.00310469	0.000142796	-0.00132828	0.000142051	0.000142322	0.00256882	0.000139605	-0.00132164	0.00358662	0.000139795	0.00358079	-0.00132946	0.0001384	-0.00132023	0.00256364	0.000620238	-0.00132645	-0.00165002	-0.000395781	-0.00310529	0.00357804	-0.000397127	0.000138476	0.000142505	-0.00039692	-0.000396933	-0.000393118
SRSF2	-0.00310316	0.00357327	0.00256481	0.00257065	-0.000397776	-0.000394582	0.000140299	0.00255852	-0.00132637	0.000139871	0.00358008	0.00357861	0.00255932	-0.00310395	-0.00132604	0.000138924	-0.00039538	0.000142504	0.00014037	-0.0013268	-0.00310328	-0.00310411	-0.00310469	0.000142796	-0.00132828	0.000142051	0.000142322	0.00256882	0.000139605	-0.00132164	0.00358662	0.000139795	0.00358079	-0.00132946	0.0001384	-0.00132023	0.00256364	0.000620238	-0.00132645	-0.00165002	-0.000395781	-0.00310529	0.00357804	-0.000397127	0.000138476	0.000142505	-0.00039692	-0.000396933	-0.000393118
SRSF3	-0.00310316	0.00357327	0.00256481	0.00257065	-0.000397776	-0.000394582	0.000140299	0.00255852	-0.00132637	0.000139871	0.00358008	0.00357861	0.00255932	-0.00310395	-0.00132604	0.000138924	-0.00039538	0.000142504	0.00014037	-0.0013268	-0.00310328	-0.00310411	-0.00310469	0.000142796	-0.00132828	0.000142051	0.000142322	0.00256882	0.000139605	-0.00132164	0.00358662	0.000139795	0.00358079	-0.00132946	0.0001384	-0.00132023	0.00256364	0.000620238	-0.00132645	-0.00165002	-0.000395781	-0.00310529	0.00357804	-0.000397127	0.000138476	0.000142505	-0.00039692	-0.000396933	-0.000393118
SRSF4	-0.00310316	0.00357327	0.00256481	0.00257065	-0.000397776	-0.000394582	0.000140299	0.00255852	-0.00132637	0.000139871	0.00358008	0.00357861	0.00255932	-0.00310395	-0.00132604	0.000138924	-0.00039538	0.000142504	0.00014037	-0.0013268	-0.00310328	-0.00310411	-0.00310469	0.000142796	-0.00132828	0.000142051	0.000142322	0.00256882	0.000139605	-0.00132164	0.00358662	0.000139795	0.00358079	-0.00132946	0.0001384	-0.00132023	0.00256364	0.000620238	-0.00132645	-0.00165002	-0.000395781	-0.00310529	0.00357804	-0.000397127	0.000138476	0.000142505	-0.00039692	-0.000396933	-0.000393118
SRSF5	-0.00310316	0.00357327	0.00256481	0.00257065	-0.000397776	-0.000394582	0.000140299	0.00255852	-0.00132637	0.000139871	0.00358008	0.00357861	0.00255932	-0.00310395	-0.00132604	0.000138924	-0.00039538	0.000142504	0.00014037	-0.0013268	-0.00310328	-0.00310411	-0.00310469	0.000142796	-0.00132828	0.000142051	0.000142322	0.00256882	0.000139605	-0.00132164	0.00358662	0.000139795	0.00358079	-0.00132946	0.0001384	-0.00132023	0.00256364	0.000620238	-0.00132645	-0.00165002	-0.000395781	-0.00310529	0.00357804	-0.000397127	0.000138476	0.000142505	-0.00039692	-0.000396933	-0.000393118
SRSF6	-0.00310316	0.00357327	0.00256481	0.00257065	-0.000397776	-0.000394582	0.000140299	0.00255852	-0.00132637	0.000139871	0.00358008	0.00357861	0.00255932	-0.00310395	-0.00132604	0.000138924	-0.00039538	0.000142504	0.00014037	-0.0013268	-0.00310328	-0.00310411	-0.00310469	0.000142796	-0.00132828	0.000142051	0.000142322	0.00256882	0.000139605	-0.00132164	0.00358662	0.000139795	0.00358079	-0.00132946	0.0001384	-0.00132023	0.00256364	0.000620238	-0.00132645	-0.00165002	-0.000395781	-0.00310529	0.00357804	-0.000397127	0.000138476	0.000142505	-0.00039692	-0.000396933	-0.000393118
SRSF7	-0.00310316	0.00357327	0.00256481	0.00257065	-0.000397776	-0.000394582	0.000140299	0.00255852	-0.00132637	0.000139871	0.00358008	0.00357861	0.00255932	-0.00310395	-0.00132604	0.000138924	-0.00039538	0.000142504	0.00014037	-0.0013268	-0.00310328	-0.00310411	-0.00310469	0.000142796	-0.00132828	0.000142051	0.000142322	0.00256882	0.000139605	-0.00132164	0.00358662	0.000139795	0.00358079	-0.00132946	0.0001384	-0.00132023	0.00256364	0.000620238	-0.00132645	-0.00165002	-0.000395781	-0.00310529	0.00357804	-0.000397127	0.000138476	0.000142505	-0.00039692	-0.000396933	-0.000393118
SRSF9	-0.00310316	0.00357327	0.00256481	0.00257065	-0.000397776	-0.000394582	0.000140299	0.00255852	-0.00132637	0.000139871	0.00358008	0.00357861	0.00255932	-0.00310395	-0.00132604	0.000138924	-0.00039538	0.000142504	0.00014037	-0.0013268	-0.00310328	-0.00310411	-0.00310469	0.000142796	-0.00132828	0.000142051	0.000142322	0.00256882	0.000139605	-0.00132164	0.00358662	0.000139795	0.00358079	-0.00132946	0.0001384	-0.00132023	0.00256364	0.000620238	-0.00132645	-0.00165002	-0.000395781	-0.00310529	0.00357804	-0.000397127	0.000138476	0.000142505	-0.00039692	-0.000396933	-0.000393118
THOC4	-0.00310316	0.00357327	0.00256481	0.00257065	-0.000397776	-0.000394582	0.000140299	0.00255852	-0.00132637	0.000139871	0.00358008	0.00357861	0.00255932	-0.00310395	-0.00132604	0.000138924	-0.00039538	0.000142504	0.00014037	-0.0013268	-0.00310328	-0.00310411	-0.00310469	0.000142796	-0.00132828	0.000142051	0.000142322	0.00256882	0.000139605	-0.00132164	0.00358662	0.000139795	0.00358079	-0.00132946	0.0001384	-0.00132023	0.00256364	0.000620238	-0.00132645	-0.00165002	-0.000395781	-0.00310529	0.00357804	-0.000397127	0.000138476	0.000142505	-0.00039692	-0.000396933	-0.000393118
TPR	-1.63012e-06	-1.55501e-06	0	0	-1.69438e-06	0	0	-1.75012e-06	-1.24947e-06	-2.20683e-07	0	0	-1.12455e-06	-1.77691e-06	-1.12364e-06	-5.45462e-07	-1.49809e-06	0	-4.72502e-07	0	-1.24954e-06	0	-4.76805e-07	-5.15384e-07	-1.08366e-06	-2.16715e-07	-4.93416e-07	0	-4.5706e-07	0	0	-5.20092e-07	0	-1.5943e-06	-1.56367e-06	0	-4.34422e-07	-1.53998e-06	-2.41061e-07	-1.7042e-06	0	-1.03423e-06	0	-2.82263e-07	-1.87973e-06	0	-1.28143e-06	-1.5138e-06	0
U2AF1	0	-0.292023	0.149866	-0.292547	0.146938	0	0	0.14986	0.145948	-0.293815	-0.292019	0.150856	0	0.144052	0.145948	0	0.146941	-0.293814	-0.293815	-0.294643	0.144053	-0.295652	-0.295652	-0.293814	-0.294644	-0.293814	0.147501	0.14987	-0.293816	-0.29464	0.150864	0	-0.292019	0.145945	0.147497	0.145955	0	-0.293565	0.145948	-0.294826	-0.294114	-0.295653	-0.29202	0	0.147497	0	-0.294114	0.146939	-0.294112
U2AF2	-0.00310316	0.00357327	0.00256481	0.00257065	-0.000397776	-0.000394582	0.000140299	0.00255852	-0.00132637	0.000139871	0.00358008	0.00357861	0.00255932	-0.00310395	-0.00132604	0.000138924	-0.00039538	0.000142504	0.00014037	-0.0013268	-0.00310328	-0.00310411	-0.00310469	0.000142796	-0.00132828	0.000142051	0.000142322	0.00256882	0.000139605	-0.00132164	0.00358662	0.000139795	0.00358079	-0.00132946	0.0001384	-0.00132023	0.00256364	0.000620238	-0.00132645	-0.00165002	-0.000395781	-0.00310529	0.00357804	-0.000397127	0.000138476	0.000142505	-0.00039692	-0.000396933	-0.000393118
UPF3B	-0.00310316	0.00357327	0.00256481	0.00257065	-0.000397776	-0.000394582	0.000140299	0.00255852	-0.00132637	0.000139871	0.00358008	0.00357861	0.00255932	-0.00310395	-0.00132604	0.000138924	-0.00039538	0.000142504	0.00014037	-0.0013268	-0.00310328	-0.00310411	-0.00310469	0.000142796	-0.00132828	0.000142051	0.000142322	0.00256882	0.000139605	-0.00132164	0.00358662	0.000139795	0.00358079	-0.00132946	0.0001384	-0.00132023	0.00256364	0.000620238	-0.00132645	-0.00165002	-0.000395781	-0.00310529	0.00357804	-0.000397127	0.000138476	0.000142505	-0.00039692	-0.000396933	-0.000393118
XPO1	-0.00494961	0.0035413	0	0	-0.00141341	0	-0.000841071	0.000397627	-0.00262429	-0.000895142	0	0	0.000557937	-0.0047654	-0.00238837	0.000845605	-0.00134648	-0.00079637	0.000919149	-0.000907578	-0.00485489	-0.00562929	-0.00399957	0.000858539	-0.00404178	0.00177021	0.00171227	0.00387183	0.00089111	0	0	-0.00101308	0	-0.00203465	0.000331171	0	0.00106909	-0.000107931	-0.00104852	-0.00203715	0	-0.0062158	0.00503592	-0.000652581	0.000833404	-0.000783017	-0.000791689	-0.000627796	0
AASDHPPT	0	9.03286e-13	1.66424e-12	0	3.88913e-13	1.09451e-12	0	1.15025e-12	0	6.08201e-13	0	1.21496e-12	2.23743e-12	0	1.84023e-12	0	4.22472e-13	1.31245e-13	0	1.77398e-12	1.25025e-12	0	4.88046e-13	0	4.48123e-13	0	0	3.52944e-13	3.29704e-13	0	7.54876e-13	0	1.24678e-12	3.8467e-13	1.27089e-12	0	0	4.93253e-13	0	0	0	5.88433e-13	0	0	4.26233e-13	2.97013e-13	7.96727e-13	1.50339e-13	8.83131e-13
FASN	0.00927941	-0.0023334	-0.00430905	0.00398902	-0.00100235	-0.00282837	0.00992711	-0.0029733	0.00175517	-0.00156866	0.00295654	-0.00314134	-0.00580254	0.00712933	-0.00476674	0.00467663	-0.00108968	-0.00033747	0.00142048	-0.00459404	-0.00323268	0.0136209	-0.00125915	0.000638309	-0.0011558	0.00712209	0.000286916	-0.000909728	-0.000849917	0.000714997	-0.0019488	0.00183535	-0.00322391	-0.000991972	-0.00328681	0.00605038	0.00477189	-0.00127141	0.00581253	0.0179177	0.000256779	-0.00151777	0.00351438	0.00185554	-0.0010994	-0.000765227	-0.00205744	-0.000386742	-0.0022808
AATF	0.0817481	-0.0237752	-0.0286449	0	0.0689463	0.00603928	-0.066144	-0.0276006	0.0763447	-0.0630114	-0.0266278	0.0461664	-0.0613457	-0.00422822	-0.0280162	-0.00892559	0	-0.016254	-0.0303022	0.0204032	-0.0258141	-0.0351085	-0.00990648	0.055897	-0.0407196	-0.0277096	-0.0221503	0.109559	-0.0308754	0.0485828	0.123964	-0.024793	0.033313	0.0609147	-0.00380121	0	-0.0319529	-0.0214932	0.0564634	-0.0200738	-0.041606	0.016416	0.0271768	-0.0135195	-0.0232297	-0.0122745	0.0435967	0.0426424	-0.0509253
CASP7	0.188348	0.176838	-0.37152	-0.361077	0	0.176531	-0.304073	-0.371349	0.188273	-0.371547	-0.361043	0.176571	-0.30423	0.252735	-0.371531	-0.371514	0	-0.304195	0.176755	0.176745	-0.361341	0.25291	0.176785	0.17656	-0.30404	0	0.176538	0	-0.371482	0.188013	0.176612	0.252729	-0.371335	-0.304021	-0.371466	0	0.252953	0.176522	-0.371221	0.176531	-0.371352	-0.304022	-0.371512	-0.371216	0.176528	0	0.188255	0.188228	-0.304027
CAV1	0.000282071	6.6594e-05	-1.91543e-05	0.000247419	-3.74075e-05	0.000204577	-0.000232376	-2.50406e-05	0.000147233	0	0.000218947	0.000213977	-0.000220466	0.000109053	2.68203e-05	0	-3.01038e-05	-0.000154706	0.000122203	-0.000126274	0	0.00013625	-5.36743e-05	0.000229018	-0.000197352	0.000216494	-0.00013755	0.000172885	-5.09738e-05	0.000124895	0.00033602	0.000156159	0.000234688	0	0.000246773	2.16519e-05	0.000125041	2.33233e-05	0	8.29267e-05	2.4656e-05	4.88888e-05	0.000222052	7.59615e-05	-0.00010066	-5.78424e-05	0	-6.19174e-05	0.000143121
CCND3	0.000212789	-0.000247964	-0.000206397	-2.30125e-05	-0.000240569	-0.000229957	-1.23645e-05	-5.57227e-05	8.35613e-05	0.000258076	6.53143e-05	-1.85747e-05	-0.00026997	0.00038499	-0.000210229	0.000381067	-4.82529e-05	-0.000218135	0.000253579	-0.000253654	-0.000309125	7.08228e-05	-7.29773e-05	0.000540304	-0.000145843	0.000350153	-2.87212e-05	-0.000115197	0.000128795	-0.000297938	0.000248108	0.000329098	-0.000139207	-0.000101797	-2.0913e-05	-0.000248401	-0.00028329	-0.000240177	-9.51209e-05	0.00028775	0.000345303	-0.000156875	0.000432701	-7.52591e-05	-0.000362568	0.000289506	-0.000196918	-0.000138162	-4.35798e-05
CDK1	0.0508959	0.0539816	0.0506605	-0.0319623	0.049338	0.0486109	-0.0390261	-0.0373204	0.044165	-0.0334041	-0.0316592	0.0555365	-0.0390793	-0.0018884	0	-0.0331773	-0.00194621	-0.0343723	0.049275	0.0471119	-0.00126906	-0.0372981	0.0517211	0.00732789	-0.0391539	-0.0325281	-0.0332846	0.0520721	0.0505462	0	0.0092307	-0.03312	-0.0385224	-0.0380837	0.0492373	0.0528343	0	0.0574346	-0.0333628	0.0515426	0.051861	0.0520076	0.052747	-0.0319353	0.0504996	-0.0305938	-0.00241666	-0.00203921	-0.00116094
DNMT1	9.64327e-17	9.64327e-17	-2.89298e-16	4.82164e-16	-2.89298e-16	-6.75029e-16	-6.75029e-16	-6.75029e-16	9.64327e-17	3.85731e-16	-2.89298e-16	-1.06076e-15	-2.89298e-16	1.25363e-15	-8.67895e-16	4.82164e-16	9.64327e-17	9.64327e-17	9.64327e-17	9.64327e-17	4.82164e-16	9.64327e-17	-6.75029e-16	9.64327e-17	9.64327e-17	-2.89298e-16	9.64327e-17	-1.15719e-15	-6.75029e-16	-1.06076e-15	3.85731e-16	3.85731e-16	1.25363e-15	-2.89298e-16	-2.89298e-16	1.25363e-15	-2.89298e-16	-6.75029e-16	-6.75029e-16	9.64327e-17	-6.75029e-16	-6.75029e-16	9.64327e-17	9.64327e-17	9.64327e-17	-2.89298e-16	3.85731e-16	-7.71462e-16	-2.89298e-16
ELF1	0	-0.0001163	-0.00011241	-9.10594e-05	0	-8.13214e-05	-0.000106605	-0.000121089	-7.97871e-05	0	0	-8.08627e-05	-0.000103829	-7.4415e-05	-7.0377e-05	-8.46001e-05	0	-7.02446e-05	0	-6.35988e-05	0	-8.09602e-05	-0.000116745	0	-0.000108937	0	-0.000115547	-6.83198e-05	0	-6.54497e-05	0	0	-6.97842e-05	0	0	0	-9.13107e-05	0	0	0	0	0	0	-8.02121e-05	-0.000114995	0	0	-8.69547e-05	-0.000114015
GSC	-0.00347229	-0.00353421	-0.00362629	-0.00378921	-0.00447779	-0.00355863	0	-0.0040052	-0.00375423	0	-0.00337654	-0.00351305	0	-0.00350287	-0.0039443	-0.00444685	-0.00354289	0	-0.00337145	-0.00462049	-0.00352336	0	-0.00366491	-0.00337493	0	0	-0.00456108	-0.00460308	-0.0045487	-0.00348649	-0.00337874	0	-0.00351796	-0.00444052	-0.00385185	-0.00399844	0	-0.00372433	-0.00340838	-0.00435593	-0.00450214	-0.00462561	-0.00346978	-0.00351148	-0.00353631	0	-0.00383259	-0.00347653	-0.00398577
HDAC1	0	0.0038351	0.00874754	0	0	-0.0100647	-0.0439252	-0.01487	0.00974653	-0.0427592	0.0107178	0.0321755	-0.029779	-0.00683615	-0.0164469	-0.0105696	0	-0.0185493	-0.0148464	-0.00307907	-0.0153123	-0.039179	-0.0227338	0.0234515	-0.0415022	-0.0073378	0	0.060762	-0.0168093	0.0224869	0	-0.0215995	0.0373544	-0.00505449	-0.00922765	0	-0.00246542	0.00446643	0.0102211	-0.0126065	-0.0278747	-0.0223978	0.036664	-0.0091841	-0.00844857	-0.0159234	0.0132536	0.00922212	-0.0280984
HDAC3	0.00760139	-0.00758962	-0.0145441	0	-0.0775395	0	0	-0.0843973	0	-0.0778789	0	-0.0771998	-0.0153713	0	-0.0142436	-0.0135314	-0.00849669	0	-0.0839735	-0.0134225	-0.0138218	0.00803152	-0.0779829	-0.0783022	-0.0152866	-0.00799576	-0.077677	-0.0135839	0	-0.00767759	-0.0841863	-0.0783395	-0.00749197	-0.00848682	-0.00790234	-0.00780644	-0.0838339	-0.0835933	-0.00874686	-0.0783274	-0.0139752	-0.0783778	0	-0.0840796	-0.0843688	-0.00818605	-0.0844277	0.00800307	-0.00861218
MAD2L1	-0.000693841	0.0024744	0.000358425	-0.00187169	-0.000943778	8.20316e-05	-0.00449033	0.0078139	-0.00141113	-0.00331792	0.00279971	0.00642798	-0.0017466	0.00184693	-0.00221273	-0.00187532	-0.00216087	-0.00186932	-0.001764	0.00503781	-0.00218896	0.000538969	-0.00155354	0.00647461	-0.00189919	-0.00441132	0.00110283	0.00047373	0.00206163	0.00108467	0.00590516	-0.000815822	-0.00329407	-0.0020496	0.00206413	-0.000563734	0.00631021	0.00642427	0.0026382	0.000339821	-0.00154867	5.6628e-05	0.00475781	-0.000755293	0.00193158	0.010558	-0.00195728	-0.0021724	-0.00322812
MAGED1	8.89471e-07	-1.55821e-06	-6.8983e-07	9.0171e-07	1.16293e-06	2.05797e-06	4.41844e-07	-1.59252e-06	3.5969e-07	2.8728e-06	-1.56368e-06	0	-4.68076e-07	0	-3.74462e-07	6.91916e-07	-4.81738e-07	-1.40976e-06	6.64225e-07	-4.66813e-07	4.37366e-07	1.93654e-06	-4.84954e-07	2.8536e-06	-6.4666e-07	2.46315e-06	-4.88578e-07	-1.22481e-06	-1.51239e-06	-1.44716e-06	-1.40034e-06	2.49147e-06	9.92777e-07	0	0	-1.62915e-06	-1.53735e-06	-8.23782e-07	3.94811e-07	1.86972e-06	9.79643e-07	-9.98003e-07	1.88006e-06	0	-1.9957e-06	-5.23333e-07	1.93875e-07	5.62024e-07	-3.52417e-07
MCM3	0.0001667	-6.70592e-05	-0.000129018	2.34448e-05	0.000285213	7.25057e-05	-0.000226191	-0.000179595	0.000177344	0.00010852	-9.28197e-05	0.000155466	-0.000215879	-0.000140966	-0.00011463	0.000279743	0.000325217	-0.000120109	0.000143943	-3.4095e-05	-0.000135854	0.000132859	2.59199e-05	1.86529e-05	-0.000160664	2.1055e-05	0.000238555	0.000342277	-0.000126213	-3.91075e-05	0.000576177	0.000135261	-8.44571e-05	0.000174294	0.000101459	9.47601e-05	-2.14716e-05	-6.02451e-05	-4.52312e-05	-2.67948e-05	-0.000186428	-1.84225e-05	0.0003571	-1.24915e-05	-0.000159728	-0.000109816	-6.43353e-05	0.000276699	0.00021826
MEF2C	0	-0.144695	-0.144485	0	0	0.0877634	-0.143659	-0.144203	-0.144402	0.0881133	0	0	0.0889643	-0.144682	0	-0.144031	0	-0.143296	0	0	0	0.11623	0	0	-0.143478	0.115052	0	-0.144135	-0.144538	-0.144611	0	0.116163	0	0	-0.144612	-0.144472	0.0884022	0	-0.144025	-0.144693	-0.144348	-0.144209	-0.144386	0	-0.144554	-0.143628	0	0	0
MYC	0	-0.0159017	0.286903	0.31998	0.0333786	-0.339399	0.018435	-0.210605	0	-0.385009	-0.345616	0.0448065	-0.0909811	0.137297	0.00699641	0.0487595	0.164976	-0.185707	0.0809571	0.109221	-0.0454838	-0.0428081	-0.0337229	-0.131629	-0.102729	-0.00563297	-0.291342	-0.155423	0	-0.101793	0	-0.208878	-0.327226	0.168608	0.278265	-0.226765	-0.065735	0.0812786	0.13965	0	-0.246392	0	-0.16399	0	0.280393	-0.156079	0	-0.231054	-0.0346786
NGF	-0.0227454	-0.00193504	-0.0230398	-0.00246352	0.0413769	0.0424599	0.0411056	0.0427135	0.0427826	-0.00261467	-0.0227925	-0.0228495	-0.0230917	-0.00169518	-0.0228845	0.0428784	-0.00277685	-0.0231138	-0.0230177	-0.0228859	-0.00186975	-0.0227601	-0.023042	-0.0229257	-0.023095	-0.00242967	0.0424682	-0.022875	-0.0230196	-0.0228446	-0.0229984	0.0417008	-0.0228253	-0.00268253	-0.0230143	-0.0228956	-0.0228386	0.0425792	-0.00264393	-0.0227895	0.0422949	-0.022931	0.0427502	-0.0228335	-0.0230995	-0.00248763	0.0414514	0.00185221	0.0425578
NGFR	0	-0.160837	0	0.0938771	0	0	-0.164025	-0.159849	0.108387	0.0942289	-0.160189	-0.160911	-0.164936	0	-0.161602	0	-0.164019	-0.164401	-0.163491	-0.160611	0.101144	0	-0.163504	-0.163447	-0.164792	0.0946566	-0.161323	-0.160506	0	-0.160997	0	0.0936169	-0.160326	0.0958419	-0.164299	0.10157	-0.160164	-0.161018	0.0952304	0	-0.160644	-0.161668	-0.160629	-0.160305	-0.16496	0.0941251	0	0.107115	-0.161139
ORC1	0.00155945	-0.000590063	-0.000371936	0.00144076	0.000756886	0.000811028	-0.0013867	-0.000896914	0.00169844	-0.000456841	2.78313e-05	0.00150009	-0.00127825	-0.000519909	-0.000225104	0.000736659	0.00113244	-0.000296172	-0.000277832	-0.000256223	-0.000454365	-0.000330701	0.000407479	0.00141943	-0.00068313	0.000329164	0.000349952	0.00307515	-0.000358147	0.000876899	0.0032431	-0.000306563	0.000179228	-6.99665e-05	0.00108739	0.000903449	-0.000122573	-0.000543121	0.000792492	-0.000188443	-0.000979868	-7.80641e-05	0.00143579	1.48658e-05	-0.000697813	-0.000209273	0.000468127	0.000740104	0.000249418
PLAU	8.96885e-05	1.5176e-05	-3.18198e-05	0.000309796	1.53386e-05	0.000199643	-0.000112139	-1.73888e-05	6.80359e-05	1.38537e-05	5.20245e-05	4.62967e-05	-7.00429e-05	7.06109e-05	1.60688e-05	7.66054e-05	-2.67008e-06	-3.90094e-05	5.48437e-05	-2.94793e-05	3.26523e-05	8.73299e-05	0	0.000353308	-8.68698e-05	0.000153739	3.12754e-05	0.000117427	-2.26424e-05	1.06771e-05	9.30356e-05	0.000147541	0.000109774	1.09966e-05	2.23819e-05	-4.5772e-05	1.77386e-05	0.000107571	4.43414e-06	6.05209e-05	4.36738e-06	-2.34635e-05	0.000180672	0.000158671	-5.29079e-05	3.56901e-05	-4.15652e-05	0.00011437	0.000101131
RB1	0	-0.139031	-0.0311313	0.240294	-0.0804543	0.15916	-0.139021	-0.134338	0.178871	0.121253	0.113394	0.139508	-0.136372	-0.128729	0.101381	0.204186	0.229732	0.0409897	0.0145832	-0.132402	0	0.105204	0.137315	0.17039	0.0597603	0.176565	0.128815	0.144938	0.0460546	0.0815121	0.175296	0.0419551	0	-0.118928	0.223719	-0.0814206	0.104307	-0.132637	0.130211	0.0377108	-0.145229	-0.0111319	0.141838	0.134181	-0.143343	0.0553511	0	0.0424618	0.220414
RBBP4	0.0226371	-0.00810718	-0.00510379	0.0168913	0.0236889	0.0235624	0	-0.00803359	-0.00554059	0	0	0.0189394	-0.0188597	0.0167118	0.0175616	0	0	0.0167714	0.0235648	0.0226794	-0.0079049	0.0168372	-0.00839471	-0.0054881	0	0	0	0.018305	0	0.0235544	0	-0.0085743	0.0175908	-0.0183262	0	-0.00510339	0.0225946	0.0189	0	0.0236821	-0.00839197	0.0228604	0.0235311	0	0.0226493	-0.00549931	0.0174887	0	0.0175922
RBL1	0	-0.365929	0.211731	0	-0.365892	-0.365931	0.211723	-0.365935	-0.365911	0.211724	0.211735	-0.365879	-0.365942	-0.365912	-0.365909	-0.365891	-0.365895	0	0.21173	-0.36591	-0.365903	-0.365933	-0.365916	0.211743	-0.365931	0.211728	0	0	0.211722	-0.365906	0	0.211732	-0.365937	-0.365905	0.211741	0	-0.365914	0.211728	0.211737	0.211716	-0.365936	0.211715	0.211712	-0.365929	0.211729	0.211731	-0.365915	-0.365891	-0.365936
SERPINE1	-1.63187e-05	0	-0.000109712	0.000254628	-0.00011289	4.73766e-05	-0.000136086	2.71797e-05	0.000106888	2.81172e-05	0.000143046	-4.20812e-05	-1.41611e-05	0.000313074	-0.000162663	-4.79219e-05	-0.000104259	7.81342e-05	-1.72643e-05	-0.000104777	0.000177167	3.42675e-05	0	0.000301371	3.05126e-05	0.000220468	-1.54265e-05	0	0.000292428	-0.00015861	0.000135083	0.000170082	0	-6.05056e-05	0.000184087	-0.000179828	0.000146586	0.000179289	6.47394e-06	0.000192542	-7.74096e-05	-7.34986e-05	0.000178756	0.000141679	-6.99095e-05	7.20582e-05	3.96903e-05	-2.68194e-05	-9.81864e-05
SPI1	0	7.85324e-06	4.17804e-06	0	0	0	1.7824e-05	1.12385e-05	0	7.25139e-06	0	0	1.63668e-05	6.18907e-06	2.20284e-06	0	0	3.17285e-06	4.8692e-06	3.3675e-06	5.29655e-06	5.56845e-06	0	0	8.35018e-06	0	0	0	4.00538e-06	0	0	5.23342e-06	0	2.03805e-06	0	0	1.56512e-06	7.24167e-06	0	2.46255e-06	1.23641e-05	9.55321e-07	0	0	8.56773e-06	2.01937e-06	0	0	0
SUV39H1	0.101657	0	-0.00871399	-0.00764986	0.088802	0.0259921	-0.0857557	-0.0471478	0.0962242	-0.0826282	-0.0461919	0.06592	-0.0809325	-0.00568821	-0.0291894	-0.0285117	0	-0.0359199	-0.0103429	0.0403522	-0.026994	-0.0546569	0.0110742	0.0552178	-0.0602921	-0.047321	-0.0417802	0.129301	-0.0108932	0.0476595	0.123431	-0.0443779	0.0138494	0.0414351	0.0229026	0	-0.0334159	0	0.0370722	0	-0.0216669	0.0363232	0.0470755	-0.0330849	0	-0.0318299	0.0426079	0.042033	-0.051911
TBP	-0.00181546	0	0	0.000987865	0.000830806	0.000938319	-0.00223644	0	0.00228129	-0.00259511	0.000744559	0.0011546	-0.0021417	0	0	0.0022136	0.00214964	-0.00226833	0	0	-0.0022437	-0.0020605	0.00181544	0.00102867	-0.0021588	-0.00199147	0.00174739	0.0024421	-0.00241324	0.00202836	0.00156613	-0.00256517	0.000776735	-0.0020341	0.0025741	-0.00173956	0	-0.00229133	-0.00198811	0	0	0	-0.00233459	0	0	-0.00242982	-0.00214547	0.000863201	-0.00196549
TFDP1	0.0812068	-0.023417	-0.028113	0	0.0687597	0.00633471	-0.0655004	-0.0272375	0.0764443	-0.0624862	-0.0261775	0.0465017	-0.0609109	-0.00383014	-0.0275243	-0.00842088	0	-0.0168992	-0.0298692	0.0208804	-0.0253035	-0.0347489	-0.00979573	0.0563295	-0.0403459	-0.0278904	-0.0225508	0.107967	-0.0308408	0.0490294	0.123514	-0.0242444	0.0336878	0.0613543	-0.00348163	0	-0.0317406	-0.0209581	0.056919	-0.0197993	-0.0412552	0.0166073	0.0274319	-0.0133795	-0.0226904	-0.0123369	0.0438444	0.0431352	-0.0506565
ABCA1	4.06103e-05	-5.40335e-05	-5.28331e-05	4.05951e-05	3.94766e-05	3.88246e-05	-5.31592e-05	-5.22973e-05	6.27268e-05	6.32377e-05	6.41897e-05	6.29954e-05	6.21945e-05	6.43592e-05	-5.4115e-05	-5.3672e-05	4.06505e-05	-5.28307e-05	6.31671e-05	-5.28583e-05	3.97334e-05	6.38378e-05	3.93785e-05	3.97879e-05	-5.31451e-05	6.33521e-05	-5.34252e-05	-5.26381e-05	3.99283e-05	3.96532e-05	6.29989e-05	4.03868e-05	3.93851e-05	4.00223e-05	-5.22636e-05	-5.27583e-05	4.01295e-05	-5.3013e-05	4.00195e-05	6.31442e-05	-5.2525e-05	3.9455e-05	3.98314e-05	-5.23657e-05	-5.32249e-05	-5.49488e-05	6.26289e-05	6.44653e-05	6.43849e-05
ABCA7	0	0	0	0	0	0	0	0	0	0	0	0	0	0	0	0	0	0	0	0	0	0	0	0	0	0	0	0	0	0	0	0	0	9.64327e-17	0	0	0	0	0	0	0	0	0	0	0	0	0	0	0
ABCC3	0	0	0	0	0	0	0	0	0	0	0	0	0	0	0	0	0	0	0	0	0	0	0	0	0	0	0	0	0	0	0	0	0	0	0	0	0	0	0	0	0	0	0	0	0	0	0	0	0
ALB	4.05872e-07	4.05872e-07	4.05872e-07	4.05872e-07	4.05872e-07	4.05872e-07	4.05872e-07	4.05872e-07	4.05872e-07	4.05872e-07	4.05872e-07	4.05872e-07	4.05872e-07	4.05872e-07	4.05872e-07	4.05872e-07	4.05872e-07	4.05872e-07	4.05872e-07	4.05872e-07	4.05872e-07	4.05872e-07	4.05872e-07	4.05872e-07	4.05872e-07	4.05872e-07	4.05872e-07	4.05872e-07	4.05872e-07	4.05872e-07	4.05872e-07	4.05872e-07	4.05872e-07	4.05872e-07	4.05872e-07	4.05872e-07	4.05872e-07	4.05872e-07	4.05872e-07	4.05872e-07	4.05872e-07	4.05872e-07	4.05872e-07	4.05872e-07	4.05872e-07	4.05872e-07	4.05872e-07	4.05872e-07	4.05872e-07
FABP6	0	0	0	0	0	0	0	0	0	0	0	0	0	0	0	0	0	0	0	0	0	0	0	0	0	0	0	0	0	0	0	0	0	0	0	0	0	0	0	0	0	0	0	0	0	0	0	0	0
ABCC8	-0.000123037	-0.000242282	-0.000544152	0.000930387	-0.00054405	0.000940179	-0.000123446	0.000451205	0.00045392	0.000229269	-0.000242091	0.0003109	0.000458065	0.000451331	-0.000122082	-0.000544484	0.000229242	0.000450584	-0.000120025	0.000310677	-0.000239677	-0.000119929	-0.000241285	-0.000242093	0.000458785	0.000762072	0.000454027	-0.000239874	-0.000239827	0.000225036	-0.000239653	-0.000123238	0.000450943	-0.000543344	0.000750409	-0.000120353	0.000459083	-0.000242198	-0.000543483	-0.000120142	-0.000294436	-0.000544067	-0.000544013	-0.000241111	0.0003017	-0.000120173	-0.000123058	0.000310982	0.000229538
KCNJ11	-0.000127699	-0.00025146	-0.000564755	0.000976053	-0.000564649	0.000986326	-0.000128124	0.000473338	0.000476186	0.000240513	-0.000251262	0.000326148	0.000480535	0.000473471	-0.000126708	-0.0005651	0.000240485	0.000472687	-0.000124572	0.000325914	-0.000248757	-0.000124473	-0.000250425	-0.000251263	0.000481291	0.000799469	0.000476298	-0.00024896	-0.000248911	0.000236072	-0.000248731	-0.000127907	0.000473063	-0.000563916	0.000787233	-0.000124914	0.000481603	-0.000251373	-0.000564061	-0.000124694	-0.000305588	-0.000564667	-0.00056461	-0.000250244	0.000316497	-0.000124727	-0.000127721	0.000326234	0.000240795
ABHD5	0	0	0	0	0	0	0	0	0	0	0	0	0	0	0	0	0	0	0	0	0	0	0	0	0	0	0	0	0	0	0	0	0	0	0	0	0	0	0	0	0	0	0	0	0	0	0	0	0
PLIN1	0.00689557	-0.00190191	-0.00453635	0.00536943	-0.00468786	-0.00194902	-0.000756857	0.00615646	0.00661445	-0.00255299	0.00506413	-0.00288026	0.00270459	-0.00360689	-0.0019869	-0.000712105	-0.00425937	-0.000863213	-0.00583526	-0.00381584	-0.00250159	0.00482151	0.00508848	-0.00344581	-0.00185603	0.00384231	0.00257949	0.00134459	-0.00155818	0.00365496	0.00781516	0.0019302	0.00149709	-0.00114993	-0.00456829	0.00335571	-0.000803756	-0.0036145	-0.000486965	-0.00596473	-0.00577237	-0.00462986	-0.000230878	-0.00350787	0.00218776	-0.000757878	-0.00120909	0.000642336	-0.00427516
ABI1	-0.00075601	0.000863796	-0.00030747	0.00317828	-0.00112572	0.0018722	-0.000384807	0.0024404	-0.000654247	1.62429e-05	-3.00921e-05	0.000897192	-0.000595641	0.00131309	0.00185804	-6.19692e-05	-0.00162119	0.000787988	0.00266033	0.00110617	-0.00101988	0.000305092	-0.000790545	-0.000305	-0.000275088	0.000186967	-0.000333725	-0.000523398	-0.000695533	-0.000376072	0.00210014	0.00126371	0.00117859	-0.000497168	0.00125044	-0.000491676	0.00241661	-0.000247014	-0.000723311	-0.000338673	0.000423068	-0.000478458	0.00240277	-5.10574e-06	-0.000924044	0.000407058	-0.00180276	0.0012687	-0.000564058
ACTR2	-0.000306254	-5.50529e-05	0.000220644	-0.000539074	-0.000359445	0.00132165	-0.00185565	0.000447545	-0.000147709	0.0016828	0.000132319	-0.000262121	-0.000118112	0.000321741	-0.000921331	0.00121635	-0.000246851	-0.00151294	-0.000240992	-0.000641273	-0.000378387	0.00123631	-0.000181398	0.00153546	-0.000388731	0.00202425	-0.00092054	0.000356566	-0.000794994	0.00016147	0.000581435	-8.57297e-05	0.00115717	0.000262033	-0.00131777	0.000122444	-0.00016785	0.000873164	-0.000815445	0.000746317	0.000822607	-0.000514794	0.00105353	0.00111865	-0.000845369	0.00102159	0.000665781	0.000895357	0.00185155
ACTR3	-0.000306254	-5.50529e-05	0.000220644	-0.000539074	-0.000359445	0.00132165	-0.00185565	0.000447545	-0.000147709	0.0016828	0.000132319	-0.000262121	-0.000118112	0.000321741	-0.000921331	0.00121635	-0.000246851	-0.00151294	-0.000240992	-0.000641273	-0.000378387	0.00123631	-0.000181398	0.00153546	-0.000388731	0.00202425	-0.00092054	0.000356566	-0.000794994	0.00016147	0.000581435	-8.57297e-05	0.00115717	0.000262033	-0.00131777	0.000122444	-0.00016785	0.000873164	-0.000815445	0.000746317	0.000822607	-0.000514794	0.00105353	0.00111865	-0.000845369	0.00102159	0.000665781	0.000895357	0.00185155
ARPC1B	-0.000306254	-5.50529e-05	0.000220644	-0.000539074	-0.000359445	0.00132165	-0.00185565	0.000447545	-0.000147709	0.0016828	0.000132319	-0.000262121	-0.000118112	0.000321741	-0.000921331	0.00121635	-0.000246851	-0.00151294	-0.000240992	-0.000641273	-0.000378387	0.00123631	-0.000181398	0.00153546	-0.000388731	0.00202425	-0.00092054	0.000356566	-0.000794994	0.00016147	0.000581435	-8.57297e-05	0.00115717	0.000262033	-0.00131777	0.000122444	-0.00016785	0.000873164	-0.000815445	0.000746317	0.000822607	-0.000514794	0.00105353	0.00111865	-0.000845369	0.00102159	0.000665781	0.000895357	0.00185155
ARPC2	-0.000306254	-5.50529e-05	0.000220644	-0.000539074	-0.000359445	0.00132165	-0.00185565	0.000447545	-0.000147709	0.0016828	0.000132319	-0.000262121	-0.000118112	0.000321741	-0.000921331	0.00121635	-0.000246851	-0.00151294	-0.000240992	-0.000641273	-0.000378387	0.00123631	-0.000181398	0.00153546	-0.000388731	0.00202425	-0.00092054	0.000356566	-0.000794994	0.00016147	0.000581435	-8.57297e-05	0.00115717	0.000262033	-0.00131777	0.000122444	-0.00016785	0.000873164	-0.000815445	0.000746317	0.000822607	-0.000514794	0.00105353	0.00111865	-0.000845369	0.00102159	0.000665781	0.000895357	0.00185155
ARPC3	-0.000306254	-5.50529e-05	0.000220644	-0.000539074	-0.000359445	0.00132165	-0.00185565	0.000447545	-0.000147709	0.0016828	0.000132319	-0.000262121	-0.000118112	0.000321741	-0.000921331	0.00121635	-0.000246851	-0.00151294	-0.000240992	-0.000641273	-0.000378387	0.00123631	-0.000181398	0.00153546	-0.000388731	0.00202425	-0.00092054	0.000356566	-0.000794994	0.00016147	0.000581435	-8.57297e-05	0.00115717	0.000262033	-0.00131777	0.000122444	-0.00016785	0.000873164	-0.000815445	0.000746317	0.000822607	-0.000514794	0.00105353	0.00111865	-0.000845369	0.00102159	0.000665781	0.000895357	0.00185155
ARPC4	-0.000306254	-5.50529e-05	0.000220644	-0.000539074	-0.000359445	0.00132165	-0.00185565	0.000447545	-0.000147709	0.0016828	0.000132319	-0.000262121	-0.000118112	0.000321741	-0.000921331	0.00121635	-0.000246851	-0.00151294	-0.000240992	-0.000641273	-0.000378387	0.00123631	-0.000181398	0.00153546	-0.000388731	0.00202425	-0.00092054	0.000356566	-0.000794994	0.00016147	0.000581435	-8.57297e-05	0.00115717	0.000262033	-0.00131777	0.000122444	-0.00016785	0.000873164	-0.000815445	0.000746317	0.000822607	-0.000514794	0.00105353	0.00111865	-0.000845369	0.00102159	0.000665781	0.000895357	0.00185155
ARPC5	-0.000306254	-5.50529e-05	0.000220644	-0.000539074	-0.000359445	0.00132165	-0.00185565	0.000447545	-0.000147709	0.0016828	0.000132319	-0.000262121	-0.000118112	0.000321741	-0.000921331	0.00121635	-0.000246851	-0.00151294	-0.000240992	-0.000641273	-0.000378387	0.00123631	-0.000181398	0.00153546	-0.000388731	0.00202425	-0.00092054	0.000356566	-0.000794994	0.00016147	0.000581435	-8.57297e-05	0.00115717	0.000262033	-0.00131777	0.000122444	-0.00016785	0.000873164	-0.000815445	0.000746317	0.000822607	-0.000514794	0.00105353	0.00111865	-0.000845369	0.00102159	0.000665781	0.000895357	0.00185155
C3orf10	9.63615e-05	9.88107e-05	-5.85912e-05	0.00337323	4.55182e-06	-5.73529e-05	-0.00187754	0.00337745	6.50309e-05	-0.00192119	-0.00197429	0.000110045	-0.00201313	0.000293563	-1.24107e-05	-0.00182212	0.0001093	0.00314716	9.90021e-05	4.90071e-05	-2.17121e-05	-0.00182227	3.90406e-05	3.7473e-05	-0.00192474	-0.00183347	0.000191159	0.000137938	-0.00196479	6.96651e-05	-0.00173464	-0.00192024	0.00332672	-0.0018504	0.00340611	-3.23155e-05	7.05706e-05	0.000112905	-0.0018538	9.49089e-05	-3.81962e-05	8.27283e-05	0.00339259	0.000215922	6.50129e-05	-0.00190073	0.000228463	0.00324371	-0.00193396
CYFIP2	9.63603e-05	9.87809e-05	-5.86233e-05	0.00337323	4.54699e-06	-5.73535e-05	-0.00187754	0.00337745	6.50298e-05	-0.00192117	-0.00197428	0.000110042	-0.00201314	0.000293559	-1.24132e-05	-0.0018221	0.000109268	0.00314716	9.90268e-05	4.90067e-05	-2.1715e-05	-0.00182231	3.90461e-05	3.74705e-05	-0.00192475	-0.00183348	0.000191181	0.000137974	-0.00196479	6.96896e-05	-0.00173468	-0.00192023	0.00332672	-0.00185041	0.0034061	-3.23138e-05	7.05389e-05	0.000112911	-0.0018538	9.49087e-05	-3.819e-05	8.27301e-05	0.00339262	0.000215923	6.50146e-05	-0.00190073	0.000228456	0.00324371	-0.00193396
DIAPH1	2.96193e-05	5.5509e-05	1.04121e-05	0.00195167	0.00163085	0.00170806	-0.000778049	0.00192503	-0.000679974	-0.000759965	-0.000772003	6.64787e-05	-0.000790035	9.5149e-05	-0.000643647	-0.000757683	-1.66273e-05	-0.000554966	0.000117358	0.00170244	-6.16874e-07	-0.000762578	-2.25807e-06	4.09121e-05	-0.000768861	-0.00075411	-0.000668133	-0.000669659	-0.000788275	3.11116e-05	-0.000732446	0.00152185	0.00189604	-8.01835e-05	0.000276008	-0.000687883	0.00171836	2.99352e-05	0.00148753	4.30631e-05	-0.000669717	1.62912e-05	0.00193369	4.08802e-05	-3.88574e-06	0.00152524	0.00161616	-0.000535187	-0.000773791
DIAPH3	0	0	0.168133	-0.436939	0.168133	0.168133	-0.436938	-0.436938	0	0	0	0.168133	-0.436938	-0.436938	-0.436938	0	-0.436938	0.168133	0.168133	0.168133	0.168133	-0.436938	0.168133	0	-0.436938	-0.436938	-0.436938	0.168133	0.168133	0.168133	0	-0.436938	-0.436938	-0.436938	0.168132	0.168133	-0.436938	0.168133	-0.436938	0.168133	0	0.168133	0.168132	0	0.168133	-0.436938	-0.436938	-0.436938	0
EPS8	-0.000280985	0.000254949	0.000164318	0.00136319	-0.000300294	0.000845588	-0.000718502	0.00100043	9.75056e-05	0.00121325	0.000739473	0.000379052	8.2052e-05	0.000656383	0.000836763	-0.000456362	-0.00126317	0.000563836	0.00113649	0.000484436	-0.000175237	0.00146049	0.000270654	0.00014016	0.000196426	0.000442239	0.000122279	-2.68751e-05	0.000132523	0.000120167	0.00131221	0.00180578	0.000241594	0.000912153	0.00139541	-3.87186e-05	0.00165526	-0.00035884	0.000649476	0.000158703	0.000770199	-2.46277e-05	0.00104948	0.000550518	-0.000383298	0.00085328	-0.0013199	0.00140979	-0.00028684
GTP	-0.000670094	0.00107142	0	-0.000215209	0.00109845	-0.000517673	0.000644324	0	-0.000832752	0.00136323	0.00074687	0.000905899	-0.000903958	0.00118401	0	0.00135146	0.000671055	-0.00102477	0.00110055	-0.000892271	-0.000673131	-0.000518125	0	0	0	0.00183975	0	0	0	0.000660257	0.00114929	0	0	0.0010988	0	0	-0.000492045	0.000807624	-0.000949032	0	0	0.000714123	0.00172918	0.000754114	0	0.0013116	0	-0.000267955	0.00141592
NCKAP1	9.63604e-05	9.87808e-05	-5.86236e-05	0.00337323	4.54727e-06	-5.73535e-05	-0.00187754	0.00337745	6.50302e-05	-0.00192117	-0.00197428	0.000110043	-0.00201314	0.000293559	-1.24134e-05	-0.0018221	0.000109268	0.00314716	9.90265e-05	4.90066e-05	-2.17151e-05	-0.0018223	3.90462e-05	3.74701e-05	-0.00192474	-0.00183348	0.000191181	0.000137974	-0.00196479	6.96894e-05	-0.00173468	-0.00192023	0.00332672	-0.00185041	0.0034061	-3.2314e-05	7.05385e-05	0.00011291	-0.0018538	9.49083e-05	-3.81902e-05	8.27297e-05	0.00339262	0.000215923	6.50144e-05	-0.00190073	0.000228457	0.00324371	-0.00193396
RAC1	0.00404399	0.00400173	0.00352768	0	0.00407304	0.00423716	-0.0453389	0	0.00368961	-0.044718	-0.044916	0.0044722	-0.0453188	0.00427187	0.00361074	-0.0447529	0.00412775	0	0.00413299	0.00337895	0.00353736	-0.0449522	0.00370807	0.00447414	-0.0451655	-0.0444221	0.0036633	0.00381458	-0.0450009	0.00407124	-0.0447567	-0.0446444	0	-0.044944	0	0.00399019	0.00423601	0.00405179	-0.0453825	0.00383673	0.00379954	0.00369164	0	0.00407079	0.00314387	-0.0446165	0.0035626	0	-0.0447625
SOS1	-0.0771432	-0.0258382	-0.0775833	0	-0.0773544	-0.0772739	0	0	0	-0.0246315	0	-0.0770543	-0.0774069	-0.0773398	-0.0770383	-0.0247229	-0.077247	0	-0.0245585	-0.0773414	-0.0773075	0	-0.0770637	-0.0242351	-0.0775749	-0.0242162	-0.0246699	-0.0257499	-0.0250014	-0.0776256	-0.0240449	-0.0242858	-0.077277	0	-0.0773258	-0.0778188	0	0	-0.0257668	-0.0770945	-0.0249093	-0.0774918	0	0	-0.07769	-0.024798	-0.0775312	-0.0771716	0
USP6NL	-0.000280917	0.000255023	0.000164441	0.00136331	-0.000300354	0.000845495	-0.000718564	0.00100033	9.7603e-05	0.00121315	0.000739577	0.000379183	8.19625e-05	0.000656431	0.000836818	-0.000456263	-0.0012631	0.00056378	0.00113642	0.000484393	-0.000175154	0.0014606	0.000270732	0.000140254	0.000196326	0.000442426	0.000122215	-2.69472e-05	0.000132489	0.000120242	0.00131234	0.00180588	0.000241664	0.000912225	0.00139547	-3.87983e-05	0.0016553	-0.000358737	0.000649392	0.000158822	0.000770146	-2.47039e-05	0.00104941	0.000550654	-0.000383344	0.000853392	-0.00131995	0.00140989	-0.000286913
WASF2	2.9609e-05	1.67595e-05	-3.9525e-05	0.000580843	-2.83455e-05	-2.09601e-05	-0.000360463	0.000576476	2.35086e-05	-0.000393912	-0.000408265	2.0708e-05	-0.000407539	9.03535e-05	-1.3738e-05	-0.000347925	5.67622e-06	0.000503307	2.75188e-05	3.23621e-05	-1.61777e-05	-0.000322208	-6.27536e-06	-1.61157e-05	-0.000385543	-0.000360366	4.88901e-05	3.09524e-05	-0.000412	3.3871e-06	-0.000295618	-0.000386198	0.00053902	-0.0003597	0.000576787	-3.36814e-05	3.68812e-05	1.8842e-05	-0.000333942	1.30209e-05	-3.48163e-05	1.03827e-05	0.000556956	5.78513e-05	5.52515e-06	-0.000383427	5.14242e-05	0.000521652	-0.000403973
WASL	0.000198368	0.000262783	0.000214954	0.00183577	0.000224751	-0.00065747	-0.000670058	0.00178905	0.000174872	-0.000645384	-0.000660302	0.000263315	-0.000244099	0.00106921	0.000242607	-0.00142885	0.000236529	0.000405826	0.00025391	0.000168602	0.000981576	-0.0014588	0.00019026	0.000259533	-0.00146244	-0.000607904	0.000204511	0.000236548	-0.000668921	0.000262788	-0.000164709	-0.00065912	0.00266254	-0.00144661	0.00183715	0.000223143	-0.00064775	0.000257224	-0.00150309	0.000221741	0.000233198	-0.000634141	0.00192833	0.00106709	0.000168924	-0.000637256	-0.000658116	0.0018316	-0.000159149
ABI2	5.3465e-06	0.000146906	6.69226e-05	0.00400899	0.000135152	2.55893e-05	-0.00261581	0.00401713	-1.97987e-05	-0.0025309	-0.00258428	0.000147748	-0.00270712	0.00016035	0.00010912	-0.0025355	0.000120514	0.00387776	0.000145335	-3.55822e-05	-1.22912e-05	-0.00266153	8.56866e-05	0.000167108	-0.00259316	-0.00249394	0.000114463	9.38845e-05	-0.0025702	0.000109703	-0.00254467	-0.00253825	0.00407238	-0.00256018	0.00403712	9.73457e-05	2.37185e-05	0.000122686	-0.00271361	0.000110516	0.000124859	9.4257e-05	0.00415215	0.000132812	6.0898e-05	-0.00252705	0.000104671	0.00399858	-0.00253284
WASF1	0.000956876	0.000118726	0.000323163	0.00452267	0.000132307	-0.000416864	-0.00247562	0.00277852	0.00146349	-0.00225602	-0.00131791	0.00138569	-0.00258043	-0.000108779	-0.00015124	-0.0019148	0.000270592	0.00258285	0.000205369	-0.000352818	-8.51983e-05	-0.00227375	0.00140311	0.000714902	-0.00204223	-0.00216561	-7.29502e-05	-0.000117646	-0.000738746	-0.000277948	0	-0.00223468	0.00277173	-0.00167221	0.0045288	0.000281198	0.00141984	-0.00026509	-0.00152204	-4.27957e-05	-0.000120561	0.000204972	0.00297964	0.000910856	-1.93054e-05	-0.00218193	0.00112962	0.00296948	-0.00193565
ABL1	0	-0.000287762	-0.000330005	0	-0.000170235	-0.000238512	0	0	0	-0.000150318	-0.000221257	-0.000113216	0.00022932	0	-5.07908e-05	0	0	-4.77219e-05	-0.000288317	0	0.000249036	0	-0.000268851	-0.000153195	-0.000196729	0.000234532	0	0	-0.000142442	-6.81162e-05	0	3.01903e-05	1.93701e-05	0	0	-0.000279613	0	0	0	6.36207e-05	-0.000277671	0	-2.76898e-05	0	0	-6.30731e-05	0	-0.000240933	-0.000146685
BNIP2	0	0	-2.89298e-16	3.85731e-16	0	-2.89298e-16	-2.89298e-16	-2.89298e-16	-2.89298e-16	3.85731e-16	0	-2.89298e-16	0	-2.89298e-16	-2.89298e-16	-2.89298e-16	0	0	0	-2.89298e-16	-2.89298e-16	-2.89298e-16	-2.89298e-16	0	0	-2.89298e-16	-2.89298e-16	-2.89298e-16	0	-2.89298e-16	-2.89298e-16	-2.89298e-16	0	0	0	0	3.85731e-16	-2.89298e-16	0	-2.89298e-16	-2.89298e-16	-2.89298e-16	-2.89298e-16	-2.89298e-16	0	0	-2.89298e-16	-2.89298e-16	-1.06076e-15
CABLES1	0	0	-0.000546008	0	-0.000509958	-0.000517323	0	0	0	-0.000542907	-0.000690963	0	-0.00072978	0	-0.00070732	0	0	-0.000628141	0	0	-0.000621885	0	0	-0.000505306	0	-0.000687252	0	0	-0.000624199	0	0	-0.000682634	-0.000514313	0	0	-0.00054968	0	0	0	-0.000511849	-0.000639134	0	-0.000599765	0	0	-0.000521003	0	-0.000526713	-0.000557877
CDC42	0.00064105	0.00133045	0.000687691	0	-0.00017923	0.000877125	0	-0.00111841	0	-0.000101637	0.000256937	0.000901217	-0.000798895	0.000918145	0.000787966	-9.4401e-05	0.000541117	-0.000720974	0.00073229	0.000357855	0	0	-0.000925192	0.000122079	-0.000880161	0.00183989	-0.00085277	0.00100963	-0.000625887	0.00161241	0.000926902	-0.000995187	0.000496702	-0.000506391	0	0.000870867	0.00212638	0.00114646	-0.00110726	-0.000286999	0.000153586	0.00157295	0.00197424	0.00135448	-0.000929613	0	-0.000297956	0.000500155	0.000903786
CDH2	-0.000513809	0	0	0	0	-0.000552285	-0.000580315	0	-0.000577171	-0.000466511	-0.00048951	0	-0.00059877	0	-0.000419385	-0.000472986	0	0	-0.000398911	0	-0.000483171	-0.000583135	0	0	-0.000579451	0	-0.00045978	0	0	-0.000423926	-0.000376258	0	0	0	0	0	0	0	0	-0.000368569	0	0	0	0	-0.000422197	-0.000552208	-0.000559991	-0.000578246	0
CDK5	0	0.13375	0.13374	-0.401018	0.13377	-0.401037	0	0.133781	0	-0.40103	0.133756	0	0.133812	0	0.133785	0	0.133757	0.133779	-0.401044	-0.400952	0.13382	-0.400963	-0.40105	0	0.133762	0	0	-0.400999	0	0.133779	0.133851	-0.401006	0	0.133801	0	0.133748	0.13379	0.133787	0	-0.400997	0.133745	0.13378	-0.40101	0	0.13378	-0.401015	0.133848	0.133764	0.133771
CTNNA1	0	0	0	0	-0.0268547	-0.0249316	-0.0347012	-0.0257283	0	-0.0332349	0.0287644	0	-0.0340649	0.0194649	0.0293775	0	0	-0.0340434	-0.0329359	-0.0253462	0	0	0	0.0252505	-0.0394905	0.0378364	-0.0389438	-0.0329416	-0.0334695	0	0.0442643	0	0.0191988	0	0	-0.0333386	0.0198606	0.0284352	-0.0393686	0.0378942	-0.0256581	-0.0247239	-0.0256626	0	-0.0261153	0	-0.0261215	0	-0.0247187
CTNNB1	-0.244177	0	-0.344372	-0.13459	0	0	-0.194239	-0.0930403	-0.164034	0.0368013	0.0428857	-0.149729	0	-0.376621	-0.159355	-0.181536	-0.0729864	0	0.0111075	0	0	0	0	0.0386467	-0.133804	0	0.032433	0	0	-0.39779	0.260224	0	0	0	-0.200213	0	-0.108775	0.00637875	0	0	0	-0.303301	0	-0.166029	-0.173126	0	0	0	0
CTNND1	0.0283012	0	0	0	-0.0268933	-0.0249809	-0.0347007	-0.0257276	0	-0.0332701	0.0287763	0	-0.0341045	0.0196467	0.0294922	0	0	-0.0340718	-0.0329797	-0.0254024	0	0	0	0.0252673	-0.0394873	0.037573	-0.0390017	-0.0330316	-0.0336135	0	0.0441038	0	0.0191989	0	0	-0.033405	0.0199517	0.0284772	-0.0394182	0.0377316	-0.025716	-0.0246675	-0.0257025	0	-0.0260954	0	-0.0261654	0	-0.0247922
MDM2	-0.428733	-0.428856	-0.428984	-0.428584	-0.42867	-0.428795	0.234692	0.234699	0.234823	0.23478	-0.428868	-0.429007	0	0	0.234651	0.235068	-0.428931	0.234773	-0.428799	0	0	0	-0.428731	-0.428637	-0.428912	0	0	0.234733	0.234747	-0.428927	0	0.234768	0.234713	0.234734	0.234665	-0.428639	0.23471	0.234808	0	0.235017	-0.428764	-0.428719	0.234798	0	0.234734	0.234797	0	-0.428939	0.234751
NTRK1	0.073719	-0.0496686	-0.0497254	0.0114174	0.0725663	-0.0495813	-0.0498191	0.0105652	0.0107512	0.0106488	0.0105789	-0.0498739	-0.0498008	-0.0493948	-0.0499267	-0.049408	-0.0499032	-0.0500208	-0.0497713	-0.0499235	0.0105909	0.0736181	-0.0498965	0.0111061	-0.0498544	0.0111063	-0.0495739	-0.0498726	0.0111976	0.0726034	-0.0496058	0.0117583	-0.0496847	0.00889293	-0.0498556	-0.0496368	-0.0498351	0.0721946	0.0717369	-0.0496065	-0.0498066	0.0087293	0.0113569	-0.049845	-0.0499007	0.0115862	-0.0496368	0.0118608	0.0104067
PDGFB	0.0674678	0.0666672	0	0.0664668	0.0656065	0	-0.312603	0	0	0	0.0667889	0.0899403	0	0.0900044	-0.31327	0	0.0674382	-0.312723	-0.31324	-0.327753	-0.327097	0	0.0930389	0.0882227	0	0.0885577	-0.308968	0.0666884	-0.31307	0	-0.310485	0.0892354	0	0	-0.31156	0.0666356	-0.32775	0.0656625	0.0660171	-0.312558	0.0939838	-0.308987	0.0908129	0	-0.327119	0	0	0	0
PDGFRB	-0.0380415	-0.216644	-0.215641	0.0947017	0.0951934	0.111796	-0.203217	0.141743	-0.199264	0.125002	0.0956588	-0.0226113	-0.163519	-0.019736	-0.203372	0.125913	0	-0.199497	0.0124065	-0.217584	0.0966548	0.110967	-0.200493	0.138709	-0.199015	0.121196	-0.159149	-0.216693	-0.171912	-0.216867	0.0294835	0.123924	0.0618547	-0.0114319	-0.19763	-0.217113	0.110133	0.0953595	-0.215546	0.122356	-0.199887	0.0865337	0.12495	-0.156736	-0.216154	0.12367	-0.216673	0	0.120699
PLCG1	0	0	-0.0963201	0.0359543	0.0343066	0	-0.0953665	-0.0952006	-0.077425	0.0397325	0.0186319	-0.076679	0.0201604	-0.0767932	-0.0745399	0.0397197	-0.0959046	0.0186943	-0.0760101	-0.0774369	0	0.0183438	0	0	0.0192591	0.0403668	-0.0762989	0	0.0189614	-0.0961697	0.0249901	0.0389198	0.0358812	0.0345744	0	0.016364	0.0199171	0	0.0318704	-0.0763529	-0.0951115	0.0213529	0.0394446	-0.0739291	-0.0961698	0.0382291	0	0.0362617	-0.0758524
PML	0.329668	-0.448247	-0.391127	0.023057	-0.430288	-0.388056	0	-0.410313	0.0727653	-0.201321	0.128141	-0.200226	-0.334917	0.287904	-0.417662	-0.053072	0.0756762	-0.107211	0	-0.314969	-0.537564	0.452615	-0.419084	-0.162178	-0.0154777	0	-0.11687	-0.1625	-0.159528	0	-0.36769	0	-0.386961	-0.0739109	-0.320221	0.0718582	0.233643	-0.39036	-0.0418887	0.388047	-0.0914884	-0.427984	0.0504384	-0.0994363	-0.190011	-0.158945	-0.261754	0.0697621	-0.212328
ROBO1	0	0	0	0	-9.90093e-06	-2.01815e-05	-3.14949e-05	-1.70731e-05	0	-2.60423e-05	0	0	-2.60316e-05	0	0	0	0	-1.88112e-05	-2.71195e-05	-9.94422e-06	0	0	0	0	-3.39227e-05	0	-2.98013e-05	-1.34293e-05	-9.10189e-06	0	0	0	0	0	0	-1.74097e-05	0	0	-2.07283e-05	0	-8.0996e-06	-2.12669e-05	-8.80445e-06	0	-2.39565e-05	0	-2.0707e-05	0	-9.5262e-06
SLIT1	0	0	-2.79881e-07	0	-1.06781e-06	3.86248e-07	-9.61381e-07	-1.68868e-06	0	-1.81418e-07	0	0	1.77514e-07	-9.96557e-07	0	0	0	-1.4457e-06	-2.76782e-07	-1.03741e-06	0	0	0	0	-9.27194e-07	0	-3.19094e-07	-1.03571e-06	0	4.58316e-07	0	0	0	0	-3.78412e-07	-1.11937e-06	-5.15439e-07	0	-1.35442e-06	0	-1.10989e-06	-2.21551e-06	-1.19854e-06	0	-7.20463e-07	0	3.33182e-07	0	-8.12555e-07
SPAG9	-0.374412	0.137773	0	0	0	-0.374581	0	-0.374582	-0.374436	0.137605	0.137603	-0.374525	0.137699	-0.374433	-0.374525	0	-0.374524	0.137598	0	0.137526	0	0	0	0.137528	-0.374702	0.137802	-0.374623	0.137526	0	0	0.137796	0.137526	-0.37458	-0.374416	0	-0.3747	0.137707	0.137525	-0.374436	0.137668	0	-0.374644	0.137552	0.137527	-0.374524	0.137705	-0.374492	0	-0.374582
TERT	0.00139718	-0.00173112	-0.000569116	0.00248525	0	-0.000695804	-0.00267828	-0.00073734	-0.00108345	0.0029629	0.00218463	-0.00106487	-0.00391363	0.00348619	-0.00204442	0.000775186	-0.000745206	-0.00150839	0.00241279	-0.00223497	0.00263902	0.00173538	-0.00131947	0.00473676	-0.00312388	0.00276185	-0.00206976	-0.00186117	0.00274753	-0.0012984	0.001736	0.00479259	-0.00128232	0.000473909	0.00253294	-0.00181769	0.00121582	0.000881014	0.00264813	0.00407605	-0.00102924	0.000173398	0.00508398	0.00114367	-0.00207781	0.00328568	0.00332276	0	0.000312031
TP63	0.073841	0.040835	-0.0941767	0.0469838	-0.0857628	-0.0866441	0.0687406	0.081176	0	-0.0912146	-0.118611	0	-0.129151	0.0663998	-0.12519	0	0	-0.107477	0	0.0268804	-0.108737	0.0748654	0.0402082	-0.0845885	0.0554071	-0.115901	0.0606867	0	-0.106829	0.0294047	0	-0.117295	-0.087265	0	0.0577885	-0.0913217	0.0287761	0	0	-0.0813646	-0.109884	0	-0.10059	0.0461269	0.0570218	-0.0878921	0.0609703	-0.0880652	-0.0947306
TP63-3	0.000500034	-0.00235552	-0.00563635	-0.000443023	-0.0037087	-0.00435516	0.000903145	0.00125543	0	-0.00320913	-0.00508968	-0.000850101	0	0	-0.00278041	0	-0.00145564	-0.00242916	-0.00269526	0	0	0	-0.00240377	-0.00368042	-0.00191442	0	0	0	-0.00356938	-0.000955689	0	-0.00198442	-0.00136851	0	0	-0.00557646	0	0.00035622	0	-0.00124355	-0.00598894	0.000341994	-0.00228189	0	0.000589389	-0.00202785	0	-0.00444258	-0.00327412
TP73	0.406943	-0.37992	-0.439411	0.138126	-0.376892	-0.366908	0.385202	-0.431101	0.188755	-0.306937	0.254981	-0.125356	-0.409702	0	-0.360769	0.0531385	0	-0.133775	0.0943643	-0.212293	-0.569382	0	-0.438386	-0.193663	-0.108944	0	-0.0535525	-0.123225	-0.17196	0	-0.262537	-0.0227117	-0.349349	-0.0636455	-0.251291	0.13223	0.256337	-0.343906	0.0585707	0.499189	-0.0394308	-0.392864	0.126184	-0.0161453	-0.124074	-0.25708	-0.292546	0	-0.242856
ABR	0	-4.59597e-10	-5.33668e-10	0	0	0	-1.86422e-10	0	0	0	-1.05244e-10	0	-1.79906e-10	0	0	0	-4.06984e-10	-2.51613e-10	0	0	0	-9.93086e-11	-4.70454e-10	0	0	0	0	0	-1.32557e-10	0	-7.39896e-11	-2.17302e-10	0	0	0	-1.57637e-10	-4.82838e-10	-2.33768e-10	0	0	-9.10359e-11	-5.14391e-10	0	-2.82772e-10	-6.34278e-10	0	0	0	0
ABR-2	1.20693e-10	-8.72701e-11	-1.01127e-10	1.0909e-10	1.02208e-10	6.73342e-11	-3.52454e-11	7.76226e-11	1.11372e-11	4.11093e-11	-1.99711e-11	1.00215e-10	-3.40448e-11	8.86088e-11	3.4056e-11	3.51738e-11	-7.72978e-11	-4.74928e-11	8.56745e-11	4.60968e-11	7.42563e-11	-1.88346e-11	-8.92694e-11	1.54303e-10	2.74594e-11	5.28232e-11	2.12559e-11	3.75233e-11	-2.52217e-11	6.47014e-11	-1.41449e-11	-4.13993e-11	8.77499e-11	9.44005e-11	1.22643e-10	-2.98893e-11	-9.14418e-11	-4.44789e-11	8.34633e-11	1.29464e-10	-1.73739e-11	-9.74827e-11	1.08903e-10	-5.39687e-11	-1.20146e-10	1.20799e-10	9.06734e-11	2.88683e-11	4.77091e-11
ARHGDIA	0.00162131	0.00175946	-0.00188804	0.00219821	0.000328325	0.000627394	-0.00219657	-0.0021455	0.000265396	-0.00203861	0.00129469	0.00168352	-0.00266725	0.00168395	0.000985774	-0.00212864	0.000495055	-0.00272848	0.000998228	0.00161304	0.000500179	0.00131828	0.00131214	0.00183121	-0.00273997	-0.00141666	0.00191759	0.00161314	0.000407471	0.00153284	0.0022591	-0.00252685	0.000350401	-0.00203985	-0.00256454	0.00152882	0.00123061	-0.00293251	-0.00304613	0.00160148	0.000380126	-0.00297333	-0.0018741	0.000422524	-0.0020562	-0.00165749	-0.00323084	0.000647394	-0.00269062
GDP	0.00529194	0.00487616	-0.00729987	0.00588781	0.00584437	0.00434824	-0.00818048	-0.00816446	0.0053998	-0.00816671	0.00435696	0.00487832	-0.00817139	0.00487767	0.0048732	-0.00814835	0.00485816	-0.00817248	0.0049001	0.00485909	0.00530178	0.00435487	0.00432464	0.00488457	-0.00817592	-0.00691696	0.00527386	0.00542552	0.00485415	0.00376133	0.00590033	-0.00729253	0.00376271	-0.0069472	-0.00729249	0.00377197	0.00433342	-0.00728006	-0.00730741	0.00545552	0.00543014	-0.00729398	-0.00694448	0.0054334	-0.00731861	-0.00814783	-0.00815577	0.00435333	-0.00814767
RHOA	0.00550094	0.00482768	0.00462296	0	0	0	-0.0393139	0	-0.0387873	-0.0386887	-0.0391399	0.00483086	-0.0393561	0.00536793	-0.0388084	-0.0387519	0.00456409	-0.0393604	0.00542045	0	0.00478697	-0.039189	0.00422782	0.00545017	-0.0387507	-0.038641	-0.0388508	-0.0386205	-0.0392623	0.00488677	-0.0391108	0	0	0.00472794	0.00500336	-0.0392521	0	0.00473234	0	0.00545004	-0.0391457	0.00463054	0	0.00455937	0.00431272	0	0	-0.0387593	-0.0386406
ACACA	0	0	0	0	0	0	0	0	0	0	0	0	0	0	0	0	0	0	0	0	0	0	0	0	0	0	0	0	0	0	0	0	0	0	0	0	0	0	0	0	0	0	0	0	0	0	0	0	0
ACACA-2	0	0	0	0	0	0	0	0	0	0	0	0	0	0	0	0	0	0	0	0	0	0	0	0	0	0	0	0	0	0	0	0	0	0	0	0	0	0	0	0	0	0	0	0	0	0	0	0	0
ACACA-3	0	0	0	0	0	0	0	0	0	0	0	0	0	0	0	0	0	0	0	0	0	0	0	0	0	0	0	0	0	0	0	0	0	0	0	0	0	0	0	0	0	0	0	0	0	0	0	0	0
ACACA-4	0	0	0	0	0	0	0	0	0	0	0	0	0	0	0	0	0	0	0	0	0	0	0	0	0	0	0	0	0	0	0	0	0	0	0	0	0	0	0	0	0	0	0	0	0	0	0	0	0
ACAP1	0.000173772	6.85041e-05	6.67018e-05	0.000176692	0.000173735	-0.000221891	-0.000223572	-0.000223893	6.20374e-05	-0.000222116	-0.000221708	6.76113e-05	-0.000224388	6.93092e-05	6.71265e-05	-0.000223136	6.63263e-05	-0.0002247	7.12542e-05	6.68918e-05	0.000176105	-0.000222419	-0.000223623	6.74755e-05	-0.000224674	0.000178202	0.000174093	6.69503e-05	6.09783e-05	-0.000220959	0.000178385	6.18648e-05	-0.000223308	0.00017473	6.51634e-05	-0.00022228	-0.000220961	6.75989e-05	6.09306e-05	6.63156e-05	6.83028e-05	7.07325e-05	0.000179338	6.72896e-05	6.49796e-05	-0.000223034	-0.000223995	-0.000222903	-0.000221939
ARF6	0	0.0466581	0.0456827	0	0	-0.0887669	-0.0895131	-0.0896559	0.0431427	-0.0888669	-0.0886858	0.0461666	-0.089876	0.0470849	0.0459056	-0.0893197	0.0454757	-0.0900145	0.0481354	0.0457743	0	-0.0890014	-0.0895359	0.0460868	-0.0900033	0	0	0.0458067	0.0425697	-0.0883535	0	0.0430462	-0.0893961	0	0.0448351	-0.0889395	-0.0883545	0.0461525	0.0425405	0.0454654	0.0465428	0.0478589	0	0.0459883	0.0447438	-0.0892744	-0.0897012	-0.0892163	-0.088788
CLTC	0.00436967	-0.00236084	0.00187192	-0.00205179	0.00246289	-0.00310089	0.00151972	-0.00234771	0.00255004	-0.000701086	0.00370889	0.00402857	-0.00287912	0.000917079	-0.00278662	-0.0029325	-0.00269594	-0.00287872	0.00224467	-0.00222072	-0.00226644	-0.00223985	-0.00240935	0.00241262	-0.00285478	0.000938654	0.000500124	0.00156709	-0.000244071	-0.00229898	0.00320038	0.000633419	-0.00260272	-0.00212718	0.00330286	-0.0030081	-0.00238864	0.00261434	-0.00244184	-0.000553938	0.000841248	-0.00219243	-0.000423582	0.000531456	0.00168756	0.00036341	-0.00244999	-0.00282156	-0.00276165
GULP1	0	-5.57663e-10	-6.04296e-10	0	0	0	-2.74313e-10	-5.56769e-11	-1.84933e-11	0	-1.34104e-10	0	-2.12371e-10	0	0	-4.26782e-11	-1.75511e-10	-2.15535e-10	0	0	-2.10664e-10	0	-4.98392e-11	0	-2.12248e-10	0	-9.13633e-12	0	-4.67139e-10	-1.52983e-10	-3.68505e-10	0	0	0	0	-1.72662e-10	0	0	-1.85857e-10	0	0	-2.74992e-10	-2.03838e-10	0	-2.82559e-11	-9.56412e-11	-3.1425e-11	-2.94794e-11	-2.16039e-10
SLC2A4	0	4.80813e-06	5.15804e-06	-1.60867e-05	-1.89793e-07	0	-1.19716e-05	-5.15719e-06	0	5.12907e-06	-4.10925e-06	9.80713e-06	-3.70673e-06	-6.61214e-06	6.28195e-06	-6.0007e-06	7.97588e-06	-1.13755e-05	6.81997e-06	-6.58202e-06	-3.98237e-06	0	-5.7169e-06	4.56997e-06	-3.91896e-06	0	6.47796e-06	6.07581e-06	-3.50297e-06	7.1844e-06	1.1676e-05	5.31458e-06	0	-8.5986e-06	0	1.76521e-06	9.87821e-06	4.43112e-06	-7.56633e-06	6.14093e-06	3.7933e-06	1.09741e-05	-4.93432e-06	4.65917e-06	6.32131e-06	-1.488e-06	-1.81116e-06	-5.61614e-06	4.93819e-06
ACAP2	0	-5.86807e-10	-6.34375e-10	0	0	0	-3.45187e-10	-6.29422e-11	-1.50107e-11	0	-1.53916e-10	0	-2.63745e-10	0	0	-4.87543e-11	-2.00437e-10	-2.69215e-10	0	0	-2.40559e-10	0	-5.69448e-11	0	-2.6359e-10	0	-1.04269e-11	0	-5.90773e-10	-1.65395e-10	-3.90022e-10	0	0	0	0	-1.85752e-10	0	0	-2.2996e-10	0	0	-2.92436e-10	-2.34177e-10	0	-3.55761e-11	-1.14343e-10	-3.59603e-11	-2.94298e-11	-2.48267e-10
ACD	0	0	0	0	0	0	0	0	0	0	0	0	0	0	0	0	0	0	0	1.44649e-15	0	0	0	0	0	0	0	0	0	0	-6.75029e-16	0	0	6.75029e-16	6.75029e-16	0	0	0	0	0	0	0	0	1.44649e-15	1.44649e-15	0	0	0	0
Apollo	-1.06076e-15	-3.85731e-16	0	0	-1.06076e-15	-7.71462e-16	0	-7.71462e-16	1.15719e-15	-7.71462e-16	-3.85731e-16	-1.73579e-15	-1.06076e-15	-3.85731e-16	4.82164e-16	0	-6.75029e-16	-1.06076e-15	-3.85731e-16	-1.06076e-15	0	-3.85731e-16	4.82164e-16	-7.71462e-16	-1.06076e-15	-3.85731e-16	-3.85731e-16	-1.06076e-15	0	-1.06076e-15	-1.06076e-15	-6.75029e-16	-1.06076e-15	-1.06076e-15	-3.85731e-16	-1.06076e-15	-1.06076e-15	-1.06076e-15	0	0	-1.06076e-15	-1.06076e-15	1.15719e-15	-3.85731e-16	-3.85731e-16	0	-1.06076e-15	-3.85731e-16	-1.44649e-15
HIST1H4A	0.00327137	0.00265769	0.00393058	0.00167438	0.00287629	0.0051079	-0.000251792	0.00142927	-0.000153696	0.00305115	-0.000545859	0.00563189	0.00451394	0.000237324	0.000288787	0.00238918	0.00145752	0.000346919	-0.000201278	0.00130309	0.00147	0.00202687	-0.000914954	-0.000404536	0.000918339	0.000979124	-0.00220119	0.00302045	0.00390485	0.00323523	0.00553191	0.0014933	0.00106198	0.00420415	0.00460655	0.00409319	0.000726215	-0.000867307	0.00138895	0.00343361	0.00220892	2.83781e-05	0.00501789	0.00220542	0.00145659	-0.00030313	0.00190317	0.00438942	0.00213627
HIST3H3	0.00562485	0.00512604	0.0067635	0.00295807	0.00630043	0.0070862	0.00177038	0.00302266	-0.000711324	0.00582775	-0.0014003	0.00752701	0.00646615	0.00225698	0.00188881	0.00531519	0.00233881	0.00227987	-0.000866054	0.00244635	0.00239479	0.00256806	-0.00179314	-0.000640108	0.00208563	0.00210632	-0.00362562	0.00614831	0.00666842	0.00638221	0.00680602	0.00440532	0.00246607	0.0067284	0.00743915	0.00667243	0.00191791	-0.00107525	0.00237444	0.0060306	0.00481118	0.00194649	0.00752295	0.004889	0.00449098	-0.00114292	0.00325644	0.0057678	0.00245636
POT1	-7.71462e-16	0	7.71462e-16	-9.64327e-17	-7.71462e-16	0	-9.64327e-17	-9.64327e-17	-9.64327e-17	0	0	0	0	0	-6.75029e-16	-9.64327e-17	-9.64327e-17	-7.71462e-16	-9.64327e-17	-9.64327e-17	0	-9.64327e-17	-9.64327e-17	-9.64327e-17	-7.71462e-16	-9.64327e-17	0	-7.71462e-16	-7.71462e-16	-7.71462e-16	-7.71462e-16	-7.71462e-16	-9.64327e-17	-7.71462e-16	9.64327e-17	-7.71462e-16	0	-9.64327e-17	-9.64327e-17	-9.64327e-17	0	-9.64327e-17	-7.71462e-16	0	-9.64327e-17	0	0	-9.64327e-17	-9.64327e-17
TERF1	-0.326692	0.158495	0.158495	0.158495	-0.326692	0	0.158495	0	0	0.158495	-0.326692	0	-0.326692	0.158495	-0.326692	0.158495	0.158495	0.158495	0.158495	0	0.158495	-0.326692	0.158495	0.158495	-0.326692	0.158495	0.158495	-0.326692	0.158495	-0.326692	0	0.158495	-0.326692	-0.326692	0.158495	-0.326692	-0.326692	-0.326692	0	0.158495	-0.326692	-0.326692	0	0	0.158495	0.158495	-0.326692	0	0
TERF2	0	-1.58891e-06	0	0	-2.31584e-07	-1.61645e-07	-2.27965e-06	0	0	-1.20183e-06	0	0	-3.18746e-06	-1.35086e-06	-1.41288e-06	0	-4.7391e-07	-1.91967e-07	0	0	-8.52481e-07	-1.06035e-06	0	0	0	-6.98659e-07	0	-7.94234e-07	0	-6.29672e-06	0	-1.08628e-06	-5.36321e-06	0	0	0	0	-1.42225e-06	0	-9.14238e-07	-3.99759e-06	0	-4.45578e-06	0	-4.61042e-07	-7.98316e-07	0	-3.3077e-06	-5.45169e-06
TERF2IP	1.63936e-15	1.63936e-15	2.31439e-15	2.31439e-15	1.63936e-15	1.63936e-15	1.63936e-15	1.63936e-15	1.63936e-15	1.63936e-15	1.63936e-15	-7.71462e-16	1.63936e-15	2.31439e-15	1.63936e-15	1.63936e-15	2.31439e-15	7.71462e-16	2.31439e-15	1.63936e-15	1.63936e-15	1.63936e-15	2.31439e-15	2.31439e-15	1.63936e-15	7.71462e-16	2.31439e-15	1.63936e-15	2.31439e-15	1.63936e-15	0	1.63936e-15	1.63936e-15	1.63936e-15	1.63936e-15	1.63936e-15	1.63936e-15	1.63936e-15	1.63936e-15	0	1.63936e-15	1.63936e-15	1.63936e-15	3.18228e-15	1.63936e-15	2.31439e-15	1.63936e-15	0	0
TINF2	-6.75029e-16	0	0	0	0	0	0	0	0	0	0	0	-7.71462e-16	0	0	0	0	0	0	0	0	0	0	6.75029e-16	0	0	0	0	0	0	0	0	0	0	0	-7.71462e-16	0	0	0	0	-7.71462e-16	0	0	0	0	0	0	6.75029e-16	-7.71462e-16
TRF2/Rap1	8.67895e-16	0	1.44649e-15	1.92865e-15	8.67895e-16	-9.64327e-17	1.44649e-15	3.85731e-16	1.92865e-15	8.67895e-16	3.85731e-16	-1.44649e-15	8.67895e-16	1.83222e-15	0	1.92865e-15	1.15719e-15	1.15719e-15	8.67895e-16	1.92865e-15	8.67895e-16	1.15719e-15	3.85731e-16	3.85731e-16	3.85731e-16	3.85731e-16	8.67895e-16	3.85731e-16	1.54292e-15	0	-1.06076e-15	0	3.85731e-16	3.85731e-16	8.67895e-16	0	1.15719e-15	3.85731e-16	8.67895e-16	3.85731e-16	8.67895e-16	0	1.92865e-15	8.67895e-16	0	0	0	3.85731e-16	0
ACP1	-1.46249e-11	0	0	-2.08766e-11	-1.14118e-11	-8.74606e-12	1.04605e-11	-1.7623e-11	-3.05431e-12	4.13398e-12	9.53247e-12	-1.0888e-11	1.09956e-11	-8.83633e-12	-3.56329e-12	4.73707e-12	0	-5.22704e-12	-1.00627e-11	-7.92735e-12	-1.03871e-11	8.69862e-12	0	-1.28442e-11	3.97255e-12	2.19076e-12	-9.45523e-13	-4.82116e-12	1.11238e-11	-7.88617e-12	9.71695e-12	1.34449e-11	-1.85599e-11	-4.23407e-12	-2.30292e-11	0	0	0	-3.42789e-12	-1.26674e-11	0	0	-1.98638e-11	0	0	-6.66813e-12	-1.08584e-11	-1.1506e-11	1.97803e-12
EFNA1	0.000704214	5.59648e-05	-0.00015714	0.000760493	0	0.000128643	-0.00135438	-0.000186859	-0.000881256	-0.000727287	0.0019629	0.00076264	-0.00134353	0	-0.00104601	0.000342936	-0.000418332	-0.0014329	0.000707163	-0.000899753	0.0012793	0.0024358	8.01243e-05	0.00192909	-0.00127599	0.00349247	-0.0008625	7.73414e-05	0.000325673	-0.000345231	0.00137313	0.00214142	0.000301217	0.00207079	0.00027661	-0.000245518	0.000140328	0.00156073	0.000941145	0.00225195	0.000217219	-0.000453105	0.0011063	2.23576e-05	-0.00152471	0.000558103	0.00124462	0.00036245	0.000608476
EPHA2	0	0.000319823	-0.00029611	0.00120575	-0.000264059	0	-0.00105824	-0.000688948	0.000474031	-0.000488376	0.00129341	0.000404047	-0.000619563	-0.000715384	-0.000108965	0.000637485	0.00045887	-0.000592479	-0.000157627	0.000205623	0.000952188	0.00235715	0.00136421	0.00131007	-0.0013059	0.00522537	-0.000311508	0.000535406	0.00142879	-0.000613429	0.00371903	0.00135533	0.000393604	0.0011304	0	-4.16085e-05	-4.21271e-05	0.00106845	-0.000162322	0.00300671	0.00012997	-0.00100247	-0.000217708	0.000451403	-0.000844162	0.00146708	-0.000228915	0.002028	0.00053288
GRLF1	0	0	0	0	0	0	2.74881e-05	0	4.2066e-07	2.59761e-05	2.46081e-05	0	2.81338e-05	0	0	2.48242e-05	0	0	0	7.83214e-07	0	2.48755e-05	0	0	2.73649e-05	2.19129e-05	0	0	2.515e-05	0	2.38589e-05	2.40392e-05	0	2.43184e-05	0	0	0	0	2.67395e-05	0	0	6.70795e-08	0	0	8.18561e-07	2.46294e-05	0	0	2.49065e-05
ACTA1	0.0072411	-0.00399628	-0.0017978	0.0430515	0.0126161	0.00879605	-0.00662802	-0.00557421	0.0124441	-0.00662037	0.0010966	0.0114757	-0.0160932	-0.000798729	-0.00566783	0.00483899	0.0176554	-0.0176033	0.0159493	-0.00536883	0.0062999	0.0144715	-0.0106477	0.0305944	-0.0166656	0.0190007	-0.0178043	0.00559972	-0.00421993	0.00120843	-0.00331566	0.0265213	0.00637757	0.0323645	-0.00535412	-0.00518448	0.00759125	0.00562887	0.0216655	0.00222884	-0.00600396	0.0127531	0.00871743	-0.00272741	-0.00868326	-0.00407444	-0.00497846	0.00122117	0.0110002
ACTN1	-0.000140927	0.000885842	1.08508e-05	0.00127555	-0.000786411	-0.000813448	-0.0024336	-0.00167356	0.000450804	-0.00136502	0.00240712	0.00123202	-0.00108892	-0.00077413	0.000126205	-0.000409895	0.000935607	-0.00203631	-0.000779038	0.000219213	0.00248399	0.00325789	0.00238534	0.00219104	-0.00354123	0.00784594	-0.000822322	0.000596178	0.0018306	-0.000773226	0.00666178	0.00236421	0.0011299	0.00111079	0.000150986	-6.38983e-05	-0.000197422	0.00198172	-0.00165376	0.0048627	0.000166434	-0.00306725	-0.000664783	0.00151686	-0.00192176	0.00260455	-0.00107036	0.00359742	0.00103869
MKL1	-0.441599	0	0	0.205003	0.205008	-0.441601	-0.441604	-0.441598	-0.4416	0	0.204998	0.205008	-0.441604	0.205006	-0.441597	0	0	-0.441607	0	-0.441598	0.205004	0	0.205002	0.205003	-0.441594	0.205006	0	0	-0.441606	0	0	0.204999	0.205003	0.205008	0.20501	-0.441608	0	0.205004	0.205009	-0.441599	0.204998	-0.441604	0	-0.441609	-0.441604	-0.441596	0.205006	-0.441599	-0.441597
ACTB	0	0	0	-1.44649e-15	0	0	0	0	-7.71462e-16	-6.75029e-16	-6.75029e-16	0	-6.75029e-16	0	0	0	-6.75029e-16	-1.44649e-15	0	0	-6.75029e-16	0	0	0	0	-1.44649e-15	0	0	0	0	0	0	0	-6.75029e-16	0	0	0	-6.75029e-16	0	-1.44649e-15	0	-1.44649e-15	0	0	0	-6.75029e-16	0	-8.67895e-16	-6.75029e-16
CCT2	0	-7.71462e-16	-9.64327e-17	-9.64327e-17	0	0	9.64327e-17	0	8.67895e-16	-9.64327e-17	-9.64327e-17	-7.71462e-16	-9.64327e-17	-7.71462e-16	-9.64327e-17	0	-7.71462e-16	-9.64327e-17	0	-9.64327e-17	-7.71462e-16	0	-7.71462e-16	0	0	9.64327e-17	0	-9.64327e-17	-9.64327e-17	-7.71462e-16	0	-9.64327e-17	0	0	-7.71462e-16	-9.64327e-17	-7.71462e-16	-7.71462e-16	-9.64327e-17	-7.71462e-16	0	0	-7.71462e-16	-7.71462e-16	-9.64327e-17	-7.71462e-16	0	-7.71462e-16	0
CCT3	7.71462e-16	7.71462e-16	0	0	7.71462e-16	0	0	0	0	-6.75029e-16	0	0	0	0	0	7.71462e-16	-6.75029e-16	0	7.71462e-16	0	0	0	7.71462e-16	-6.75029e-16	0	-6.75029e-16	0	0	1.54292e-15	0	0	-6.75029e-16	1.54292e-15	0	-6.75029e-16	7.71462e-16	0	0	0	0	0	0	-6.75029e-16	7.71462e-16	7.71462e-16	0	0	0	0
CCT4	7.71462e-16	-8.67895e-16	0	0	6.75029e-16	0	9.64327e-17	0	0	0	0	0	0	-8.67895e-16	-8.67895e-16	0	-8.67895e-16	-8.67895e-16	0	0	0	-8.67895e-16	-1.54292e-15	-8.67895e-16	6.75029e-16	7.71462e-16	0	0	9.64327e-17	6.75029e-16	-8.67895e-16	9.64327e-17	9.64327e-17	0	-1.54292e-15	0	6.75029e-16	0	0	-8.67895e-16	0	6.75029e-16	0	9.64327e-17	9.64327e-17	0	0	0	-8.67895e-16
CCT5	0	0	0	-1.44649e-15	0	0	0	-7.71462e-16	-7.71462e-16	-1.35006e-15	-1.35006e-15	0	-7.71462e-16	0	0	0	-1.35006e-15	-1.44649e-15	0	0	-1.35006e-15	-7.71462e-16	-7.71462e-16	-7.71462e-16	0	-7.71462e-16	0	0	0	0	0	0	0	-1.35006e-15	0	0	0	-1.35006e-15	0	-7.71462e-16	0	-1.35006e-15	0	0	0	-7.71462e-16	0	-7.71462e-16	-1.35006e-15
CCT6A	0	-1.44649e-15	-1.44649e-15	-7.71462e-16	-7.71462e-16	0	-7.71462e-16	-1.44649e-15	-7.71462e-16	-1.44649e-15	-1.44649e-15	-2.31439e-15	-7.71462e-16	0	0	-1.54292e-15	-7.71462e-16	-7.71462e-16	0	-7.71462e-16	-7.71462e-16	-1.54292e-15	-1.44649e-15	-1.44649e-15	0	-7.71462e-16	0	-7.71462e-16	-1.54292e-15	-7.71462e-16	0	-1.54292e-15	0	-7.71462e-16	-7.71462e-16	-7.71462e-16	0	-7.71462e-16	-1.44649e-15	-7.71462e-16	-1.44649e-15	0	-7.71462e-16	-7.71462e-16	-7.71462e-16	-1.44649e-15	-7.71462e-16	0	-1.44649e-15
CCT7	1.54292e-15	0	0	-9.64327e-17	1.54292e-15	6.75029e-16	0	6.75029e-16	0	0	0	1.54292e-15	0	6.75029e-16	6.75029e-16	1.54292e-15	0	0	1.54292e-15	0	0	0	6.75029e-16	6.75029e-16	6.75029e-16	0	6.75029e-16	6.75029e-16	0	1.54292e-15	6.75029e-16	6.75029e-16	1.54292e-15	0	0	1.54292e-15	0	0	0	0	0	0	0	0	0	0	6.75029e-16	6.75029e-16	0
CCT8	0	-7.71462e-16	0	-1.54292e-15	-7.71462e-16	-7.71462e-16	-1.54292e-15	-7.71462e-16	-7.71462e-16	-7.71462e-16	-7.71462e-16	-7.71462e-16	0	-7.71462e-16	0	-7.71462e-16	-8.67895e-16	0	-7.71462e-16	-7.71462e-16	-1.54292e-15	-1.54292e-15	-7.71462e-16	-1.54292e-15	0	0	0	-7.71462e-16	-7.71462e-16	-7.71462e-16	-7.71462e-16	-7.71462e-16	-7.71462e-16	-8.67895e-16	-7.71462e-16	-7.71462e-16	7.71462e-16	0	0	-7.71462e-16	-7.71462e-16	-7.71462e-16	0	-7.71462e-16	0	-1.54292e-15	-7.71462e-16	0	0
TCP1	0	0	7.71462e-16	0	0	0	0	0	0	7.71462e-16	0	0	7.71462e-16	0	7.71462e-16	0	0	0	0	0	0	0	7.71462e-16	0	0	0	0	0	0	0	0	0	0	0	0	0	0	7.71462e-16	0	0	0	0	0	0	0	-7.71462e-16	0	0	0
Actin	-0.000460992	0.000838115	-0.00075796	0.00298445	-0.00107991	0.00220966	-0.00131898	0.00128561	-0.000630639	0.00132698	0.00113548	-9.57537e-05	-2.80862e-05	0.00036046	0.00106504	-0.000465919	-0.00286728	0.00120805	0.00199279	0.000146822	-0.000553391	0.00177061	-0.000170701	0.000406535	0.000266223	0.00100622	-0.000611544	-0.000127407	-0.0003057	-0.000810638	0.0024826	0.00281664	0.000237488	0.000907778	0.0022786	-0.000490688	0.00279978	0.000292745	0.000229899	-0.000690779	0.000251255	-0.000471278	0.0020333	0.000102214	-0.00167097	0.00156024	-0.0022218	0.00184527	-0.00045736
GSN	0.128835	0	0	0.128842	-0.468093	-0.468083	-0.468094	0	-0.468095	0.128841	0	0	-0.468093	0.128839	-0.468088	-0.468088	0.128823	-0.468091	0	-0.468087	0	0	0	0.128837	0	0	0	0	-0.46809	0.128829	-0.468083	-0.468082	-0.468088	0.128838	0.128842	-0.468091	0	0.12884	0.128838	-0.468093	0.128836	0	-0.468084	-0.468091	0.128826	-0.468087	0	0.12884	0
ACTL6A	-3.62693e-10	0	0	0	-5.82812e-10	-1.05901e-09	-2.84706e-09	-2.08929e-09	0	0	0	0	-1.44186e-09	5.88717e-11	0	0	0	-4.11975e-10	-8.15456e-10	-9.22534e-10	0	0	0	0	-2.20972e-09	0	-2.19738e-09	-8.56823e-10	0	-1.20271e-09	0	0	0	0	0	-1.8289e-09	-4.41473e-10	0	-5.95337e-10	0	-8.29915e-10	-2.31587e-09	0	0	-2.07895e-09	0	8.86825e-11	0	-2.66086e-10
CAD	-0.00112762	-0.00798613	0.00637473	0.00703405	-0.00201048	-0.00715741	-0.00371653	-0.00591466	-0.0013123	0.0186695	-0.0104221	-0.0052041	-0.00643098	0.0143366	-0.00364949	0.00449135	0.00189601	0.00562572	0.00983296	-0.00525797	0.00170315	-0.00425527	-0.00585434	0.00686462	-0.00238707	0.00241145	-0.0101372	-0.00931277	0.0196944	-0.00850487	0.00933298	0.015368	-0.01059	-0.00291651	0.0255126	-0.0134075	-0.00491252	0.00327254	0.00619294	0.0195508	-0.00773681	0.0094537	0.019835	0.00750783	0.00568893	0.0180633	0.0182221	-0.00719711	-0.00387825
GPAM	-0.00390983	-0.0145554	0.00604837	0.00298267	-0.00431196	-0.0102788	-0.00849177	-0.00979016	-0.00259186	0.0333266	-0.0176654	-0.00880013	-0.0109637	0.0192486	-0.00694059	0.00502874	0.000618326	0.0118391	0.0147431	-0.0121817	0.00423835	-0.00890494	-0.00963917	0.0115949	-0.00198589	0.00279182	-0.0169567	-0.0160673	0.0271158	-0.0158501	0.00436962	0.0261302	-0.0186068	-0.00662291	0.0370445	-0.021972	-0.009728	0.00432718	0.00568658	0.0283912	-0.0124019	0.0114157	0.0341184	0.00973491	0.00489196	0.0297135	0.0183487	-0.012539	-0.00701246
HSPD1	-0.000958295	-0.00677909	0.00569007	0.00627907	-0.00170833	-0.00607647	-0.00315708	-0.00502246	-0.00111521	0.0166887	-0.00884321	-0.00441962	-0.00546042	0.0128089	-0.00310017	0.00400806	0.00169146	0.00502105	0.00878049	-0.00446533	0.00151937	-0.00361439	-0.0049713	0.0061277	-0.0020282	0.00215143	-0.00860186	-0.00790342	0.0176069	-0.00721879	0.00833354	0.0137321	-0.00898543	-0.00247783	0.0228241	-0.0113705	-0.0041722	0.00291997	0.00552767	0.0174783	-0.00656773	0.00844145	0.017733	0.00670237	0.0050775	0.0161456	0.0162879	-0.00611013	-0.00329437
KAT5	0	-0.000930675	-0.00184554	0	-0.000384743	0	-0.0018617	-0.000928625	-0.000964193	0	-0.000693404	-0.00159803	-0.00101465	-0.0020455	0	0	-0.00224587	0	0	-0.0023956	-0.00249326	0	-0.001743	0	-0.00325268	0	0	0.000218022	-0.000441273	-0.00103237	1.64663e-05	0	0	-0.000707982	-0.00191482	-0.000809629	-0.00212034	0	-0.00100381	0	-7.8501e-05	-0.00207372	0	0	-0.00279508	0	-0.00367479	0	0
MAX	-0.156271	-0.462936	0	0	-0.136384	-0.208064	-0.321522	-0.279287	-0.0745753	0.784094	-0.62501	-0.250124	-0.2996	0.341884	-0.216968	0	0	0.345081	0.309282	-0.506264	0.138006	-0.266079	-0.292271	0.284495	0.0334393	0.077098	-0.529831	-0.548283	0.43216	-0.567859	0	0.600828	-0.6885	-0.256687	0.651186	-0.961518	-0.350799	0	0	0.499475	-0.377103	0	0.752355	0.194189	0	0.665393	0	-0.352589	-0.212016
NCL	-0.000576603	-0.00218096	0.000997712	0.000563274	-0.000669486	-0.00159034	-0.00133063	-0.00159225	-0.000359169	0.00497887	-0.00277502	-0.00130182	-0.00165102	0.00292126	-0.00102673	0.000747293	0.000176229	0.00180238	0.00216227	-0.00183816	0.000637086	-0.0013735	-0.00144487	0.00163933	-0.000246992	0.000404865	-0.00263439	-0.00247333	0.00411786	-0.00242822	0.000843487	0.00390985	-0.00287581	-0.000930984	0.00586403	-0.00332066	-0.0015521	0.000705425	0.000883857	0.00446419	-0.0019821	0.00178496	0.00525962	0.00148925	0.000884749	0.00451956	0.00286694	-0.00195951	-0.0010448
NME1	-0.00348518	-0.0134553	0.00582998	0.00300219	-0.00385874	-0.00973179	-0.00807517	-0.00928036	-0.00235504	0.0316142	-0.0165843	-0.00811486	-0.0103697	0.0184308	-0.00638917	0.00460043	0.000648693	0.0110976	0.0141316	-0.0112546	0.00420002	-0.00845592	-0.00913887	0.0111241	-0.00203513	0.00282253	-0.0155951	-0.0148596	0.0259352	-0.0149005	0.00432788	0.0249951	-0.0174588	-0.00600315	0.0354208	-0.020579	-0.00921962	0.00418867	0.00547935	0.0271586	-0.0114577	0.0109549	0.0327273	0.00934872	0.00472433	0.0281637	0.0173116	-0.0118291	-0.00669969
PTMA	-0.00390983	-0.0145554	0.00604837	0.00298267	-0.00431196	-0.0102788	-0.00849177	-0.00979016	-0.00259186	0.0333266	-0.0176654	-0.00880013	-0.0109637	0.0192486	-0.00694059	0.00502874	0.000618326	0.0118391	0.0147431	-0.0121817	0.00423835	-0.00890494	-0.00963917	0.0115949	-0.00198589	0.00279182	-0.0169567	-0.0160673	0.0271158	-0.0158501	0.00436962	0.0261302	-0.0186068	-0.00662291	0.0370445	-0.021972	-0.009728	0.00432718	0.00568658	0.0283912	-0.0124019	0.0114157	0.0341184	0.00973491	0.00489196	0.0297135	0.0183487	-0.012539	-0.00701246
RUVBL1	-8.57072e-09	-3.43503e-09	0	0	0	-8.97523e-09	0	-6.88495e-09	-7.6274e-09	0	0	0	-9.09881e-09	0	0	0	0	-8.35735e-09	0	0	0	-5.50952e-09	-3.7267e-09	0	-6.30009e-09	0	0	-5.73227e-09	-1.63314e-09	0	4.05639e-10	0	-4.73597e-09	0	0	0	-8.25275e-09	0	0	9.10626e-10	-4.81139e-09	-7.30867e-09	-2.77147e-09	-3.42463e-09	0	0	-4.38113e-09	0	-4.237e-09
RUVBL2	-2.76401e-09	-8.38059e-10	0	0	0	-2.99469e-09	0	-2.47827e-09	-2.33502e-09	0	0	0	-3.02859e-09	0	0	0	0	-2.92315e-09	0	0	0	-1.26487e-09	-8.71456e-10	0	-2.34912e-09	0	0	-1.79328e-09	-5.24291e-10	0	0	0	-1.29169e-09	0	0	0	-2.62256e-09	0	0	3.68191e-10	-1.56198e-09	-2.70862e-09	-1.1589e-09	-1.00481e-09	0	0	-1.4999e-09	0	-1.31169e-09
TRRAP	0	-0.00620326	0.0133304	0	0	-0.0138594	0.0191655	0	-0.0130672	0.0193174	0	-0.0138896	-0.0158934	0	-0.0131978	0	-0.0137734	-0.017311	0	0	0	0	-0.0139332	0	-0.0256904	0	0.0155144	0.0144909	0	0.0140663	0	0	0	-0.0131355	0	-0.0142855	0	-0.0127435	0	0	0	0.0130719	0	0.0142876	-0.0173447	0	0	0	-0.0130945
LPP	-8.09519e-07	4.15169e-06	5.08191e-08	5.98081e-06	-4.51412e-06	-4.66916e-06	-1.39431e-05	-9.59677e-06	2.11175e-06	-7.83026e-06	1.13011e-05	5.77644e-06	-6.24839e-06	-4.44366e-06	5.90982e-07	-2.35384e-06	4.38518e-06	-1.16721e-05	-4.47182e-06	1.0266e-06	1.1663e-05	1.53102e-05	1.11985e-05	1.02841e-05	-2.02637e-05	3.7065e-05	-4.72005e-06	2.79318e-06	8.58873e-06	-4.43847e-06	3.14283e-05	1.10991e-05	5.29698e-06	5.20728e-06	7.07048e-07	-3.67094e-07	-1.13398e-06	9.29936e-06	-9.48344e-06	2.28937e-05	7.79383e-07	-1.75609e-05	-3.81649e-06	7.1142e-06	-1.1017e-05	1.22307e-05	-6.14202e-06	1.69123e-05	4.86888e-06
PARVB	0	0	0	0	0	0	0	0	0	0	0	0	0	0	0	0	0	0	0	0	0	0	0	0	0	0	0	0	0	0	0	0	0	0	0	0	0	0	0	0	0	0	0	0	0	0	0	0	0
SDC4	0.00238484	0.00157636	0.00130065	0.00201873	-0.00309075	-0.00311778	0.00258083	0.00280013	-0.00267445	0.00116396	0.000985346	0.00153775	-0.0031184	0.00155513	-0.00329199	0.00137769	-0.00178919	-0.00299051	-0.00284902	0.00168809	-0.0033066	0.00275141	0.00186332	0.00159216	-0.00278014	0.00168863	0.00175653	0.00175279	-0.00298113	0.00136896	0.0026929	-0.00297319	-0.00292156	0.00145753	-0.00273114	0.00120825	0.00183097	-0.00273014	-0.00164663	0.000896291	-0.00289545	-0.00264847	0.00101535	-0.00244863	0.00115541	0.00107861	-0.00281517	-0.00318646	-0.00298985
ACTN4	0	0	0	0	0	0	0	0	0	0	0	0	0	0	0	0	0	0	0	0	0	0	0	0	0	0	0	0	0	0	0	0	0	0	0	0	0	0	0	0	9.64327e-17	0	0	0	0	0	0	0	0
RAB5A	-0.000545695	-0.00231743	0.000232286	0.00201689	0.00179942	0.00593574	-0.00761656	0.00744405	0.00219728	0.00682318	0.0019279	0.000122222	0.00131574	0.000160153	-0.00706069	0.00804113	0.000660124	-0.00746409	-0.00429541	-0.0074259	-0.00334056	0.006993	-0.00221481	0.00397124	0.000963206	0.00253956	-0.00668625	-0.00291807	-0.00724122	0.000650039	-0.00337586	0.00260284	0.00538536	0.00347323	-0.00693386	-0.00294195	-0.00273659	0.00250379	-0.00331481	-0.00235313	-0.00226709	-0.00265204	0.00366373	0.00222046	-0.00745218	0.00688394	0.000463754	0.00489193	0.00770826
ACTR1A	2.21035e-05	1.27595e-05	-1.92204e-05	1.32452e-05	1.67732e-06	2.08272e-06	-6.89371e-06	-3.87309e-06	1.72175e-05	-2.74852e-05	-8.06368e-07	1.24234e-05	-2.87447e-05	9.01421e-06	-3.01824e-06	-5.74343e-06	1.12303e-05	-2.21093e-05	1.37192e-05	1.20898e-05	-5.65771e-07	1.29036e-05	1.19281e-05	-7.85914e-07	-1.07023e-05	-2.91515e-05	7.82669e-06	1.87026e-05	-3.87508e-06	9.13922e-06	2.01638e-05	-2.90708e-05	-8.70693e-06	-9.70676e-06	-4.54326e-06	-5.464e-07	6.24213e-06	-4.36107e-06	-6.01874e-06	7.99309e-06	-9.63237e-09	-3.62967e-06	-2.01909e-05	1.18173e-05	-3.04274e-06	-2.76215e-05	-1.11983e-05	1.4092e-06	-2.14151e-05
AKAP9	2.21035e-05	1.27595e-05	-1.92204e-05	1.32452e-05	1.67732e-06	2.08272e-06	-6.89371e-06	-3.87309e-06	1.72175e-05	-2.74852e-05	-8.06368e-07	1.24234e-05	-2.87447e-05	9.01421e-06	-3.01824e-06	-5.74343e-06	1.12303e-05	-2.21093e-05	1.37192e-05	1.20898e-05	-5.65771e-07	1.29036e-05	1.19281e-05	-7.85914e-07	-1.07023e-05	-2.91515e-05	7.82669e-06	1.87026e-05	-3.87508e-06	9.13922e-06	2.01638e-05	-2.90708e-05	-8.70693e-06	-9.70676e-06	-4.54326e-06	-5.464e-07	6.24213e-06	-4.36107e-06	-6.01874e-06	7.99309e-06	-9.63237e-09	-3.62967e-06	-2.01909e-05	1.18173e-05	-3.04274e-06	-2.76215e-05	-1.11983e-05	1.4092e-06	-2.14151e-05
ALMS1	2.21035e-05	1.27595e-05	-1.92204e-05	1.32452e-05	1.67732e-06	2.08272e-06	-6.89371e-06	-3.87309e-06	1.72175e-05	-2.74852e-05	-8.06368e-07	1.24234e-05	-2.87447e-05	9.01421e-06	-3.01824e-06	-5.74343e-06	1.12303e-05	-2.21093e-05	1.37192e-05	1.20898e-05	-5.65771e-07	1.29036e-05	1.19281e-05	-7.85914e-07	-1.07023e-05	-2.91515e-05	7.82669e-06	1.87026e-05	-3.87508e-06	9.13922e-06	2.01638e-05	-2.90708e-05	-8.70693e-06	-9.70676e-06	-4.54326e-06	-5.464e-07	6.24213e-06	-4.36107e-06	-6.01874e-06	7.99309e-06	-9.63237e-09	-3.62967e-06	-2.01909e-05	1.18173e-05	-3.04274e-06	-2.76215e-05	-1.11983e-05	1.4092e-06	-2.14151e-05
AZI1	2.21035e-05	1.27595e-05	-1.92204e-05	1.32452e-05	1.67732e-06	2.08272e-06	-6.89371e-06	-3.87309e-06	1.72175e-05	-2.74852e-05	-8.06368e-07	1.24234e-05	-2.87447e-05	9.01421e-06	-3.01824e-06	-5.74343e-06	1.12303e-05	-2.21093e-05	1.37192e-05	1.20898e-05	-5.65771e-07	1.29036e-05	1.19281e-05	-7.85914e-07	-1.07023e-05	-2.91515e-05	7.82669e-06	1.87026e-05	-3.87508e-06	9.13922e-06	2.01638e-05	-2.90708e-05	-8.70693e-06	-9.70676e-06	-4.54326e-06	-5.464e-07	6.24213e-06	-4.36107e-06	-6.01874e-06	7.99309e-06	-9.63237e-09	-3.62967e-06	-2.01909e-05	1.18173e-05	-3.04274e-06	-2.76215e-05	-1.11983e-05	1.4092e-06	-2.14151e-05
CDK5RAP2	2.21035e-05	1.27595e-05	-1.92204e-05	1.32452e-05	1.67732e-06	2.08272e-06	-6.89371e-06	-3.87309e-06	1.72175e-05	-2.74852e-05	-8.06368e-07	1.24234e-05	-2.87447e-05	9.01421e-06	-3.01824e-06	-5.74343e-06	1.12303e-05	-2.21093e-05	1.37192e-05	1.20898e-05	-5.65771e-07	1.29036e-05	1.19281e-05	-7.85914e-07	-1.07023e-05	-2.91515e-05	7.82669e-06	1.87026e-05	-3.87508e-06	9.13922e-06	2.01638e-05	-2.90708e-05	-8.70693e-06	-9.70676e-06	-4.54326e-06	-5.464e-07	6.24213e-06	-4.36107e-06	-6.01874e-06	7.99309e-06	-9.63237e-09	-3.62967e-06	-2.01909e-05	1.18173e-05	-3.04274e-06	-2.76215e-05	-1.11983e-05	1.4092e-06	-2.14151e-05
CENPJ	2.21035e-05	1.27595e-05	-1.92204e-05	1.32452e-05	1.67732e-06	2.08272e-06	-6.89371e-06	-3.87309e-06	1.72175e-05	-2.74852e-05	-8.06368e-07	1.24234e-05	-2.87447e-05	9.01421e-06	-3.01824e-06	-5.74343e-06	1.12303e-05	-2.21093e-05	1.37192e-05	1.20898e-05	-5.65771e-07	1.29036e-05	1.19281e-05	-7.85914e-07	-1.07023e-05	-2.91515e-05	7.82669e-06	1.87026e-05	-3.87508e-06	9.13922e-06	2.01638e-05	-2.90708e-05	-8.70693e-06	-9.70676e-06	-4.54326e-06	-5.464e-07	6.24213e-06	-4.36107e-06	-6.01874e-06	7.99309e-06	-9.63237e-09	-3.62967e-06	-2.01909e-05	1.18173e-05	-3.04274e-06	-2.76215e-05	-1.11983e-05	1.4092e-06	-2.14151e-05
CEP110	2.21035e-05	1.27595e-05	-1.92204e-05	1.32452e-05	1.67732e-06	2.08272e-06	-6.89371e-06	-3.87309e-06	1.72175e-05	-2.74852e-05	-8.06368e-07	1.24234e-05	-2.87447e-05	9.01421e-06	-3.01824e-06	-5.74343e-06	1.12303e-05	-2.21093e-05	1.37192e-05	1.20898e-05	-5.65771e-07	1.29036e-05	1.19281e-05	-7.85914e-07	-1.07023e-05	-2.91515e-05	7.82669e-06	1.87026e-05	-3.87508e-06	9.13922e-06	2.01638e-05	-2.90708e-05	-8.70693e-06	-9.70676e-06	-4.54326e-06	-5.464e-07	6.24213e-06	-4.36107e-06	-6.01874e-06	7.99309e-06	-9.63237e-09	-3.62967e-06	-2.01909e-05	1.18173e-05	-3.04274e-06	-2.76215e-05	-1.11983e-05	1.4092e-06	-2.14151e-05
CEP135	2.21035e-05	1.27595e-05	-1.92204e-05	1.32452e-05	1.67732e-06	2.08272e-06	-6.89371e-06	-3.87309e-06	1.72175e-05	-2.74852e-05	-8.06368e-07	1.24234e-05	-2.87447e-05	9.01421e-06	-3.01824e-06	-5.74343e-06	1.12303e-05	-2.21093e-05	1.37192e-05	1.20898e-05	-5.65771e-07	1.29036e-05	1.19281e-05	-7.85914e-07	-1.07023e-05	-2.91515e-05	7.82669e-06	1.87026e-05	-3.87508e-06	9.13922e-06	2.01638e-05	-2.90708e-05	-8.70693e-06	-9.70676e-06	-4.54326e-06	-5.464e-07	6.24213e-06	-4.36107e-06	-6.01874e-06	7.99309e-06	-9.63237e-09	-3.62967e-06	-2.01909e-05	1.18173e-05	-3.04274e-06	-2.76215e-05	-1.11983e-05	1.4092e-06	-2.14151e-05
CEP152	2.21035e-05	1.27595e-05	-1.92204e-05	1.32452e-05	1.67732e-06	2.08272e-06	-6.89371e-06	-3.87309e-06	1.72175e-05	-2.74852e-05	-8.06368e-07	1.24234e-05	-2.87447e-05	9.01421e-06	-3.01824e-06	-5.74343e-06	1.12303e-05	-2.21093e-05	1.37192e-05	1.20898e-05	-5.65771e-07	1.29036e-05	1.19281e-05	-7.85914e-07	-1.07023e-05	-2.91515e-05	7.82669e-06	1.87026e-05	-3.87508e-06	9.13922e-06	2.01638e-05	-2.90708e-05	-8.70693e-06	-9.70676e-06	-4.54326e-06	-5.464e-07	6.24213e-06	-4.36107e-06	-6.01874e-06	7.99309e-06	-9.63237e-09	-3.62967e-06	-2.01909e-05	1.18173e-05	-3.04274e-06	-2.76215e-05	-1.11983e-05	1.4092e-06	-2.14151e-05
CEP164	0.0011823	-0.00043686	-0.00123438	0.000924337	0.000263556	0.000514905	-0.000982374	0.000196714	0.000709121	-0.00153052	0.000717389	0.000668479	-0.00162171	0.000950801	0.000655467	0.000285463	0.000605658	-0.00148676	-0.000615094	0.000731536	0.000190251	0.00110084	0.000633086	-0.000894311	-0.00105197	-0.000150387	0.000607917	-0.000535147	-0.00112533	0.000756755	0.000928156	-0.000280571	0.000517674	2.48718e-05	-0.000935229	0.000245321	0.000485106	0.000290554	6.88204e-05	-0.000837463	-0.000825126	0.000100573	2.48207e-06	0.000747034	0.000229952	-0.000250656	-3.21608e-05	0.000235249	0.000115694
CEP192	2.21035e-05	1.27595e-05	-1.92204e-05	1.32452e-05	1.67732e-06	2.08272e-06	-6.89371e-06	-3.87309e-06	1.72175e-05	-2.74852e-05	-8.06368e-07	1.24234e-05	-2.87447e-05	9.01421e-06	-3.01824e-06	-5.74343e-06	1.12303e-05	-2.21093e-05	1.37192e-05	1.20898e-05	-5.65771e-07	1.29036e-05	1.19281e-05	-7.85914e-07	-1.07023e-05	-2.91515e-05	7.82669e-06	1.87026e-05	-3.87508e-06	9.13922e-06	2.01638e-05	-2.90708e-05	-8.70693e-06	-9.70676e-06	-4.54326e-06	-5.464e-07	6.24213e-06	-4.36107e-06	-6.01874e-06	7.99309e-06	-9.63237e-09	-3.62967e-06	-2.01909e-05	1.18173e-05	-3.04274e-06	-2.76215e-05	-1.11983e-05	1.4092e-06	-2.14151e-05
CEP250	2.21035e-05	1.27595e-05	-1.92204e-05	1.32452e-05	1.67732e-06	2.08272e-06	-6.89371e-06	-3.87309e-06	1.72175e-05	-2.74852e-05	-8.06368e-07	1.24234e-05	-2.87447e-05	9.01421e-06	-3.01824e-06	-5.74343e-06	1.12303e-05	-2.21093e-05	1.37192e-05	1.20898e-05	-5.65771e-07	1.29036e-05	1.19281e-05	-7.85914e-07	-1.07023e-05	-2.91515e-05	7.82669e-06	1.87026e-05	-3.87508e-06	9.13922e-06	2.01638e-05	-2.90708e-05	-8.70693e-06	-9.70676e-06	-4.54326e-06	-5.464e-07	6.24213e-06	-4.36107e-06	-6.01874e-06	7.99309e-06	-9.63237e-09	-3.62967e-06	-2.01909e-05	1.18173e-05	-3.04274e-06	-2.76215e-05	-1.11983e-05	1.4092e-06	-2.14151e-05
CEP290	2.21035e-05	1.27595e-05	-1.92204e-05	1.32452e-05	1.67732e-06	2.08272e-06	-6.89371e-06	-3.87309e-06	1.72175e-05	-2.74852e-05	-8.06368e-07	1.24234e-05	-2.87447e-05	9.01421e-06	-3.01824e-06	-5.74343e-06	1.12303e-05	-2.21093e-05	1.37192e-05	1.20898e-05	-5.65771e-07	1.29036e-05	1.19281e-05	-7.85914e-07	-1.07023e-05	-2.91515e-05	7.82669e-06	1.87026e-05	-3.87508e-06	9.13922e-06	2.01638e-05	-2.90708e-05	-8.70693e-06	-9.70676e-06	-4.54326e-06	-5.464e-07	6.24213e-06	-4.36107e-06	-6.01874e-06	7.99309e-06	-9.63237e-09	-3.62967e-06	-2.01909e-05	1.18173e-05	-3.04274e-06	-2.76215e-05	-1.11983e-05	1.4092e-06	-2.14151e-05
CEP57	2.21035e-05	1.27595e-05	-1.92204e-05	1.32452e-05	1.67732e-06	2.08272e-06	-6.89371e-06	-3.87309e-06	1.72175e-05	-2.74852e-05	-8.06368e-07	1.24234e-05	-2.87447e-05	9.01421e-06	-3.01824e-06	-5.74343e-06	1.12303e-05	-2.21093e-05	1.37192e-05	1.20898e-05	-5.65771e-07	1.29036e-05	1.19281e-05	-7.85914e-07	-1.07023e-05	-2.91515e-05	7.82669e-06	1.87026e-05	-3.87508e-06	9.13922e-06	2.01638e-05	-2.90708e-05	-8.70693e-06	-9.70676e-06	-4.54326e-06	-5.464e-07	6.24213e-06	-4.36107e-06	-6.01874e-06	7.99309e-06	-9.63237e-09	-3.62967e-06	-2.01909e-05	1.18173e-05	-3.04274e-06	-2.76215e-05	-1.11983e-05	1.4092e-06	-2.14151e-05
CEP63	2.21035e-05	1.27595e-05	-1.92204e-05	1.32452e-05	1.67732e-06	2.08272e-06	-6.89371e-06	-3.87309e-06	1.72175e-05	-2.74852e-05	-8.06368e-07	1.24234e-05	-2.87447e-05	9.01421e-06	-3.01824e-06	-5.74343e-06	1.12303e-05	-2.21093e-05	1.37192e-05	1.20898e-05	-5.65771e-07	1.29036e-05	1.19281e-05	-7.85914e-07	-1.07023e-05	-2.91515e-05	7.82669e-06	1.87026e-05	-3.87508e-06	9.13922e-06	2.01638e-05	-2.90708e-05	-8.70693e-06	-9.70676e-06	-4.54326e-06	-5.464e-07	6.24213e-06	-4.36107e-06	-6.01874e-06	7.99309e-06	-9.63237e-09	-3.62967e-06	-2.01909e-05	1.18173e-05	-3.04274e-06	-2.76215e-05	-1.11983e-05	1.4092e-06	-2.14151e-05
CEP70	2.21035e-05	1.27595e-05	-1.92204e-05	1.32452e-05	1.67732e-06	2.08272e-06	-6.89371e-06	-3.87309e-06	1.72175e-05	-2.74852e-05	-8.06368e-07	1.24234e-05	-2.87447e-05	9.01421e-06	-3.01824e-06	-5.74343e-06	1.12303e-05	-2.21093e-05	1.37192e-05	1.20898e-05	-5.65771e-07	1.29036e-05	1.19281e-05	-7.85914e-07	-1.07023e-05	-2.91515e-05	7.82669e-06	1.87026e-05	-3.87508e-06	9.13922e-06	2.01638e-05	-2.90708e-05	-8.70693e-06	-9.70676e-06	-4.54326e-06	-5.464e-07	6.24213e-06	-4.36107e-06	-6.01874e-06	7.99309e-06	-9.63237e-09	-3.62967e-06	-2.01909e-05	1.18173e-05	-3.04274e-06	-2.76215e-05	-1.11983e-05	1.4092e-06	-2.14151e-05
CEP72	0	0.132378	0	0	0.132367	0.132367	0	0	0	-0.388664	0	0.132378	-0.388665	0.132374	0.132362	0	-0.388628	-0.388659	0.132379	0.132378	0	-0.388626	0	-0.388639	-0.388648	-0.388666	0.132373	0.132384	0.132361	0.132374	-0.38862	-0.388666	0.132356	0	0.13236	0.132364	0	-0.388643	0	-0.388631	0.132365	0	-0.388657	0.132377	-0.388641	-0.388664	0	0	-0.388658
CEP76	2.21035e-05	1.27595e-05	-1.92204e-05	1.32452e-05	1.67732e-06	2.08272e-06	-6.89371e-06	-3.87309e-06	1.72175e-05	-2.74852e-05	-8.06368e-07	1.24234e-05	-2.87447e-05	9.01421e-06	-3.01824e-06	-5.74343e-06	1.12303e-05	-2.21093e-05	1.37192e-05	1.20898e-05	-5.65771e-07	1.29036e-05	1.19281e-05	-7.85914e-07	-1.07023e-05	-2.91515e-05	7.82669e-06	1.87026e-05	-3.87508e-06	9.13922e-06	2.01638e-05	-2.90708e-05	-8.70693e-06	-9.70676e-06	-4.54326e-06	-5.464e-07	6.24213e-06	-4.36107e-06	-6.01874e-06	7.99309e-06	-9.63237e-09	-3.62967e-06	-2.01909e-05	1.18173e-05	-3.04274e-06	-2.76215e-05	-1.11983e-05	1.4092e-06	-2.14151e-05
CEP78	2.21035e-05	1.27595e-05	-1.92204e-05	1.32452e-05	1.67732e-06	2.08272e-06	-6.89371e-06	-3.87309e-06	1.72175e-05	-2.74852e-05	-8.06368e-07	1.24234e-05	-2.87447e-05	9.01421e-06	-3.01824e-06	-5.74343e-06	1.12303e-05	-2.21093e-05	1.37192e-05	1.20898e-05	-5.65771e-07	1.29036e-05	1.19281e-05	-7.85914e-07	-1.07023e-05	-2.91515e-05	7.82669e-06	1.87026e-05	-3.87508e-06	9.13922e-06	2.01638e-05	-2.90708e-05	-8.70693e-06	-9.70676e-06	-4.54326e-06	-5.464e-07	6.24213e-06	-4.36107e-06	-6.01874e-06	7.99309e-06	-9.63237e-09	-3.62967e-06	-2.01909e-05	1.18173e-05	-3.04274e-06	-2.76215e-05	-1.11983e-05	1.4092e-06	-2.14151e-05
CETN2	2.21035e-05	1.27595e-05	-1.92204e-05	1.32452e-05	1.67732e-06	2.08272e-06	-6.89371e-06	-3.87309e-06	1.72175e-05	-2.74852e-05	-8.06368e-07	1.24234e-05	-2.87447e-05	9.01421e-06	-3.01824e-06	-5.74343e-06	1.12303e-05	-2.21093e-05	1.37192e-05	1.20898e-05	-5.65771e-07	1.29036e-05	1.19281e-05	-7.85914e-07	-1.07023e-05	-2.91515e-05	7.82669e-06	1.87026e-05	-3.87508e-06	9.13922e-06	2.01638e-05	-2.90708e-05	-8.70693e-06	-9.70676e-06	-4.54326e-06	-5.464e-07	6.24213e-06	-4.36107e-06	-6.01874e-06	7.99309e-06	-9.63237e-09	-3.62967e-06	-2.01909e-05	1.18173e-05	-3.04274e-06	-2.76215e-05	-1.11983e-05	1.4092e-06	-2.14151e-05
CKAP5	2.21035e-05	1.27595e-05	-1.92204e-05	1.32452e-05	1.67732e-06	2.08272e-06	-6.89371e-06	-3.87309e-06	1.72175e-05	-2.74852e-05	-8.06368e-07	1.24234e-05	-2.87447e-05	9.01421e-06	-3.01824e-06	-5.74343e-06	1.12303e-05	-2.21093e-05	1.37192e-05	1.20898e-05	-5.65771e-07	1.29036e-05	1.19281e-05	-7.85914e-07	-1.07023e-05	-2.91515e-05	7.82669e-06	1.87026e-05	-3.87508e-06	9.13922e-06	2.01638e-05	-2.90708e-05	-8.70693e-06	-9.70676e-06	-4.54326e-06	-5.464e-07	6.24213e-06	-4.36107e-06	-6.01874e-06	7.99309e-06	-9.63237e-09	-3.62967e-06	-2.01909e-05	1.18173e-05	-3.04274e-06	-2.76215e-05	-1.11983e-05	1.4092e-06	-2.14151e-05
CLASP1	2.21035e-05	1.27595e-05	-1.92204e-05	1.32452e-05	1.67732e-06	2.08272e-06	-6.89371e-06	-3.87309e-06	1.72175e-05	-2.74852e-05	-8.06368e-07	1.24234e-05	-2.87447e-05	9.01421e-06	-3.01824e-06	-5.74343e-06	1.12303e-05	-2.21093e-05	1.37192e-05	1.20898e-05	-5.65771e-07	1.29036e-05	1.19281e-05	-7.85914e-07	-1.07023e-05	-2.91515e-05	7.82669e-06	1.87026e-05	-3.87508e-06	9.13922e-06	2.01638e-05	-2.90708e-05	-8.70693e-06	-9.70676e-06	-4.54326e-06	-5.464e-07	6.24213e-06	-4.36107e-06	-6.01874e-06	7.99309e-06	-9.63237e-09	-3.62967e-06	-2.01909e-05	1.18173e-05	-3.04274e-06	-2.76215e-05	-1.11983e-05	1.4092e-06	-2.14151e-05
CSNK1D	2.21035e-05	1.27595e-05	-1.92204e-05	1.32452e-05	1.67732e-06	2.08272e-06	-6.89371e-06	-3.87309e-06	1.72175e-05	-2.74852e-05	-8.06368e-07	1.24234e-05	-2.87447e-05	9.01421e-06	-3.01824e-06	-5.74343e-06	1.12303e-05	-2.21093e-05	1.37192e-05	1.20898e-05	-5.65771e-07	1.29036e-05	1.19281e-05	-7.85914e-07	-1.07023e-05	-2.91515e-05	7.82669e-06	1.87026e-05	-3.87508e-06	9.13922e-06	2.01638e-05	-2.90708e-05	-8.70693e-06	-9.70676e-06	-4.54326e-06	-5.464e-07	6.24213e-06	-4.36107e-06	-6.01874e-06	7.99309e-06	-9.63237e-09	-3.62967e-06	-2.01909e-05	1.18173e-05	-3.04274e-06	-2.76215e-05	-1.11983e-05	1.4092e-06	-2.14151e-05
CSNK1E	2.21035e-05	1.27595e-05	-1.92204e-05	1.32452e-05	1.67732e-06	2.08272e-06	-6.89371e-06	-3.87309e-06	1.72175e-05	-2.74852e-05	-8.06368e-07	1.24234e-05	-2.87447e-05	9.01421e-06	-3.01824e-06	-5.74343e-06	1.12303e-05	-2.21093e-05	1.37192e-05	1.20898e-05	-5.65771e-07	1.29036e-05	1.19281e-05	-7.85914e-07	-1.07023e-05	-2.91515e-05	7.82669e-06	1.87026e-05	-3.87508e-06	9.13922e-06	2.01638e-05	-2.90708e-05	-8.70693e-06	-9.70676e-06	-4.54326e-06	-5.464e-07	6.24213e-06	-4.36107e-06	-6.01874e-06	7.99309e-06	-9.63237e-09	-3.62967e-06	-2.01909e-05	1.18173e-05	-3.04274e-06	-2.76215e-05	-1.11983e-05	1.4092e-06	-2.14151e-05
DCTN1-2	0	0	-3.61307e-05	0	0	0	-1.25171e-05	-6.97306e-06	0	-5.15301e-05	-1.80662e-06	0	-5.39741e-05	0	-6.01602e-06	-1.05205e-05	0	-4.15451e-05	0	0	-1.39401e-06	0	0	-1.75183e-06	-1.97746e-05	-5.46716e-05	0	0	-7.56439e-06	0	0	-5.4539e-05	-1.65559e-05	-1.79959e-05	-8.27262e-06	-1.26297e-06	0	-7.98256e-06	-1.08165e-05	0	-3.52901e-07	-6.55429e-06	-3.79029e-05	0	-5.47765e-06	-5.17651e-05	-2.07015e-05	0	-4.02272e-05
DCTN2	2.21035e-05	1.27595e-05	-1.92204e-05	1.32452e-05	1.67732e-06	2.08272e-06	-6.89371e-06	-3.87309e-06	1.72175e-05	-2.74852e-05	-8.06368e-07	1.24234e-05	-2.87447e-05	9.01421e-06	-3.01824e-06	-5.74343e-06	1.12303e-05	-2.21093e-05	1.37192e-05	1.20898e-05	-5.65771e-07	1.29036e-05	1.19281e-05	-7.85914e-07	-1.07023e-05	-2.91515e-05	7.82669e-06	1.87026e-05	-3.87508e-06	9.13922e-06	2.01638e-05	-2.90708e-05	-8.70693e-06	-9.70676e-06	-4.54326e-06	-5.464e-07	6.24213e-06	-4.36107e-06	-6.01874e-06	7.99309e-06	-9.63237e-09	-3.62967e-06	-2.01909e-05	1.18173e-05	-3.04274e-06	-2.76215e-05	-1.11983e-05	1.4092e-06	-2.14151e-05
DCTN3	2.21035e-05	1.27595e-05	-1.92204e-05	1.32452e-05	1.67732e-06	2.08272e-06	-6.89371e-06	-3.87309e-06	1.72175e-05	-2.74852e-05	-8.06368e-07	1.24234e-05	-2.87447e-05	9.01421e-06	-3.01824e-06	-5.74343e-06	1.12303e-05	-2.21093e-05	1.37192e-05	1.20898e-05	-5.65771e-07	1.29036e-05	1.19281e-05	-7.85914e-07	-1.07023e-05	-2.91515e-05	7.82669e-06	1.87026e-05	-3.87508e-06	9.13922e-06	2.01638e-05	-2.90708e-05	-8.70693e-06	-9.70676e-06	-4.54326e-06	-5.464e-07	6.24213e-06	-4.36107e-06	-6.01874e-06	7.99309e-06	-9.63237e-09	-3.62967e-06	-2.01909e-05	1.18173e-05	-3.04274e-06	-2.76215e-05	-1.11983e-05	1.4092e-06	-2.14151e-05
DYNC1H1	2.21035e-05	1.27595e-05	-1.92204e-05	1.32452e-05	1.67732e-06	2.08272e-06	-6.89371e-06	-3.87309e-06	1.72175e-05	-2.74852e-05	-8.06368e-07	1.24234e-05	-2.87447e-05	9.01421e-06	-3.01824e-06	-5.74343e-06	1.12303e-05	-2.21093e-05	1.37192e-05	1.20898e-05	-5.65771e-07	1.29036e-05	1.19281e-05	-7.85914e-07	-1.07023e-05	-2.91515e-05	7.82669e-06	1.87026e-05	-3.87508e-06	9.13922e-06	2.01638e-05	-2.90708e-05	-8.70693e-06	-9.70676e-06	-4.54326e-06	-5.464e-07	6.24213e-06	-4.36107e-06	-6.01874e-06	7.99309e-06	-9.63237e-09	-3.62967e-06	-2.01909e-05	1.18173e-05	-3.04274e-06	-2.76215e-05	-1.11983e-05	1.4092e-06	-2.14151e-05
DYNC1I2	2.21035e-05	1.27595e-05	-1.92204e-05	1.32452e-05	1.67732e-06	2.08272e-06	-6.89371e-06	-3.87309e-06	1.72175e-05	-2.74852e-05	-8.06368e-07	1.24234e-05	-2.87447e-05	9.01421e-06	-3.01824e-06	-5.74343e-06	1.12303e-05	-2.21093e-05	1.37192e-05	1.20898e-05	-5.65771e-07	1.29036e-05	1.19281e-05	-7.85914e-07	-1.07023e-05	-2.91515e-05	7.82669e-06	1.87026e-05	-3.87508e-06	9.13922e-06	2.01638e-05	-2.90708e-05	-8.70693e-06	-9.70676e-06	-4.54326e-06	-5.464e-07	6.24213e-06	-4.36107e-06	-6.01874e-06	7.99309e-06	-9.63236e-09	-3.62967e-06	-2.01909e-05	1.18173e-05	-3.04274e-06	-2.76215e-05	-1.11983e-05	1.4092e-06	-2.14151e-05
DYNLL1	0.000836566	0.00672392	-0.00667692	-0.00471965	0.00787126	0.00839977	-0.000193051	0.00624708	-0.00506294	0.000333833	0.00642199	0.0076948	-0.00670957	0.00754485	-0.00608648	-0.0052866	-0.0058362	-0.00119965	0.000531215	-0.00581491	-0.00539845	0.00865711	-0.00581773	0.00110051	-0.00645958	0.00022109	-0.00591554	-0.000203382	-0.000786995	-0.000512607	-9.63625e-05	0.000156567	0.00757556	-0.0056019	0.00714273	-0.000726766	0.00658799	-0.000545865	-0.00554857	0.000867182	0.00773888	0.0065039	0.000115827	-0.00543215	-0.000970448	-0.000911007	-0.0057969	-0.00522959	0.00646491
FGFR1OP	2.21035e-05	1.27595e-05	-1.92204e-05	1.32452e-05	1.67732e-06	2.08272e-06	-6.89371e-06	-3.87309e-06	1.72175e-05	-2.74852e-05	-8.06368e-07	1.24234e-05	-2.87447e-05	9.01421e-06	-3.01824e-06	-5.74343e-06	1.12303e-05	-2.21093e-05	1.37192e-05	1.20898e-05	-5.65771e-07	1.29036e-05	1.19281e-05	-7.85914e-07	-1.07023e-05	-2.91515e-05	7.82669e-06	1.87026e-05	-3.87508e-06	9.13922e-06	2.01638e-05	-2.90708e-05	-8.70693e-06	-9.70676e-06	-4.54326e-06	-5.464e-07	6.24213e-06	-4.36107e-06	-6.01874e-06	7.99309e-06	-9.63237e-09	-3.62967e-06	-2.01909e-05	1.18173e-05	-3.04274e-06	-2.76215e-05	-1.11983e-05	1.4092e-06	-2.14151e-05
HAUS2	2.21035e-05	1.27595e-05	-1.92204e-05	1.32452e-05	1.67732e-06	2.08272e-06	-6.89371e-06	-3.87309e-06	1.72175e-05	-2.74852e-05	-8.06368e-07	1.24234e-05	-2.87447e-05	9.01421e-06	-3.01824e-06	-5.74343e-06	1.12303e-05	-2.21093e-05	1.37192e-05	1.20898e-05	-5.65771e-07	1.29036e-05	1.19281e-05	-7.85914e-07	-1.07023e-05	-2.91515e-05	7.82669e-06	1.87026e-05	-3.87508e-06	9.13922e-06	2.01638e-05	-2.90708e-05	-8.70693e-06	-9.70676e-06	-4.54326e-06	-5.464e-07	6.24213e-06	-4.36107e-06	-6.01874e-06	7.99309e-06	-9.63237e-09	-3.62967e-06	-2.01909e-05	1.18173e-05	-3.04274e-06	-2.76215e-05	-1.11983e-05	1.4092e-06	-2.14151e-05
HSP90AA1	-0.0489635	0	-0.0834734	-0.152139	-0.152957	0	-0.167234	0	-0.0592256	0	0	-0.0595847	-0.165711	-0.0517976	0	-0.147151	-0.0851763	0	0	-0.155713	0	0	0	-0.0506154	-0.16266	0	0	-0.0802865	-0.150791	-0.141823	-0.153026	-0.0485079	-0.150477	-0.153721	-0.0435781	-0.168743	-0.161406	-0.0746112	-0.148969	-0.0500297	0	-0.0640447	0	-0.0553277	-0.0854808	0	-0.15761	0	0
MAPRE1	2.21035e-05	1.27595e-05	-1.92204e-05	1.32453e-05	1.67732e-06	2.08272e-06	-6.89371e-06	-3.87309e-06	1.72175e-05	-2.74852e-05	-8.06366e-07	1.24234e-05	-2.87447e-05	9.01421e-06	-3.01824e-06	-5.74343e-06	1.12303e-05	-2.21093e-05	1.37192e-05	1.20898e-05	-5.65768e-07	1.29036e-05	1.19281e-05	-7.8591e-07	-1.07023e-05	-2.91515e-05	7.82669e-06	1.87026e-05	-3.87508e-06	9.13922e-06	2.01638e-05	-2.90708e-05	-8.70693e-06	-9.70676e-06	-4.54326e-06	-5.46403e-07	6.24213e-06	-4.36107e-06	-6.01874e-06	7.9931e-06	-9.63348e-09	-3.62967e-06	-2.01909e-05	1.18173e-05	-3.04274e-06	-2.76215e-05	-1.11983e-05	1.4092e-06	-2.14151e-05
NDE1	2.21035e-05	1.27595e-05	-1.92204e-05	1.32452e-05	1.67732e-06	2.08272e-06	-6.89371e-06	-3.87309e-06	1.72175e-05	-2.74852e-05	-8.06368e-07	1.24234e-05	-2.87447e-05	9.01421e-06	-3.01824e-06	-5.74343e-06	1.12303e-05	-2.21093e-05	1.37192e-05	1.20898e-05	-5.65771e-07	1.29036e-05	1.19281e-05	-7.85914e-07	-1.07023e-05	-2.91515e-05	7.82669e-06	1.87026e-05	-3.87508e-06	9.13922e-06	2.01638e-05	-2.90708e-05	-8.70693e-06	-9.70676e-06	-4.54326e-06	-5.464e-07	6.24213e-06	-4.36107e-06	-6.01874e-06	7.99309e-06	-9.63237e-09	-3.62967e-06	-2.01909e-05	1.18173e-05	-3.04274e-06	-2.76215e-05	-1.11983e-05	1.4092e-06	-2.14151e-05
NEDD1	2.21035e-05	1.27595e-05	-1.92204e-05	1.32452e-05	1.67732e-06	2.08272e-06	-6.89371e-06	-3.87309e-06	1.72175e-05	-2.74852e-05	-8.06368e-07	1.24234e-05	-2.87447e-05	9.01421e-06	-3.01824e-06	-5.74343e-06	1.12303e-05	-2.21093e-05	1.37192e-05	1.20898e-05	-5.65771e-07	1.29036e-05	1.19281e-05	-7.85914e-07	-1.07023e-05	-2.91515e-05	7.82669e-06	1.87026e-05	-3.87508e-06	9.13922e-06	2.01638e-05	-2.90708e-05	-8.70693e-06	-9.70676e-06	-4.54326e-06	-5.464e-07	6.24213e-06	-4.36107e-06	-6.01874e-06	7.99309e-06	-9.63236e-09	-3.62967e-06	-2.01909e-05	1.18173e-05	-3.04274e-06	-2.76215e-05	-1.11983e-05	1.4092e-06	-2.14151e-05
NEK2	0.00356578	0.00339565	0.00353515	0.000988686	0.00340797	0.00351639	-0.00421777	0.00080027	0.00190479	-0.00437404	0.000808248	0.00340369	-0.00433239	-0.00392523	0.002956	0.000813331	-0.00382646	0.000910149	0.00346658	0.00337684	0.00310317	-0.00421354	0.00181471	0.0015724	-0.00425601	-0.00425916	-0.00426311	0.00339284	0.00193562	0.0015001	0.00142736	-0.00435527	-0.00432732	0.00090808	0.00352182	0.00337007	-0.00381682	0.0034215	-0.00427391	0.00349671	0.00339246	0.00344363	0.00198338	0.000831349	0.00342603	-0.00436373	-0.00393165	0.00148718	0.00149357
NINL	0	0	5.18984e-06	0	2.15605e-06	0	1.48022e-06	1.0153e-06	0	6.97268e-06	0	0	1.06181e-05	9.55602e-08	3.46556e-06	4.03897e-06	0	8.88903e-06	0	0	2.59696e-06	0	0	0	5.64898e-06	4.38229e-06	3.95625e-07	0	8.26546e-07	3.13114e-07	0	7.46209e-06	2.21992e-06	4.90281e-06	3.82107e-06	2.87944e-06	1.00501e-06	8.85342e-07	0	3.94818e-07	7.16617e-08	7.52391e-07	4.8165e-06	0	7.86258e-07	6.89926e-06	2.91826e-06	1.82065e-06	8.368e-06
O43303	2.21035e-05	1.27595e-05	-1.92204e-05	1.32452e-05	1.67732e-06	2.08272e-06	-6.89371e-06	-3.87309e-06	1.72175e-05	-2.74852e-05	-8.06368e-07	1.24234e-05	-2.87447e-05	9.01421e-06	-3.01824e-06	-5.74343e-06	1.12303e-05	-2.21093e-05	1.37192e-05	1.20898e-05	-5.65771e-07	1.29036e-05	1.19281e-05	-7.85914e-07	-1.07023e-05	-2.91515e-05	7.82669e-06	1.87026e-05	-3.87508e-06	9.13922e-06	2.01638e-05	-2.90708e-05	-8.70693e-06	-9.70676e-06	-4.54326e-06	-5.464e-07	6.24213e-06	-4.36107e-06	-6.01874e-06	7.99309e-06	-9.63236e-09	-3.62967e-06	-2.01909e-05	1.18173e-05	-3.04274e-06	-2.76215e-05	-1.11983e-05	1.4092e-06	-2.14151e-05
ODF2	2.26193e-05	1.28601e-05	-1.96484e-05	1.34872e-05	1.28842e-06	1.71546e-06	-6.43479e-06	-3.57163e-06	1.75732e-05	-2.78687e-05	-1.18874e-06	1.25274e-05	-2.9246e-05	9.3541e-06	-3.53868e-06	-5.51312e-06	1.15685e-05	-2.25591e-05	1.38635e-05	1.21682e-05	-1.01712e-06	1.33323e-05	1.20152e-05	-1.16519e-06	-1.04652e-05	-2.95794e-05	8.07461e-06	1.89923e-05	-4.33479e-06	9.27887e-06	2.06115e-05	-2.95206e-05	-9.11643e-06	-9.60128e-06	-4.32164e-06	-8.80926e-07	6.43249e-06	-4.19635e-06	-5.49411e-06	7.89153e-06	-4.57869e-07	-3.38639e-06	-2.05578e-05	1.20187e-05	-2.8131e-06	-2.79831e-05	-1.09729e-05	1.0853e-06	-2.18404e-05
OFD1	2.21035e-05	1.27595e-05	-1.92204e-05	1.32452e-05	1.67732e-06	2.08272e-06	-6.89371e-06	-3.87309e-06	1.72175e-05	-2.74852e-05	-8.06368e-07	1.24234e-05	-2.87447e-05	9.01421e-06	-3.01824e-06	-5.74343e-06	1.12303e-05	-2.21093e-05	1.37192e-05	1.20898e-05	-5.65771e-07	1.29036e-05	1.19281e-05	-7.85914e-07	-1.07023e-05	-2.91515e-05	7.82669e-06	1.87026e-05	-3.87508e-06	9.13922e-06	2.01638e-05	-2.90708e-05	-8.70693e-06	-9.70676e-06	-4.54326e-06	-5.464e-07	6.24213e-06	-4.36107e-06	-6.01874e-06	7.99309e-06	-9.63236e-09	-3.62967e-06	-2.01909e-05	1.18173e-05	-3.04274e-06	-2.76215e-05	-1.11983e-05	1.4092e-06	-2.14151e-05
PAFAH1B1	-0.081912	-0.0858081	-0.084578	0.103873	-0.0851768	-0.0848531	-0.0844016	-0.0860032	-0.0853807	0.103274	0.0624697	-0.0850208	0.0877304	-0.0832223	-0.0855354	0.0607582	0.0689692	0.0875199	-0.0846248	-0.0853414	0.0690671	0.0761714	-0.0834174	0.0707742	0.0877929	0.108596	-0.0859135	0.0971878	0.102535	-0.0846727	0.0877834	0.103131	-0.0847738	0.0697303	-0.0851729	-0.0859794	-0.0831495	-0.0852445	-0.0820181	0.0709759	-0.0848529	-0.0845789	0.0717528	-0.0851358	-0.0861719	0.103751	-0.0826537	-0.0822924	-0.0848701
PCM1	2.21035e-05	1.27595e-05	-1.92204e-05	1.32452e-05	1.67732e-06	2.08272e-06	-6.89371e-06	-3.87309e-06	1.72175e-05	-2.74852e-05	-8.06368e-07	1.24234e-05	-2.87447e-05	9.01421e-06	-3.01824e-06	-5.74343e-06	1.12303e-05	-2.21093e-05	1.37192e-05	1.20898e-05	-5.65771e-07	1.29036e-05	1.19281e-05	-7.85914e-07	-1.07023e-05	-2.91515e-05	7.82669e-06	1.87026e-05	-3.87508e-06	9.13922e-06	2.01638e-05	-2.90708e-05	-8.70693e-06	-9.70676e-06	-4.54326e-06	-5.464e-07	6.24213e-06	-4.36107e-06	-6.01874e-06	7.99309e-06	-9.63236e-09	-3.62967e-06	-2.01909e-05	1.18173e-05	-3.04274e-06	-2.76215e-05	-1.11983e-05	1.4092e-06	-2.14151e-05
PCNT	2.21035e-05	1.27595e-05	-1.92204e-05	1.32452e-05	1.67732e-06	2.08272e-06	-6.89371e-06	-3.87309e-06	1.72175e-05	-2.74852e-05	-8.06368e-07	1.24234e-05	-2.87447e-05	9.01421e-06	-3.01824e-06	-5.74343e-06	1.12303e-05	-2.21093e-05	1.37192e-05	1.20898e-05	-5.65771e-07	1.29036e-05	1.19281e-05	-7.85914e-07	-1.07023e-05	-2.91515e-05	7.82669e-06	1.87026e-05	-3.87508e-06	9.13922e-06	2.01638e-05	-2.90708e-05	-8.70693e-06	-9.70676e-06	-4.54326e-06	-5.464e-07	6.24213e-06	-4.36107e-06	-6.01874e-06	7.99309e-06	-9.63236e-09	-3.62967e-06	-2.01909e-05	1.18173e-05	-3.04274e-06	-2.76215e-05	-1.11983e-05	1.4092e-06	-2.14151e-05
PLK1	0.00422716	0.00267961	-0.00351655	0.00261871	0.000877931	0.00094109	0	0	0.00335101	-0.00503737	0.000349025	0.00260467	-0.00526958	0	-0.000550357	0	0.00207913	-0.00404755	0.00284815	0.00256648	0.000465092	0	0.00252024	0.000324555	-0.00195461	-0.00534463	0.00143939	0.00375392	-0.000706721	0.00183333	0.0038669	-0.00532973	-0.00158953	-0.00177243	0	0.000304097	0.00116846	0	0	0.00193666	0.000581218	0	-0.00369487	0.00235244	0	-0.00506249	-0.00204542	0.000754551	-0.00391989
PLK4	2.21035e-05	1.27595e-05	-1.92204e-05	1.32452e-05	1.67732e-06	2.08272e-06	-6.89371e-06	-3.87309e-06	1.72175e-05	-2.74852e-05	-8.06368e-07	1.24234e-05	-2.87447e-05	9.01421e-06	-3.01824e-06	-5.74343e-06	1.12303e-05	-2.21093e-05	1.37192e-05	1.20898e-05	-5.65771e-07	1.29036e-05	1.19281e-05	-7.85914e-07	-1.07023e-05	-2.91515e-05	7.82669e-06	1.87026e-05	-3.87508e-06	9.13922e-06	2.01638e-05	-2.90708e-05	-8.70693e-06	-9.70676e-06	-4.54326e-06	-5.464e-07	6.24213e-06	-4.36107e-06	-6.01874e-06	7.99309e-06	-9.63256e-09	-3.62967e-06	-2.01909e-05	1.18173e-05	-3.04274e-06	-2.76215e-05	-1.11983e-05	1.4092e-06	-2.14151e-05
PPP2R1A	0.000404568	0.00667109	0.00240321	-0.00105764	-0.00418211	-0.00243445	-0.00531393	0.00602996	-0.000700105	-0.00360637	0.00658669	0.0099836	-0.00514787	-0.000589589	-0.00196925	-0.0015503	-0.00247114	-0.00504412	-0.0011794	0.00237616	-0.00224575	0.00391223	-0.000743216	0.00988915	-0.00511409	-0.00511743	0.00360803	0.00239565	-0.000706118	0.00220511	0.0103183	-0.0034573	-0.00403409	-0.00205263	-0.000509174	-1.06511e-05	0.00446208	0.00979888	-0.000296219	0.00245217	-0.00059326	0.00239235	0.00338722	0.000160704	-0.000824359	0.0101316	-0.00172171	-0.00195002	-0.00408477
PRKACA	0.033313	0.0371385	0.014706	0.0143633	-0.0300614	0	0.0141062	-0.0152845	-0.0151304	-0.0169243	0.0340419	-0.0135436	-0.0176072	0.0382396	0.0406464	-0.0143511	-0.0174058	-0.0165564	0.00234617	-0.000538727	-0.0295179	0.0371449	-0.0124984	-0.00252228	0.0141178	-0.000360687	0.00318334	-0.000560247	-0.0186979	0.0149088	-0.00133194	-0.0179777	0.0362223	-0.0311174	0.0147252	-0.0175058	-0.0160528	-0.00297509	-0.0314669	-0.0171587	0.0172702	-0.0297846	-0.00155382	0.0019779	-0.016563	-0.0166665	-0.0171169	-0.028169	0.0170334
PRKAR2B	2.21035e-05	1.27595e-05	-1.92204e-05	1.32452e-05	1.67732e-06	2.08272e-06	-6.89371e-06	-3.87309e-06	1.72175e-05	-2.74852e-05	-8.06368e-07	1.24234e-05	-2.87447e-05	9.01421e-06	-3.01824e-06	-5.74343e-06	1.12303e-05	-2.21093e-05	1.37192e-05	1.20898e-05	-5.65771e-07	1.29036e-05	1.19281e-05	-7.85914e-07	-1.07023e-05	-2.91515e-05	7.82669e-06	1.87026e-05	-3.87508e-06	9.13922e-06	2.01638e-05	-2.90708e-05	-8.70693e-06	-9.70676e-06	-4.54326e-06	-5.464e-07	6.24213e-06	-4.36107e-06	-6.01874e-06	7.99309e-06	-9.63256e-09	-3.62967e-06	-2.01909e-05	1.18173e-05	-3.04274e-06	-2.76215e-05	-1.11983e-05	1.4092e-06	-2.14151e-05
SDCCAG8	2.21035e-05	1.27595e-05	-1.92204e-05	1.32452e-05	1.67732e-06	2.08272e-06	-6.89371e-06	-3.87309e-06	1.72175e-05	-2.74852e-05	-8.06368e-07	1.24234e-05	-2.87447e-05	9.01421e-06	-3.01824e-06	-5.74343e-06	1.12303e-05	-2.21093e-05	1.37192e-05	1.20898e-05	-5.65771e-07	1.29036e-05	1.19281e-05	-7.85914e-07	-1.07023e-05	-2.91515e-05	7.82669e-06	1.87026e-05	-3.87508e-06	9.13922e-06	2.01638e-05	-2.90708e-05	-8.70693e-06	-9.70676e-06	-4.54326e-06	-5.464e-07	6.24213e-06	-4.36107e-06	-6.01874e-06	7.99309e-06	-9.63256e-09	-3.62967e-06	-2.01909e-05	1.18173e-05	-3.04274e-06	-2.76215e-05	-1.11983e-05	1.4092e-06	-2.14151e-05
SFI1	2.21035e-05	1.27595e-05	-1.92204e-05	1.32452e-05	1.67732e-06	2.08272e-06	-6.89371e-06	-3.87309e-06	1.72175e-05	-2.74852e-05	-8.06368e-07	1.24234e-05	-2.87447e-05	9.01421e-06	-3.01824e-06	-5.74343e-06	1.12303e-05	-2.21093e-05	1.37192e-05	1.20898e-05	-5.65771e-07	1.29036e-05	1.19281e-05	-7.85914e-07	-1.07023e-05	-2.91515e-05	7.82669e-06	1.87026e-05	-3.87508e-06	9.13922e-06	2.01638e-05	-2.90708e-05	-8.70693e-06	-9.70676e-06	-4.54326e-06	-5.464e-07	6.24213e-06	-4.36107e-06	-6.01874e-06	7.99309e-06	-9.63256e-09	-3.62967e-06	-2.01909e-05	1.18173e-05	-3.04274e-06	-2.76215e-05	-1.11983e-05	1.4092e-06	-2.14151e-05
SSNA1	2.21035e-05	1.27595e-05	-1.92204e-05	1.32452e-05	1.67732e-06	2.08272e-06	-6.89371e-06	-3.87309e-06	1.72175e-05	-2.74852e-05	-8.06368e-07	1.24234e-05	-2.87447e-05	9.01421e-06	-3.01824e-06	-5.74343e-06	1.12303e-05	-2.21093e-05	1.37192e-05	1.20898e-05	-5.65771e-07	1.29036e-05	1.19281e-05	-7.85914e-07	-1.07023e-05	-2.91515e-05	7.82669e-06	1.87026e-05	-3.87508e-06	9.13922e-06	2.01638e-05	-2.90708e-05	-8.70693e-06	-9.70676e-06	-4.54326e-06	-5.464e-07	6.24213e-06	-4.36107e-06	-6.01874e-06	7.99309e-06	-9.63256e-09	-3.62967e-06	-2.01909e-05	1.18173e-05	-3.04274e-06	-2.76215e-05	-1.11983e-05	1.4092e-06	-2.14151e-05
TSGA14	2.21035e-05	1.27595e-05	-1.92204e-05	1.32452e-05	1.67732e-06	2.08272e-06	-6.89371e-06	-3.87309e-06	1.72175e-05	-2.74852e-05	-8.06368e-07	1.24234e-05	-2.87447e-05	9.01421e-06	-3.01824e-06	-5.74343e-06	1.12303e-05	-2.21093e-05	1.37192e-05	1.20898e-05	-5.65771e-07	1.29036e-05	1.19281e-05	-7.85914e-07	-1.07023e-05	-2.91515e-05	7.82669e-06	1.87026e-05	-3.87508e-06	9.13922e-06	2.01638e-05	-2.90708e-05	-8.70693e-06	-9.70676e-06	-4.54326e-06	-5.464e-07	6.24213e-06	-4.36107e-06	-6.01874e-06	7.99309e-06	-9.63256e-09	-3.62967e-06	-2.01909e-05	1.18173e-05	-3.04274e-06	-2.76215e-05	-1.11983e-05	1.4092e-06	-2.14151e-05
TUBA1A	0.0413505	-0.0158328	-0.0159518	0.005859	-0.0156085	-0.0149951	0.047906	-0.0160689	0.0105024	-0.0113852	0.0174997	-0.00787616	-0.0148944	0.031526	-0.0152546	-0.000265919	0.00551323	-0.00622742	0.0076601	-0.0115391	-0.018712	0.0585187	-0.0162439	-0.00864118	-0.0033839	0.0254031	-0.00442346	-0.00711452	-0.0081473	0.00740778	-0.0131427	0.00211114	-0.0147459	-0.00373069	-0.0123385	0.00875167	0.0242458	-0.0147062	0.00018222	0.0547906	-0.00347173	-0.0157949	0.00748696	-0.0029747	-0.0076679	-0.00976686	-0.0121734	0.00683591	-0.0105142
TUBA4A	2.21035e-05	1.27595e-05	-1.92204e-05	1.32452e-05	1.67732e-06	2.08272e-06	-6.89371e-06	-3.87309e-06	1.72175e-05	-2.74852e-05	-8.06368e-07	1.24234e-05	-2.87447e-05	9.01421e-06	-3.01824e-06	-5.74343e-06	1.12303e-05	-2.21093e-05	1.37192e-05	1.20898e-05	-5.65771e-07	1.29036e-05	1.19281e-05	-7.85914e-07	-1.07023e-05	-2.91515e-05	7.82669e-06	1.87026e-05	-3.87508e-06	9.13922e-06	2.01638e-05	-2.90708e-05	-8.70693e-06	-9.70676e-06	-4.54326e-06	-5.464e-07	6.24213e-06	-4.36107e-06	-6.01874e-06	7.99309e-06	-9.63256e-09	-3.62967e-06	-2.01909e-05	1.18173e-05	-3.04274e-06	-2.76215e-05	-1.11983e-05	1.4092e-06	-2.14151e-05
TUBB	2.21035e-05	1.27595e-05	-1.92204e-05	1.32452e-05	1.67732e-06	2.08272e-06	-6.89371e-06	-3.87309e-06	1.72175e-05	-2.74852e-05	-8.06368e-07	1.24234e-05	-2.87447e-05	9.01421e-06	-3.01824e-06	-5.74343e-06	1.12303e-05	-2.21093e-05	1.37192e-05	1.20898e-05	-5.65771e-07	1.29036e-05	1.19281e-05	-7.85914e-07	-1.07023e-05	-2.91515e-05	7.82669e-06	1.87026e-05	-3.87508e-06	9.13922e-06	2.01638e-05	-2.90708e-05	-8.70693e-06	-9.70676e-06	-4.54326e-06	-5.464e-07	6.24213e-06	-4.36107e-06	-6.01874e-06	7.99309e-06	-9.63256e-09	-3.62967e-06	-2.01909e-05	1.18173e-05	-3.04274e-06	-2.76215e-05	-1.11983e-05	1.4092e-06	-2.14151e-05
TUBB2C	2.21035e-05	1.27595e-05	-1.92204e-05	1.32452e-05	1.67732e-06	2.08272e-06	-6.89371e-06	-3.87309e-06	1.72175e-05	-2.74852e-05	-8.06368e-07	1.24234e-05	-2.87447e-05	9.01421e-06	-3.01824e-06	-5.74343e-06	1.12303e-05	-2.21093e-05	1.37192e-05	1.20898e-05	-5.65771e-07	1.29036e-05	1.19281e-05	-7.85914e-07	-1.07023e-05	-2.91515e-05	7.82669e-06	1.87026e-05	-3.87508e-06	9.13922e-06	2.01638e-05	-2.90708e-05	-8.70693e-06	-9.70676e-06	-4.54326e-06	-5.464e-07	6.24213e-06	-4.36107e-06	-6.01874e-06	7.99309e-06	-9.63256e-09	-3.62967e-06	-2.01909e-05	1.18173e-05	-3.04274e-06	-2.76215e-05	-1.11983e-05	1.4092e-06	-2.14151e-05
TUBB4	2.21035e-05	1.27595e-05	-1.92204e-05	1.32452e-05	1.67732e-06	2.08272e-06	-6.89371e-06	-3.87309e-06	1.72175e-05	-2.74852e-05	-8.06368e-07	1.24234e-05	-2.87447e-05	9.01421e-06	-3.01824e-06	-5.74343e-06	1.12303e-05	-2.21093e-05	1.37192e-05	1.20898e-05	-5.65771e-07	1.29036e-05	1.19281e-05	-7.85914e-07	-1.07023e-05	-2.91515e-05	7.82669e-06	1.87026e-05	-3.87508e-06	9.13922e-06	2.01638e-05	-2.90708e-05	-8.70693e-06	-9.70676e-06	-4.54326e-06	-5.464e-07	6.24213e-06	-4.36107e-06	-6.01874e-06	7.99309e-06	-9.63256e-09	-3.62967e-06	-2.01909e-05	1.18173e-05	-3.04274e-06	-2.76215e-05	-1.11983e-05	1.4092e-06	-2.14151e-05
TUBG1	0	0	5.18984e-06	0	2.15605e-06	0	1.48022e-06	1.0153e-06	0	6.97268e-06	0	0	1.06181e-05	9.55602e-08	3.46556e-06	4.03897e-06	0	8.88903e-06	0	0	2.59696e-06	0	0	0	5.64898e-06	4.38229e-06	3.95625e-07	0	8.26546e-07	3.13114e-07	0	7.46209e-06	2.21992e-06	4.90281e-06	3.82107e-06	2.87944e-06	1.00501e-06	8.85342e-07	0	3.94818e-07	7.16617e-08	7.52391e-07	4.8165e-06	0	7.86258e-07	6.89926e-06	2.91826e-06	1.82065e-06	8.368e-06
TUBG2	0	0	0	0	0	0	0	0	0	0	0	0	0	0	0	0	0	0	0	0	0	0	0	0	0	0	0	0	0	0	0	0	0	0	0	0	0	0	0	0	0	0	0	0	0	0	0	0	0
TUBGCP2	0	6.07526e-15	0	0	0	0	0	0	0	0	0	0	0	0	0	0	0	0	0	0	0	0	0	0	0	0	0	0	0	0	0	0	0	0	0	0	0	0	0	0	0	0	0	0	0	0	0	0	0
TUBGCP3	0	0	0	0	0	0	0	0	0	0	0	0	0	0	0	0	0	0	0	0	0	0	0	0	0	0	0	0	0	0	0	0	0	0	0	0	0	0	0	0	0	0	0	0	0	0	0	0	0
TUBGCP4	0	0	-5.8824e-15	0	0	0	0	0	0	0	0	0	0	0	0	0	0	0	0	0	0	0	0	0	0	0	0	0	0	0	0	0	0	0	0	0	0	0	0	0	0	0	0	0	0	0	0	0	0
TUBGCP5	0	0	0	0	0	0	-5.8824e-15	0	0	0	0	0	0	0	0	0	0	0	0	0	-4.82164e-16	0	0	0	0	0	0	0	0	0	0	0	0	0	0	0	0	0	0	0	0	0	0	0	0	0	0	0	0
TUBGCP6	0	0	0	0	0	0	0	0	0	0	0	0	0	0	0	0	0	0	0	0	0	0	0	0	0	0	0	0	0	0	0	0	0	0	0	0	0	0	0	0	0	0	0	0	0	0	0	0	0
YWHAE	0.00378634	-0.00021393	-0.00392062	0.0026473	-0.00114126	0.00326125	-0.00132436	-0.000340864	-0.00352458	-0.00193976	0.00481561	0.000393545	-0.00492268	0.00167431	-0.00154459	-0.00152556	-0.00236953	-0.00154609	0.00224613	0.000917827	0.00372147	0.00199244	-0.000947197	0.00466146	-0.00198968	1.17434e-05	-0.00242345	-0.00134629	-0.00147743	-0.00260534	0.00241328	1.9522e-05	0.000530126	0.00382338	-0.00155055	-0.0022985	0.00245794	0.00160058	-0.000549607	-0.000524282	0.00234622	-0.00189787	-0.000694645	0.00282406	-0.00196661	-0.00170405	0.00419155	0.00304863	0.000378397
YWHAG	2.21035e-05	1.27595e-05	-1.92204e-05	1.32452e-05	1.67732e-06	2.08272e-06	-6.89371e-06	-3.87309e-06	1.72175e-05	-2.74852e-05	-8.06368e-07	1.24234e-05	-2.87447e-05	9.01421e-06	-3.01824e-06	-5.74343e-06	1.12303e-05	-2.21093e-05	1.37192e-05	1.20898e-05	-5.65771e-07	1.29036e-05	1.19281e-05	-7.85914e-07	-1.07023e-05	-2.91515e-05	7.82669e-06	1.87026e-05	-3.87508e-06	9.13922e-06	2.01638e-05	-2.90708e-05	-8.70693e-06	-9.70676e-06	-4.54326e-06	-5.464e-07	6.24213e-06	-4.36107e-06	-6.01874e-06	7.99309e-06	-9.63256e-09	-3.62967e-06	-2.01909e-05	1.18173e-05	-3.04274e-06	-2.76215e-05	-1.11983e-05	1.4092e-06	-2.14151e-05
ACVR1	3.42433e-13	-2.05276e-12	-2.60523e-12	2.00194e-13	-8.54008e-13	-1.45276e-12	-1.4301e-12	-5.27294e-13	-1.69673e-12	0	0	-1.77378e-12	-1.68343e-12	-2.75894e-13	-2.21506e-12	-1.19017e-12	-1.81834e-12	-1.12537e-12	-2.62104e-13	-2.79346e-12	3.81584e-13	0	-1.2542e-12	0	-1.6356e-12	0	-2.10329e-12	-1.40908e-12	-4.31537e-13	-1.72181e-12	-1.24418e-12	0	-1.81409e-12	-1.02412e-12	-1.41679e-12	-2.15797e-12	0	-8.72138e-13	3.89299e-13	0	-1.37282e-12	-1.45565e-12	0	-1.73174e-12	-2.98373e-12	0	-9.82746e-13	3.15335e-13	5.74739e-14
ACVR2A	0	0.174521	-0.364502	0.174521	-0.364502	0.174521	-0.364502	-0.364502	0.174521	0.174521	0	-0.364502	-0.364502	0.174521	-0.364502	0.174521	0.174521	-0.364502	0.174521	0	0.174521	0.174521	0.174521	0.174521	0	0.174521	0	0.174521	-0.364502	-0.364502	0.174521	0	0.174521	0	-0.364502	-0.364502	0.174521	-0.364502	-0.364502	0.174521	-0.364502	-0.364502	0.174521	0.174521	-0.364502	0.174521	0	0.174521	0
AMH	0	-4.98181e-12	-4.99724e-12	-4.79647e-12	0	0	-4.36522e-12	3.14081e-13	-5.00785e-12	0	0	2.12731e-13	-4.44478e-12	-4.97776e-12	-5.06233e-12	0	3.52269e-13	0	0	-5.1147e-12	-4.94266e-12	0	0	3.6953e-13	-4.43861e-12	0	0	-4.91817e-12	-4.95153e-12	4.07911e-13	0	0	-4.91576e-12	-4.91807e-12	-5.02299e-12	-5.0307e-12	0	0	-4.86349e-12	0	0	-4.95491e-12	4.04053e-13	-5.06465e-12	0	0	-4.99174e-12	-4.85577e-12	0
AMHR2	-9.95861e-13	-1.43974e-13	-1.83029e-13	0	-1.10039e-12	-1.14379e-12	-1.41496e-12	0	-1.82682e-12	0	0	-1.47378e-12	-1.46983e-12	-1.74514e-12	-1.88632e-12	0	0	-1.04948e-12	0	-1.94052e-12	1.39827e-14	-3.4224e-13	-1.15893e-12	0	-1.46163e-12	0	0	-6.71172e-14	0	0	-1.10387e-12	0	0	0	-1.82538e-12	-1.86144e-12	-8.17268e-13	0	0	-9.7831e-13	0	0	0	-1.85363e-12	-1.26105e-12	0	-1.78863e-12	0	-1.04967e-12
BMP7	3.3925e-13	-2.05373e-12	-2.6059e-12	2.0328e-13	-8.56323e-13	-1.45266e-12	-1.43444e-12	-5.33659e-13	-1.70561e-12	0	0	-1.76973e-12	-1.68401e-12	-2.80041e-13	-2.21901e-12	-1.1895e-12	-1.82412e-12	-1.13029e-12	-2.66444e-13	-2.79559e-12	3.79945e-13	0	-1.25536e-12	0	-1.63357e-12	0	-2.10744e-12	-1.4029e-12	-4.32115e-13	-1.72142e-12	-1.24263e-12	0	-1.81178e-12	-1.01804e-12	-1.42393e-12	-2.16299e-12	0	-8.65966e-13	3.90842e-13	0	-1.37291e-12	-1.44813e-12	0	-1.72672e-12	-2.97678e-12	0	-9.87086e-13	3.19096e-13	5.96919e-14
BMPR2	0	0	-2.06054e-08	0	0	0	0	-3.96147e-09	0	-4.40206e-08	-6.74757e-10	-7.55458e-09	0	-1.37204e-08	-1.17724e-08	0	0	0	0	-1.20029e-08	-7.10579e-09	-5.41738e-08	0	9.12022e-10	0	0	0	-7.97483e-09	0	-5.14988e-09	-2.42928e-09	-6.19916e-08	0	0	-1.38406e-08	-2.06229e-08	0	0	0	0	-4.05704e-09	-2.59087e-09	-3.04019e-09	0	-8.888e-09	0	-2.16099e-08	0	-1.34117e-08
FKBP1A	0	-0.000339481	-0.000340806	0	0	0	-0.000374818	0	-0.000241368	0	0	0	-0.000362795	-0.000298905	-0.000261959	0	1.44214e-05	1.39004e-05	0	-0.000331682	-0.000343602	0	0	0	-0.000359255	0	0	-0.000327332	-0.000368573	0	0	0	-0.000307756	-0.000328447	-0.000243053	-0.000265905	2.26834e-05	0	-0.00029843	0	0	-0.000335154	4.16366e-05	-0.000313882	0	7.96075e-06	0	-0.000318129	0
INHBA	-1.06076e-15	-2.89298e-16	-2.89298e-16	0	-2.89298e-16	-2.89298e-16	-2.89298e-16	-2.89298e-16	0	3.85731e-16	0	-6.75029e-16	-2.89298e-16	-2.89298e-16	-2.89298e-16	-2.89298e-16	0	-2.89298e-16	0	-2.89298e-16	-2.89298e-16	-2.89298e-16	-2.89298e-16	-2.89298e-16	-1.06076e-15	0	-1.06076e-15	-2.89298e-16	-2.89298e-16	-2.89298e-16	-2.89298e-16	3.85731e-16	-2.89298e-16	-2.89298e-16	-2.89298e-16	-1.06076e-15	0	-2.89298e-16	-2.89298e-16	3.85731e-16	-2.89298e-16	-2.89298e-16	3.85731e-16	3.85731e-16	-2.89298e-16	3.85731e-16	-2.89298e-16	-2.89298e-16	-6.75029e-16
SMAD1-5-8-active	0.00175359	-0.00145855	-0.00161384	-0.000936249	0.00128208	0.00109593	-0.00195505	0.000459429	-0.00182494	0.00247819	0.00282764	-0.000462282	-0.00203996	-0.00147772	-0.00195492	0.00184821	3.34535e-05	-0.000531993	0.00212997	-0.00209929	-0.000925576	0.00241179	0.00114177	0.00103925	-0.00201919	0.0028986	0.00151484	-0.00132455	-0.00105031	0.000139178	0.00117414	0.00133844	-0.00136974	-0.00116469	-0.00175627	-0.00192379	0.000267377	0.00190574	-0.000853994	0.0018326	0.00182899	-0.0012751	0.00100488	-0.00181785	0.000614819	0.000786885	-0.00165589	-0.000871803	0.00158962
ACVRL1	1.89188e-06	-1.19241e-06	-1.03444e-06	3.05255e-06	5.35808e-07	1.07289e-06	-5.31202e-07	2.02317e-09	-8.13391e-07	-2.30344e-07	1.4738e-06	3.38766e-07	-2.75314e-06	6.7842e-07	-2.47899e-06	1.20919e-06	-2.44175e-07	-2.08015e-06	2.13192e-06	-2.78983e-06	3.32297e-07	3.49027e-06	-6.72976e-07	2.30097e-06	-2.73613e-06	3.37477e-06	-2.6694e-06	-6.17316e-07	-2.31357e-06	8.94047e-07	4.00288e-07	3.56995e-06	2.37916e-07	1.81353e-06	-8.08766e-07	-6.41903e-07	2.12719e-06	4.28977e-07	1.4082e-06	1.77532e-06	7.00597e-08	-1.44198e-07	1.56e-06	-7.58841e-07	-2.36354e-06	-9.34941e-07	-1.53581e-07	-1.22337e-06	9.15358e-07
CSNK2B	0	-1.07841e-11	0	-1.29394e-11	0	-2.0928e-11	0	-1.4695e-11	0	-3.83937e-12	0	0	-2.01684e-11	0	-1.79277e-11	-1.14916e-11	-1.1753e-11	-1.97563e-11	0	-1.48684e-11	-1.68889e-11	-9.68966e-12	-1.41857e-11	0	-2.00215e-11	0	0	0	-5.24777e-12	-1.26113e-11	0	0	-1.41082e-11	-1.64129e-11	0	-1.79305e-11	-1.37493e-11	0	-1.62876e-11	-3.7225e-12	0	-1.03394e-11	0	7.67701e-13	0	0	-1.5856e-11	-1.14818e-11	-1.35199e-11
ENG	0.00765854	-0.0155672	-0.0182283	0.00380821	-0.00530535	-0.00966499	-0.0132325	-0.00312007	-0.00827211	0.0114846	0.0154996	-0.0140862	-0.015617	0.0045374	-0.0129088	-0.00975868	-0.0156531	-0.0124732	0.000416244	-0.0184264	0.00888113	0.0243665	-0.00742902	0.0163221	-0.015264	0.0210856	-0.017195	-0.00826263	0.00301446	-0.014964	-0.00927329	0.0234859	-0.0121106	-0.00440652	-0.00654096	-0.0139077	0.0145434	-0.0065711	0.00847978	0.00996305	-0.0112198	-0.00835319	0.0126714	-0.0111002	-0.0241409	0.0133221	-0.00140192	0.00579364	0.00287448
GDF2	0	-4.982e-12	-4.99637e-12	-4.79589e-12	0	0	-4.36435e-12	3.08681e-13	-5.00187e-12	0	0	2.12924e-13	-4.45085e-12	-4.97757e-12	-5.06262e-12	0	3.48219e-13	0	0	-5.11412e-12	-4.94825e-12	0	0	3.64034e-13	-4.43803e-12	0	0	-4.91797e-12	-4.95134e-12	4.09453e-13	0	0	-4.91518e-12	-4.91788e-12	-5.02424e-12	-5.02984e-12	0	0	-4.86937e-12	0	0	-4.95443e-12	4.0415e-13	-5.07063e-12	0	0	-4.99146e-12	-4.8498e-12	0
PPP1CA	0	1.01482e-06	1.2388e-06	0	-2.67828e-06	0	1.1912e-06	0	2.57922e-06	-2.44727e-06	0	0	-2.86393e-06	4.73445e-06	-8.67434e-07	0	-1.02922e-06	-4.81361e-06	0	-2.6087e-06	3.85078e-06	0	-4.29056e-06	0	-2.84475e-06	0	-8.94124e-06	1.23749e-06	-2.27074e-06	0	-2.12931e-06	0	4.04654e-06	0	2.70757e-06	2.21409e-06	0	-2.59146e-06	5.98601e-06	0	-3.85139e-06	1.92282e-06	0	1.99684e-06	-7.25841e-06	-3.02481e-06	4.09253e-06	1.51512e-06	0
TGFB1	-0.00518727	0.0140263	-0.00553029	0.0176503	0.00554306	-0.00526221	-0.00672524	0.0137917	-0.00569652	-0.00520134	0.0161723	0.0152573	-0.00682108	0.00441678	-0.00670948	0.00576931	0.016371	-0.00680193	-0.00512007	-0.00672623	0.00531586	0.0060457	-0.00538235	0.0172818	-0.00567455	0.0065066	-0.00541549	0.00475929	-0.00565324	0.0145835	0.00475655	0.0174633	0.00368046	0.00679531	0.00349283	0.00444102	0.00465051	0.00579972	0.00676506	-0.00553993	0.00376668	0.00528105	0.0161264	0.0146036	-0.00670684	-0.00533211	-0.00547292	0.0148807	0.00545578
TGFB3	0	-1.36636e-12	-1.44813e-12	-9.57481e-13	-1.66829e-13	-2.68276e-13	-7.75319e-13	-3.12924e-13	-1.69992e-12	0	0	-9.32505e-13	-8.24307e-13	-1.52393e-12	-1.80262e-12	0	-5.44363e-13	0	0	-1.90474e-12	-1.06741e-12	0	-2.79655e-13	-3.84767e-14	-8.23632e-13	0	0	-1.22267e-12	-1.13376e-12	-4.43205e-13	-1.82933e-13	0	-1.22614e-12	-1.1733e-12	-1.67369e-12	-1.7761e-12	0	0	-9.64231e-13	0	0	-1.2488e-12	-6.08491e-14	-1.74186e-12	-5.09936e-13	0	-1.60821e-12	-9.57191e-13	-6.9528e-14
TGFBR1	0	-0.161146	-0.16118	-0.158097	0	0	-0.158839	0.0564196	-0.159164	0	0	0.0542475	-0.161916	-0.158953	-0.160418	0	0.0598855	0.0543164	0	-0.161434	-0.161189	0	0	0.057548	-0.161284	0	0	-0.160527	-0.16084	0.0615091	0	0.0615947	-0.1604	-0.159849	-0.160181	-0.159572	0.0598693	0	-0.159478	0	0	-0.160544	0.0594993	-0.160916	0	0.0567485	-0.159249	-0.159565	0
TGFBR2	-0.134107	0.0842036	0.0841256	0.0905286	-0.137673	-0.137307	-0.135443	0	-0.136497	0.0916929	0	-0.137826	-0.139587	-0.13586	-0.138118	0.0922093	0.0918827	-0.138047	0.09278	-0.139085	0.08431	-0.131796	-0.138123	0.0893042	-0.138755	0.0969469	0.0897685	0.0859477	0	0	-0.13689	0.0935464	0	0	-0.137825	-0.13689	-0.136015	0.0888529	0	-0.133782	0	0	0	-0.138419	-0.137681	0.0884719	-0.136714	0	-0.136035
ADAM10	0	0	0	0	-1.05287e-06	-2.21872e-06	-2.84398e-06	-1.55419e-06	0	-2.65569e-06	0	0	-2.68695e-06	0	0	0	0	-1.94949e-06	-2.87321e-06	-1.42747e-06	0	0	0	0	-2.98252e-06	0	-3.28532e-06	-1.97616e-06	-1.96171e-06	0	0	0	0	0	0	-2.25607e-06	0	0	-2.30254e-06	0	-1.20589e-06	-1.5928e-06	-1.01306e-06	0	-2.01505e-06	0	-2.15448e-06	0	-1.52136e-06
CDH1	0.0665458	-0.0320623	0.0789798	0.0773099	-0.0859808	-0.0221683	-0.00701008	-0.0237443	0	-0.0922082	0.0669849	0.0796603	-0.0937798	0.0572304	0	0.0625666	0.0621158	-0.0936908	0.0077716	-0.0236109	-0.0241678	-0.0352125	0	0.0627813	-0.0990427	0	-0.010458	-0.0300834	-0.0927239	0.0661936	0	0	-0.0405016	-0.0420359	0.0667293	0.00669165	0.0581779	0.0662874	-0.0987117	-0.0227917	-0.0228082	0.0161938	-0.0846756	0.0795847	0.0136594	0	-0.0242866	-0.0327788	-0.0219268
DLL1	-1.78483e-06	1.09596e-05	5.85136e-06	1.56067e-05	-2.91353e-07	-1.4706e-06	1.58758e-06	6.54354e-06	-2.15625e-06	9.91628e-06	7.41635e-06	1.05827e-05	-1.01371e-05	1.25054e-05	1.1501e-05	1.66487e-05	-8.62762e-07	-8.85646e-06	1.14892e-05	-5.19231e-06	-6.64657e-06	2.90773e-06	9.083e-07	1.01333e-05	-5.73198e-09	2.16277e-05	1.15325e-06	-1.47302e-06	6.24491e-06	6.48674e-06	1.77687e-05	1.53027e-05	9.30201e-06	1.02907e-05	8.55228e-06	-1.74678e-06	2.51352e-06	5.12376e-06	-9.83409e-06	6.06632e-06	6.45577e-06	1.10709e-06	1.59701e-05	9.36308e-06	-3.47331e-06	1.26045e-05	-3.28067e-06	2.54244e-06	8.66436e-06
DTX1	3.58691e-07	4.2723e-07	6.95323e-07	7.13363e-07	-1.97749e-07	-4.19088e-07	-5.37047e-07	-2.93082e-07	4.75464e-07	-5.01819e-07	3.58917e-07	7.04567e-07	-5.07917e-07	3.46936e-07	3.40109e-07	3.43065e-07	4.12137e-07	-3.6772e-07	-5.42565e-07	-2.69074e-07	4.27434e-07	2.59842e-07	4.57526e-07	4.38253e-07	-5.63491e-07	6.19316e-07	-6.20363e-07	-3.72415e-07	-3.70145e-07	3.6451e-07	5.53554e-07	4.26234e-07	3.41926e-07	2.85328e-07	4.85685e-07	-4.25506e-07	3.45329e-07	4.75712e-07	-4.34393e-07	4.47122e-07	-2.26541e-07	-3.00115e-07	-1.90114e-07	6.98298e-07	-3.79912e-07	2.32504e-07	-4.068e-07	3.12173e-07	-2.86833e-07
NOTCH1	0	-0.000103951	0.000119751	0	0	-6.75549e-05	0.000190761	-0.00010023	0	-0.000148799	0	0	0.000266025	0	0	0	0.000202526	-6.9961e-05	7.53175e-06	0	-0.000176793	6.75361e-05	-0.00024348	0	5.45504e-05	-0.000104446	-0.000107405	0	-0.000154287	0	0	0	0	0	0	-0.000261634	9.9262e-05	-0.000254513	0	0	-8.18265e-05	0	0	0	-3.26444e-05	0	0	0	-5.13727e-05
NOTCH2	0	-6.08646e-05	-7.79701e-05	0	-2.55396e-05	-3.29369e-05	-7.91791e-05	-1.77322e-05	-2.4231e-05	0	0	-5.7981e-05	-9.32929e-05	0	-5.16289e-05	-3.06689e-05	-3.83826e-05	-7.85263e-05	0	-6.03927e-05	0	0	-3.64828e-05	0	-8.68182e-05	0	-4.36881e-05	-3.96484e-05	0	-6.38204e-05	-2.87947e-05	0	-4.76094e-05	0	-3.49445e-05	-5.76267e-05	0	-2.05081e-06	0	0	-3.80742e-05	-3.9356e-05	0	-3.6597e-05	-9.48748e-05	0	0	0	0
NOTCH3	0.000570793	-0.000616643	-0.000789663	0.000277615	-0.000258006	-0.000333047	-0.000799938	-0.000178509	-0.000248151	0.000463534	0.00109474	-0.000587944	-0.00094336	0.000391438	-0.00052312	-0.00031411	-0.000389421	-0.000793985	0.000108581	-0.000610513	0.000624882	0.00108463	-0.000370033	0.00112975	-0.000877615	0.000945992	-0.000440934	-0.000400235	0.00060784	-0.000646253	-0.000292577	0.000963785	-0.000482565	0.00011348	-0.000354429	-0.000582194	0.000415089	-2.15582e-05	0.000670425	0.000736608	-0.000384605	-0.000397362	0.000854022	-0.0003717	-0.0009593	0.000712461	0.000269584	0.000761483	0.000187945
NOTCH4	0	-6.08646e-05	-7.79701e-05	0	-2.55396e-05	-3.29369e-05	-7.91791e-05	-1.77322e-05	-2.4231e-05	0	0	-5.7981e-05	-9.32929e-05	0	-5.16289e-05	-3.06689e-05	-3.83826e-05	-7.85263e-05	0	-6.03927e-05	0	0	-3.64828e-05	0	-8.68182e-05	0	-4.36881e-05	-3.96484e-05	0	-6.38204e-05	-2.87947e-05	0	-4.76094e-05	0	-3.49445e-05	-5.76267e-05	0	-2.05081e-06	0	0	-3.80742e-05	-3.9356e-05	0	-3.6597e-05	-9.48748e-05	0	0	0	0
ADAM12	-1.78401e-14	0	0	0	0	-2.50725e-14	0	0	-2.0733e-14	0	0	0	-3.54873e-14	0	0	0	0	-4.10804e-14	0	-2.78691e-14	-1.70686e-14	-2.46868e-14	0	0	4.24304e-15	0	0	0	0	0	0	0	0	0	0	0	-2.52654e-14	0	-4.44555e-14	0	0	5.20737e-15	0	0	0	0	0	0	0
ADAM17	0	0	-2.16925e-06	0	0	0	-1.46052e-06	-4.81805e-07	0	0	0	0	-1.26486e-06	-1.49691e-06	0	0	0	-3.7537e-07	0	-4.66144e-07	-1.18841e-06	0	0	0	-8.9172e-07	0	-2.32115e-07	-8.4261e-07	0	-7.41412e-07	-7.54242e-07	0	0	0	0	-4.56426e-07	-1.71019e-07	-1.47809e-07	0	0	-2.78083e-07	0	0	0	-1.37389e-06	-9.06206e-08	-1.06708e-06	0	-1.07915e-06
BDNF	0.0121651	0.011799	0.0132385	0.0146194	-0.0058341	0.0100062	0.00979933	0.00989086	0.0137132	0.00996682	0.0118148	0.0134632	0.00978468	0.01098	0.012649	0.0130491	0.0114817	0.00993553	0.0100597	0.00984635	0.0127627	0.0113117	0.0118683	0.0115197	0.00993441	0.0133505	0.0100031	0.0098468	0.00999301	0.0126226	0.0133621	0.0114061	0.011275	-0.00446662	0.0127335	0.00989222	0.0111433	0.0117718	0.0103156	0.0129885	-0.00587438	0.00991913	-0.00581956	0.0135762	-0.00609343	-0.00442826	0.0098198	0.0117636	0.00983271
ERBB2	0.0451471	0.0776616	0.0432363	-0.0343905	0.0188202	0.0448395	-0.115964	0.0340098	0.0980743	-0.230325	0.0662965	0.116063	-0.119347	0.0790969	0.135974	0.103063	0.0334819	-0.176559	0.0809562	0.0759158	-0.183619	-0.0282252	0.131812	-0.147229	-0.132393	0	0.143672	0.0770318	-0.190732	0.0792385	0.0594819	-0.212615	0.0682738	-0.165741	-0.053345	0.0842617	0.0675972	0.0420517	-0.187374	-0.023382	0.155287	-0.127059	-0.225798	0.107824	-0.0207834	-0.222523	-0.183752	0.0313765	0.0386837
ERBB4	0.137701	-0.432437	-0.432805	0.137815	-0.404299	0.199876	0.152684	0.137389	0.137751	0.172717	0.153066	-0.420275	-0.432873	-0.432443	-0.432519	-0.404188	0.199898	0	0	-0.404395	-0.432785	0.153118	-0.404591	-0.404611	0	0.15268	-0.420227	-0.432385	-0.432806	0.172721	-0.420149	0.172699	-0.420259	0.172726	-0.432451	-0.404302	-0.404342	-0.432373	-0.404124	0.137727	-0.432448	-0.432395	-0.404278	-0.432371	0	0.137337	0.172757	0.172969	0
ERBB4-3	0	-0.000306882	-0.000307022	0	-0.000294809	0	0	0	0	0	0	-0.000301578	-0.000307187	-0.000306875	-0.000306836	-0.000294377	0	0	0	-0.000294893	-0.000307035	0	-0.000294872	-0.000294831	0	0	-0.000301867	-0.00030691	-0.000307124	0	-0.000301498	0	-0.000301595	0	-0.000306796	-0.000294895	-0.00029477	-0.000306799	-0.000294585	0	-0.000306943	-0.00030691	-0.000294797	-0.000306701	0	0	0	0	0
NRG1-6	-0.000297125	-0.00030587	-0.000310616	-0.000301479	0	0	-6.2021e-06	-0.000131176	-0.000128821	0	-0.000148179	-1.40232e-05	-0.000171652	-0.000155686	-0.000156723	0	0	-1.37971e-05	-3.39766e-06	0	-0.000319728	-0.000144239	0	0	-0.000126394	-6.39488e-06	0	-0.000308424	-0.000170798	0	0	0	-0.000150034	0	-0.000160457	0	0	-0.000308038	0	-0.000160002	-0.000129039	-0.000136329	0	-0.000128502	-0.000309434	-0.000162389	0	0	-1.93468e-06
SORT1	0	0	-0.000112434	0	0	0	-6.45658e-05	-1.32638e-05	0	0	-1.05012e-05	-4.1279e-06	-7.04825e-05	-8.15271e-05	0	0	0	0	0	-3.01519e-05	-6.30344e-05	-2.63293e-05	0	0	-3.33586e-05	0	-1.08579e-05	-5.40444e-05	0	-2.4213e-05	-4.62306e-05	0	0	0	0	-2.49457e-05	-1.11503e-05	-1.42693e-05	0	0	-1.73483e-05	0	0	0	-0.000107624	0	-4.35431e-05	-1.28202e-05	-4.43314e-05
TNF	0.00112879	-0.00240901	-0.00237136	0.0012066	0.00116146	0.000848274	-0.00246375	-0.0024058	0.00623697	0.00607692	0.00626935	0.00595785	0.00578298	0.00611832	-0.00242324	-0.00240157	0.000886254	-0.00243617	0.00625004	-0.00239622	0.00110993	0.00639952	0.000986212	0.000896621	-0.00239247	0.00604995	-0.00239641	-0.00240229	0.00112332	0.000974815	0.00639634	0.000887847	0.000831782	0.00121048	-0.00235171	-0.00238576	0.00104093	-0.00236652	0.00101203	0.0061425	-0.00242964	0.000955101	0.000987948	-0.0023636	-0.00236259	-0.00236784	0.00621503	0.00620881	0.00598988
TNFRSF1B	6.74128e-07	2.24553e-08	-4.19551e-07	2.10313e-06	3.46558e-08	2.66097e-07	-2.81752e-07	-9.24717e-08	1.43658e-06	1.77294e-08	3.2504e-08	0	-2.44795e-07	-2.8963e-07	2.14225e-08	2.23313e-06	2.48348e-07	-7.15517e-08	1.23177e-07	-9.03998e-08	-2.29949e-07	0	9.32412e-08	2.11011e-07	-1.7171e-07	6.25088e-07	-4.47112e-08	-1.63363e-07	3.56631e-08	-1.42645e-07	-1.46288e-07	1.82489e-08	2.15853e-07	2.45731e-07	1.06773e-07	-8.8213e-08	-3.31644e-08	-2.89345e-08	5.60576e-07	2.50537e-07	-5.38611e-08	1.36575e-08	6.3829e-08	1.80121e-07	-2.67448e-07	-1.69564e-08	-2.05675e-07	-3.71796e-09	-2.0805e-07
TRAF6	0	0.0763082	-0.159768	-0.151851	0	0.0772641	0.0606458	0	0	0.0577278	0.0773087	0.0762279	-0.160007	0	-0.157104	-0.148565	-0.159136	-0.159523	0	0	-0.15288	0.0780968	0.0574918	0.0576029	-0.159806	0.0725169	-0.152607	0.0769238	0	0.0761138	0.0713012	0.0575785	0	0	-0.154794	-0.156936	0	-0.156737	0	0.0631915	0	-0.158957	0.0629148	0	-0.155742	0	0	0	-0.156894
ZNF274	0	0	-1.32267e-05	0	0	0	-8.80855e-06	-2.17106e-06	0	0	-6.64128e-07	4.08735e-07	-9.1796e-06	-9.82783e-06	0	0	0	-5.74596e-07	0	-4.03104e-06	-7.3168e-06	-2.64221e-06	0	0	-4.78155e-06	0	-2.03062e-06	-7.0938e-06	0	-2.74946e-06	-4.8014e-06	0	0	0	0	-3.61876e-06	-1.08001e-06	-1.18748e-06	0	0	-2.48273e-06	0	0	0	-1.37218e-05	0	-5.8778e-06	-9.78762e-07	-6.00522e-06
ADAP1	0	-3.39318e-10	-3.66362e-10	0	0	0	-1.96707e-10	-3.62826e-11	-8.5936e-12	0	-8.83718e-11	0	-1.51274e-10	0	0	-2.79092e-11	-1.16265e-10	-1.53588e-10	0	0	-1.3824e-10	0	-3.28041e-11	0	-1.51187e-10	0	-6.05607e-12	0	-3.39448e-10	-9.5279e-11	-2.26084e-10	0	0	0	0	-1.06823e-10	0	0	-1.32183e-10	0	0	-1.68985e-10	-1.3508e-10	0	-2.05102e-11	-6.57081e-11	-2.07017e-11	-1.6549e-11	-1.43216e-10
KIF13B	0	-5.86797e-10	-6.34364e-10	0	0	0	-3.45181e-10	-6.2941e-11	-1.50117e-11	0	-1.53912e-10	0	-2.63741e-10	0	0	-4.87535e-11	-2.00434e-10	-2.69211e-10	0	0	-2.40556e-10	0	-5.69435e-11	0	-2.63585e-10	0	-1.04264e-11	0	-5.90763e-10	-1.65392e-10	-3.90015e-10	0	0	0	0	-1.85749e-10	0	0	-2.29956e-10	0	0	-2.92431e-10	-2.34174e-10	0	-3.55754e-11	-1.14341e-10	-3.596e-11	-2.94301e-11	-2.48262e-10
ADCY7	0	0	-6.08281e-10	0	-5.3935e-10	-5.18333e-10	0	0	0	-5.00368e-10	-5.42633e-10	0	-7.15114e-10	0	-7.39843e-10	0	0	-6.17567e-10	0	0	-6.24862e-10	0	0	-5.08507e-10	0	-5.71689e-10	0	0	-6.09761e-10	0	0	-5.8178e-10	-5.77074e-10	0	0	-4.83888e-10	0	0	0	-7.78929e-11	-6.36059e-10	0	-4.60773e-10	0	0	-4.60444e-10	0	-4.48469e-10	-5.93844e-10
INCENP	-0.00129746	8.58236e-05	-0.00193438	0.000101852	0.00156207	0.0010987	-0.00121204	-0.000800991	-0.000852363	0.000173434	0.000701929	-0.000695153	9.20877e-05	-0.0019827	-0.00118411	-0.000881948	-0.000266062	-5.64296e-05	0.000585436	0.00133527	0.00107524	0.00412864	0.00073019	0.00153341	-0.00118201	0.00705561	8.02972e-05	0.00253906	0.00433367	-0.00204439	0.00432198	0.00187731	0.000733541	0.00262429	-0.00129412	0.00109416	-0.000466132	0.000338122	0.00155343	0.00409467	0.00133722	-0.00142924	0.0013564	-0.00112814	-0.00131219	0.00129929	0.000380215	0.0031792	0.00228053
TCF7L2	0.00451117	-0.00154395	-0.00840598	0.046978	0.0174104	0.0110619	-0.00284307	-0.00886062	0.00915925	-0.00837088	0.00488225	0.0124645	-0.012373	-0.00569013	-0.00964937	0.00958879	0.0138382	-0.0138188	0.0156215	0	0.00239394	0.0150401	-0.00836155	0.0338527	-0.0165092	0.0213501	-0.00999116	0.0101741	0	-0.00551944	0	0.0246368	0.00885583	0.0294017	-0.0056216	0	0.0118614	0.00825969	0.0152201	0	0	0.00976519	0.00986323	-0.0053838	-0.0124894	-0.00500157	-0.00401607	-0.000177054	0.0137211
ADCYAP1R1	0	0	0	0	0	0	0	0	0	0	0	0	0	0	0	0	0	0	0	0	0	0	0	0	0	0	0	0	0	0	0	0	0	0	0	0	0	0	0	0	0	0	0	0	0	0	0	0	0
ADCYAP1	0	0	0	0	0	0	0	0	0	0	0	0	0	0	0	0	0	0	0	0	0	0	0	0	0	0	0	0	0	0	0	0	0	0	0	0	0	0	0	0	0	0	0	0	0	0	0	0	0
ADRB2	0	-5.57026e-10	-6.03682e-10	0	0	0	-2.80842e-10	-5.48852e-11	-1.75958e-11	0	-1.33597e-10	0	-2.06301e-10	0	0	-4.70038e-11	-1.8032e-10	-2.09501e-10	0	0	-2.10353e-10	0	-4.89888e-11	0	-2.06217e-10	0	-7.08655e-12	0	-4.67417e-10	-1.51442e-10	-3.62324e-10	0	0	0	0	-1.71187e-10	0	0	-1.85342e-10	0	0	-2.73718e-10	-2.02277e-10	0	-2.7497e-11	-8.89043e-11	-3.69564e-11	-2.24793e-11	-2.1617e-10
CYTH2	-0.000475746	0.000523551	0.00067995	0.00348364	-0.00087824	0.00161766	-0.00213757	0.00172572	-0.000408319	0.00133841	0.00134949	0.000571787	0.000304354	0.00178847	0.0022182	-0.00105383	-0.00243249	0.00125072	0.00416063	0.00132408	-0.000592567	0.00155737	-0.000985843	0.000117949	0.000520978	0.00165028	0.000295481	-0.000424065	-2.86111e-05	-0.000295378	0.00388852	0.0042341	-0.000458217	0.000772718	0.00302978	-0.000586923	0.0024255	-0.000250932	0.000322816	0.00025304	0.00249827	-0.000162042	0.00231372	0.000656789	-0.00105783	0.0021297	-0.00331744	0.00245906	-0.000566045
ADRBK1	0	-5.53169e-08	-5.95655e-08	0	-5.19884e-08	0	0	0	0	0	-3.32192e-08	0	0	0	0	-4.83209e-08	0	0	0	0	-3.44119e-08	0	-5.26496e-08	-2.11925e-08	0	0	0	-6.13156e-08	-5.5658e-08	0	-2.31283e-08	0	0	-4.38436e-08	0	0	0	-4.05501e-08	-6.92227e-08	0	-5.2674e-08	-8.958e-08	-7.20743e-08	-4.51533e-08	0	0	0	0	0
CCL11	-0.0414704	0.077587	-0.0416037	0.0785048	-0.017558	0.0780264	-0.0416348	0.0788325	-0.0416209	0.0783062	-0.0168356	-0.0416973	-0.0173822	-0.0416121	-0.041674	-0.0174392	-0.0173507	-0.0417099	-0.0415587	-0.0417472	-0.0175465	0.0784576	0.0775558	0.0790293	-0.0416855	-0.0170354	-0.0416227	-0.0416574	-0.0169156	-0.041511	-0.0174028	-0.0167705	-0.0414666	-0.0177116	-0.0416178	0.0773274	-0.0415241	0.078628	-0.0416703	-0.0171522	-0.0416972	-0.0173842	-0.0169871	-0.0414758	-0.0416392	-0.0169166	-0.0416824	0.0776755	0.078843
CXCL10	-0.0164359	-0.051759	-0.0517387	-0.0165511	-0.0173449	0.0840336	-0.0517893	-0.0514995	0.0835464	-0.0167257	-0.0162924	-0.051899	-0.0517269	0.0835696	-0.0518519	-0.0517317	-0.0170084	-0.0519104	0.0841561	-0.051971	0.0834416	-0.0166025	-0.0172417	0.0852819	-0.0518693	-0.0515896	-0.0517683	0.0831161	-0.0164091	-0.0516106	0.0837628	-0.0162492	-0.0515243	0	0.0834432	-0.0518115	-0.0516088	0.0847439	0	-0.0168176	-0.0518986	-0.0171296	0.0846305	-0.0515396	-0.0517965	0.0847457	-0.0518655	-0.0171712	0.0850365
CXCL11	-0.0525981	-0.0968515	-0.0968064	0.12134	0	0	-0.0542267	-0.0963968	0	0	-0.0524573	-0.0970988	-0.0967887	-0.096791	-0.097038	-0.0967754	0	-0.0969968	0	-0.0971907	-0.0968186	-0.0529606	0	0.122215	-0.0970264	-0.0965496	-0.0968564	0	-0.0528212	-0.0966368	0	0.121855	-0.0965123	0	-0.0969046	-0.0969159	0	-0.0965378	-0.0969815	-0.0532143	-0.0970111	0	0	0.121453	-0.0542843	0	-0.0969781	0	0.12204
CXCL12	-0.0056855	-0.0063897	-0.00647124	0.00519002	-0.00616843	0.00907647	-0.000932451	-0.00613041	-0.00617055	0.00589773	0.00863768	-0.00637245	-0.00656561	0.0134672	-0.00633235	0.00235124	0.00221998	-0.00649958	-0.00598273	-0.00639292	0.00667477	0.00854054	-0.00622963	0.0178294	-0.00652717	0.00783155	-0.00629551	-0.00626475	0.00649112	-0.00640327	-0.00618447	0.00804596	-0.00630268	0.00417963	-0.00624106	-0.00638464	-0.00579708	0.00382755	0.00676107	0.0154226	-0.00625833	-0.006245	0.0075424	-0.00624061	-0.00657434	0.00694502	0.0124911	0.0156387	0.0125562
CXCL13	0	-0.115569	0	0	0	0	0	0	0	0	0	0	0	-0.115623	0	0	-0.115161	0	0	0	0	0	0	0	0	-0.114396	0	0	-0.113962	0	-0.115375	-0.11365	0	-0.116357	0	-0.116054	0	0	-0.116418	0	0	0	0	0	0	0	0	0	0
CXCL9	-0.0692215	-0.112638	-0.112596	0.128041	-0.112743	0	-0.112709	-0.1122	0	-0.06981	-0.0690807	0	-0.112576	0	0	-0.112566	0	-0.112778	-0.112476	-0.112968	0	-0.069573	-0.112683	0.12893	-0.11281	0.127844	0	0	-0.0694345	0	0	-0.069133	-0.112311	-0.0710068	0	0	-0.112366	0.127944	0	-0.0698265	0	-0.112594	0.127792	0.128167	-0.112726	-0.0695555	0	0	0.128757
CXCR1	-0.0725826	-0.0728106	-0.0726532	-0.0724381	0.105265	0.107562	-0.0726783	-0.0280387	-0.0727534	-0.0288464	0.108906	-0.0312362	-0.0727021	0.105874	-0.072821	0.105453	-0.0297778	-0.0732498	0.107789	-0.0732969	-0.0314084	-0.0724536	-0.0726555	0.109196	0	0.108055	-0.0727407	-0.072803	-0.0280359	0.108535	-0.0727039	-0.0282089	0.109547	-0.0731199	-0.030528	-0.0727986	0.107898	0.108836	0	-0.0299197	0	-0.0726354	-0.0284576	-0.0721493	-0.0727492	0.109233	-0.031695	-0.0304915	0.108478
CXCR2	-0.15869	-0.15924	-0.159174	-0.158787	0	-0.15902	-0.159175	0.0668111	-0.159233	0.0661672	0.0665859	-0.159416	-0.15903	-0.159141	-0.159371	-0.159019	0	-0.159449	0.0659137	-0.159512	0.0648428	-0.158863	-0.159214	0	0	0	-0.15921	-0.159323	0.0668434	0	0	0.0667944	0	-0.159304	-0.15903	-0.159356	-0.158787	0	0	0.0661818	-0.159334	-0.159186	0.0664167	-0.158698	-0.159176	0	0.064051	0.0645582	0
CXCR3	0	0	-0.0371307	-0.0344742	0	-0.0878997	-0.0881071	-0.087401	-0.0885512	-0.0345954	-0.0339241	-0.0889297	-0.0878566	-0.0371161	-0.0380067	-0.0351467	-0.0369221	-0.0888477	-0.0878033	-0.0890671	0	-0.0345843	-0.0886321	0	-0.0888598	-0.0344158	0	-0.0379016	-0.0339278	-0.0347489	-0.0368284	0	0	-0.0379207	-0.0354949	-0.0887279	-0.0876146	-0.0343345	-0.0379838	-0.0876648	-0.0888567	-0.0885409	-0.0344132	-0.0339596	0	-0.087508	-0.0379503	0	-0.0873485
CXCR3-3	0.00185777	-0.000421438	-0.000251761	0.00139914	-0.000856067	8.64729e-05	-0.000685334	0.00222428	-0.000127397	0.000720722	0.00212744	-0.00136004	-0.00018364	-0.000211695	-0.00111771	-0.000163471	0.000179809	-0.00095687	0.000349966	-0.00169732	-0.000334412	0.00117225	-0.00059937	0.00248496	-0.00110025	0.00115933	-0.000447496	-0.00103516	0.00144634	0.000666765	0.000225422	0.00203918	0.00147791	-0.000895849	-0.000614348	-0.000685877	0.00111616	0.00127157	-0.000944732	0.000688299	-0.00102795	-0.000249161	0.00109363	0.00154401	-0.000746687	0.00121947	-0.000893259	-0.000262986	0.00227004
CXCR4	0	0	-0.188065	0	-0.186904	0	-0.188644	0	0	-0.0592686	0	-0.188211	-0.188514	-0.0593767	-0.187651	0	0	0	0	-0.188356	0	-0.0579768	-0.187156	0	-0.188363	0	0	-0.187458	-0.0591124	0	0	0	0	-0.0615413	-0.187603	0	0	-0.186596	-0.0586687	-0.0586974	0	-0.187034	-0.0584754	0	-0.188435	-0.0585684	0	-0.057889	0
ESR1	-0.0564028	0	-0.0540251	0.0382699	-0.0570039	0.0375998	-0.0539438	0	0.0371792	-0.0559876	0	0	0	0	-0.0566249	-0.0565305	-0.0570369	0.0368886	-0.0564563	0	0.0382035	-0.0561302	0	0.0427849	0.0422302	0.0392768	0	0	0.0395061	-0.0540316	0	-0.0530808	0	-0.0560553	0	-0.0570219	0	0	-0.0554996	-0.0578066	0	-0.0580316	-0.0539886	0	0	-0.0557762	-0.0575331	0.036269	-0.053808
GNA12	0.00185896	-0.000421974	-0.000252055	0.00139915	-0.000855329	8.5485e-05	-0.000686005	0.00222566	-0.00012838	0.000720957	0.00212846	-0.00136055	-0.000184568	-0.000212113	-0.00111854	-0.000164632	0.000180661	-0.000957856	0.000349948	-0.00169838	-0.000333461	0.00117251	-0.000600054	0.00248571	-0.00109878	0.00115958	-0.000447971	-0.00103516	0.00144719	0.000666649	0.000226855	0.00203923	0.00147658	-0.000894951	-0.000614695	-0.000684602	0.00111526	0.00127206	-0.00094376	0.000689101	-0.00102704	-0.000249766	0.00109276	0.00154242	-0.000747404	0.00122002	-0.000893109	-0.0002626	0.00226924
GNA13	-0.051195	-0.0518142	-0.0516972	-0.0512737	-0.0520968	0	-0.0521519	-0.0509506	-0.0514906	0.0301174	-0.0509298	-0.0523855	-0.0520274	0.0295567	-0.0522436	0	-0.0514405	-0.0520874	0	-0.0526296	-0.0517444	0.0307417	-0.0520298	0.0615412	-0.0521902	0.0592821	0.0286866	0.0257799	0.0310684	-0.0515241	0.0592222	0.0328383	-0.0512931	-0.0521519	0.0254339	-0.0519096	0	-0.0512993	0.0258386	0.0291571	0	-0.0517109	0.0304709	0.0593476	-0.0519505	0.0304674	-0.0521292	0	-0.0510943
GNA14	0	0.0328107	-0.262705	0.035109	-0.262858	0	0	-0.261639	0	0.0347858	0	0	-0.262382	0	0	0	0.0329466	-0.263315	-0.262133	-0.263458	0	0	0	-0.261533	0.0318909	0.0348695	0	-0.263034	0	-0.262273	0	0	0	0.032462	-0.262383	-0.263108	-0.261843	0	0.0322759	-0.261979	0	-0.26273	-0.261856	0	0.0331433	0.0352519	0	0.0327578	0
GNA15	0.0974981	0.0946613	0.0950027	0	0	-0.183768	-0.184132	-0.183005	-0.184267	-0.183372	-0.183133	0.0937366	-0.183791	0.0951683	0	0.0958004	0.0948018	-0.184774	0	0	0.0949734	-0.1834	0.0947965	-0.182894	-0.184693	-0.183333	-0.184212	0.0942304	-0.182989	0.0960063	0	-0.183014	0.0971068	-0.184432	0.0957539	0.0940524	0	0.0970038	0	0.0966806	0.0941713	0.0949427	-0.183237	0.0974649	0.0949965	-0.183159	0.0939595	0.0946111	-0.183025
GNAI2	0.119917	0.116714	0	0.119253	0.116485	-0.160688	-0.161061	0	-0.160774	-0.160242	0	-0.161599	0.117817	-0.160685	-0.161426	-0.16085	0.117855	-0.161479	-0.160542	-0.161875	0.117023	0.119194	0.116558	0	-0.161448	-0.160132	-0.161078	-0.161355	0	0.11818	-0.160608	0	0.119248	0.116215	-0.160809	-0.161391	0	0.11972	0.11605	0	-0.16161	0.117725	0	0.119142	-0.161129	0	0.115595	0	0.119919
GNB1	0	-0.124049	0.0887919	0	0.0878513	-0.122834	-0.123223	0	-0.125563	0.088351	0	-0.124429	-0.124275	0.0890656	-0.124461	-0.122442	-0.123883	-0.125842	0.0934755	-0.124601	0.0841226	0	0.0882542	0.095432	-0.124576	-0.122155	-0.124186	-0.124499	0	-0.122595	0.084301	0.0949779	-0.122108	0	-0.122502	-0.124362	0	0.0941712	0	0.0951616	0.083156	0.0886198	0.0943264	0.0951216	0	0.0892496	0.088222	-0.123946	0.0959266
GNG2	0	-0.213364	0	0.0587455	-0.213764	-0.211951	-0.212522	0	0	0.0578628	0	-0.213984	0.0572687	0	-0.213882	-0.211974	0	0.0522656	-0.211777	-0.214274	0.053571	0	-0.213648	0	0.0517099	0.0586206	-0.213389	-0.21395	0.059144	-0.211667	0	0.0594381	-0.211127	0.0523013	-0.212173	-0.21367	-0.211507	0	0.0521475	0	-0.213771	0	0.0583144	-0.211223	-0.21365	0.059038	-0.213666	0	0
HDAC5	7.97751e-09	-1.04741e-08	-1.12612e-08	2.28066e-08	-9.82961e-09	1.51528e-08	1.36168e-09	8.33959e-09	1.28007e-08	9.15887e-09	-6.3074e-09	8.97688e-09	7.77955e-09	1.10631e-08	4.54991e-09	-9.14124e-09	1.18566e-08	8.21347e-09	3.12797e-09	7.43839e-09	-6.53336e-09	1.00291e-08	-9.97635e-09	-4.03907e-09	8.72836e-09	2.23166e-08	8.22941e-09	-1.16067e-08	-1.05448e-08	6.46092e-09	-4.40195e-09	8.26476e-09	9.93512e-09	-8.29537e-09	1.16793e-08	4.85132e-09	9.4636e-09	-7.69242e-09	-1.30786e-08	1.3687e-08	-9.96555e-09	-1.69275e-08	-1.36169e-08	-8.56196e-09	5.19307e-09	9.45492e-09	4.21447e-09	1.62962e-08	7.39031e-09
IL8	9.96945e-05	-1.77865e-05	-4.26755e-05	0.000182197	-1.77024e-05	7.62839e-05	-4.66034e-05	5.5417e-05	-2.38705e-05	7.25277e-05	8.08901e-05	-4.72968e-05	-2.99055e-05	-7.63686e-06	-3.93982e-05	5.43662e-05	-2.27747e-05	-7.66665e-05	5.83159e-05	-7.80235e-05	-1.33289e-05	0.000103333	-4.03017e-05	0.000197298	-8.77584e-05	0.000143932	-2.34793e-05	-3.57322e-05	6.88323e-05	2.28941e-06	-2.53068e-07	0.000149367	8.55235e-05	-1.79682e-05	-2.16867e-05	-4.92661e-05	3.28773e-05	7.0854e-05	-2.96281e-05	8.10667e-05	-3.69137e-05	-3.01459e-05	0.000136427	0.000103006	-5.51336e-05	0.000108047	-7.09342e-05	1.62259e-05	0.000136813
O75228	0.000989743	-0.00130877	3.16645e-06	0.00246343	-0.00183212	0.00229906	-0.000446992	0.00610433	-6.10326e-05	0.00282805	0.00526807	-0.00258273	-0.000475764	-0.000260863	-0.00144329	-0.000936029	0.000941148	-0.00336248	0.00274784	-0.00433718	-0.0025579	0.0022197	-0.000515664	0.0054184	-0.00225898	0.00341524	-0.000741369	-0.00134164	0.00503468	0.00369192	0.000329051	0.00461482	0.00509368	-0.00308404	-0.00144361	-0.000865322	0.00260872	0.00439537	-0.00311369	0.000232574	-0.00354465	0.00025993	0.00381416	0.00520004	-0.00116972	0.00494348	-0.00306648	-0.00109462	0.00444803
SMO	-3.49314e-05	0	-7.18806e-05	0	-6.92938e-05	0	-4.52651e-05	0	0	-2.83282e-05	0	0	0	0	-4.21528e-05	-6.95418e-05	-3.21511e-05	0	-3.5963e-05	0	0	-3.14295e-05	0	0	0	0	0	0	0	-3.62216e-05	0	-3.34152e-05	0	-6.85168e-05	0	-4.31981e-05	0	0	-6.50008e-05	-3.34451e-05	-2.4663e-05	-6.68234e-05	-6.2237e-05	0	0	-3.42411e-05	-3.59511e-05	0	-2.95654e-05
TBXA2R-2	0.000302317	-0.000144344	0.000159698	0.00190987	-0.00082578	0.00156579	-0.000785783	0.00327028	0.000880521	0.0014912	0.00333147	-0.00128569	-0.00133279	0.000778533	-0.000662202	-0.000814897	0.000904283	-0.00140399	0.00210282	-0.00235875	-0.000764275	0.000862638	0.000127654	0.00342223	-0.00114535	0.00212148	0.000670227	-0.000515805	0.00220539	0.00169759	0.00175447	0.00295622	0.00237187	-0.00155521	-0.00153452	0.000222312	0.00175317	0.00170976	-0.00158625	-0.000650914	-0.00109536	0.000125477	0.0017588	0.00299019	-1.76781e-05	0.00180069	-0.00113018	-0.00055671	0.0021281
TGM2	0	-0.0250857	-0.0246206	0	-0.0976033	-0.0969427	-0.097647	-0.0960617	-0.0968031	0	-0.0221142	-0.0979872	-0.0974567	-0.0968854	-0.0264934	-0.0253722	-0.0238387	-0.0976003	-0.0968267	-0.0983072	-0.0248713	0	0	-0.0216525	-0.0977288	0	-0.0971164	-0.0263044	-0.023384	-0.0241058	-0.0965715	0	-0.0965122	-0.0262073	-0.0264114	-0.0254887	0	-0.023266	-0.09769	-0.0243567	-0.0262931	-0.0246659	0	-0.0233146	-0.0973911	-0.0237129	-0.0976453	-0.0970125	0
ADRBK2	-7.34211e-10	0	-2.19118e-09	0	-8.27337e-10	0	-2.48708e-09	0	0	-1.32439e-09	0	0	0	0	-8.88535e-10	-6.27474e-10	-1.57312e-10	0	-1.40501e-09	0	0	-7.06275e-10	0	0	0	0	0	0	0	-2.17561e-09	0	-1.17764e-09	0	-7.34455e-10	0	-8.74748e-10	0	0	-2.2156e-09	0	0	-2.46848e-09	-2.99403e-09	0	-1.4425e-10	-2.94666e-10	-9.75859e-10	0	-2.02373e-09
F2R	3.95169e-06	0.000480736	-0.000360762	0	-1.70991e-05	-0.000357223	-0.000363247	-0.000359075	0.000491478	-0.000361513	-1.78768e-06	-1.12269e-05	-0.000361032	-3.93878e-06	-1.21595e-05	0.000483623	0.000484924	-0.000360234	-1.19676e-05	-1.31466e-05	-0.000356587	0.000498538	-1.10342e-05	0.000501008	-0.000361305	-0.000342559	-1.03716e-05	-1.07995e-05	-0.000352954	-3.52484e-06	0.000491618	-0.000357042	-7.83282e-06	-0.000353123	-1.2063e-05	-2.11187e-05	-5.05927e-06	0.000492051	-0.00036478	-8.53795e-06	-1.49508e-05	0.000484389	0.000486021	-8.39973e-06	-1.5002e-05	-0.000355013	-8.14322e-06	0.000493403	0.000490883
AES	0	-6.36977e-06	0	0	0	-4.42965e-05	-7.20023e-05	-3.75688e-05	-5.51779e-06	-6.66622e-05	0	0	-8.45651e-05	0	-1.95787e-05	-1.0303e-06	-7.66797e-06	-6.24172e-05	-1.12627e-05	-2.36793e-06	-2.56288e-05	-9.72529e-05	-5.49002e-05	0	-9.33263e-05	0	0	0	-4.00145e-05	0	0	-2.46326e-05	0	0	-3.57523e-06	0	-2.41605e-05	0	0	-3.42585e-05	-6.74098e-05	-6.04176e-05	0	-3.26132e-05	-3.07399e-06	-6.4289e-06	0	0	-6.67137e-05
CCND1	-0.0214306	0.0745133	0.0155229	-0.02371	0.0244528	-0.0242948	-0.00621465	0.0093523	-0.0212774	0.0496299	0.0047622	0.0287375	-0.0301585	0.0976427	0.0820033	0.0591285	0.00942225	-0.0321078	0.0424338	-0.0283659	-0.030318	-0.0265017	0.0166005	0.0139166	0.0628296	0.0676866	0.042121	0.00873871	0.0666381	0.0273395	0.0996031	0.0703112	0.0138116	0.0856342	0.0238815	0.0161202	-0.030856	0.0159469	-0.0234725	0.00828483	0.0486407	0.0102073	0.0768033	0.0252052	0.0660125	0.0771374	0.0879091	-0.0243762	0.0499307
CREBBP	0	-0.00282768	-0.00275079	0	0	-0.00294723	0	0	0	0	0	-0.00265695	0	-0.00281448	-0.00275647	0	-0.000602943	-0.00286394	0	-0.00279521	0	0	-0.00288336	0	0	0	0	-0.0026204	0	-0.00271442	0	0	-0.00272336	0	-0.00240502	-0.0022761	-0.00287672	-0.00229735	-0.00107784	0	-0.00238405	-0.00232681	0	-0.00285927	0	0	-0.00222572	0	0
CTBP1	0	-0.000402297	-0.000421038	0	0	0	-0.000542733	-0.000465681	0	-0.000504072	0	0	-0.000655994	0	0	0	-0.00045474	0.000124844	-0.000415562	0	-0.000603995	0.000100553	-0.000491028	0	-0.000506635	-0.000425952	-0.000407938	0	-0.000431885	0	0	0	0	0	0	-0.000384451	0	-0.000426026	0	0	-0.000459456	0	0	0	-0.000416544	0	0	0	-0.000454143
HNF1A	0	3.31745e-07	0	0	0	-3.77001e-05	-8.11387e-05	-3.12675e-05	0	-7.28601e-05	0	0	-7.82321e-05	0	-2.50916e-05	-8.94003e-06	-1.33218e-05	-5.57359e-05	-1.70512e-05	-7.58664e-06	-3.38219e-05	-9.13244e-05	-4.84355e-05	0	-8.73776e-05	0	0	0	-3.30986e-05	0	0	-3.05145e-05	0	0	-9.2952e-06	0	-1.78297e-05	0	0	-2.7338e-05	-6.11147e-05	-5.39257e-05	0	-2.59657e-05	-8.701e-06	-1.46988e-05	0	0	-6.0574e-05
LEF1	-0.0784557	0.147445	-0.217729	0	0	0.18422	-0.0538851	0	-0.0122724	-0.0261351	-0.0179822	-0.0323929	0	-0.221341	-0.00863498	-0.0211867	-0.188458	0	-0.0473115	0	-0.0208889	0	0	-0.0027626	-0.0247512	0	-0.0183846	0	0	-0.231881	0.19751	0	0	-0.00463949	-0.0640904	-0.0242173	-0.00799508	-0.0257043	-0.00724357	0	0	-0.192292	0	-0.055448	-0.229837	0	0	0.105918	0
PPARD	-3.74753e-06	-4.24715e-05	-7.95762e-05	0	0	-3.69758e-05	2.07383e-05	6.9089e-06	-3.42732e-06	0	0	-6.1897e-05	0	-8.3919e-05	-6.42544e-05	-1.82209e-05	-1.89388e-05	-4.10827e-05	0	-2.63833e-05	0	0	-3.22853e-05	0	-1.346e-05	0	0	0	0	-8.34865e-05	0	0	-3.73186e-05	0	-6.33781e-05	-2.04591e-05	-6.02906e-05	-3.48131e-05	0	0	-2.03186e-05	-7.15706e-05	0	-6.66138e-05	-3.13626e-06	0	-2.90259e-05	0	0
TLE1	-0.000294162	0	0	0	0	4.84157e-05	-0.000242585	-9.9738e-05	0.000108981	5.51677e-05	0	0	-9.59178e-05	0	0	0	0	-0.000258189	0	0.000157334	0.000159433	-0.000137606	-0.000306673	0	-2.06874e-05	0	0	0	0	0	0	0	0	0	-0.000271398	0	0.00019129	0	0.00030708	-9.8496e-05	-0.00042117	-0.00032761	0	0.000111482	0	0	0	0.000314915	0.000155977
AGAP2	0	0	-0.150966	0	-0.144702	-0.151344	-0.151312	0	-0.145342	-0.0847424	0	-0.084877	0	0	-0.150863	0	0	-0.15145	-0.150662	-0.151084	-0.0912294	-0.0846037	-0.144713	0	0	-0.0842327	0	-0.150758	-0.085333	0	0	0	0	-0.0854209	-0.0850573	0	-0.150723	-0.0908124	-0.0860004	-0.145077	-0.150636	-0.145315	0	-0.150584	-0.151134	0	-0.151013	0	0
AKT1	0.0552427	-0.00953714	-0.0722462	0.0417882	-0.0229882	0	-0.0231402	-0.00500719	-0.0816761	-0.0262452	0.0783682	0.00725001	-0.0902894	0.0292404	-0.0290557	-0.0276935	-0.0531239	-0.0206487	0	0	0	0	-0.0237298	0.0766152	-0.0349359	0	-0.0526525	-0.0349617	-0.0273412	-0.057175	0.035637	0	0.0183619	0	-0.028708	-0.0459076	0.0413118	0.0328468	-0.00824263	-0.0135547	0	-0.0362581	-0.00479833	0	-0.037945	-0.0214475	0.072723	0.0523087	0.0211165
ANGPT1	0.000998708	-0.000687519	-0.00069261	0.000415545	0.000471059	0.00056624	6.22892e-05	9.70605e-05	0.000527596	0.000335177	0.000726946	-0.000499631	0.000259829	0.00038332	-0.00056913	-0.00052663	0.000341334	-0.000524611	0.000584959	-0.000552328	0.000275482	0.000499461	-0.000653961	0.000434141	7.39695e-05	0.000412656	-0.000660274	-0.000571003	0.000247825	-0.000229472	-0.000437771	0.000433365	0.000482078	0.000536363	-0.000591218	-0.000634716	-0.000498339	0.000223356	-0.000554341	0.00071598	-0.000685162	-0.000494436	0.000408115	-0.000533396	-0.000661349	0.000334387	0.000592377	0.000799949	0.000352506
apoptosis	0	0	1.13612e-05	0	0	0	0	6.77568e-06	0	0	0	0	0	0	8.74775e-06	0	7.32374e-06	0	0	0	0	0	0	0	0	0	0	0	1.15068e-05	0	0	0	0	0	1.36829e-06	1.00359e-05	0	0	0	6.55809e-06	0	0	0	6.55097e-06	0	5.46064e-06	0	0	0
AR	0	-0.428376	-0.427692	0.159506	-0.451005	0.159198	0.184433	0	-0.446203	0.18934	0.184423	-0.427753	0	-0.423369	-0.427688	0	-0.454888	-0.425571	0.184354	-0.432635	-0.451889	0.159679	-0.428889	0.188842	-0.450343	0.189341	-0.427195	-0.423366	0	0.192327	-0.420623	0.188699	0	-0.45189	0	-0.45106	0	0.187352	-0.45301	0	-0.433367	-0.422106	0.188372	0	-0.428869	0	-0.44763	-0.44778	0
ARRB2	0	-0.00111377	-0.000152812	0	-0.000402886	0	-0.000642416	0	0	0	0.000329592	0	0	0	-0.000400327	-0.00111954	0	0	-0.000332854	0	-0.000531563	0.000946518	-0.000872962	0.000547303	0	0	0	-0.00101426	-0.000668296	0	0.000258714	0	0	-0.000493527	0	-0.000429673	0	0.000471242	-0.000643387	0.00105519	-0.00104033	-0.000201311	-9.27648e-05	-0.00104339	-0.000264427	0	-0.000412768	0.00133488	0
BCAR1	0	-0.0527674	-0.0528051	0	0.00811038	-0.0526809	-0.0530152	0.0084806	-0.0528586	-0.0526483	0.00900824	0.00786399	0.00756174	0.00837885	0.00744938	0	-0.0527354	-0.0531175	0.00825597	0	-0.0527679	0	0	0.0096284	-0.0529848	-0.0526724	0.00797404	0.00822666	-0.0528918	0.00845903	0.00906704	-0.0526735	0.00875716	0	0.00752016	0.00806517	0.00867896	0.00924931	-0.0529185	-0.0526641	0.00874253	-0.0528617	-0.052599	0.00907286	0	-0.0526627	0.00838033	0.00884459	0.00938302
BCL2L1	0.000536355	-0.000428219	-0.000458776	0.00519905	0.00464579	-0.00135372	-0.00162799	-0.00157795	0.0043755	-0.00149584	-0.000288747	-0.000215283	-0.00170886	0.000366093	0.000277357	-0.000325104	0.00445663	-0.00167245	0.000280606	0.000372061	-0.00158013	-0.00141356	-0.000375907	-0.00128803	-0.00164313	0.00492595	-0.000347199	0.00503259	-0.0016776	-0.000380355	0.00443938	-0.00147317	0.000350805	-0.00138103	0.000412994	-0.000468073	-0.000270554	0.000582218	-0.00157197	-0.000219166	0.00497067	-0.000419217	-0.00153784	0.00044592	-0.00157186	-0.00157337	-0.0014742	0.00459601	-0.00155949
BTK	0	0	-0.146362	0	-0.145869	-0.146236	-0.145836	-0.145102	-0.144922	-0.0371376	0	-0.145167	-0.145856	0	-0.145305	-0.144805	-0.0395627	-0.145993	-0.144948	-0.146335	-0.0397237	-0.0393684	-0.145074	0	-0.145721	-0.0368789	-0.145124	-0.146073	-0.0367602	0	0	-0.0369828	0	-0.0410701	0	0	-0.146229	0	-0.0390022	0	-0.145171	-0.145465	-0.145158	-0.145089	-0.146267	-0.0379496	0	0	-0.0379082
CD19	0	0	0	0	0	0	0	0	0	0	0	0	0	0	0	0	-0.109231	0	0	0	0	0	0	0	0	0	0	0	0	0	-0.114202	0	0	-0.10957	0	0	0	0	-0.111322	0	0	0	0	0	0	0	0	0	0
CD2AP	0	0	0	0	0	0	0	0	0	0	0	0	-6.75029e-16	0	-6.75029e-16	0	-9.64327e-17	0	0	0	0	0	0	0	0	-9.64327e-17	-6.75029e-16	0	-5.78596e-16	-6.75029e-16	0	-6.75029e-16	0	0	0	-6.75029e-16	-6.75029e-16	-6.75029e-16	0	0	8.67895e-16	-9.64327e-17	0	0	0	0	0	0	0
CDK6	-0.311559	0	0.159298	0	0	0.15938	0	0.159302	0.159495	0.159334	0.159263	0	-0.310977	0.159029	0.159357	-0.311284	0.159091	-0.311077	0.159246	-0.311042	-0.310858	0	0.159302	0.159476	0	0.159054	0.159253	0.159313	0.159348	0.159477	0.159737	0.159358	0.159386	-0.310876	-0.311044	0.159081	0	0.159287	-0.311039	-0.311699	-0.311271	0.1594	0.159146	0.159235	0.159216	0.159448	-0.310768	0	0
CRK	-0.0340654	-0.0340732	-0.0340809	-0.034067	-0.0340943	-0.0340336	0.0518272	0.0185916	-0.0341119	0.0184985	0.052828	-0.0341331	0.052625	-0.0340897	-0.0342083	0.018797	-0.0340847	-0.034263	0.0521492	-0.0341975	-0.0341664	0.0530834	-0.0340926	0.0186912	-0.0341425	0.0182944	-0.0341756	0.0180053	0.0170503	-0.0340421	0.0526444	0.0181833	-0.0340208	-0.0341302	-0.0341929	-0.0340708	-0.0341082	0.052978	-0.0341762	0.017981	-0.0340547	-0.0341763	0.0187209	-0.0340292	0.0171174	0.0184763	-0.0340803	-0.0340258	0.0531937
CSF2	0.000736455	-0.000149633	-0.000585183	0.00228172	0.000588384	0	-0.000828447	-0.000322481	0.000165963	-0.000198326	0.000272925	0.000494334	-0.00105946	0.000355142	-0.000147159	0.000475097	0.000853794	-0.00107636	0.000793506	-0.000403193	0.000399081	0.00128418	-0.000603429	0.00170628	-0.00133031	0.00154864	-0.000663555	0.000122006	-0.000397165	-0.000113902	-0.000164371	0.00150221	0.000384909	0.00174201	-0.000173687	-0.000543818	-0.000119759	0.0004553	0.00121341	5.23806e-05	-0.00027701	0.000607899	0.000667354	0	-0.000831264	0.000187011	-0.000484677	0.000566896	0.00105892
CSF2RA	-8.89694e-08	-7.72183e-08	-7.16563e-08	0	-1.33804e-08	-1.44985e-08	0	-1.28103e-08	-1.58891e-08	0	0	-7.95309e-08	-1.23381e-08	-7.26198e-08	-1.35379e-08	-1.0149e-07	0	-1.2381e-08	-8.22457e-08	-1.28229e-08	0	0	-1.37673e-08	-8.20281e-08	-1.19358e-08	0	-7.42693e-08	-7.37269e-08	0	-6.98874e-08	0	0	-1.44077e-08	0	-7.71947e-08	-7.13379e-08	-7.2728e-08	-7.92315e-08	0	-7.77743e-08	-7.24598e-08	-1.29064e-08	0	-1.41538e-08	-1.23522e-08	0	-1.2899e-08	0	-1.36551e-08
CSF2RB	3.17768e-07	2.91197e-07	5.47407e-08	0	0	-1.45121e-06	-6.69558e-07	8.0497e-07	0	0	-4.49775e-07	2.95314e-07	6.69448e-08	1.18095e-06	1.55733e-07	-2.17509e-06	0	-6.21407e-07	9.49969e-08	8.37772e-08	1.0391e-06	-1.64404e-06	0	2.83984e-07	-2.06587e-06	0	3.1157e-07	6.53543e-08	0	1.64842e-07	0	0	1.88064e-06	-1.51946e-06	1.06062e-06	1.27827e-07	-1.53963e-06	7.69737e-08	-1.68786e-06	3.35857e-07	7.33642e-08	-1.04763e-06	0	9.58364e-07	1.32858e-07	0	-1.36059e-06	0	0
DAB1	0	3.22313e-07	6.3961e-07	0	-9.82286e-07	0	-1.57013e-06	-5.77268e-07	-1.19788e-06	0	0	1.24908e-07	-2.24919e-06	-1.91819e-06	-2.27319e-06	0	9.76773e-07	-1.35624e-06	1.46844e-06	-3.15247e-06	0	0	-4.8434e-07	0	-9.53473e-07	0	-1.94124e-06	-2.46526e-06	0	6.19137e-07	0	0	-3.79554e-07	0	-1.87081e-06	1.46081e-06	0	0	-1.5985e-06	0	0	-1.27646e-06	0	-1.41569e-06	-1.95864e-06	0	0	0	0
DAPP1	0.00308115	0.00477678	0.00102163	0.00288926	-0.00017313	0.00144816	0.00110086	0.00274499	0.00106688	0.00103554	0.00250774	0.000228303	0.00118449	0.00518366	-0.000430266	0.00436783	-0.00113715	-0.00106901	0.00138561	-0.000573153	0.00134576	0.00338126	0.000828267	0.00457721	0.000957021	0.00236567	0.00531673	1.94592e-05	0.0015685	0.00394466	0.000262434	0.00305093	0.00294637	-0.00302135	0.000238991	0.00248705	0.000935081	0.0012539	-0.00166961	0.00139722	0.00118273	-0.000689274	0.00442836	0.000542779	-0.000353561	0.0031125	0.000982144	0.00411353	0.00143457
EPB41L1	0.0166094	0.0180561	0.0111631	0.017469	0.0181855	0	-0.0589145	-0.0589383	0.0159975	-0.0516634	-0.0580042	0.0181126	-0.0605603	0.0192958	0.0116286	0.0127699	0.0181099	-0.0606174	0.0124611	0.00997541	0	0	-0.0518373	0	-0.058854	0.0197589	0.0183903	0.0118408	-0.0524951	0.0173026	-0.0577103	-0.0520567	0.0177328	-0.0522456	0.0176977	-0.0521644	0.0111349	0	-0.0541969	0.0184053	0.012131	-0.0525597	0.0182877	0.0120103	-0.0584238	-0.0515044	0	0	-0.0525278
ERK1-2-active	0	-0.270959	-0.165733	0	0	0	-0.247415	-0.0742601	-0.038502	0.0761321	-0.163581	0	-0.269893	0	0	0	-0.0235859	-0.271312	0	0	-0.120703	0	-0.0380451	0	-0.271049	0.0746293	-0.0139243	0.150056	-0.271199	-0.0709891	-0.162566	0	0	0	0	-0.121793	0.0243926	0	-0.0256083	0	0	-0.0386174	-0.036309	0	-0.0269621	-0.0484523	0	-0.0357299	-0.141528
FRS2	-0.0031274	-0.00807412	-0.00875956	-0.00432691	-0.00402288	-0.00423685	-0.00143234	0.00523501	0.00884422	0.00437675	-0.00775514	0.00477257	-0.00241319	0.00512287	0.00461069	0.00912527	-0.00603748	-0.00242831	0.00489489	-0.00433564	-0.00771012	-0.00394689	0.00471342	0.0118069	-0.000437261	0.00433523	0.00677316	-0.00465905	-0.00182594	-0.0061119	0.00376155	0.00544553	-0.00532849	-0.00415394	0.00793882	-0.0078862	-0.00639783	-0.000288949	-0.00598204	0.00498051	0.00834514	0.00733107	0.00516296	0.0112035	-0.00697713	0.00117348	-0.00570623	-0.00565116	0.00298906
FYN	-0.0479295	-0.0478824	-0.0478161	0.0811289	0.0807696	-0.0480735	-0.0480365	-0.0480928	-0.0478589	-0.00897112	0.0819062	-0.0477956	0.0815375	-0.0479047	-0.0478432	-0.0478597	-0.0479341	-0.047998	-0.0480502	0.0815625	-0.00933792	0.0809914	-0.00901816	0.0818283	-0.00960048	-0.00885327	-0.0480584	-0.0480101	-0.00912432	-0.0478211	0.0821125	-0.00894184	0.0818181	-0.00944501	-0.0478216	-0.0481416	-0.0479967	0.0820297	-0.00956776	0.0820003	-0.0480039	-0.0480206	-0.00900454	-0.0478198	-0.0480168	-0.00875963	-0.0480233	0.0812653	-0.0479395
GAB1	0	-0.0550409	-0.0616789	0.00847637	-0.0548648	-0.0655125	-0.0625225	-0.0630931	0	0.0112225	-0.0615009	-0.0548329	-0.0656285	0	-0.0610811	0.00577773	-0.0555129	-0.0656478	0.00556559	-0.063916	0	0.00744574	-0.055872	0.0107703	-0.0627196	0.012379	0.0114615	-0.0622539	0	-0.055611	0.00560407	0.010419	-0.0558227	-0.0557251	-0.0549861	-0.0555561	0	-0.061353	-0.058799	-0.0562057	0	-0.0564053	0	-0.00508844	0	0.0109502	0	0.00850259	-0.0562768
GAB2	-0.00544996	-0.00566498	-0.00564928	-0.0046863	-0.00490722	-0.00543778	0.00221547	0.00490327	0.00435512	0.00341974	-0.00462647	0.00270071	0.00304652	0.0024092	0.00221073	0.00430615	-0.00546331	0.00220917	0.00269491	-0.00490427	-0.00529881	-0.0052431	0.00378407	0.00355642	0.00361913	0.00273915	0.00360321	-0.00579659	0.00271065	-0.00547019	0.00519798	0.00327547	-0.00471987	-0.00530727	0.00338799	-0.00580477	-0.005462	-0.0044818	-0.00510755	0.00423879	0.00336278	0.00359678	0.00301132	0.00357369	-0.00504207	0.00400483	-0.00480625	-0.00461905	0.00222937
GRB2	-0.0354524	-0.0358584	0.0551548	-0.0352454	-0.0354694	-0.0354601	-0.0358554	-0.0356368	-0.035743	0.056204	0.0066413	-0.0354287	-0.0355612	0.00636207	-0.0354165	0.0559988	0.00688162	-0.0358189	-0.0354623	-0.0355435	0.00669605	0.0563646	-0.0353918	-0.0352026	-0.0358312	0.0566529	-0.0354619	-0.0358996	0.00677461	0.00562456	0.00819554	0.0564753	-0.0354707	0.00658614	0.0554602	-0.0359246	-0.0354897	0.00689114	0.00549703	0.00760195	0.0555373	-0.0357682	0.00700921	0.00775853	-0.0358764	0.00693535	-0.0356862	0.0562845	0.00721049
ICAM1	0.0147214	0.0149405	0.0142263	0.00166781	0.0011618	-0.0121012	0.00133455	0.0145832	0.0144655	-0.01213	0.0149128	0.0143134	0.00135859	-0.0119211	-0.0121296	0.00168312	-0.0122459	0.00143441	-0.0121216	0.001191	-0.0121412	0.00167387	0.00145431	-0.0120597	0.00128196	0.0147161	0.0148879	0.0142393	0.0144304	0.0145696	0.00134186	-0.0121097	0.0145918	0.00107625	0.00137374	0.00143838	0.0012347	-0.0122489	-0.0123648	-0.0122234	0.0145128	0.0141939	-0.011886	0.0143101	0.0141704	-0.0119492	0.00117693	0.00198326	0.0147732
IKZF3	0	0	0	0	-0.12667	-0.126397	-0.122593	-0.125897	-0.126458	-0.0399195	0	0	-0.126416	0	-0.126192	0	-0.121869	-0.126537	0	-0.126258	0	-0.0386016	-0.126076	0	-0.126313	-0.0385462	0	0	-0.041289	0	0	-0.0398042	-0.126341	0	0	0	0	0	-0.0417953	0	0	-0.126573	-0.121873	-0.126226	-0.126525	-0.0395051	-0.126388	0	-0.126187
IL17A	0.000467448	0.000421402	-0.000151959	0.000792727	-7.1817e-05	-8.08848e-05	-7.58045e-05	0.000186985	0.000325635	-6.3376e-05	0.000538504	-0.000214221	-8.57218e-05	0.000730483	-0.000203841	0.000589565	-6.16998e-05	-0.000301261	-0.000102708	-0.000323213	0.000271283	0.000428282	-0.000109695	0.000545559	-2.09625e-05	0.000264301	0.000307591	-0.000240716	0.000162345	0.000207905	0.000152524	0.0003241	0.000231677	-0.000320238	-0.000205041	8.33856e-05	4.23363e-05	-0.000165442	-0.000298506	-4.7573e-05	-0.000173388	-0.000331374	0.000521903	-9.27562e-05	-0.000225325	0.000353481	-0.000267145	0.000745649	9.37642e-05
IL1B	0.00438191	-0.00187892	-0.00336999	0.00070534	0.000502909	-0.000674134	-0.00345977	-0.00184529	-7.48361e-05	0	0.00587152	-0.000718281	0	-0.00181134	-0.00418899	-0.00124339	-0.00228768	-0.00212998	0	-0.00151825	-0.000403125	0.00564352	0	0.000878611	-0.00184311	0.00184253	-0.00208275	-0.00229819	0.00438041	-0.000835813	9.52509e-05	0	-0.000167551	0.00369925	-0.00349588	-0.00264901	0.00101804	-0.00385257	-0.00019694	0	-0.00417386	-0.00138931	0.00134483	-0.004012	-0.00351379	0	-0.00014865	0.00105104	-5.50061e-05
IL1R1	0.00010601	-2.98431e-05	-8.02223e-05	5.93601e-05	4.43362e-06	-3.62916e-05	-8.26174e-05	-2.67366e-05	-1.12902e-05	0	0.000163797	-4.38737e-06	-3.65569e-05	-5.0763e-05	-9.51541e-05	-1.8051e-05	-6.43477e-05	-1.71298e-05	-1.53079e-05	3.72202e-05	-1.41247e-05	0.000199466	2.48244e-05	4.55477e-05	-5.67933e-05	8.25622e-05	2.40728e-05	-2.92432e-05	9.65305e-05	-1.76552e-05	-1.94986e-06	-9.23221e-06	3.40629e-05	9.33863e-05	-5.98815e-05	-3.73436e-05	3.544e-05	-8.50773e-05	0	0	-8.63182e-05	-5.65071e-05	0.000149301	-5.42954e-05	-9.0285e-05	-2.61734e-05	-5.49037e-06	8.29766e-05	-5.40087e-06
IL1RAP	0.00207401	-0.000585538	-0.00059464	0.000278141	-0.000571451	-0.000568	0.00238126	-0.000594031	0.000488086	-0.000426983	0.000857527	-0.000291989	-0.000571808	0.0015544	-0.000576344	-1.71376e-05	0.000256636	-0.000223088	0.000341697	-0.00041337	-0.000694543	0.00302114	-0.000578522	-0.000328512	-0.000153346	0.0012279	-0.000151707	-0.000272068	-0.000294523	0.000353716	-0.000486411	8.24675e-05	-0.000516128	-0.000108347	-0.00046375	0.000413645	0.00115591	-0.000551148	-3.68006e-06	0.00274184	-0.000138471	-0.000581555	0.000407321	-9.51575e-05	-0.000299285	-0.000372011	-0.000450298	0.000340359	-0.000386234
IL2	-0.0213247	0.0327994	0	0.0740191	-0.0222574	0	0	0	0	0.0737632	0	0.0455594	0.00538047	-0.0332233	-0.0673029	0.0107472	-0.0220497	0	0	-0.0602959	0.0461317	0.0450386	0	0.0710418	0.00434819	0.0760649	-0.0674226	0.00590908	-0.0310925	-0.067057	0	0.0508068	0.0738044	-0.0247755	0.0141577	-0.0273687	-0.0350625	0	-0.0245575	0.0765446	-0.024579	0	0.0741888	-0.0609747	-0.0681789	0.0540398	0	-0.0325284	0.0463427
IL23A	0	-0.0077347	-0.00835101	0.000607346	0	-0.00103394	-0.0084646	-0.00827195	0.000693226	0	0	0	0	0.000887377	-0.0116941	-0.00701019	-0.00181792	-0.00854012	0	-0.00867897	-0.00212272	0	0	-0.000363388	-0.0085798	0.00171347	-0.0114715	-0.0117252	0	-0.00168776	0	0	0	0	-0.0122411	-0.0116324	0	-0.0114955	-0.00188114	0	-0.0119152	0	-0.000908	-0.0110096	-0.00872727	0	0	0.00126569	0.00148092
IL2RA	-0.0226278	0	0	0	-0.0242697	0	0	0	0	0.0715076	0.0798293	0	0	-0.0293169	-0.0643132	0	-0.0246476	0	0.0707183	-0.0569522	0.0437667	0	0	0.0656569	0	0.074515	-0.064457	0	-0.0344154	-0.0643198	0.0681285	0.046956	0	-0.0271078	0.00696738	-0.0328685	-0.0314766	0.0543473	-0.0271282	0.0718342	-0.0275425	0.00937826	0.068004	-0.0575615	-0.0643378	0.053242	0.00931938	-0.0276704	0
IL2RB	0	0	-0.0815462	0	0	-0.0789846	-0.0819919	-0.0474963	-0.0775965	0.0340128	0.0425403	-0.0457431	-0.0831685	0	-0.150983	-0.0763725	0	-0.0831842	-0.0120456	-0.146071	0.00614801	0.00465638	-0.0556216	0	0	0.0367078	0	-0.082302	-0.0729452	-0.150893	0.0314665	0.00943067	-0.0186669	-0.0681639	-0.0731022	0	-0.119788	0	-0.068153	0	0	-0.0719726	0	-0.146694	-0.151354	0.015085	-0.0723881	0	0
IL2RG	0.0417129	-0.0257628	-0.0560606	0	0.0392518	-0.0497426	-0.0566433	-0.0222154	-0.049327	0.0220082	0.0297599	-0.017509	-0.056122	0.024563	-0.0131879	-0.0480978	0.0402048	-0.0572078	0	-0.00558403	-0.006642	-0.0143889	-0.0259171	0.016002	-0.056411	0	-0.0131243	-0.0556954	0.0302441	-0.0124553	0	-0.00595427	0	0.0368605	-0.0427267	0.0301847	0.0210812	0	0.0353837	0.0225151	0.0373883	-0.0397599	0	-0.00642138	-0.0134087	0	-0.0415472	0.0247069	-0.0157429
IL3	0.00269559	-0.00137568	-0.0009662	0.00870154	0.00357269	0.00174225	-0.00198134	-0.00180608	0.00153619	-0.000543686	0.00015255	0.00279758	-0.00355139	-0.00069553	-0.00186454	4.66242e-06	0.002545	-0.00437858	0.00282716	-0.00186594	0.00151284	0.00370526	-0.0026911	0.00622633	-0.00386646	0.0045082	-0.00370109	0.000442686	-0.00124448	0.00136072	-0.000670098	0.00552834	0.00197131	0.00675673	-0.000510018	-0.00142331	0.000747619	0.00174012	0.00499128	0.00125385	-0.00127386	0.00366388	0.00222267	0.00032404	-0.0024668	0.000119673	-0.00107538	0.000912096	0.00274905
IL3RA	0	0	-4.85827e-08	0	0	-1.03437e-07	-6.03051e-08	-7.57917e-08	0	0	-6.21863e-08	0	-9.88118e-08	0	-3.76883e-08	-5.80626e-08	0	-7.22423e-08	-4.79047e-08	-6.0963e-08	-8.36562e-08	0	0	0	-6.38345e-08	0	0	-5.69787e-08	0	0	-6.05888e-08	0	0	0	0	0	-8.35412e-08	-5.26249e-08	0	0	-5.21436e-08	0	0	-6.07154e-08	-4.52068e-08	0	-5.7213e-08	0	0
IL6	0.000177495	3.63255e-05	-0.000228214	0.000508878	0	0.000351987	-0.000276917	-7.39464e-05	1.08725e-05	0.000192161	0.00010877	-9.11105e-05	-0.000160345	-6.64422e-05	-2.33857e-05	0.000203663	-0.000116424	-0.000157476	4.79166e-05	-0.000216561	-0.000122572	0.000286061	-8.83355e-05	0.000450124	-0.000270028	0.000474641	-1.7632e-05	-0.000103327	0	-9.8295e-05	-1.56816e-05	0.000211902	4.91036e-05	0	-0.000242044	-0.000144745	-8.81315e-05	-6.87417e-05	0	0.000194952	-0.000151228	-0.000170317	0.000387698	0.000144054	-0.000299275	0.000259033	-0.00029436	0.000250608	0.000241236
ITGA6	0.00220539	0.00330107	0.00268229	0.00422107	-0.00111574	-0.000208178	0.00107207	0.00332751	-0.000977219	0.00284643	0.00198513	0.00348382	-0.00123926	0.00407038	-0.000199593	0.00125044	-0.00210536	-0.000997289	0.000111235	0.00329566	-0.000939965	0.00230513	0.0020386	0.00291154	-0.000945306	0.000435517	0.00196388	0.00185196	-0.000475146	0.00197018	0.00433143	-0.000451241	-0.00031003	0.0016921	-0.000445391	0.00195173	0.00344294	-0.00192723	-0.000748745	0.00277502	-0.00100628	-0.00063941	0.00408099	-0.000444507	0.00241338	0.00269256	-0.00190318	-0.00110698	-0.00234229
ITGB1	0.00458453	0.00677006	0.00469329	0.00638949	-0.00318487	-0.000888653	0.00226839	0.00561183	-0.00278422	0.00402919	0.00591599	0.00509381	-0.00227337	0.00651991	-0.000321327	0.00116593	-0.00610555	-0.002967	-0.00100948	0.00566071	-0.00283302	0.00572058	0.00400229	0.0049587	-0.00215919	0.00109497	0.00523844	0.00472251	-0.00262746	0.00496512	0.00624045	-0.00236792	0.000116497	0.00244669	-0.0027327	0.00452684	0.00538265	-0.0051956	-0.00351398	0.00350738	-0.00152422	-0.00310091	0.0050384	-0.00154289	0.00326376	0.00391525	-0.00659792	-0.00315046	-0.0046784
ITGB4	0.0107931	0.0172567	0.0118704	0.0181099	-0.0055928	0.000332997	0.00581666	0.0170323	-0.00502592	0.0112535	0.0115114	0.0173429	-0.00541462	0.0173218	-0.000588942	0.00509213	-0.0113291	-0.0055418	0	0.0163927	-0.00494769	0.0115444	0.0109729	0.0134052	-0.00448889	0.00209076	0.0113438	0.0103706	-0.00444061	0.0112827	0.0184306	-0.00379361	-4.10133e-05	0.00793106	-0.00534146	0.0114792	0.0169413	-0.0102428	-0.00459554	0.00984732	-0.00419811	-0.00444427	0.0163824	-0.00309812	0.0104851	0.0102734	-0.0117084	-0.004758	-0.0116885
JAK1	0.195444	-0.310873	0.141064	-0.290356	-0.307823	-0.307711	0.198434	-0.311511	-0.288503	0.16769	0.175653	-0.302088	-0.310391	0.204176	-0.310764	0.160074	0.163374	-0.303598	0.183354	-0.304661	-0.310939	0.226275	-0.311508	0.168636	-0.301225	0.199526	-0.301805	-0.303713	0.169069	-0.292641	-0.308697	0.180985	-0.307248	0.175909	-0.308111	-0.291625	-0.282161	-0.30649	0.179439	0.222929	0.154389	-0.310692	0.185038	-0.29779	-0.304414	0.169447	-0.308403	-0.290446	-0.303747
JAK2	0.0683587	-0.0936626	-0.0965409	0.0944156	-0.0848808	-0.0888539	-0.0968651	-0.0949455	-0.0867352	0.066842	0.111735	0.0959402	-0.0868002	-0.086159	-0.100411	-0.0870196	-0.0916321	-0.0975518	0.096044	0.0387843	-0.0877529	0.117688	-0.0884275	0.0936693	-0.0935455	0.101013	0.0381377	-0.0971438	0.060158	-0.0940086	-0.0914075	0.0668509	-0.0830667	-0.0697218	0.0316421	-0.0982536	0.0897222	-0.0950792	0.0416767	0.0682181	-0.0993609	-0.0895847	0.0977002	-0.0946756	-0.0969309	0.06065	-0.0915672	0.0946515	-0.0841221
JAK3	0	0	-0.204566	0	0	0	-0.204099	0	0	-0.0371911	0	-0.200356	-0.206724	0	-0.206929	0	0	-0.0519062	-0.203778	0	-0.0438314	-0.0376632	-0.0507594	0	-0.0514156	-0.0379	-0.206083	0	-0.0457676	-0.206039	0	0	0	-0.0397376	-0.20501	-0.0492041	-0.207131	-0.19844	-0.0405914	-0.197267	0	-0.205551	-0.198044	-0.201122	0	-0.0376466	0	-0.0437059	0
KIRREL	2.31302e-05	2.31086e-05	2.30785e-05	0	0	2.31957e-05	2.31787e-05	2.32044e-05	2.30981e-05	4.52463e-06	0	2.30692e-05	0	2.31188e-05	2.30908e-05	2.30982e-05	2.31323e-05	2.31612e-05	2.31849e-05	0	4.70925e-06	0	4.549e-06	0	4.83853e-06	4.46805e-06	2.31886e-05	2.31667e-05	4.60104e-06	2.30807e-05	0	4.5113e-06	0	4.76214e-06	2.30809e-05	2.32266e-05	2.31608e-05	0	4.82211e-06	0	2.31639e-05	2.31714e-05	4.54159e-06	2.30802e-05	2.31696e-05	4.42067e-06	2.31728e-05	0	2.31345e-05
LCK	0	-0.111888	-0.111384	0	-0.104862	-0.106724	-0.111945	-0.112468	-0.104756	0	0	0	-0.112578	-0.0461714	-0.111163	-0.103578	-0.0535981	-0.112605	0	0	-0.0481596	0	-0.111852	-0.111781	-0.112562	-0.0473044	-0.110967	0	-0.0552804	-0.111139	0	-0.0479065	0	-0.0481621	0	-0.111109	-0.0544776	-0.103819	-0.0481275	-0.105638	0	-0.111863	-0.10632	-0.104975	-0.111761	0	0	0	-0.105395
LRP8	0	-6.54216e-07	-6.03257e-07	0	-9.58238e-07	0	-7.34496e-07	-4.10576e-07	-2.61214e-07	0	0	-3.21325e-07	-3.685e-07	0	-1.23133e-06	0	-2.37443e-07	-7.95422e-07	0	-1.78172e-07	0	0	-9.78581e-07	0	-1.15517e-06	0	9.37846e-08	-9.10659e-07	-5.74459e-08	0	0	0	-1.28212e-07	0	-7.91071e-07	-2.13284e-07	0	0	0	0	-2.6276e-07	-9.23137e-07	0	0	-1.0987e-06	0	0	0	0
MAPK11	0.00226038	0.00235674	0.000306277	0.00185857	-0.00125907	0.000553331	-0.000199366	0.000209291	0.00177639	0.000147503	0.00110762	-0.000458886	0.00110512	0.00262111	-0.000450694	0.0021848	-0.000198665	-0.000395429	0.00151951	-0.00138537	0.000728705	0.00162917	-0.000245741	-0.000238436	-0.00127238	0.00183623	0.000207999	-0.00148685	0.000645068	-0.000366982	0.00208603	-0.000126001	0.000920962	-0.000178604	-0.00117357	-0.000381011	0.00186475	-0.0012006	0.000554449	0.000579788	-0.000990205	-0.00140374	2.89717e-05	-0.00081221	-0.000166179	0.00184726	0.00104906	0.001356	0.000106094
MET	0	0.238304	0.238331	-0.387945	-0.3874	0	-0.387315	-0.387369	-0.387787	-0.00667278	-0.0067554	-0.00669807	-0.387307	0.238365	0.238265	0	0	-0.387395	0.238224	0.238331	-0.00701104	-0.387441	-0.00658048	0.238194	-0.387333	0	-0.006835	0.238265	-0.38747	0.238333	0.238288	-0.387439	-0.00660497	-0.387485	0	0.238357	0.238308	0.238284	-0.387594	0.238216	0.238352	0.23825	-0.00666553	0.238206	0.238344	-0.387408	-0.00693019	-0.387363	-0.00662958
MTOR	0	0.00678663	0.00732099	0	-0.0406496	0	0.0108561	0.00681683	-0.0408436	0.0106461	0.0119541	-0.0407283	-0.0400742	-0.0405278	-0.0405894	-0.0408499	-0.0360345	-0.0402655	0.00587262	-0.0405456	-0.035965	0	0	0.00883594	-0.0402792	0	-0.0402405	-0.0405671	0.010302	-0.0403134	0.0132168	0.0117074	0.00746488	-0.036738	-0.0406287	-0.0403713	-0.0402219	0.00588179	0	-0.0406513	0.00774741	0.00606183	0.0112974	0.0078059	0.00571654	0.0120961	0.00656345	-0.0356493	-0.04022
NFKB1	0	0	-0.0834408	0	-0.0605683	-0.0684294	-0.0842531	-0.0844491	-0.0574459	-0.00457763	-0.00978565	-0.0565688	-0.0646848	0	0	0	0	-0.0848872	-0.0104137	-0.0831909	-0.0146203	-0.00405929	-0.0612638	-0.00904091	-0.0846284	-0.00385224	-0.0240325	-0.0835861	-0.00942375	-0.00810215	-0.0634684	-0.00926073	-0.0611978	-0.00889491	-0.0240989	-0.0242455	-0.0675478	-0.0301181	-0.0091756	-0.00431278	-0.0836668	-0.0617468	-0.00922324	-0.0308138	-0.0315946	0	-0.0645399	0	0
NFKBIA	0.00134027	0.00557753	-0.00232473	0.00206285	0.00635029	-0.00357709	-0.00297973	-0.00358593	0.00140261	0.0053801	-0.00227082	0.0062264	-0.00357642	0.0061962	-0.0023687	-0.00219354	0.00189091	-0.00360532	-0.002295	-0.00235859	-0.00291174	0.00491209	0.00553903	0.000992156	-0.00360195	0.00629381	0.00187676	-0.00275253	0.00047494	0.00175773	-0.00273148	0.00101394	0.00557642	0.00103175	0.00606186	0.00173778	-0.00286758	-0.00222601	0.000985768	0.0012916	-0.00271017	0.00120259	0.00046991	-0.00290404	-0.00304957	0.00549383	-0.003582	0.00208812	0.000506526
NR3C1	0	-0.0174531	-0.0167104	0.0147346	-0.00120485	-0.00407831	-0.0190118	-0.0227592	-0.00086026	-0.010528	-0.0112235	0.00527839	-0.0218577	-0.0013921	-0.00433823	0.000904728	-0.0138769	-0.018167	-0.00428108	-0.00510776	-0.00988304	-0.00985746	-0.0206157	0.015776	-0.024903	0.00350404	-0.0133248	-0.00745316	-0.0172686	0.00960502	-0.0108371	0.0118932	0.00285107	0.0100959	-0.00479168	-0.0210459	-0.0124294	-0.0054201	0.0056272	-0.00101481	-0.0192854	-0.00515628	0.00212169	-0.00254367	-0.0202033	-0.00391982	-0.0147904	0	-0.00469789
NTN1	-0.000712578	0.000847123	-0.00164822	0.00277145	0.00274833	-0.00243618	-0.00165105	-0.00164501	0.000861139	-0.000985788	0.00278539	-0.000719008	0.00202187	-0.000239018	-0.000725471	-0.000297906	0.000852105	-0.00244388	-0.000722073	0.00276381	-0.000518853	0.00350827	-6.78279e-05	0.00490312	-0.00180206	-0.000975571	-0.000723707	-0.000735083	-0.000993177	-0.000718174	0.00572427	-0.000976843	0.00359846	-0.00179414	-0.00072708	-0.000741179	-0.00152363	0.00489627	-0.00180022	0.00280154	-0.000725369	-0.000301468	0.00196923	-0.000238094	-0.000736757	-0.000979658	-0.00152745	0.00488835	0.00168694
NTRK1-2	0.00563836	0.0033139	-0.000906016	0.00420724	-0.00114574	-0.00106749	-0.00171121	0.00238076	-0.000960324	0.000228651	0.00168049	-0.00305497	0.000493998	0.00693947	-0.00352784	0.00554146	-0.000904984	-0.00396009	-0.00236393	-0.00404572	-0.000545072	0.00404336	-0.00239913	0.00327853	0.000310554	0.00105946	0.00500089	-0.00278857	0.000876759	0.00508116	0.00363358	0.00496194	0.0020296	-0.00309056	-0.00306474	0.002775	-0.00195226	-0.00136479	-0.000173969	-0.000931077	-0.00221598	-0.00372006	0.003873	-0.00285231	-0.00326412	0.00499537	-0.0010346	0.00423197	0.00143007
PDPK1	-0.000453763	0.000623057	0.000637516	0.00181375	-0.00108506	0.000718124	0.000467998	0.000311689	0.00121833	0.000754498	-0.000329569	0.000125402	0.00119629	0.00166695	-0.00110566	-0.000617477	-0.00122234	0.000225647	0.000436637	0.000293001	-0.000695479	0.00124604	0.000947866	0.0020677	0.000598256	0.00166647	0.00224746	0.000387727	0.000835877	-0.000193245	0.00104674	0.000940186	-0.000271978	-0.00137055	-0.00118506	0.000704468	0.000919072	-0.00062871	0.000491393	0.000159118	0.00156958	-0.000999485	-0.000175346	0.00123575	-0.000647762	0.000923673	-0.000573832	-0.000387669	-0.00091186
PELP1	0	-2.3228e-07	-1.39218e-07	0	-3.70218e-07	0	-3.76374e-07	-2.02928e-07	-1.83137e-07	0	0	-1.1693e-07	-2.19151e-07	0	-5.10881e-07	0	-4.80006e-08	-3.6627e-07	-1.97227e-08	-1.91079e-07	0	0	-3.88811e-07	0	-5.18643e-07	0	-4.23619e-08	-4.96239e-07	0	-6.35802e-08	0	0	0	0	-4.28196e-07	-1.08717e-08	0	0	0	0	0	-5.51746e-07	0	0	-5.22682e-07	0	0	0	0
PIK3CA	-0.0608945	0	0	-0.0598448	-0.0583751	0.00610377	0	0	-0.0611039	0.0154114	0.00893325	-0.0583526	-0.0675292	0	-0.0646853	0	-0.0588889	-0.0676034	0.00896493	-0.0663565	-0.0663565	0	0	0.0148763	-0.0659098	0.0159869	0	0.00761404	0.0137901	0	0	0.0149166	-0.0591713	-0.0588111	-0.0585449	0.0137178	-0.0667517	0.00874577	0	0.014374	0.00817639	-0.0599521	0.0145685	0.00815899	-0.0649894	0.0156248	-0.0656018	-0.0599308	-0.0595601
PIK3R1	-0.0441249	0	-0.0488122	0.0110693	-0.0418929	0	0	-0.0491294	0.0104813	0.0129897	0	-0.0418827	0.00398055	-0.0414119	-0.0483867	0.00673904	-0.0425362	-0.0507577	0	-0.0501529	-0.0503904	0.0110189	-0.0422645	0.012381	-0.048923	0	0	-0.0488873	0.012089	-0.0426622	0	0.0125925	0	-0.0424617	-0.0418794	0.0116456	0	-0.0485359	0.00995554	0	-0.0484739	-0.0428748	0.0123051	-0.0487527	-0.0487169	0.0130814	-0.0488845	0	-0.0426778
PRKCD	0.0631249	-0.00592877	-0.0390396	0.00271153	-0.0385146	-0.0367867	0.0618392	0.0625888	-0.00354369	-0.0371263	-0.0386674	-0.00530835	-0.0377147	-0.005381	-0.0376962	-0.00323811	0.0624274	-0.0375162	-0.00518349	-0.00557425	-0.0390367	0.0626786	-0.0058078	-0.038282	-0.005477	-0.0362416	-0.00508682	-0.00637338	-0.0386505	-0.0049539	0.0611503	-0.037399	-0.0370794	-0.00621913	-0.00473585	-0.0376308	-0.00472805	-0.00601982	0	-0.0373225	-0.0386047	-0.00651934	-0.0384	-0.00571933	-0.00592907	-0.0374671	-0.00529492	-0.037402	-0.0374851
PRKCZ	-0.00956963	0	0	0	0	-0.0110165	-0.011353	0.00850271	-0.0114557	-0.00985854	-0.0107497	0	-0.0118675	0.00944733	-0.012064	-0.0108207	0	0	-0.0107528	0	-0.0109284	-0.00982582	0	0.0106649	-0.0116899	0.0122136	-0.0113909	0	0.00892481	-0.0104696	-0.0111359	0.0103817	0	0.00940792	0	0	0	0	0	-0.00987276	0.0111809	0	0.0118994	0	-0.0119182	-0.00994329	-0.011561	-0.0105062	0.00946629
PTK2	0.0088454	0.00847287	0.00784766	0.00840973	0.0083764	-0.0382509	0.00815623	0.00864063	0.00896055	0.0086292	0.00838283	0.00889237	0	0	0.0083864	-0.038318	0.00840168	-0.0384419	0.00908806	0.00829946	0	-0.0382435	0.00902929	0.0094179	-0.038407	0.00896534	0.00904328	0.00826938	0.00847426	0.00862663	0	0.00924657	0	-0.0384681	0.00849875	0.00815001	-0.0382827	0.00891579	-0.0384634	0.00901572	0.00871269	-0.0383637	0.00873461	0	0.00836368	0.00899595	-0.0383434	0.00877004	0
PTPN11	-0.493318	-0.493331	-0.493312	-0.49331	-0.49333	-0.493312	0.149813	0.196249	0.196284	0.149791	-0.493332	0.149793	0.149813	0.14978	0.149809	0.196255	-0.493327	0.149809	0.14978	-0.49331	-0.493311	-0.493306	0.196246	0.14978	0.196285	0.14979	0.196251	-0.493313	0.149788	-0.493309	0.196253	0.149784	-0.493308	-0.493316	0.149794	-0.493335	-0.493336	-0.493326	-0.493323	0.149784	0.196261	0.196287	0.149807	0.196263	-0.493337	0.14981	-0.493311	-0.493323	0.149812
PXN	-0.0606965	0	0.0267359	0.0275819	0	-0.0607865	-0.060846	-0.0607045	0	-0.0606898	-0.060695	0.0266034	0.0267269	0.0269816	0.0265429	0.0274341	-0.0606976	0	0	0.0260865	-0.0608651	0	0	-0.0605699	0.0265717	-0.0606993	0.0266444	0.0268866	-0.0608639	-0.0607422	0.0282971	-0.0606256	0.0276241	-0.0609902	0.0264285	0.0267914	0	-0.0606624	-0.0608838	0.0274702	0.0274492	0.0266113	-0.0606471	0.027703	0.0260478	-0.0606345	0.0270606	0	-0.0606057
Q5VTR6	0	0	-0.00293037	0	0	-0.00411643	-0.00355594	-0.00334555	0	0.00334314	-0.00243648	0	-0.00416698	0.00415237	-0.00272117	-0.00226343	0	-0.00429687	-0.00235281	-0.00320755	-0.00357192	0.00282425	0	0.00312509	-0.00382792	0.00434523	0.00351587	-0.00291711	0.00246903	0	-0.00240165	0.00304887	0	0	0	0	-0.00295673	-0.00252681	0	0.00316824	-0.00262205	0	0.0028461	-0.0025763	-0.00345253	0.00352512	-0.0036736	0.00320254	0.00253878
RAC1-2	0.00209161	0.00287451	-0.000178868	0.00222233	-0.000620093	0.000254963	-0.000182889	0.0017715	0.000298939	-4.79506e-05	0.00137988	-0.000345332	0.000466208	0.00313797	-0.000847238	0.00224326	-0.000412691	-0.000960938	0.000361118	-0.000899188	0.000449133	0.00111823	-0.000245379	0.00270413	0.000239049	0.000769043	0.00323958	-0.000557592	0.000436392	0.00215113	0.000457014	0.00164593	0.00229865	-0.00227605	-8.66778e-05	0.00155673	0.00042358	3.41185e-05	-0.00141786	0.000259886	0.000197975	-0.000958452	0.00320629	-0.000275275	-0.000463635	0.00167408	0.000141267	0.00300565	0.000554055
RELA	0.0209774	0.020522	-0.0509353	-0.0443017	0.0207289	-0.052156	-0.0515677	0	0	-0.0448922	0	0.0214921	-0.0524344	0.0216973	0.0139974	0	0	-0.0524741	0.0137046	0.0148129	-0.0512682	0	0	-0.0454641	-0.0524044	-0.0440727	0.0209386	0.0143887	-0.0461207	0.0207214	0	-0.0455174	0.0204555	0	-0.0443932	0.0206178	0.0144454	0.0151286	0.0191016	-0.0454115	0.0138684	0.0196261	-0.046027	0.0139789	-0.0517795	-0.0447833	-0.0523559	0	-0.0461857
RELN	0	1.23323e-05	1.31793e-05	0	6.69655e-06	9.12654e-06	2.84382e-06	3.65696e-06	-3.393e-06	4.60354e-06	0	5.90688e-06	-1.31738e-05	-2.15752e-05	5.33677e-07	0	1.21082e-05	5.11141e-07	1.26682e-05	-2.06838e-05	-1.28346e-05	-1.91947e-05	1.24459e-05	0	1.18853e-05	-1.35261e-05	-1.44309e-05	-3.14484e-06	4.9164e-06	6.08943e-06	-2.10394e-05	0	-1.7853e-06	-2.37706e-06	-6.16502e-07	1.30827e-05	0	0	-2.13556e-05	-2.64716e-06	1.33628e-05	5.76477e-06	0	-1.8324e-05	3.43855e-06	0	-2.06634e-05	9.21452e-06	4.6978e-06
RPS6KB1	-0.101949	-0.0460374	-0.129413	0	-0.0563043	0.0288214	0	0	-0.0884641	0.0252285	0	0	0.0225754	-0.0726032	-0.156195	0.115142	0	-0.130935	-0.118001	-0.131372	0	-0.0529751	0.0764667	-0.0267633	0.0357204	-0.0529394	0	-0.0687009	0	-0.06832	0	0.120338	-0.0801683	-0.0523246	0.152482	0.112324	0.148711	0	0.112975	0.0167451	0	-0.0525352	0	0.141864	-0.141624	0.0294824	-0.105549	-0.0555469	-0.0735386
SELE	0.000553165	0.000313746	-0.000370488	0.00246659	-0.000104652	0.00158943	-0.000377145	-0.000190749	0.000204286	0.0010486	0.000199488	-0.000202386	-0.000479046	0.000239432	0.000409084	0.0014382	-0.000157243	-0.000239847	0.000509367	-0.000598113	-0.000240805	0.000813683	-0.000356648	0.00237906	-0.000884033	0.00166068	0.000290889	-3.54542e-05	-6.49307e-05	3.17494e-05	-0.00017444	0.00138127	0.00033152	6.44906e-05	-0.000473713	-0.000228941	-0.000277482	0.000315448	-4.45674e-05	0.000650591	-4.62935e-05	-0.000307602	0.00154415	0.00125927	-0.000658623	0.00110942	-0.00077031	0.000747225	0.00123394
SGMS1	0.000733345	-0.000422145	-0.000840848	0.000260247	-0.000714831	-0.000655365	-0.000118818	0.000764673	0.000400098	0.0012285	0.000614955	-0.000290736	-0.000558207	0.00192527	-0.000745113	0.00173543	-0.000195359	-0.00063473	0.000680927	-0.000703501	-0.000852161	0.000469208	-0.000211297	0.00230678	-0.000114777	0.0012548	3.77751e-05	-0.000593948	0.000168654	-0.00101809	0.0009948	0.0019296	-0.000166218	-0.000348025	-0.000193136	-0.000785825	-0.000886468	-0.000555737	-0.000521594	0.000787368	0.00163074	-0.000563238	0.00141757	-0.000281231	-0.000965304	0.00126385	-0.000591814	-0.000355914	0.000652494
SHC1	-0.0708896	-0.0714893	-0.0713854	-0.0245923	-0.0250189	-0.0248628	-0.0714464	-0.024909	-0.0252576	0	-0.0247881	-0.0247882	-0.071019	-0.025204	-0.0248789	-0.0711463	-0.0708371	-0.0714327	-0.0708548	-0.0251844	-0.0247711	0	0	-0.0242935	-0.0713965	0	-0.0245636	-0.0257003	-0.0250711	-0.0255199	-0.0240517	0	-0.0250309	0	0	-0.0258431	0	-0.0245899	0	-0.0247602	-0.0252567	-0.0253328	-0.0251445	-0.0243474	-0.0714086	-0.0249982	-0.025317	0	-0.0245746
SHC1-2	-0.000428795	-0.000683025	-0.000636263	-0.000228163	-0.000515558	-0.000141274	-0.000467124	0.000506281	-7.82234e-05	0.000664629	-0.000192787	8.50787e-05	0.000158303	0.000132042	7.32281e-05	0.000667825	-0.000192237	-0.000469621	0.000806682	-0.000423388	-0.000284505	0	0	0.00140003	-0.000423083	0.000975529	0.000758758	-0.000466471	0.000116556	-0.000585862	0.00144236	0.000470399	-0.000572551	-0.000285209	0.000185049	-0.000671431	0	0	-0.000859692	0.00111393	0.000287118	2.86067e-05	0.000418848	0.00131327	-0.000632603	0.000431523	-0.000666326	-0.000126994	0.000336351
SMPD1	0.00193036	-0.000119711	-0.0015893	0.0010441	-0.000118025	-0.000462592	-0.00134279	0.000358696	0.000380791	0.00157984	0.00189451	5.16334e-05	-0.00221195	0.00257052	-0.000261387	0.00185058	-0.00109062	-0.00255595	0.00185654	-0.000217068	-0.00218439	0.00197318	0.00036332	0.00212745	-0.00186262	0.00200541	0.000712048	-0.00027863	0.0012504	-5.62419e-05	0.00122577	0.00167887	0.000604396	-0.00072398	0.000567053	-0.00170054	-0.000175809	-0.00155225	0.000665674	0.00138013	0.00125721	-0.00199429	0.00135902	0.000418114	-0.000538172	-0.000602419	-0.000383081	0.000724879	-0.00158654
SRC	0.00531154	0	-0.0530605	0.00494165	0.00440104	-0.0528892	-0.0531785	-0.0530736	0	-0.0528647	0.00503872	0.00480614	-0.0530581	0.00509641	0.00489041	0	0	-0.0531515	0.00493496	0.00432421	-0.0528149	0	0.00510068	0	-0.053136	-0.0526114	0.00473619	0.00443896	-0.0529553	0.005022	0	-0.0527298	0.00479494	-0.0529343	0.00450567	0.00417692	0.00484041	0	-0.0530854	0.00507503	0.00504322	0	0	0.00536546	0.00429801	-0.0529113	0.00455769	0	0
STAT3	-0.00935835	-0.0655216	-0.0656461	0	0	-0.0619925	-0.0675901	0	-0.00922175	-0.00803772	0	-0.00824997	-0.0690543	-0.0573786	-0.0658233	0	-0.0652291	-0.0179385	-0.0650593	-0.0599805	0	-0.00871108	-0.0657748	0	0	-0.00722637	-0.0649151	-0.0654378	-0.0152278	-0.014573	-0.0657344	-0.0078417	0	-0.0594981	-0.0660168	-0.0151501	0	-0.0591967	-0.0615263	-0.00782918	-0.0658417	-0.0655089	-0.00807951	-0.00744469	-0.0151032	-0.0078181	-0.0669131	0	-0.0592107
TEK	0	-0.00122861	-0.00122811	0	0	0	-0.00122039	-0.00122872	0	-0.00116569	0	0	-0.00121986	0	0	0	-0.00114587	0	-0.00115075	0	-0.00117368	0	-0.00122757	0	-0.00121727	-0.00115305	-0.0012282	0	-0.00116482	0	0	0	0	0	0	-0.00116636	0	-0.00115324	0	0	-0.0011656	0	0	0	-0.00123094	0	0	0	-0.00122079
TRAT1	0	0	0	0	0	0	0	0	0	0	0	0	0	0	0	-9.64327e-17	-4.82164e-16	0	0	0	0	0	0	0	0	0	0	0	0	0	0	0	0	0	0	0	0	0	0	0	0	0	0	0	0	0	0	0	0
TRPV1	0.00145556	0.00183228	0.000661756	0.00121422	-0.000225238	0	0.000160194	0.000529269	0.000513884	0.000444868	0.00112892	0.000391417	-8.07898e-05	0.00228538	-0.000342548	0.00188619	-0.000637352	-0.000523271	0.000873005	-0.00036589	0.000808284	0.00124039	0.000287825	0.00177074	-0.000112304	0.00069354	0.00203521	0.000374204	0.000820531	0.00152304	0.000506948	0.000913442	0.000437717	-0.000817427	0.000299629	0.00106587	0.000952836	0.00069142	-0.000653616	0.000703538	0.00103813	-0.000242934	0.00151267	8.49727e-05	0.000138926	0.000932213	0.000268689	0.00151979	0.000288411
UGCG	0.000733345	-0.000422145	-0.000840848	0.000260247	-0.000714831	-0.000655365	-0.000118818	0.000764673	0.000400098	0.0012285	0.000614955	-0.000290736	-0.000558207	0.00192527	-0.000745113	0.00173543	-0.000195359	-0.00063473	0.000680927	-0.000703501	-0.000852161	0.000469208	-0.000211297	0.00230678	-0.000114777	0.0012548	3.77751e-05	-0.000593948	0.000168654	-0.00101809	0.0009948	0.0019296	-0.000166218	-0.000348025	-0.000193136	-0.000785825	-0.000886468	-0.000555737	-0.000521594	0.000787368	0.00163074	-0.000563238	0.00141757	-0.000281231	-0.000965304	0.00126385	-0.000591814	-0.000355914	0.000652494
UNC5B	0	0	-2.59474e-08	0	0	-5.37557e-08	-2.68035e-08	-3.49452e-08	0	0	-1.9909e-08	0	-4.56462e-08	0	-2.018e-08	-2.73506e-08	0	-3.6426e-08	-2.47644e-08	-3.96854e-08	-5.48991e-08	0	0	0	-3.21111e-08	0	0	-3.85735e-08	0	0	-1.60954e-08	0	0	0	0	0	-5.82732e-08	-2.10498e-08	0	0	-2.77206e-08	0	0	-3.12216e-08	-2.21451e-08	0	-4.14656e-08	0	0
VAV2	-0.0107384	0	-0.0116977	0	-0.0117411	-0.0759989	-0.0116506	-0.0110907	0	-0.0757956	-0.0104646	-0.0112405	-0.0760129	-0.010728	-0.0761212	-0.0755535	-0.0116547	-0.0121548	-0.0757426	-0.0760508	-0.0759468	0	0	0	-0.0116735	-0.0756813	0	-0.0117339	-0.0758235	-0.010973	-0.0110845	0	0	0	-0.0112883	-0.0112812	0	-0.0111306	-0.0117789	0	-0.0115418	0	0	-0.0760151	-0.0760169	-0.0756338	-0.0113139	-0.0754006	-0.0758402
VLDLR	0	-8.95448e-07	-8.40403e-07	0	-6.19221e-07	0	-6.97321e-07	-8.69621e-07	-6.70438e-07	0	0	-4.88118e-07	1.29065e-07	-6.58835e-07	-8.22136e-07	0	-6.01323e-07	9.53707e-08	0	-6.96793e-07	0	0	-9.41628e-07	0	-7.80937e-07	0	-8.67738e-07	-7.43333e-07	0	0	0	0	-6.1568e-07	-4.17671e-07	-5.62474e-07	0	0	0	-5.31475e-07	0	-7.90223e-07	0	0	0	-9.04676e-07	0	-4.73945e-07	-3.30917e-07	0
YWHAZ	0.01003	-0.00912161	-0.0110228	0.00934569	0.00356592	0.00729009	-0.0111421	0.00440653	0.00456283	-0.012734	0.0114423	0.00576429	-0.0135859	0.0112809	0.0113272	0.00644909	0.00518675	-0.013595	-0.0117509	0.00686621	0.00327948	0.0121442	0.00541072	-0.0114701	-0.0110047	0.00807464	0.00648896	-0.012054	-0.0137015	0.00831261	0.00685787	0.00570313	0.0112616	0.00393401	-0.011116	0.00409033	0.00518735	0.00606432	0.00315425	-0.0131238	-0.0107484	0.00283504	0.00753934	0.00717514	0.00463275	0.00569105	0.00349101	0.00321759	0.00973749
AGER	0	-3.16364e-08	-4.55154e-08	0	0	0	-4.67452e-08	-6.83235e-08	0	0	0	0	0	0	-1.21961e-07	-1.27319e-07	0	-4.68725e-08	0	-6.10019e-08	0	0	0	0	-4.88302e-08	0	-3.30113e-08	-6.78559e-08	0	0	0	0	0	0	-4.29232e-08	-3.38006e-08	-1.42841e-08	-1.28545e-07	0	0	-6.2428e-08	0	0	-1.40746e-07	-1.27201e-07	-5.01998e-08	0	0	0
HMGB1	-0.440141	0.196008	0.196008	0	0.196008	0.196009	-0.440141	-0.440141	0.196009	0.196008	-0.440141	-0.440141	-0.440141	-0.440141	0.196008	-0.440141	0.196009	-0.440141	0	0	0.196008	-0.440141	0.196008	0.196009	0	-0.440141	-0.440141	0.196009	0.196008	-0.440141	0	-0.440141	-0.440141	0.196008	0.196008	-0.440141	0	-0.440141	0.196008	0	0	0.196009	0.196009	-0.440141	-0.440141	0	-0.440141	0.196009	-0.440141
ITGAM	0.0393479	0.0392983	0.0392514	0.00398068	0.00394566	-0.0477431	0.00394533	0.0393018	0.0392528	-0.0477759	0.0393612	0.0393029	0.00390785	-0.0477542	-0.0477774	0.00394237	-0.0477865	0.00394661	-0.0477518	0.00396566	-0.0477387	0.00397688	0.00394479	-0.0477322	0.00393837	0.0393147	0.0392668	0.0392789	0.0392848	0.0392562	0.00397793	-0.0477595	0.0393115	0.00400368	0.00394336	0.00392766	0.00398342	-0.0477532	-0.0477684	-0.04777	0.039331	0.0392809	-0.047767	0.0393354	0.039278	-0.0477743	0.00400632	0.00399126	0.0393139
ITGB2	0.0713233	-0.0187139	-0.0311887	0.0236533	-0.0141571	-0.0475246	-0.0507335	0.0132841	0.00691435	-0.000780687	0.107952	-0.0167614	-0.0610167	-0.00483795	-0.0596147	-0.0181665	-0.0511688	-0.0503621	-0.0208539	-0.0376238	0.011557	0.0805445	-0.0215938	0.0448225	-0.0562647	0.0976785	-0.00626595	-0.00346849	0.0741956	-0.0208308	-0.0165228	0.0341365	-0.00932666	0.0115491	-0.0205957	-0.0356754	0.0342032	-0.028589	0.0146983	0.0190171	0	-0.00327457	0.0270468	0	-0.0435745	0.0174877	0.0235732	0.0587623	0.0428437
aging	-5.97145e-06	-1.47468e-06	1.22856e-06	7.42157e-06	1.77499e-06	-1.48719e-06	4.71441e-06	-1.50993e-06	-6.0951e-06	4.13686e-06	4.06254e-06	1.72314e-06	-4.08139e-06	1.28595e-06	1.13387e-06	1.85384e-06	1.22876e-06	-4.86091e-06	5.20392e-06	1.09335e-06	7.37102e-06	-4.21885e-06	-1.51006e-06	1.26418e-06	-6.15131e-06	3.48472e-06	4.51366e-06	-1.29405e-06	-5.22826e-06	1.09588e-06	-1.4919e-06	4.01006e-06	-1.46037e-06	4.48534e-06	1.40577e-06	0	-1.47196e-06	7.30715e-06	4.85372e-06	-7.44117e-06	-1.46255e-06	-1.64862e-06	-7.97414e-06	-1.6776e-06	4.89266e-06	6.20732e-06	-1.65366e-06	1.69752e-06	-1.52634e-06
CDK2	0.0107098	-0.0082476	-0.0753163	-0.0706999	0	-0.00838271	-0.0768636	-0.076419	0.00793532	0	-0.0750176	0.0100995	-0.0767351	-0.0736655	-0.0748965	0	0	-0.0737388	0	-0.00723061	-0.0745689	0	-0.0092954	-0.071947	-0.0773688	-0.00742993	0	0.0142329	-0.0740316	-0.0738597	0	0	-0.0758384	0	-0.0091732	0.0101863	-0.0072965	0.00801059	-0.074664	0.00744791	-0.0755297	-0.00812304	0	-0.00985591	-0.0754195	-0.0719833	-0.0738691	0	0
CEBPA	0.00768747	-0.00390577	-0.00358332	0.00637268	-0.00494693	-0.00378616	-0.00296016	0.00415751	0.00645114	0.00355804	0.00376115	-0.00409075	-0.000889293	0.000544413	-0.00311133	0.00102945	-0.00425515	0.00090508	-0.00288172	-0.00618272	-0.00212619	0.00297012	0.00280539	-0.00212497	-0.00240499	0.00416585	-0.00093837	-0.000630707	0.00258393	0.00311069	0.00906249	0.0077624	0.000544533	-0.000936688	0.00270193	-0.000226586	-0.00383953	-0.00233142	-0.000260451	-0.00128909	-0.00852276	-0.00311024	0.00763928	-0.00164141	0.00340773	0.00523736	0.00355351	0.000806583	-0.00534695
SMARCA2	0	-0.518356	-0.518252	0	-0.518233	-0.518359	0.157675	-0.518358	0	0.157671	0	-0.518235	0.157565	-0.518248	-0.518257	-0.518228	-0.518254	0.157553	0	-0.51826	0	0.157564	-0.518359	-0.518249	0	0.15766	0.157672	-0.518356	0.157548	-0.518261	-0.518365	0.157669	-0.518355	0	-0.518239	-0.518263	-0.518357	0	0	0	-0.518357	-0.518368	0	-0.518368	0	0.157697	-0.518369	-0.518237	-0.518361
AGRN	0	0	0	0	0	0	0	0	0	0	0	0	0	0	0	0	0	0	0	0	0	0	0	0	0	0	0	0	0	0	0	0	0	0	0	0	0	0	0	0	0	0	0	0	0	0	0	0	0
NCAM1	-0.00270866	-0.00246306	-0.00288821	0.00630695	0.00627329	-0.00305459	-0.00289992	-0.00289836	-0.00246013	-0.000698064	0.0063466	-0.00270052	0.00621691	-0.00261013	-0.0027067	-0.00262266	-0.00246825	-0.0030523	-0.00271645	0.00632114	-0.000622194	0.00639769	-0.000515883	0.0066394	-0.000890706	-0.00068684	-0.0027141	-0.00271398	-0.000704606	-0.00270422	0.00677154	-0.000694603	0.00645569	-0.000884247	-0.00270375	-0.0027251	-0.0028696	0.00664916	-0.000892018	0.00634997	-0.00271233	-0.00263159	-0.000277594	-0.00260521	-0.00271506	-0.000685288	-0.0028751	0.00660835	-0.00237137
AGRP	-0	0	0	-0	0	-0	0	0	0	0	0	0	0	0	0	0	-0	0	0	-0	0	0	0	0	0	0	0	0	0	0	0	0	0	-0	0	0	0	0	-0	0	0	0	0	0	0	0	0	0	0
MC4R	0	0	0	0	0	0	0	0	0	0	9.64327e-17	0	0	0	0	0	-3.85731e-16	0	0	0	0	0	0	0	0	0	0	0	9.64327e-17	9.64327e-17	0	0	0	0	0	0	0	2.89298e-16	0	9.64327e-17	0	0	0	0	0	0	0	0	0
POMC	1.50434e-06	0	1.0439e-05	1.78101e-05	1.10651e-05	0	1.62885e-05	0	9.92442e-06	0	0	1.80328e-06	1.82302e-05	0	0	5.84747e-06	1.17029e-05	0	0	1.50079e-05	0	0	0	0	2.30483e-05	0	0	1.07259e-05	1.18555e-05	1.15702e-05	1.10445e-05	0	1.17363e-05	1.19549e-05	8.88868e-07	1.62835e-05	1.63351e-05	5.10448e-06	1.08642e-05	-7.74725e-07	0	6.86892e-06	0	1.9786e-06	7.408e-06	0	1.94674e-05	0	0
SDC3	2.22306e-06	4.62042e-07	2.10758e-07	5.11276e-06	-2.95789e-07	4.60444e-08	-2.0327e-06	-1.11135e-06	3.67472e-06	-5.76824e-07	9.29907e-07	1.54136e-06	-1.46452e-06	6.44582e-08	9.32545e-07	4.67767e-06	1.06683e-06	-1.23216e-06	-7.09535e-07	-5.1996e-07	6.22391e-07	8.63532e-07	8.78088e-07	1.60559e-06	-1.64734e-06	2.92459e-06	-1.17654e-06	-1.06509e-06	-6.54559e-07	2.17177e-07	1.35705e-06	1.01139e-06	1.09767e-06	1.26048e-06	1.316e-06	-1.33547e-06	3.4709e-07	1.37899e-06	2.40405e-07	2.08451e-06	-8.54717e-07	-1.20081e-06	-3.30011e-07	1.88568e-06	-1.45223e-06	9.61236e-07	-1.05022e-06	1.14388e-06	-1.01691e-06
AGT	0.0369623	-0.0485182	-0.0550855	0.0286577	0.000582798	-0.0440715	-0.0514058	0.0110311	0.0106315	0.0422772	0.0507705	-0.0525582	-0.0566626	0.0242346	-0.00653238	-0.0405857	-0.0426141	-0.0512049	0.0118574	-0.0488252	0.0422483	0.0524165	-0.00542048	0.0547582	-0.0569583	0.0469326	-0.043274	-0.00184567	0.0442865	-0.050115	-0.0392701	0.0483518	-0.0464334	-0.0337457	-0.00391148	-0.048304	0.0338883	-0.0401779	0.0423133	0.0395186	-0.0433041	-0.00171777	0.0452441	-0.0412811	-0.0563509	0.0403227	-0.0325753	0.0511264	0.0280456
AGTR1	0	-1.87452e-06	-1.88332e-06	0	0	0	-1.9015e-06	-2.03925e-06	0	-1.99768e-06	0	0	-1.90929e-06	0	0	0	-1.91345e-06	0	-1.92491e-06	0	-1.923e-06	0	-2.01528e-06	0	-1.90017e-06	-2.07729e-06	-1.88156e-06	0	-2.05869e-06	0	0	0	0	0	0	-1.96094e-06	0	-1.90404e-06	0	0	-1.87051e-06	0	0	0	-1.87853e-06	0	0	0	-2.04465e-06
AGTR2	0	0	0	0	0	0	0	0	0	0	0	0	0	0	0	0	0	0	0	0	0	0	0	0	0	0	0	0	0	0	0	0	0	0	0	0	0	0	0	0	0	0	0	0	0	0	0	0	0
ANGPT2	0.00619638	-0.00543988	-0.00520375	0.00528464	0.00563526	0.00535504	-0.00461875	-0.000740885	0	-0.00208722	0	0.00475258	-0.00441431	0.00515442	0	0	-0.00427615	0	-0.00415571	0	-0.00431025	0.00267566	-0.0013875	0	-0.00448147	0.00124368	-0.00523951	0	0.0010827	0.00456466	0	0	0	0.00376492	0.00303882	-0.00286745	0	-0.00456704	0	0.00356596	-0.00541192	0	0.00295957	0	-0.00536791	0.00261222	0	0	-0.000523718
AHCTF1	-5.78596e-15	6.1717e-15	0	6.1717e-15	0	0	6.1717e-15	0	6.1717e-15	0	6.1717e-15	0	6.1717e-15	0	6.1717e-15	6.1717e-15	6.1717e-15	6.1717e-15	6.1717e-15	0	6.1717e-15	6.1717e-15	6.1717e-15	6.1717e-15	6.1717e-15	6.1717e-15	6.1717e-15	1.21505e-14	0	0	0	6.1717e-15	6.1717e-15	6.1717e-15	1.21505e-14	6.1717e-15	6.1717e-15	6.1717e-15	6.1717e-15	6.1717e-15	-5.78596e-15	0	0	-5.78596e-15	6.1717e-15	6.1717e-15	6.1717e-15	0	0
APITD1	0	6.1717e-15	0	0	1.21505e-14	6.1717e-15	0	6.1717e-15	0	6.1717e-15	6.1717e-15	6.1717e-15	0	6.1717e-15	6.1717e-15	6.1717e-15	-3.85731e-16	0	0	0	0	0	6.1717e-15	0	0	0	0	6.1717e-15	0	6.1717e-15	6.1717e-15	6.1717e-15	6.1717e-15	0	1.21505e-14	0	0	0	6.1717e-15	0	0	0	0	6.1717e-15	0	6.1717e-15	0	0	0
AURKB	-8.21824e-05	-0.000147553	-9.24809e-05	0	-0.000182704	-0.000100145	-5.80834e-05	-0.000103683	-7.72704e-05	0	0.000126299	-0.000142853	0.000125434	-8.92373e-05	-0.00013552	0	0.000141304	3.5818e-05	-0.000134929	-0.000149891	9.6897e-05	0.000222431	-9.3617e-05	5.09649e-05	0.000107409	6.9773e-05	-0.000141835	0	7.91656e-05	-0.000100265	0	3.14486e-05	-0.000137249	9.58757e-05	-0.000147667	-0.000126811	-7.69113e-05	-6.38619e-05	-0.000136085	5.5432e-05	-0.0001182	-0.000162462	0	-0.000111064	-0.000136511	0	-0.000157199	-8.65991e-05	-0.000103125
B9D2	0	0	0	0	0	0	0	0	0	0	0	0	0	0	0	0	0	0	0	0	0	0	0	0	0	0	0	-5.68953e-15	0	0	0	0	0	0	0	-5.68953e-15	-5.68953e-15	0	0	-5.68953e-15	0	0	0	0	0	0	0	0	-5.68953e-15
BIRC5	0.000692552	0.000416948	0.000945787	0.000632255	0.000634737	0.000460221	-0.000960077	-0.000163661	0.00028539	-0.000284552	-0.000111391	0.000534194	-0.000881354	-0.000436283	0.000435851	0.000443044	-0.000522645	0.000496195	0.00100552	0.000446021	0.000919346	-0.00080203	0.000146689	0.000697264	-0.000725881	-0.000613327	-0.00110475	0.000651477	0.00128877	-8.60759e-05	0.000813019	-0.000361478	-0.00114246	0.00024657	0.0016441	0.000223335	-0.00089827	0.00085863	-0.000666346	0.0017261	0.000396444	0.00106546	0.00137382	0.000276601	0.0009585	-0.000269007	-0.000324182	-6.58578e-05	0
BUB1	0.00349829	0.00382279	0.00340453	-0.000392804	0.00380059	0.00361604	-0.00291153	-0.000931835	0.00287299	-0.00246118	-0.000458358	0.00370325	-0.00293047	-0.0014132	0.00130444	-0.000533248	-0.0013622	-0.000636485	0.00367589	0.00298809	0.000796046	-0.00264363	0.00399031	0.00178493	-0.00293601	-0.00220409	-0.00244807	0.00387478	0.00396934	0.00142301	0.00220948	-0.00239724	-0.00287036	-0.000862053	0.00344949	0.00381026	-0.00121804	0.00404996	-0.00237247	0.00386454	0.00389195	0.00367934	0.00395416	-0.000466777	0.00361363	-0.00226743	-0.00137215	0.000854527	0.000994224
BUB1B	0.00180568	0.00356898	0.00207596	-0.00187124	-0.00276466	-0.00169301	-0.00311599	0.00517098	-0.000495493	-0.0020363	0.00385943	0.00667526	-0.00304026	-0.000528906	-0.00154469	-0.000286397	-0.0015676	-0.00305188	-0.000261829	0.00239894	-0.00149826	0.00139637	-0.000417923	0.0067242	-0.00310538	-0.00303676	0.00138995	0.00209538	-0.000437409	0.0022516	0.00666896	-0.00203519	-0.00282094	-0.00155383	-0.000447456	0.000685428	0.00469612	0.00676108	-7.9558e-05	0.00210082	-0.000419452	0.00209397	0.000816663	0.000636601	-0.000446657	0.0066621	-0.00189287	-0.00147497	-0.00271709
BUB3	0.000580774	0.00554021	0.00194972	-0.0011419	-0.00339669	-0.00215012	-0.00432767	0.0053684	-0.000808317	-0.00307921	0.0058239	0.00892538	-0.00424401	-0.000807119	-0.00201493	-0.00108542	-0.00201573	-0.00428198	-0.0010947	0.0022069	-0.00195685	0.00327645	-0.000728687	0.00900855	-0.00431434	-0.00424667	0.00326375	0.00196312	-0.000747538	0.00206102	0.00893999	-0.00307758	-0.00340046	-0.00200362	-0.000756738	0.000269851	0.00387241	0.00902013	-0.00022213	0.00197171	-0.000728583	0.00196472	0.00244723	0.000265717	-0.000757515	0.00900953	-0.00115231	-0.00193013	-0.00331932
CASC5	6.1717e-15	0	0	0	6.1717e-15	6.1717e-15	0	1.21505e-14	6.1717e-15	0	6.1717e-15	0	6.1717e-15	0	0	0	0	5.97883e-15	6.1717e-15	0	0	6.1717e-15	0	6.1717e-15	0	0	0	0	0	6.1717e-15	0	6.1717e-15	0	0	0	6.1717e-15	0	0	0	0	6.1717e-15	0	0	6.1717e-15	6.1717e-15	0	6.1717e-15	0	0
CCDC99	-5.68953e-15	6.07526e-15	-1.14755e-14	-5.68953e-15	-5.68953e-15	-5.68953e-15	-1.72615e-14	-5.68953e-15	-5.68953e-15	-5.68953e-15	-1.81294e-14	-1.76472e-14	0	-5.68953e-15	0	-5.68953e-15	-5.68953e-15	6.07526e-15	-5.68953e-15	0	-5.68953e-15	0	-5.68953e-15	-1.81294e-14	0	-5.68953e-15	-1.81294e-14	6.07526e-15	0	-5.68953e-15	-5.68953e-15	-5.68953e-15	0	0	-1.76472e-14	-5.68953e-15	0	-1.81294e-14	-5.68953e-15	-5.68953e-15	-5.68953e-15	-5.68953e-15	-5.68953e-15	-5.68953e-15	-1.81294e-14	0	-5.68953e-15	-5.68953e-15	-5.68953e-15
CDC20	0.000671302	0.00530769	0.00186265	-0.00113592	-0.00326667	-0.00208662	-0.00415186	0.00526212	-0.000771224	-0.00296975	0.00568725	0.00866769	-0.00407359	-0.000770645	-0.00191102	-0.0010706	-0.00191123	-0.00410835	-0.00107504	0.00223206	-0.00185965	0.00305829	-0.00068699	0.00874766	-0.00414036	-0.00407455	0.00304515	0.00188854	-0.000711075	0.00208568	0.00868542	-0.00296875	-0.00327525	-0.00190388	-0.000720108	0.000370576	0.00383865	0.00875922	-0.000263091	0.00189292	-0.000688599	0.00188324	0.00232695	0.000370165	-0.000719619	0.00873965	-0.00115288	-0.00183461	-0.00320258
CDCA8	0.0325398	0.0325255	0.0325066	0	0.0325338	0.0325064	-0.0671099	0	0.032504	-0.0669735	0	0.0325225	-0.0669804	0	0	0	-0.0669462	-0.0669501	0.0325183	0.032507	-0.0669214	-0.0669464	0.0325303	-0.0669164	-0.0669761	-0.0669606	-0.0671022	0.0331462	0.033107	-0.067056	0	-0.0669726	-0.0671145	0	0.0325151	0	0.0323211	0	0	0.0331459	0.0325342	0.0325097	0.0331391	0	0.0325208	-0.0669702	0.032336	0	-0.0670715
CENPA	0.000972437	0.000971589	0.000969371	0.00139579	0.000967477	0.000990467	-0.0013153	0.00128861	0.000666855	-0.00131083	0.00134988	0.000954726	-0.00131365	0.000345445	0.00173309	0.0013597	-0.00125235	-0.000555961	0.000997067	0.000976344	-0.000256758	-0.00128058	0.000672623	-0.000449599	-0.00132396	-0.00124684	-0.00131339	0.00100723	0.000763063	-0.0005027	0.00151466	-0.00129758	-0.00131297	0.00137819	0.000986826	0.00181819	-0.000404428	0.00185342	0.000313859	0.00106344	0.000983604	0.000958848	0.000746093	0.00131794	0.000951362	-0.0013024	-0.000407663	0.00147628	-0.000464794
CENPC1	-5.68953e-15	-5.68953e-15	-5.68953e-15	-5.68953e-15	0	-5.68953e-15	-5.68953e-15	-5.68953e-15	-5.68953e-15	-5.68953e-15	-5.68953e-15	-5.68953e-15	0	-5.68953e-15	-5.68953e-15	-5.68953e-15	-5.68953e-15	-5.68953e-15	-5.68953e-15	-5.68953e-15	-5.68953e-15	-5.68953e-15	-5.68953e-15	-5.68953e-15	-5.68953e-15	-5.68953e-15	-5.68953e-15	-5.68953e-15	0	-5.68953e-15	0	-5.68953e-15	-5.68953e-15	-5.68953e-15	-5.68953e-15	-5.68953e-15	-5.68953e-15	0	-5.68953e-15	-5.68953e-15	-5.68953e-15	-5.68953e-15	-5.68953e-15	-5.68953e-15	-5.68953e-15	-5.68953e-15	-5.68953e-15	-5.68953e-15	0
CENPE	2.21035e-05	1.27595e-05	-1.92204e-05	1.32452e-05	1.67732e-06	2.08272e-06	-6.89371e-06	-3.87309e-06	1.72175e-05	-2.74852e-05	-8.06368e-07	1.24234e-05	-2.87447e-05	9.01421e-06	-3.01824e-06	-5.74343e-06	1.12303e-05	-2.21093e-05	1.37192e-05	1.20898e-05	-5.65771e-07	1.29036e-05	1.19281e-05	-7.85914e-07	-1.07023e-05	-2.91515e-05	7.82669e-06	1.87026e-05	-3.87508e-06	9.13922e-06	2.01638e-05	-2.90708e-05	-8.70693e-06	-9.70676e-06	-4.54326e-06	-5.464e-07	6.24213e-06	-4.36107e-06	-6.01874e-06	7.99309e-06	-9.63237e-09	-3.62967e-06	-2.01909e-05	1.18173e-05	-3.04274e-06	-2.76215e-05	-1.11983e-05	1.4092e-06	-2.14151e-05
CENPF	0.00388884	0.00371209	0.00389935	0.00107041	0.00373744	0.00385599	-0.00466756	0.000881987	0.00207125	-0.00481867	0.000887463	0.00372128	-0.00477116	-0.00436043	0.00324642	0.00089831	-0.00425337	0.00102198	0.00378892	0.00369216	0.0034053	-0.00468403	0.00197806	0.00172576	-0.00470586	-0.00468962	-0.0047335	0.00370267	0.00212758	0.00163585	0.0015443	-0.00479619	-0.00478697	0.00100647	0.00386905	0.00369821	-0.00423735	0.00375874	-0.0047307	0.0038281	0.00372222	0.00378225	0.00219741	0.000899345	0.00376231	-0.0048071	-0.00434594	0.00162992	0.0016613
CENPH	-5.68953e-15	0	0	0	0	0	0	0	0	0	0	0	0	-5.68953e-15	0	0	0	0	0	0	0	0	0	-5.68953e-15	0	0	-5.68953e-15	0	-5.68953e-15	0	0	0	0	0	0	0	0	0	0	-5.68953e-15	-5.68953e-15	0	0	-5.68953e-15	0	0	-5.68953e-15	0	-5.68953e-15
CENPI	0	6.1717e-15	6.1717e-15	6.1717e-15	6.1717e-15	6.1717e-15	0	6.1717e-15	6.1717e-15	6.1717e-15	6.1717e-15	6.1717e-15	0	6.1717e-15	6.1717e-15	1.21505e-14	6.1717e-15	6.1717e-15	0	0	0	6.1717e-15	6.1717e-15	6.1717e-15	6.1717e-15	0	6.1717e-15	6.1717e-15	6.1717e-15	6.1717e-15	6.1717e-15	6.1717e-15	6.1717e-15	6.1717e-15	6.1717e-15	0	6.1717e-15	6.1717e-15	6.1717e-15	0	6.1717e-15	6.1717e-15	6.1717e-15	6.1717e-15	0	6.1717e-15	6.1717e-15	0	0
CENPK	-6.07526e-15	0	-5.68953e-15	0	0	0	0	0	0	0	-6.07526e-15	0	0	0	0	0	0	0	0	0	0	0	0	0	0	0	5.97883e-15	0	0	0	0	0	0	0	0	0	0	0	0	-5.68953e-15	0	0	0	0	0	0	0	0	0
CENPL	-1.80329e-14	-6.07526e-15	-6.07526e-15	-6.07526e-15	-6.07526e-15	-6.07526e-15	-6.07526e-15	-6.07526e-15	-6.07526e-15	-6.07526e-15	-1.21505e-14	-6.07526e-15	-6.07526e-15	-1.17648e-14	-6.07526e-15	-6.07526e-15	-6.07526e-15	0	0	-6.07526e-15	-6.07526e-15	-6.07526e-15	-6.07526e-15	-6.07526e-15	-1.17648e-14	-6.07526e-15	-5.68953e-15	0	-6.07526e-15	-6.07526e-15	-6.07526e-15	-6.07526e-15	-6.07526e-15	-6.07526e-15	0	-6.07526e-15	-6.07526e-15	-6.07526e-15	-6.07526e-15	-6.07526e-15	-1.17648e-14	-6.07526e-15	-6.07526e-15	-6.07526e-15	-6.07526e-15	-6.07526e-15	-6.07526e-15	-6.07526e-15	-6.07526e-15
CENPM	0	6.1717e-15	6.1717e-15	6.1717e-15	6.1717e-15	6.1717e-15	6.1717e-15	6.1717e-15	6.1717e-15	6.1717e-15	6.1717e-15	6.1717e-15	0	0	6.1717e-15	0	6.1717e-15	6.1717e-15	6.1717e-15	6.1717e-15	6.1717e-15	6.1717e-15	6.1717e-15	6.1717e-15	6.1717e-15	6.1717e-15	6.1717e-15	0	6.1717e-15	6.1717e-15	6.1717e-15	6.1717e-15	6.1717e-15	6.1717e-15	1.21505e-14	6.1717e-15	6.1717e-15	6.1717e-15	0	6.1717e-15	0	0	6.1717e-15	6.1717e-15	6.1717e-15	6.1717e-15	6.1717e-15	6.1717e-15	0
CENPN	6.1717e-15	6.1717e-15	6.1717e-15	6.1717e-15	1.21505e-14	6.1717e-15	6.1717e-15	6.1717e-15	6.1717e-15	6.1717e-15	6.1717e-15	6.1717e-15	6.1717e-15	6.1717e-15	0	6.1717e-15	6.1717e-15	0	6.1717e-15	0	6.1717e-15	0	6.1717e-15	0	0	0	0	6.1717e-15	6.1717e-15	6.1717e-15	6.1717e-15	6.1717e-15	0	6.1717e-15	6.1717e-15	6.1717e-15	6.1717e-15	6.1717e-15	0	6.1717e-15	6.1717e-15	6.1717e-15	6.1717e-15	6.1717e-15	0	6.1717e-15	6.1717e-15	0	6.1717e-15
CENPO	0	0	0	0	-5.68953e-15	0	0	0	0	0	0	0	0	0	0	0	0	0	0	0	0	0	0	0	0	0	0	0	0	0	0	0	0	0	0	0	-5.68953e-15	0	0	0	0	-5.68953e-15	0	0	0	0	0	0	0
CENPP	0	0	0	0	0	0	0	0	0	0	0	0	0	0	0	0	0	0	0	0	0	0	0	0	0	0	0	0	0	0	0	0	0	0	0	0	0	0	0	0	0	0	0	0	0	0	0	0	0
CENPQ	6.1717e-15	6.1717e-15	6.1717e-15	6.1717e-15	0	6.1717e-15	6.1717e-15	6.1717e-15	6.1717e-15	6.1717e-15	6.1717e-15	6.1717e-15	6.1717e-15	6.1717e-15	6.1717e-15	1.21505e-14	6.1717e-15	6.1717e-15	6.1717e-15	6.1717e-15	6.1717e-15	6.1717e-15	6.1717e-15	6.1717e-15	6.1717e-15	6.1717e-15	6.1717e-15	6.1717e-15	6.1717e-15	0	6.1717e-15	6.1717e-15	6.1717e-15	6.1717e-15	6.1717e-15	6.1717e-15	6.1717e-15	6.1717e-15	6.1717e-15	6.1717e-15	0	0	6.1717e-15	6.1717e-15	6.1717e-15	6.1717e-15	6.1717e-15	6.1717e-15	0
CENPT	0	0	0	0	-5.68953e-15	0	0	0	0	0	0	0	0	0	0	0	0	0	0	0	0	0	0	0	0	0	0	0	0	0	0	0	0	0	0	0	0	0	0	0	0	0	0	0	0	0	0	0	0
CLASP2	0	0	0	0	0	0	0	0	0	0	0	0	0	0	0	0	0	0	0	0	0	0	0	0	0	0	0	0	0	0	0	0	0	0	0	0	0	0	0	0	0	0	0	0	0	0	0	0	0
CLIP1	-0.00384359	-0.00295911	0.00690953	0.00753859	0.0043498	-0.00311001	0.00223262	-0.00424633	-0.00170421	-0.00622125	0.00656849	-0.00338303	0.00746517	0.0063355	-0.0032901	-0.00423794	-0.00487664	0.00561419	-0.00494236	-0.00200128	-0.00317885	0.00214927	-0.00284823	-0.00464971	0.00502546	-0.000384858	0.0029217	-0.000796344	-0.00561117	0.00982483	0.00523333	-0.00554319	-0.0022454	-2.46765e-05	0.00194413	0.00790822	-0.00541305	-0.00121307	0.00356586	-0.00642812	0.00380718	-0.00232354	0.000757233	0.00664789	0.00388789	-0.00557195	0.00766742	0.0063237	0.00342082
DSN1	0	1.2247e-14	-1.14755e-14	0	0	0	-1.14755e-14	0	0	0	-1.23434e-14	-1.14755e-14	0	0	-6.07526e-15	0	0	1.2247e-14	0	0	0	0	0	-1.23434e-14	0	0	-1.23434e-14	1.2247e-14	0	0	0	0	0	0	-5.68953e-15	-5.68953e-15	0	-1.23434e-14	0	0	0	0	-5.68953e-15	0	-1.23434e-14	0	0	0	0
ERCC6L	0.00401647	0.00431413	0.00403503	-0.000592388	0.00425662	0.00406919	-0.00402485	-0.00129122	0.00328922	-0.00339792	-0.000639765	0.00423742	-0.00403107	-0.00187033	0.00159952	-0.000728002	-0.00190418	-0.000853264	0.00411776	0.00331773	0.000879691	-0.00388119	0.00447054	0.00196725	-0.00403868	-0.00329532	-0.00343656	0.00424249	0.00432139	0.00174591	0.00224882	-0.00336611	-0.00398073	-0.00132337	0.00398152	0.00428797	-0.00167485	0.0045535	-0.00341754	0.00418748	0.00437637	0.00425134	0.00443559	-0.000617793	0.00416926	-0.00317219	-0.00193781	0.000836853	0.00104365
ITGB3BP	-4.82164e-16	-4.82164e-16	-4.82164e-16	-4.82164e-16	-4.82164e-16	-4.82164e-16	-4.82164e-16	-4.82164e-16	-4.82164e-16	-4.82164e-16	-4.82164e-16	-4.82164e-16	-4.82164e-16	-4.82164e-16	-4.82164e-16	-4.82164e-16	6.26813e-15	-4.82164e-16	-4.82164e-16	-4.82164e-16	-4.82164e-16	-4.82164e-16	6.26813e-15	6.26813e-15	-4.82164e-16	-4.82164e-16	-4.82164e-16	-4.82164e-16	-4.82164e-16	-4.82164e-16	-4.82164e-16	-4.82164e-16	-4.82164e-16	-4.82164e-16	6.26813e-15	-4.82164e-16	-4.82164e-16	-4.82164e-16	-4.82164e-16	6.26813e-15	-4.82164e-16	-4.82164e-16	-4.82164e-16	-4.82164e-16	-4.82164e-16	-4.82164e-16	-4.82164e-16	-4.82164e-16	-4.82164e-16
KIF18A	0	0	0	0	0	0	0	0	0	0	0	0	0	6.07526e-15	0	0	0	0	0	0	0	0	0	0	6.07526e-15	0	0	0	0	0	0	0	0	0	0	0	0	0	0	0	0	0	0	0	0	0	0	0	0
KIF2A	2.21035e-05	1.27595e-05	-1.92204e-05	1.32452e-05	1.67732e-06	2.08272e-06	-6.89371e-06	-3.87309e-06	1.72175e-05	-2.74852e-05	-8.06368e-07	1.24234e-05	-2.87447e-05	9.01421e-06	-3.01824e-06	-5.74343e-06	1.12303e-05	-2.21093e-05	1.37192e-05	1.20898e-05	-5.65771e-07	1.29036e-05	1.19281e-05	-7.85914e-07	-1.07023e-05	-2.91515e-05	7.82669e-06	1.87026e-05	-3.87508e-06	9.13922e-06	2.01638e-05	-2.90708e-05	-8.70693e-06	-9.70676e-06	-4.54326e-06	-5.464e-07	6.24213e-06	-4.36107e-06	-6.01874e-06	7.99309e-06	-9.63237e-09	-3.62967e-06	-2.01909e-05	1.18173e-05	-3.04274e-06	-2.76215e-05	-1.11983e-05	1.4092e-06	-2.14151e-05
KIF2B	-5.68953e-15	0	6.07526e-15	0	0	0	0	0	0	0	0	0	0	-5.68953e-15	0	0	-6.07526e-15	0	0	0	0	0	0	0	0	0	0	0	0	0	0	0	-6.07526e-15	0	0	0	0	0	0	0	-5.68953e-15	0	0	0	0	0	0	0	0
KIF2C	0	0	0	0	0	0	6.28611e-06	0	0	6.08721e-06	0	0	6.13065e-06	0	0	0	6.12238e-06	6.04238e-06	0	0	5.94462e-06	5.88467e-06	0	5.93595e-06	6.23079e-06	5.72295e-06	6.19521e-06	0	0	6.2859e-06	0	5.99556e-06	6.16283e-06	0	0	0	0	0	0	0	0	0	0	0	0	6.02555e-06	0	0	5.966e-06
KNTC1	-5.68953e-15	0	0	0	0	0	0	0	0	0	0	0	0	0	0	0	0	0	0	0	0	0	0	0	0	0	0	0	-5.68953e-15	0	0	0	0	0	0	0	0	0	0	0	-5.68953e-15	0	0	0	0	0	0	0	0
MAD1L1	0.000420848	7.22415e-05	-0.00054648	0.000112322	0.000416528	8.90181e-05	-0.000508448	0.000156848	-7.83664e-05	-0.000332253	-0.00029356	-0.000521399	-0.00022136	-4.81412e-05	-0.000269025	6.22371e-06	-0.000456848	-0.000373585	-0.000420933	-0.000480046	-0.000507203	2.94624e-05	-0.000223972	-0.00041505	-0.000252979	0.000409714	-0.000398602	-0.00052325	-0.000312099	-0.000262477	-7.74115e-05	-0.000331422	-0.000196341	0.000232749	-0.00017834	-0.000528915	-0.000371063	-0.00029157	-0.000260656	-3.70667e-05	-0.000547396	-0.000541389	-0.000421769	-0.000303122	-0.000398428	-3.12928e-05	-0.000480635	0.000101641	-0.000426801
MIS12	0	0	1.21505e-14	1.21505e-14	6.07526e-15	6.07526e-15	1.21505e-14	0	6.07526e-15	6.07526e-15	0	1.21505e-14	0	6.1717e-15	1.20541e-14	1.21505e-14	6.07526e-15	0	6.07526e-15	6.07526e-15	1.21505e-14	1.20541e-14	6.07526e-15	1.21505e-14	1.20541e-14	0	6.07526e-15	6.07526e-15	6.07526e-15	1.21505e-14	1.21505e-14	0	1.21505e-14	0	6.07526e-15	6.07526e-15	0	1.21505e-14	1.21505e-14	6.07526e-15	1.21505e-14	6.07526e-15	6.07526e-15	1.21505e-14	6.07526e-15	6.07526e-15	1.21505e-14	0	0
MLF1IP	0	0	-9.00084e-08	0	-8.19502e-08	-7.7429e-08	0	0	0	-8.06782e-08	-8.01645e-08	0	-1.05431e-07	0	-1.09154e-07	0	0	-9.45814e-08	0	0	-9.46848e-08	0	0	-7.95121e-08	0	-8.99642e-08	0	0	-9.63795e-08	0	0	-9.4612e-08	-8.588e-08	0	0	-7.01277e-08	0	0	0	-2.13827e-08	-9.39525e-08	0	-7.71615e-08	0	0	-7.60662e-08	0	-6.83123e-08	-8.94906e-08
NDC80	0.000409022	0.000220203	-0.00033324	0.000253233	1.67164e-06	2.10113e-05	-0.000116783	-7.34954e-05	0.000316211	-0.000459063	-4.02357e-06	0.000214513	-0.000468443	0.000160268	-7.17245e-05	-9.35146e-05	0.000230742	-0.000366409	0.000240308	0.000206927	-3.92846e-06	0.000272512	0.000211864	-1.10359e-05	-0.000164144	-0.000478763	0.000129622	0.000358064	-5.9798e-05	0.000159169	0.000385652	-0.000482073	-0.000165191	-0.000149297	-9.05591e-05	-2.78054e-05	0.000108192	-7.79752e-05	-0.000110799	0.000155664	-1.90713e-05	-7.7022e-05	-0.00033342	0.000208569	-6.43981e-05	-0.000462956	-0.000202143	1.04515e-05	-0.000370996
NDEL1	-0.185825	-0.202729	-0.202741	0.0626516	0.137538	-0.228262	-0.185864	0.137457	-0.185821	0	-0.20273	-0.185829	0.137522	-0.18582	-0.202693	0.183048	-0.202754	0.13753	-0.228248	0	0	0	-0.228272	0	0.137464	0	-0.185828	0.0625396	-0.185865	-0.202727	0	0.0626107	-0.18582	0.137566	0	-0.202759	0	-0.202704	0.18296	0.062625	0	0.137544	0	0	-0.202741	0	-0.202745	0.137538	0
NSL1	0	0	0	0	0	0	0	0	0	0	0	0	0	0	0	0	0	0	0	0	0	0	0	0	0	0	0	0	0	0	0	0	0	0	0	0	0	0	0	0	0	0	0	0	0	0	0	0	0
NUDC	0	0	-2.3556e-05	0	-2.2754e-06	-1.65062e-06	0	0	0	-3.13698e-05	-4.66859e-06	0	-3.38224e-05	0	-8.27645e-06	0	0	-2.66648e-05	0	0	-5.1255e-06	0	0	-4.6176e-06	-8.30256e-06	-3.34851e-05	0	0	-8.51992e-06	0	0	-3.3627e-05	-1.28439e-05	-8.63925e-06	0	-3.92644e-06	0	0	0	7.24703e-06	-4.5379e-06	0	-2.39078e-05	0	0	-3.12845e-05	-8.91594e-06	-1.88254e-06	-2.57237e-05
NUF2	0	0	0	0	0	0	0	0	0	0	0	0	0	0	0	0	0	0	0	0	0	0	0	0	0	0	0	0	0	0	0	0	0	0	0	0	0	0	0	0	0	0	0	0	0	0	0	0	0
PMF1	0	0	0	0	0	0	0	0	0	0	0	0	0	0	0	0	0	0	0	0	0	0	0	0	0	0	0	0	0	0	0	0	0	0	0	0	0	0	0	0	0	0	0	0	0	0	0	0	0
PPP1CC	-0.000705437	0.000587212	-0.00262855	0.00286089	-0.00293873	0.00128442	-0.00328344	-0.000369527	-0.000441767	0.00166368	0.00150433	0.00163986	-0.000729336	-0.000222699	-0.00294136	-0.00131949	-0.00302942	-0.000794145	-0.00210575	0.00155279	-0.000199842	0.00170825	0.00377115	0.00120922	0.00052601	0.00238898	-0.000435292	0.000982204	0.00292297	-0.00269678	0.00137565	6.90605e-05	0.00106773	-0.00168765	0.00218029	-0.000399386	0.00227858	0.00145552	-0.00171265	-0.00139424	0.00251403	-0.000443726	-0.00134183	0.00318447	-0.00156837	-0.000106482	-0.00298064	0.000751635	-2.55784e-05
PPP2CA	-0.000848314	0.00657798	0.00310575	-0.00074923	-0.00435076	-0.00273283	-0.00594959	0.00472773	-0.000752067	0	0.00474808	0.00890488	-0.00584705	0	-0.00244019	-0.000842183	-0.0024288	-0.00413361	0	0.000419621	-0.00194748	0.00438681	-0.0012275	0.00995602	-0.00513806	-0.00485198	0.00354308	0.00195441	0	-0.000274314	0.00968598	-0.00146985	-0.00504278	-0.00244367	0	-0.00192315	0.00306467	0.00939483	0.000484596	0.00445205	-0.00122954	0.00340684	0.00610586	0	-0.000590867	0.0113822	-0.000788418	-0.00259683	-0.00436125
PPP2R2B	-0.000343938	0.0109919	0.00469218	-0.00283945	-0.00835613	-0.00420606	-0.0112459	0.00858595	-0.000873083	-0.00708279	0.0092237	0.0148767	-0.0112392	-0.000870892	-0.00502409	-0.00211494	-0.00502671	-0.0112496	-0.00212152	0.00290891	-0.00501671	0.00718126	-0.000881681	0.014877	-0.0112376	-0.0112389	0.00716632	0.00470029	-0.000867123	0.00289898	0.0148874	-0.00708379	-0.00835323	-0.00501533	-0.000873765	-0.00161076	0.00530201	0.0148857	0.000880499	0.00471546	-0.000876636	0.00470333	0.00532702	-0.00160854	-0.000877378	0.0148823	-0.00284965	-0.00501777	-0.00834745
RANGAP1	0	-2.17532e-05	-6.34366e-06	0	-4.76839e-07	-2.35176e-06	-1.93595e-05	-2.90929e-05	-1.41711e-06	-1.94781e-05	0	-5.05969e-06	-2.88529e-05	0	0	-2.49297e-05	0	0	-1.07501e-05	-1.68116e-05	0	-1.99343e-05	-1.72535e-05	0	-2.63599e-05	0	0	0	-1.72259e-05	0	0	-1.83565e-05	0	-3.63986e-05	-2.56535e-05	0	0	-2.04767e-05	-8.44249e-06	-2.11481e-05	-8.29127e-06	-2.76972e-05	0	-5.25023e-06	-2.07788e-05	0	0	0	0
RCC2	0	0	0	0	0	0	0	0	0	0	0	0	0	0	0	0	0	0	0	0	0	0	0	0	0	0	0	0	0	0	0	0	0	0	0	0	0	0	0	0	0	0	0	0	0	0	0	0	0
RPS27	9.2473e-06	-5.33327e-06	-7.53193e-07	-2.5978e-06	9.13773e-06	-1.64818e-07	-3.69363e-06	-1.62742e-06	-4.72625e-06	-3.1044e-07	1.51076e-05	9.35579e-06	-2.05663e-06	9.84137e-06	-9.38863e-07	-3.49123e-07	-4.79482e-06	-6.28931e-06	-4.39408e-06	-4.86287e-06	-1.14211e-06	1.52022e-05	-6.25936e-06	-2.73792e-06	-8.70324e-07	1.75869e-06	-2.13377e-06	-8.44093e-07	-3.0107e-06	9.11861e-06	1.53423e-05	1.59456e-05	6.96111e-06	-1.32104e-06	1.02157e-05	-7.71308e-07	-6.18564e-06	1.52971e-05	-4.54442e-06	1.58989e-05	6.18672e-07	-6.45e-07	1.24026e-05	-6.19821e-06	-4.78727e-06	1.16453e-05	-5.18502e-07	1.45832e-05	5.23412e-06
SEC13	-0.006503	-0.006503	-0.006503	-0.006503	0.00321394	0.00321394	0.00321394	0.00321394	-0.006503	0.00321394	0.00782599	-0.006503	-0.006503	-0.006503	0.00782599	0.00782599	-0.006503	0.00321394	0.00321394	0.00782599	0.00782599	0.00782599	-0.006503	0.00321394	-0.006503	-0.006503	0.00782599	-0.006503	-0.006503	0.00321394	0.00782599	0.00321394	0.00782599	-0.006503	-0.006503	-0.006503	0.00782599	0.00321394	-0.006503	0.00321394	0.00321394	0.00321394	0.00321394	0.00321394	0.00321394	0.00321394	-0.006503	-0.006503	0.00321394
SEH1L	-4.21411e-07	-3.93907e-07	7.70549e-07	7.00223e-07	-4.25915e-07	7.71858e-07	2.23e-08	-4.40698e-07	-3.27765e-07	-5.43237e-08	5.68043e-07	6.888e-07	-2.8974e-07	-4.45894e-07	-2.88404e-07	-1.35653e-07	-3.78435e-07	2.85272e-08	-1.15505e-07	2.69953e-08	-3.30757e-07	2.85393e-08	-1.16619e-07	-1.28604e-07	-2.71404e-07	-5.4672e-08	-1.20155e-07	2.83215e-08	-1.13467e-07	7.13991e-07	5.70224e-07	-1.27679e-07	7.74859e-07	-4.13672e-07	-3.95192e-07	6.40532e-07	-1.05123e-07	-3.90672e-07	-6.21492e-08	-4.27279e-07	6.12082e-07	-2.60299e-07	3.21644e-08	-7.09837e-08	-4.81748e-07	4.17956e-08	-3.3832e-07	-3.8367e-07	6.72836e-07
SGOL1	0	0	8.56232e-07	0	3.11507e-06	1.7395e-06	5.3864e-06	0	0	5.28846e-06	0	0	7.90238e-06	0	2.06263e-06	1.69889e-06	5.76855e-07	6.34739e-06	0	0	1.67173e-06	0	0	0	5.43412e-06	7.55324e-06	0	0	3.57397e-07	0	0	5.53666e-06	4.63965e-06	3.02381e-06	0	8.07176e-07	0	0	7.7383e-07	0	6.69513e-07	0	0	0	9.75358e-07	0	2.42965e-06	1.58727e-06	5.98433e-06
SGOL2	-5.8824e-15	0	0	0	0	0	0	0	0	0	0	0	0	0	0	0	0	0	0	0	0	0	0	0	0	0	0	0	-5.8824e-15	0	0	0	0	0	6.07526e-15	0	0	0	0	0	-5.8824e-15	0	0	0	0	0	0	0	0
SKA1	6.1717e-15	6.1717e-15	6.1717e-15	6.1717e-15	1.2247e-14	6.1717e-15	6.1717e-15	6.1717e-15	6.1717e-15	6.1717e-15	6.1717e-15	6.1717e-15	6.1717e-15	6.1717e-15	6.1717e-15	6.1717e-15	6.1717e-15	0	6.1717e-15	6.1717e-15	6.1717e-15	0	6.1717e-15	0	0	0	0	6.1717e-15	6.1717e-15	6.1717e-15	6.1717e-15	6.1717e-15	6.1717e-15	6.1717e-15	6.1717e-15	6.1717e-15	6.1717e-15	6.1717e-15	6.1717e-15	6.1717e-15	6.1717e-15	6.1717e-15	6.1717e-15	6.1717e-15	0	6.1717e-15	6.1717e-15	0	6.1717e-15
SKA2	0	0	-5.8824e-15	0	0	0	0	0	0	0	0	0	0	0	0	0	0	0	0	0	0	0	0	0	6.07526e-15	0	0	0	-5.8824e-15	0	0	0	0	0	0	0	0	0	0	0	0	0	0	0	0	0	0	0	0
SPC24	2.21035e-05	1.27595e-05	-1.92204e-05	1.32452e-05	1.67732e-06	2.08272e-06	-6.89371e-06	-3.87309e-06	1.72175e-05	-2.74852e-05	-8.06368e-07	1.24234e-05	-2.87447e-05	9.01421e-06	-3.01824e-06	-5.74343e-06	1.12303e-05	-2.21093e-05	1.37192e-05	1.20898e-05	-5.65771e-07	1.29036e-05	1.19281e-05	-7.85914e-07	-1.07023e-05	-2.91515e-05	7.82669e-06	1.87026e-05	-3.87508e-06	9.13922e-06	2.01638e-05	-2.90708e-05	-8.70693e-06	-9.70676e-06	-4.54326e-06	-5.464e-07	6.24213e-06	-4.36107e-06	-6.01874e-06	7.99309e-06	-9.63256e-09	-3.62967e-06	-2.01909e-05	1.18173e-05	-3.04274e-06	-2.76215e-05	-1.11983e-05	1.4092e-06	-2.14151e-05
SPC25	-5.8824e-15	0	0	0	0	0	0	0	0	0	0	0	0	0	0	0	0	0	0	0	0	0	0	0	0	0	0	6.07526e-15	-5.8824e-15	0	0	0	0	0	6.07526e-15	0	0	0	0	0	-5.8824e-15	0	0	0	0	0	0	0	0
TAOK1	-5.8824e-15	0	0	0	0	0	0	0	0	0	0	0	0	-5.8824e-15	0	0	-4.82164e-16	0	0	0	0	0	0	0	0	0	0	0	0	0	0	0	0	0	6.07526e-15	0	0	0	0	0	-5.8824e-15	0	0	0	0	0	0	0	0
ZW10	0	0	0	0	0	0	0	0	0	0	0	0	0	0	0	0	0	0	0	0	0	0	0	0	0	0	0	0	0	0	0	0	0	0	0	0	0	0	0	0	0	0	0	0	0	0	0	0	0
ZWILCH	0	1.23434e-14	0	0	0	0	-1.15719e-14	0	0	0	-1.15719e-14	-1.15719e-14	0	0	0	1.23434e-14	0	0	0	0	0	0	0	0	0	0	0	1.23434e-14	0	0	-1.20541e-14	0	0	0	0	0	0	-5.8824e-15	0	1.23434e-14	0	0	-1.24398e-14	0	-1.15719e-14	0	0	0	0
ZWINT	0	0	0	0	0	0	-5.8824e-15	0	-1.73579e-14	0	0	0	0	0	0	0	0	0	0	0	0	0	0	0	0	0	0	0	0	0	0	0	0	0	-2.31439e-14	-1.73579e-14	0	0	0	0	0	0	0	0	0	0	0	0	0
AHSG	0	0	-2.27212e-08	0	0	0	0	-2.55862e-09	0	-3.03073e-08	-1.60735e-09	-7.61243e-09	0	-1.46102e-08	-9.2628e-09	0	0	0	0	-1.28558e-08	-8.70491e-09	-3.82051e-08	3.42044e-10	0	0	0	-3.46573e-10	-9.92539e-09	0	-6.01592e-09	-3.41984e-09	-4.2636e-08	0	0	-9.61012e-09	-1.85216e-08	1.56125e-09	-1.81336e-09	0	0	-5.81855e-09	-3.56286e-09	-2.5364e-09	0	-1.16798e-08	0	-1.90459e-08	0	-1.21978e-08
BAMBI	0	-4.33875e-07	-5.01639e-07	0	-2.4368e-07	-2.61881e-07	-8.39431e-07	0	0	0	-1.17712e-07	0	-5.49646e-07	0	0	-5.84874e-07	-7.21102e-07	-3.73478e-07	-5.67553e-07	-1.5906e-07	-5.53553e-07	0	-4.4292e-07	0	-5.30675e-07	-6.21576e-07	-9.27936e-07	-1.90177e-07	-8.38518e-07	0	0	0	0	-2.18716e-07	0	0	-4.51177e-07	-7.53155e-07	0	-2.62185e-07	-8.61078e-07	-3.10266e-07	-1.68942e-07	-1.10149e-08	-5.07587e-07	-6.55277e-07	0	-1.03545e-07	0
BMP6	-7.83845e-10	0	0	-8.48389e-09	0	-1.9828e-10	0	-4.01283e-09	-8.13781e-09	-2.93969e-08	0	-7.48298e-10	0	-6.92737e-10	-5.92625e-09	0	0	0	0	0	0	-3.72084e-08	0	-9.20785e-10	0	0	0	0	0	0	0	-4.1731e-08	-8.08422e-10	0	-7.78796e-09	-3.99062e-09	0	0	-6.99335e-10	0	0	0	-8.21677e-11	0	0	0	-8.2316e-09	-7.2585e-11	-3.91369e-09
BMPR1A-1B-active	0	0	0	0	0	0	0	0	0	0	0	0	0	0	0	0	0	0	0	0	0	0	0	0	0	0	0	0	0	0	0	0	0	0	0	0	0	0	0	0	0	0	0	0	0	0	0	0	0
CER1	0	-5.4973e-10	-2.49227e-08	0	0	0	-1.21031e-08	0	0	0	-3.35022e-09	-6.88152e-09	-1.11509e-08	-1.38906e-08	-3.27412e-09	0	0	-4.72518e-09	0	-1.19398e-08	-1.2212e-08	-1.92918e-09	-8.3371e-10	0	-6.66754e-09	0	-5.13889e-09	-1.31243e-08	-1.08247e-09	-7.45689e-09	-5.18391e-09	0	0	0	0	-1.18154e-08	-8.3138e-09	-5.79068e-09	0	0	-8.97008e-09	-5.50859e-09	-9.57564e-10	0	-1.76225e-08	0	-1.15479e-08	0	-9.35803e-09
CHRD	0	-6.61602e-10	-2.85747e-08	0	0	0	-1.11124e-08	0	0	-1.50191e-09	-3.14114e-09	-7.3334e-09	-9.6054e-09	-1.47592e-08	-3.61127e-09	0	0	-5.06282e-09	0	-1.64889e-08	-1.06743e-08	-7.49156e-10	-3.86963e-09	0	-6.0472e-09	0	-4.99207e-09	-1.2439e-08	-3.11101e-09	-7.09102e-09	-4.14483e-09	-1.41665e-09	0	0	-2.60086e-09	-1.64147e-08	-1.22468e-08	-5.61387e-09	0	0	-9.03226e-09	-5.96515e-09	-3.18639e-09	0	-1.52854e-08	0	-1.12799e-08	0	-8.61288e-09
CHRDL1	0	-1.09413e-09	-4.76196e-08	0	0	0	-1.81728e-08	0	0	-2.67352e-09	-5.13008e-09	-1.21177e-08	-1.60867e-08	-2.38895e-08	-6.10719e-09	0	0	-8.56229e-09	0	-2.73553e-08	-1.78571e-08	-1.01743e-09	-6.80534e-09	0	-1.01509e-08	0	-8.37223e-09	-2.03085e-08	-5.26945e-09	-1.15873e-08	-6.67783e-09	-2.49954e-09	0	0	-4.61944e-09	-2.78019e-08	-2.04685e-08	-9.41916e-09	0	0	-1.47153e-08	-1.00179e-08	-5.41809e-09	0	-2.56221e-08	0	-1.83431e-08	0	-1.44793e-08
FST	0	-6.71539e-10	-2.85233e-08	0	0	0	-1.00784e-08	0	0	-2.21935e-09	-2.9486e-09	-7.16443e-09	-8.72541e-09	-1.39956e-08	-3.60514e-09	0	1.08272e-09	-5.04055e-09	-9.24142e-10	-1.7352e-08	-9.86924e-09	0	-5.00884e-09	1.55856e-09	-5.61757e-09	0	-4.85339e-09	-1.15522e-08	-3.74081e-09	-6.6549e-09	-3.52017e-09	-2.02772e-09	0	0	-3.55997e-09	-1.73438e-08	-1.32431e-08	-5.45844e-09	0	0	-8.67565e-09	-5.92572e-09	-3.88246e-09	9.20227e-10	-1.41299e-08	0	-1.04329e-08	0	-8.16941e-09
GREM1	0	-5.28065e-10	-2.40704e-08	0	0	0	-1.19868e-08	3.42344e-11	0	0	-3.28713e-09	-6.67751e-09	-1.10781e-08	-1.35884e-08	-3.17366e-09	0	0	-4.56733e-09	0	-1.12984e-08	-1.20965e-08	-2.05561e-09	-3.78422e-10	0	-6.59384e-09	0	-5.0023e-09	-1.29411e-08	-8.69394e-10	-7.32458e-09	-5.20167e-09	0	0	0	0	-1.1134e-08	-7.67028e-09	-5.63702e-09	0	0	-8.72422e-09	-5.34589e-09	-6.71377e-10	0	-1.74467e-08	0	-1.1381e-08	0	-9.1918e-09
MAP3K7	-0.077333	-0.0776035	0.0566359	-0.0773725	-0.0774106	-0.0775845	-0.0778078	0.0579235	-0.0774515	0.0815943	-0.0775429	-0.0778206	-0.0778915	0.057217	-0.0779198	-0.0773462	-0.0777983	-0.0779208	0.0818129	0.0571131	-0.0778423	0.0574552	0.057239	0.0813997	-0.0778928	0.0819462	-0.0777555	-0.0777816	0.0814917	-0.0776511	-0.0775887	0.0814379	-0.0775811	-0.0773723	0.0800517	0.0563212	0.0572661	-0.0777694	0.0577013	0.0812237	-0.0776577	-0.0778891	0.0575944	-0.0777305	-0.0778832	0.081736	-0.0778116	-0.0774549	-0.0778692
NOG	0	-1.09414e-09	-4.76196e-08	0	0	0	-1.81728e-08	0	0	-2.67355e-09	-5.1301e-09	-1.21178e-08	-1.60867e-08	-2.38895e-08	-6.10719e-09	0	0	-8.5623e-09	0	-2.73553e-08	-1.78571e-08	-1.01744e-09	-6.80535e-09	0	-1.01509e-08	0	-8.37224e-09	-2.03085e-08	-5.26946e-09	-1.15873e-08	-6.67785e-09	-2.49954e-09	0	0	-4.61945e-09	-2.78019e-08	-2.04686e-08	-9.41917e-09	0	0	-1.47153e-08	-1.0018e-08	-5.41811e-09	0	-2.56222e-08	0	-1.83432e-08	0	-1.44793e-08
PPP1R15A	-2.14843e-06	2.26742e-06	2.24998e-06	2.84115e-06	-2.57181e-06	-2.13269e-06	1.80395e-06	-8.0763e-08	2.69345e-06	-1.87554e-06	-2.33928e-06	0	1.77673e-06	2.55174e-06	2.49493e-06	-2.74962e-06	-3.96867e-07	-6.72423e-07	-2.30992e-06	1.92348e-06	2.41941e-06	-1.93585e-06	-2.33003e-06	0	1.76891e-06	-2.38065e-06	-2.92008e-06	1.89762e-06	1.69392e-06	-1.83817e-07	-2.20656e-06	4.1647e-07	2.5778e-06	2.0093e-06	2.75709e-06	2.38e-06	-7.6769e-07	-2.43876e-06	2.57212e-06	-2.71887e-06	-2.75494e-06	1.8496e-06	-9.01312e-08	2.38761e-06	-2.35601e-06	-7.70572e-07	2.89931e-06	2.52644e-06	-2.1429e-06
SMAD1	0.00238753	-0.00197372	0.000164332	-0.000516066	0.00118848	-0.000640394	-6.64096e-05	-0.00132975	0.000802248	0.000105742	0.00101493	0.00205195	-0.00213256	0.000814445	-0.000932137	-0.00125319	-0.00138733	-0.00213436	0.00145219	-0.000272491	-0.00160772	-0.000846354	-0.00123529	0.00196439	-0.00212286	0.000584047	0.000114202	0.0013817	-0.00102269	-0.0013525	0.000652368	0.000628055	-0.000726824	-0.000349424	0.00226381	-0.00175579	-0.000980892	0.00238381	-0.00126312	0.00024303	0.000502519	-0.0013103	-0.00034576	0.00109814	0.000627069	0.000118873	-0.00106345	-0.00141022	-0.00180905
SMAD5	2.48936e-07	2.99038e-08	-1.0983e-08	4.16205e-07	-1.61138e-07	1.84552e-07	-2.51219e-07	1.09975e-07	2.98952e-07	3.33236e-07	9.28787e-08	2.10379e-07	-3.18818e-07	1.95738e-07	1.15205e-07	-1.43941e-07	-8.7729e-10	-2.81041e-07	1.25731e-07	-2.55128e-07	1.22708e-07	3.24301e-07	2.14546e-08	2.39859e-07	-3.17968e-07	1.59709e-07	-3.52429e-07	-2.56521e-07	-3.79787e-07	1.09749e-07	1.15034e-07	4.57534e-07	2.24884e-07	-1.53677e-07	2.93609e-07	4.14823e-08	-2.82787e-07	-1.47608e-08	2.54257e-07	-1.61119e-07	-2.53917e-07	-2.71487e-07	1.88844e-07	1.01287e-07	4.0604e-09	-3.2985e-07	3.20566e-07	1.95785e-07	1.15088e-07
SMAD7	0.0015218	-0.000565756	-0.000490764	0.00247788	0.000456639	0.000867773	-0.000251946	0	-0.000385845	-0.000109235	0.00118847	0.000274445	-0.00130738	0.000546658	-0.00117702	0.00100493	-0.000115793	-0.000987439	0.00173063	-0.00132483	0.000269976	0.0028012	-0.000319214	0.00186784	-0.00129929	0.00272075	-0.00126756	-0.000292803	-0.00109838	0.000722779	0.000309406	0.00287816	0.000184963	0.00150118	-0.000383651	-0.000304469	0.00177002	0.000352852	0.00113425	0.0014412	6.90481e-05	-6.83767e-05	0.00125923	-0.000359958	-0.00112213	-0.000443537	-7.28262e-05	-0.000580458	0.000739915
SMAD9	2.25566e-07	2.6942e-08	-9.13774e-09	3.76505e-07	-1.48561e-07	1.67726e-07	-2.31903e-07	1.0044e-07	2.70892e-07	3.06286e-07	8.45756e-08	1.91955e-07	-2.94776e-07	1.78953e-07	1.05631e-07	-1.35861e-07	-1.19616e-09	-2.595e-07	1.1424e-07	-2.34179e-07	1.12084e-07	2.98896e-07	1.93762e-08	2.18345e-07	-2.94164e-07	1.42912e-07	-3.2441e-07	-2.35611e-07	-3.49689e-07	1.00184e-07	1.04864e-07	4.20644e-07	2.04637e-07	-1.42039e-07	2.6817e-07	3.88893e-08	-2.60797e-07	-1.36428e-08	2.30913e-07	-1.48569e-07	-2.33446e-07	-2.49674e-07	1.72073e-07	9.19833e-08	4.1325e-09	-3.0486e-07	2.93186e-07	1.7821e-07	1.05581e-07
SMURF1	0	-2.21386e-05	-1.21983e-05	0	0	-7.25606e-06	-2.11031e-05	-2.97718e-05	9.24704e-07	-1.86334e-05	0	-9.14994e-06	-2.96019e-05	0	0	-2.60313e-05	0	0	-1.14714e-05	-1.70603e-05	0	-1.81253e-05	-1.89435e-05	0	-2.91826e-05	0	0	0	-1.88606e-05	0	0	-1.46015e-05	0	-3.29624e-05	-2.47367e-05	0	0	-2.07361e-05	-8.00349e-06	-1.77684e-05	-1.31194e-05	-2.71176e-05	0	-5.34967e-06	-1.84658e-05	0	0	0	0
SOSTDC1	0	-5.96852e-10	-2.59508e-08	0	0	0	-1.07879e-08	0	0	-9.1038e-10	-2.99916e-09	-6.86407e-09	-9.40637e-09	-1.39173e-08	-3.33654e-09	0	0	-4.70118e-09	0	-1.47091e-08	-1.03239e-08	-9.96637e-10	-2.95871e-09	0	-5.84499e-09	0	-4.68965e-09	-1.18733e-08	-2.44549e-09	-6.74842e-09	-4.17819e-09	-9.04971e-10	0	0	-1.82214e-09	-1.45309e-08	-1.07621e-08	-5.27541e-09	0	0	-8.47863e-09	-5.46398e-09	-2.45422e-09	0	-1.49326e-08	0	-1.08142e-08	0	-8.284e-09
XIAP	-0.000144602	6.37526e-05	-0.000665072	-0.000827798	-0.000352912	-0.000659375	-0.00142304	0.00255317	-0.00074365	0.00192704	0.00147439	-0.00104438	-0.00273843	-0.000222519	-0.00268335	0	-0.000793656	-0.00235087	0.00263871	-0.000295889	-0.00124496	0.000172054	-0.000177497	0.00147145	-0.00270632	0.00228803	-0.000540373	6.65852e-05	0.00176609	0.000979356	-0.000755725	0.00154161	0.00106581	0.00102955	-0.00205286	-0.00200349	0.000110007	-0.000554288	0.00213408	-4.23822e-05	0.00188257	-0.00106819	0.00187167	-0.000965508	-0.00208425	0.0020882	-0.000971388	0.00104463	-0.0020027
ZFYVE16	3.27871e-15	0	1.92865e-16	6.36456e-15	1.54292e-15	3.27871e-15	3.27871e-15	0	3.27871e-15	1.92865e-16	3.27871e-15	0	3.27871e-15	3.27871e-15	1.92865e-16	3.27871e-15	1.54292e-15	0	-1.44649e-15	3.27871e-15	-1.54292e-15	1.54292e-15	3.27871e-15	4.82164e-15	1.92865e-16	4.82164e-15	3.27871e-15	3.27871e-15	1.73579e-15	3.27871e-15	1.54292e-15	1.92865e-16	1.73579e-15	1.54292e-15	1.73579e-15	0	1.92865e-16	-1.54292e-15	0	1.54292e-15	3.27871e-15	1.54292e-15	3.27871e-15	0	1.54292e-15	1.54292e-15	4.82164e-15	1.54292e-15	1.73579e-15
AKAP13	0.0244742	-0.017911	0.0216992	0.007145	-0.00864921	-0.0177773	-0.017854	0.0244774	0.00859711	0.00519938	0.0244203	-0.017998	-0.0056498	0.0217507	-0.0179837	-0.017772	0.00874249	-0.00600722	-0.00826857	-0.0180343	0.00456495	0.0242074	-0.00861239	0.0228442	-0.0059905	-0.00544783	-0.0179194	-0.0179848	0.00746823	-0.0177394	0.0215499	0.00579775	-0.0176739	0.00618811	-0.0178044	-0.01795	-0.00696879	0.0225783	0.00644559	0.0226198	-0.00886386	0.0216584	0.00562721	-0.00813722	-0.00738934	0.00536916	-0.00863033	0.00865244	0.0228547
AKAP13-2	5.65014e-05	-5.82518e-05	4.99347e-05	1.61689e-05	-2.84276e-05	-5.78258e-05	-5.80701e-05	5.65089e-05	1.94874e-05	1.17397e-05	5.63736e-05	-5.85289e-05	-1.8633e-05	5.00561e-05	-5.84834e-05	-5.78089e-05	1.98202e-05	-1.98036e-05	-2.71883e-05	-5.86447e-05	1.02997e-05	5.58682e-05	-2.83078e-05	5.26391e-05	-1.97489e-05	-1.7971e-05	-5.82785e-05	-5.84868e-05	1.69066e-05	-5.77049e-05	4.95824e-05	1.30998e-05	-5.74962e-05	1.39881e-05	-5.79121e-05	-5.8376e-05	-2.29484e-05	5.20104e-05	1.45744e-05	5.21085e-05	-2.9126e-05	4.98384e-05	1.2712e-05	-2.67604e-05	-2.43216e-05	1.21255e-05	-2.83662e-05	1.96141e-05	5.26639e-05
AKAP13-3	5.65014e-05	-5.82518e-05	4.99347e-05	1.61689e-05	-2.84276e-05	-5.78258e-05	-5.80701e-05	5.65089e-05	1.94874e-05	1.17397e-05	5.63736e-05	-5.85289e-05	-1.8633e-05	5.00561e-05	-5.84834e-05	-5.78089e-05	1.98202e-05	-1.98036e-05	-2.71883e-05	-5.86447e-05	1.02997e-05	5.58682e-05	-2.83078e-05	5.26391e-05	-1.97489e-05	-1.7971e-05	-5.82785e-05	-5.84868e-05	1.69066e-05	-5.77049e-05	4.95824e-05	1.30998e-05	-5.74962e-05	1.39881e-05	-5.79121e-05	-5.8376e-05	-2.29484e-05	5.20104e-05	1.45744e-05	5.21085e-05	-2.9126e-05	4.98384e-05	1.2712e-05	-2.67604e-05	-2.43216e-05	1.21255e-05	-2.83662e-05	1.96141e-05	5.26639e-05
AKAP13-4	5.65014e-05	-5.82518e-05	4.99347e-05	1.61689e-05	-2.84276e-05	-5.78258e-05	-5.80701e-05	5.65089e-05	1.94874e-05	1.17397e-05	5.63736e-05	-5.85289e-05	-1.8633e-05	5.00561e-05	-5.84834e-05	-5.78089e-05	1.98202e-05	-1.98036e-05	-2.71883e-05	-5.86447e-05	1.02997e-05	5.58682e-05	-2.83078e-05	5.26391e-05	-1.97489e-05	-1.7971e-05	-5.82785e-05	-5.84868e-05	1.69066e-05	-5.77049e-05	4.95824e-05	1.30998e-05	-5.74962e-05	1.39881e-05	-5.79121e-05	-5.8376e-05	-2.29484e-05	5.20104e-05	1.45744e-05	5.21085e-05	-2.9126e-05	4.98384e-05	1.2712e-05	-2.67604e-05	-2.43216e-05	1.21255e-05	-2.83662e-05	1.96141e-05	5.26639e-05
AKAP13-5	5.65014e-05	-5.82518e-05	4.99347e-05	1.61689e-05	-2.84276e-05	-5.78258e-05	-5.80701e-05	5.65089e-05	1.94874e-05	1.17397e-05	5.63736e-05	-5.85289e-05	-1.8633e-05	5.00561e-05	-5.84834e-05	-5.78089e-05	1.98202e-05	-1.98036e-05	-2.71883e-05	-5.86447e-05	1.02997e-05	5.58682e-05	-2.83078e-05	5.26391e-05	-1.97489e-05	-1.7971e-05	-5.82785e-05	-5.84868e-05	1.69066e-05	-5.77049e-05	4.95824e-05	1.30998e-05	-5.74962e-05	1.39881e-05	-5.79121e-05	-5.8376e-05	-2.29484e-05	5.20104e-05	1.45744e-05	5.21085e-05	-2.9126e-05	4.98384e-05	1.2712e-05	-2.67604e-05	-2.43216e-05	1.21255e-05	-2.83662e-05	1.96141e-05	5.26639e-05
AKAP13-6	5.65014e-05	-5.82518e-05	4.99347e-05	1.61689e-05	-2.84276e-05	-5.78258e-05	-5.80701e-05	5.65089e-05	1.94874e-05	1.17397e-05	5.63736e-05	-5.85289e-05	-1.8633e-05	5.00561e-05	-5.84834e-05	-5.78089e-05	1.98202e-05	-1.98036e-05	-2.71883e-05	-5.86447e-05	1.02997e-05	5.58682e-05	-2.83078e-05	5.26391e-05	-1.97489e-05	-1.7971e-05	-5.82785e-05	-5.84868e-05	1.69066e-05	-5.77049e-05	4.95824e-05	1.30998e-05	-5.74962e-05	1.39881e-05	-5.79121e-05	-5.8376e-05	-2.29484e-05	5.20104e-05	1.45744e-05	5.21085e-05	-2.9126e-05	4.98384e-05	1.2712e-05	-2.67604e-05	-2.43216e-05	1.21255e-05	-2.83662e-05	1.96141e-05	5.26639e-05
AKAP13-7	5.65014e-05	-5.82518e-05	4.99347e-05	1.61689e-05	-2.84276e-05	-5.78258e-05	-5.80701e-05	5.65089e-05	1.94874e-05	1.17397e-05	5.63736e-05	-5.85289e-05	-1.8633e-05	5.00561e-05	-5.84834e-05	-5.78089e-05	1.98202e-05	-1.98036e-05	-2.71883e-05	-5.86447e-05	1.02997e-05	5.58682e-05	-2.83078e-05	5.26391e-05	-1.97489e-05	-1.7971e-05	-5.82785e-05	-5.84868e-05	1.69066e-05	-5.77049e-05	4.95824e-05	1.30998e-05	-5.74962e-05	1.39881e-05	-5.79121e-05	-5.8376e-05	-2.29484e-05	5.20104e-05	1.45744e-05	5.21085e-05	-2.9126e-05	4.98384e-05	1.2712e-05	-2.67604e-05	-2.43216e-05	1.21255e-05	-2.83662e-05	1.96141e-05	5.26639e-05
AKAP5	0	0	0	0	0	9.64327e-17	0	0	0	0	0	2.89298e-16	0	0	9.64327e-17	9.64327e-17	0	9.64327e-17	0	0	9.64327e-17	0	0	0	0	0	0	-1.92865e-16	0	2.89298e-16	0	0	0	0	0	0	9.64327e-17	0	9.64327e-17	0	0	9.64327e-17	0	9.64327e-17	0	0	0	9.64327e-17	0
IQGAP1	0	0.131875	0.131934	-0.450062	-0.449908	0	-0.449758	-0.449875	0	0.131685	0	0	-0.449782	0.131648	0	-0.449861	0	-0.449758	0.131879	-0.449738	-0.449907	0.131517	-0.449985	0.131685	-0.449776	0	0.131939	0	0.13168	0	0	0.131686	0	-0.450033	0	0.131973	0	0.131941	-0.449944	0.131628	0.131931	0	0.131673	0.131943	0.131949	0.131642	-0.449919	-0.45006	0
AKT1-2-active	-1.13039e-06	8.64831e-07	8.82579e-07	2.64703e-06	-2.70109e-06	1.0216e-06	6.39813e-07	4.44534e-07	1.70833e-06	1.09851e-06	-8.21118e-07	2.19874e-07	1.67967e-06	2.33392e-06	-2.75229e-06	-1.53793e-06	-3.04234e-06	2.94799e-07	6.33264e-07	4.55958e-07	-1.73206e-06	1.79803e-06	1.33513e-06	2.97902e-06	8.10232e-07	2.41073e-06	3.1964e-06	5.12057e-07	1.13771e-06	-4.81545e-07	1.4998e-06	1.40194e-06	-6.77677e-07	-3.41065e-06	-2.94968e-06	9.88809e-07	1.31919e-06	-1.56589e-06	6.87957e-07	1.82546e-07	2.17505e-06	-2.4883e-06	-4.36949e-07	1.80383e-06	-1.61331e-06	1.27293e-06	-1.4293e-06	-9.65811e-07	-2.27038e-06
AKT1S1	-0.150865	0.066731	0.0789774	0	0.0596303	0.0876248	0.0162805	-0.167504	0	-0.168717	0	0	0.0847852	0	0.0711619	0	-0.157221	0.0774665	-0.168967	0	0.0703853	-0.167305	0.0170656	-0.142815	0.0735306	-0.16634	-0.144252	-0.169301	-0.149907	0.080567	0.0910021	-0.148725	0.0204341	0.0146757	0	0	-0.146647	-0.15418	0	-0.155882	-0.144828	0.0623028	-0.156053	0.0826143	0.06293	-0.151636	0.0801105	0.0715666	0.0730997
AKT2	-0.150095	0.077965	0.0761948	0.0792453	0.076308	0	0.0759721	-0.15011	-0.150385	-0.149402	0.07901	0	0.076906	-0.149917	-0.150981	0.0771519	-0.151047	-0.150415	-0.150518	0	0.07813	0.0792012	0.0796941	-0.149435	0.0777767	-0.14912	-0.150229	0	-0.149325	0.0762508	0	-0.149619	0.0783302	0.0777779	0	0	0	0.078679	0.0773718	-0.150355	0	0.0774354	0.0772006	0.0794781	0.0768222	-0.150111	0	0.0789234	0.0779726
APPL1	0.000117453	-2.14242e-05	-0.000151224	8.41726e-05	-5.08613e-05	0.000117638	-5.11904e-05	-1.13134e-05	-0.000169178	-5.78522e-05	0.000177671	2.53781e-06	-0.000185243	5.24733e-05	-6.38433e-05	-6.09424e-05	-0.000113599	-4.58063e-05	6.90188e-05	2.19775e-05	0.000137123	6.03018e-05	-5.24519e-05	0.000171956	-7.62564e-05	2.83576e-05	-0.000112659	-7.63095e-05	-6.01899e-05	-0.000121711	6.88944e-05	2.85755e-05	2.79265e-05	0.00014919	-6.31016e-05	-9.89743e-05	8.39151e-05	6.25475e-05	-1.8547e-05	-3.03048e-05	8.60865e-05	-7.90248e-05	-1.08382e-05	9.19949e-05	-8.25468e-05	-4.75336e-05	0.00016414	0.000110502	3.4442e-05
ARNT	0	-0.0747547	-0.0878289	0.0285288	-0.0414248	-0.0100015	-0.214258	-0.109062	-0.181057	0	0	0.0283538	-0.281548	0	-0.212064	0.0129844	-0.0432939	-0.288789	0.0630441	-0.148314	0.117492	0	-0.131058	0	-0.186522	0	-0.105889	-0.0934045	0	-0.105379	-0.0152576	0	-0.0233517	0	-0.0414026	-0.112373	0.0112366	0	0	0	-0.0113644	-0.0919425	0	-0.0498857	-0.302115	0	0	0	0.0272359
axonogenesis	-0.00103688	0.0010442	-0.00337753	-0.000283027	-5.84052e-06	0.0014112	-0.00420729	-0.0024513	-0.00188707	-0.00062134	0.00329124	-0.000618233	-0.00182784	-0.00312103	-0.00161794	-0.0024715	-0.000715241	-0.000984598	-0.000162931	0.00098665	0.00318482	0.00654274	0.00133934	0.00287965	-0.00366362	0.0116249	-0.00138308	0.00219168	0.00517653	-0.003696	0.00856405	0.0027579	0.00174408	0.00404429	-0.00165839	-0.000117412	-0.000212581	0.00135543	0.000115345	0.00677518	0.00210148	-0.00425708	0.00085704	-0.000547339	-0.00355766	0.00248578	0.000802611	0.00594778	0.00286057
BAD	0	0.138928	0	0.138995	0.138957	-0.422765	0.138947	0.138917	0	-0.422801	0	0	0	0	0.138946	0	-0.422849	-0.422839	0	0.138959	-0.42279	0	0	-0.422804	0.138929	-0.422786	0	0	-0.422867	0	0	-0.422819	0	0.138966	-0.422791	0.138906	0.138923	0.138982	0.138958	-0.422819	0	0.138997	-0.422771	0	0.138899	-0.422768	0.138968	0.138946	0
CASP9	0	0	-0.446346	0.173401	-0.446345	-0.446344	0.173397	0.173399	0.173398	-0.446345	0	-0.446344	-0.446346	-0.446344	-0.446346	-0.446344	0	-0.446344	0.1734	0.173399	-0.446344	0.1734	0.1734	-0.446344	0.173399	-0.446343	-0.446345	-0.446346	-0.446344	-0.446346	-0.446343	-0.446344	0.173398	0.173399	-0.446344	-0.446346	0.1734	-0.446345	0	-0.446345	0.173398	0.173397	-0.446345	0	-0.446346	-0.446344	0.173401	0.173399	0.173398
CDKN1A	0.276105	-0.408226	-0.408047	0.276415	0.275271	0.0237285	-0.408306	-0.408527	0.275392	-0.407723	0.0235474	0.275386	-0.408774	0.27571	0.0227439	0.0242607	-0.407774	0.0237638	-0.407358	0.27429	-0.407933	0.0248256	-0.407829	0.275736	-0.408577	-0.406742	-0.408647	0.275717	-0.408205	0.275048	0.276674	0.276003	0.274823	0.274758	0.0246174	-0.407403	0.0248904	-0.407878	0.275493	0.275887	-0.408433	0.275379	0.024617	0.0240261	-0.408564	0.0242207	0.275703	0.0228769	-0.407801
CDKN1B	-0.108531	-0.109934	0	-0.106961	0	0.166951	-0.111347	-0.107376	0	0.15811	-0.107352	0.158259	0.161227	-0.107306	0	-0.111317	0.155656	-0.110001	0.156293	0.155352	0.157869	0.161319	0	-0.107068	0.156144	0.163574	0	0.162331	0.165836	-0.108915	0.166629	-0.109259	-0.108743	0.159468	-0.109672	0.157442	0.161347	-0.108167	0.153762	0.15899	-0.108274	0	0	0	-0.109772	0.1592	-0.11057	0.15502	0.161274
chemotaxis	-1.92749e-05	9.54333e-06	1.63875e-05	-2.28155e-05	0	-1.88927e-05	7.36622e-05	-2.58733e-05	-1.85754e-05	-2.50386e-05	-2.14746e-05	6.3429e-06	2.46337e-05	-1.08002e-05	5.28966e-05	-3.04014e-05	0	6.45083e-05	0	6.52407e-05	0	-2.50218e-05	1.13911e-06	-3.29734e-05	1.59664e-06	-1.45367e-05	4.00528e-05	2.62583e-05	4.4097e-05	-1.63118e-05	0	-1.84489e-05	-5.03639e-05	8.25979e-06	5.28438e-05	2.59629e-05	2.73492e-05	-2.33947e-05	0	3.53575e-05	-1.6087e-05	5.05722e-05	1.28635e-06	-3.19535e-05	6.30189e-05	-3.52168e-05	-2.81391e-05	-3.87181e-05	-5.81939e-05
CHUK	0	-0.0377995	0	-0.0378431	-0.0380828	0.0157411	-0.0383375	-0.0380351	0.0161861	0.0164904	0.0487801	0.0153781	-0.0382889	0	0	-0.0378595	0	0.0133378	0.0163129	-0.0379239	-0.0379846	-0.0377884	-0.0381355	0.0159392	-0.0380748	0.0162256	0.0160736	0	0.0164302	-0.0381226	0.0176034	0.0155003	-0.0380313	-0.0379444	-0.0380029	-0.038139	0	0.0155519	-0.0379459	0.0171079	-0.0379496	0	0.017661	-0.0381154	-0.0382053	0.0162887	0	0.0490089	0
DDIT4	-0.0236817	0.0132689	0.0135114	-0.0197036	-0.0264736	-0.0244917	0.00725211	-0.0264237	-0.0202647	0.0143862	0.00459267	0.00670581	0.0144311	0.0114871	0.0141129	0.0127445	-0.0247168	0.00767762	0.00599702	0.00637071	-0.025526	-0.0252863	0.0130039	0.014425	-0.0243548	0.0167223	0.0131079	0.0150361	0.00592961	0.0132168	0.0113754	0.0120433	0.0142965	-0.0251591	0.00769397	-0.0252454	-0.026917	0.0143035	-0.0239633	0.0145601	0.00435091	0.0143953	0.0155051	0.0058008	0.0119188	0.0152923	-0.0260663	-0.0266006	0.00620735
DEPTOR	-0.0200978	-0.00237297	0.0538139	-0.00403034	-0.0161118	0.038325	0.021486	-0.00562	0.0156726	-0.0170029	0.0271468	-0.0141445	0.0771071	0.00179335	-0.00224549	-0.0218552	-0.0372568	0.0392833	-0.0369215	-0.00168374	-0.000644709	-0.0118344	0.0269026	0.0698036	0.0272955	0.00992273	0.0789681	-0.0240827	-0.00360344	0.0572343	0.0773736	-0.000708045	0.0335586	-0.0184284	-0.0365165	0.0355396	0.0352947	-0.0271765	-0.0157275	-0.0330763	0.0557555	-0.00820873	-0.035079	0.0454545	-0.00692053	-0.00357734	0.0298061	-0.0109372	-0.0033315
DKC1	-0.0478386	-0.132366	0.0248657	-0.0285474	-0.0440807	-0.0731217	-0.0947005	-0.0905608	-0.0237749	0.253961	-0.169388	-0.078302	-0.0935674	0.129689	-0.0669913	0.0295937	-0.0136242	0.116196	0.109483	-0.136075	0.0445883	-0.0836082	-0.089003	0.0953829	0.00623384	0.0244777	-0.152107	-0.151753	0.167379	-0.153604	-0.018982	0.203958	-0.178333	-0.0746244	0.238628	-0.211191	-0.10443	0.0202311	0.0269475	0.188715	-0.116187	0.0676731	0.252166	0.0712604	0.0119135	0.225894	0.073529	-0.110276	-0.0662097
EIF4EBP1	0	-0.299267	0	0	0.0446354	-0.297532	0.0331213	0	0	-0.310237	0	0	-0.293191	0	0.0443025	-0.307596	0.0351655	-0.295316	0	0.0474232	0	0	0	-0.299053	0	0	-0.296586	0	-0.302015	0	0	-0.301733	-0.30454	0	0.040996	0.053127	0	0.0365491	0	0.0320233	0.0490229	0.0438993	0	0	0.045585	-0.30275	0.0509849	0	0.0475369
FOXA2	-0.0345899	-0.0709427	-0.179285	0.216641	-0.179244	0.218567	-0.0347095	0.151213	0.151925	0.06621	-0.0708821	0.111534	0.153007	0.151243	-0.0343106	-0.179421	0.066204	0.151039	-0.0337094	0.111473	-0.0701156	-0.0336814	-0.0706259	-0.0708827	0.153203	0.180494	0.15195	-0.0701779	-0.0701629	0.065022	-0.0701079	-0.0346485	0.151136	-0.178956	0.178092	-0.0338054	0.15328	-0.0709161	-0.179013	-0.0337437	-0.0878441	-0.179251	-0.179228	-0.0705706	0.109003	-0.0337528	-0.034596	0.111554	0.0662848
FOXO1	0	-0.140438	-0.121185	0	0	0	-0.13692	0	-0.123832	0.0657847	-0.135824	0	-0.125072	0	-0.128289	0.0587174	-0.12296	-0.144949	-0.121584	-0.124491	-0.120705	0.0669594	0	-0.137104	-0.127689	0.131864	-0.126598	-0.124297	0	0	-0.121944	0.0446408	-0.136054	0.0812081	0	0.0701763	0.0409522	-0.142	0.079848	0.0612082	-0.138722	0.037408	0.0852211	-0.126669	-0.137178	0.0638599	-0.137917	-0.123936	0
FOXO1-3a-4-inactive	0	5.11356e-06	3.6086e-05	0	1.21379e-05	0	1.22161e-05	2.69869e-06	4.03697e-05	1.38064e-05	0	0	4.4202e-05	0	1.52361e-05	1.45443e-05	2.71095e-05	1.09317e-05	0	0	0	0	1.25189e-05	0	1.81978e-05	0	2.68832e-05	1.82107e-05	1.4365e-05	2.90442e-05	0	0	0	0	1.50598e-05	2.36182e-05	0	0	4.426e-06	7.23436e-06	0	1.88583e-05	2.58671e-06	0	1.96981e-05	1.13443e-05	0	0	0
FOXO3	0.0654393	-0.299936	-0.142938	0.187514	-0.296365	-0.140914	0.131266	-0.309342	0.159217	0.0560648	-0.119826	-0.136215	-0.307023	0.195485	-0.295801	-0.238147	-0.279716	-0.23197	-0.221071	-0.235964	-0.309949	0.146507	-0.237558	-0.244958	-0.286311	0.22926	-0.2314	-0.232763	0.194645	0.333016	-0.136726	0.0754419	-0.14474	0.143689	0.143774	0.318602	0.246861	-0.298155	0.204995	0.104682	-0.1238	0.00517277	0.0861837	0.218963	-0.304675	0.191662	-0.308151	-0.276238	-0.124034
FOXO4	-0.0658509	-0.0735624	0.103721	0	-0.0737362	0.103692	-0.0132709	-0.0729581	-0.0678378	-0.0142019	0	0.104822	-0.0747529	-0.0742245	-0.0744324	-0.00577631	-0.074199	-0.0184721	-0.0132616	-0.00892521	-0.0663794	-0.0131944	-0.0140347	-0.00559284	-0.0800859	-0.00152669	-0.0090578	-0.00684311	-0.00740428	0	0	-0.0135353	0.10362	-0.0621823	-0.0742111	0.108439	-0.0180304	-0.0735569	-0.00147045	-0.0743416	0	-0.0797469	0.00274563	-0.0132801	-0.0624683	-0.0134925	-0.0612814	-0.0690331	0
FOXO6	0.000117452	-2.14262e-05	-0.000151225	8.41715e-05	-5.08605e-05	0.000117639	-5.11879e-05	-1.13075e-05	-0.000169179	-5.78522e-05	0.000177667	2.53532e-06	-0.000185243	5.24732e-05	-6.38435e-05	-6.09444e-05	-0.000113602	-4.58059e-05	6.90218e-05	2.1978e-05	0.000137122	6.03005e-05	-5.24571e-05	0.000171953	-7.62548e-05	2.83505e-05	-0.000112654	-7.63089e-05	-6.01933e-05	-0.000121711	6.8888e-05	2.85719e-05	2.79262e-05	0.000149188	-6.31046e-05	-9.89703e-05	8.39142e-05	6.25451e-05	-1.85453e-05	-3.03129e-05	8.60881e-05	-7.90228e-05	-1.08385e-05	9.19906e-05	-8.25418e-05	-4.75349e-05	0.000164141	0.000110498	3.44423e-05
GLI2A	0	-0.0525545	-0.0459569	0	-0.0448497	0	0	0	0	0	-0.0530855	0	0	0	0	-0.0454716	0	0	0	0	-0.0534131	0	-0.0535618	-0.0523035	0	0	0	-0.0536005	-0.053122	0	-0.0527047	0	0	-0.0451126	0	0	0	-0.0524157	-0.0441483	0	-0.0480512	-0.0447429	-0.044794	-0.0523254	0	0	0	0	0
GSK3-inactive	0	5.11356e-06	3.6086e-05	0	1.21379e-05	0	1.22161e-05	2.69869e-06	4.03697e-05	1.38064e-05	0	0	4.4202e-05	0	1.52361e-05	1.45443e-05	2.71095e-05	1.09317e-05	0	0	0	0	1.25189e-05	0	1.81978e-05	0	2.68832e-05	1.82107e-05	1.4365e-05	2.90442e-05	0	0	0	0	1.50598e-05	2.36182e-05	0	0	4.426e-06	7.23436e-06	0	1.88583e-05	2.58671e-06	0	1.96981e-05	1.13443e-05	0	0	0
GSK3B	-0.397598	0.173707	0.188127	-0.383096	-0.405765	-0.383195	0	-0.405769	-0.383117	0.173737	0	0	0.188133	0.16559	0.188174	0	-0.397638	0	0	0	-0.383226	-0.383226	0.165575	0.165601	-0.383222	0.173749	0.165591	0.188135	0	0.18814	0.165554	0.165596	0.188163	-0.39762	0	-0.405796	-0.405772	0.173706	-0.397599	0.165607	0	0.188143	0.188163	0	0.165559	0.188169	-0.383227	-0.397631	0
HIF1A	0.1852	-0.38473	-0.475707	0	0.0102788	-0.336911	-0.436678	0.065422	0.0648944	0.198205	0.226127	-0.471157	-0.474455	0	-0.0294325	-0.339807	-0.341846	-0.382911	0.0672407	-0.408601	0	0.2073	0	0.229569	-0.475413	0	-0.301829	0.00728795	0.199098	-0.383933	-0.316753	0.204915	-0.381576	-0.295386	-0.0297665	-0.379615	0	-0.3628	0	0.183226	-0.322484	0.00783385	0.201327	-0.300468	-0.474876	0.183433	-0.248225	0	0.141852
HIF3A	0.0624636	0.0126367	-0.10665	0.0420391	-0.0872886	0.044887	-0.0865845	0.00834975	0.00878908	0	0	-0.0847178	-0.105604	0	-0.108377	0.0442854	0.044283	0.014048	0.0248076	-0.0506131	0.0527656	0	-0.0866385	0	-0.106001	0	0.0464257	-0.109304	0	0.0128338	0.0545997	0	0.0299523	0	-0.109435	0.0305333	0.0626883	0	0	0	0.0369284	-0.10932	0	0.0463573	-0.105446	0	0	0	0.024847
IKBKB	0	0.0141392	0.0171328	0.0181328	0	0	-0.0637497	0	0.0165305	0	0	0.0119493	-0.0629418	-0.0576008	0.0121205	0.015426	0	-0.0606324	-0.0527802	0.00957551	-0.0607211	0.0196436	0.00635731	0	-0.0628339	0.0201753	0.0103509	0.0191909	0.012166	0.00972352	0	-0.0579497	-0.056107	0.0111382	0.00925952	0.00891943	0	-0.0488062	0.0115096	-0.0567245	0.0131712	-0.0446111	-0.0506472	0.013729	-0.0595146	-0.056936	0	0.018645	-0.0555138
IKBKG	0.209735	0.209732	0	0.209734	0	-0.39079	-0.390786	0.209736	0.209736	-0.39079	0.209731	0	0.209742	-0.390791	-0.39079	0	0	-0.390785	-0.390789	0	0.209735	0.209732	0.20974	-0.390789	0.209739	-0.39079	0	0.209735	0.209737	0.209735	0.209734	0	0	0.209737	0	0.209734	0.209735	0	0.209737	-0.390792	0	0.20974	-0.390794	0	-0.390787	-0.39079	0.20974	0.209731	0
INS	-0.0860377	0.0849485	-0.0883476	0.0927683	-0.086113	0.0955928	-0.08657	0.0874101	0.0839054	-0.08247	0.086477	0	0.0852936	0.0790535	-0.0833302	-0.0825239	-0.0867896	0.0836184	-0.0858623	0	0.0825094	-0.082974	0.0786102	0.0928648	0.0828655	0.0365636	0.0813497	0.0804664	0.0859655	-0.0872984	0.0804272	-0.0841891	0.0867134	-0.0859027	0	-0.0900912	0.0855916	0.0890592	-0.0863064	-0.0820391	0	-0.0870561	-0.0830063	0.0936969	0	-0.0825981	-0.0888532	0	-0.0821114
INSR	-1.15444e-05	0	-2.75726e-05	0	-2.8049e-05	0	-5.50259e-06	0	0	0	0	0	-4.29579e-06	0	-3.74808e-05	-2.0759e-06	0	-1.42537e-05	-3.35368e-05	-1.80804e-05	0	-9.19842e-06	0	0	-2.13962e-06	0	0	0	0	-1.94248e-05	0	0	-5.77557e-06	-8.87014e-06	0	-2.13359e-06	0	0	0	-1.11979e-05	0	-8.66154e-06	0	0	-1.16951e-05	-1.07997e-05	-2.94021e-05	-3.34471e-06	-7.74165e-06
IRS1	0	0.0203473	-0.0919882	0	-0.0918997	0.0269028	-0.0927836	-0.0923238	-0.0950242	0	0.0328949	0	-0.0915585	-0.0924975	-0.0951501	0.0214628	-0.0927461	-0.0944113	0.0148786	0	-0.0945731	0	0	0.0251803	0.0189045	0.027819	-0.0929847	0.0250252	0	-0.0909918	0.0316405	0.0244842	0.0231493	-0.0936696	0.0217852	0	0.0226147	0.0268462	-0.0938913	0.0216808	0	0	0.0288549	0	-0.0937255	0	-0.0921974	-0.0923931	0
KHSRP	0.000117452	-2.14262e-05	-0.000151225	8.41715e-05	-5.08605e-05	0.000117639	-5.11879e-05	-1.13075e-05	-0.000169179	-5.78522e-05	0.000177667	2.53532e-06	-0.000185243	5.24732e-05	-6.38435e-05	-6.09444e-05	-0.000113602	-4.58059e-05	6.90218e-05	2.1978e-05	0.000137122	6.03005e-05	-5.24571e-05	0.000171953	-7.62548e-05	2.83505e-05	-0.000112654	-7.63089e-05	-6.01933e-05	-0.000121711	6.8888e-05	2.85719e-05	2.79262e-05	0.000149188	-6.31046e-05	-9.89703e-05	8.39142e-05	6.25451e-05	-1.85453e-05	-3.03129e-05	8.60881e-05	-7.90228e-05	-1.08385e-05	9.19906e-05	-8.25418e-05	-4.75349e-05	0.000164141	0.000110498	3.44423e-05
MAP3K14	0.00320445	0.00109321	-0.00141147	-0.0006167	-0.00109257	-0.0011043	-0.000697898	-0.00106862	0.00140602	0.000238399	-0.000795991	-0.0015645	-0.0020107	0.0028267	-0.00187528	0.00129909	0.00172922	-0.000261443	-0.00112747	7.39883e-05	-0.00149112	-0.000782531	-0.00141676	0.000729841	-0.00174238	0.00194509	0.000442721	0.000747386	0.00311627	-0.00100212	-0.000563494	0.00139968	-0.00166612	-0.000660304	-0.00107542	0.00219293	0.0022888	-0.000828501	-0.00150201	-0.00137622	0.00105868	-0.00117033	-0.00105988	0.00105341	0.000846293	0.000216703	0.00217884	-0.00165231	0.0019814
MAP3K5	0	0	-0.461573	-0.461555	-0.461558	-0.461605	0.134169	-0.461592	0	0.134198	-0.461583	-0.461606	-0.461636	0	-0.461606	0	0	0.134193	-0.461569	0.13422	-0.461571	-0.461564	-0.461582	0.134196	-0.461594	0	0.134224	0.134216	0	-0.461591	-0.461547	0	-0.461613	-0.461556	-0.461566	0	0	-0.461574	-0.461579	-0.461602	0.134202	-0.461582	-0.461592	0.134248	0.134247	0.134197	0	-0.461582	0
MAP3K8	-1.29222e-05	-1.1443e-05	0	0	-4.86095e-05	0	0	-4.54967e-05	0	-8.1908e-06	-5.23687e-05	-1.23673e-05	0	-4.99762e-05	0	-5.31329e-05	-1.16124e-05	0	-5.0932e-05	0	0	0	-5.11323e-05	-3.53037e-05	0	-6.91898e-06	-4.92179e-05	0	-3.65452e-05	0	-5.10496e-05	-3.67635e-05	0	-1.47011e-05	-1.20996e-05	-4.48262e-05	-4.44315e-05	-1.39026e-05	-1.06314e-05	-3.8038e-05	-1.05375e-05	0	0	-1.08876e-05	-5.15209e-05	0	0	-1.22343e-05	0
MCL1	0.0273141	-0.0156262	-0.0173858	0.0232094	-0.00639358	-0.0113952	-0.0229152	-0.00767793	0.00235676	0.00738701	0.0451781	-0.00647753	-0.026825	0.0122724	-0.0141316	-0.00953778	-0.00935241	-0.0217261	0.00429776	-0.0162534	0.0211114	0.0333609	-0.0007215	0.0460534	-0.0216876	0.027573	-0.0128346	-0.0115934	0.0330419	-0.019041	0.0105515	0.0258199	-0.0144453	0.00712266	9.58929e-05	-0.0140777	0.0275344	-0.00161624	0.0299167	0.0236188	-0.0113202	-0.00936567	0.027086	-0.00398065	-0.0226514	0.0180461	0.0208227	0.0273433	0.00237839
MLST8	0	0.036004	0.109754	0	-0.00798865	-0.098753	0.0686228	0	0.0611328	-0.126416	0	-0.124527	0.138876	0.0431558	0.0362575	-0.129463	0	0.0913602	0	0.0374036	0.0394862	0	0.0755655	-0.0843607	0.0760679	-0.111038	-0.0802255	-0.018767	-0.117671	0.128505	-0.080894	-0.115722	0	-0.0111149	-0.138844	0.0866112	-0.0999414	-0.132942	0.00829363	-0.136775	0.112193	0	-0.0337739	0.0991912	0.0267344	-0.117684	0.0792883	0	0.0340119
MST1	0	0	0	0.111391	0.111275	-0.496824	0.111274	0	0	-0.496974	0	0	0.11114	-0.496862	-0.496978	0.111263	-0.497023	0.111278	-0.496861	0.111346	-0.496796	0.111386	0.111271	-0.496767	0.11125	0	0	0	0	0	0.111387	-0.496896	0	0.111487	0.111271	0.111199	0.11141	-0.496864	-0.496938	-0.49694	0	0	-0.496932	0	0	-0.496964	0.111493	0.111438	0
MST1R	0.000117465	-2.14359e-05	-0.000151233	8.41991e-05	-5.08553e-05	0.00011764	-5.11946e-05	-1.13142e-05	-0.000169168	-5.78324e-05	0.000177677	2.54057e-06	-0.00018524	5.24838e-05	-6.38613e-05	-6.0947e-05	-0.000113591	-4.581e-05	6.90355e-05	2.19699e-05	0.000137126	6.03163e-05	-5.24532e-05	0.000171967	-7.62649e-05	2.8371e-05	-0.000112662	-7.63167e-05	-6.01785e-05	-0.000121698	6.88941e-05	2.85813e-05	2.79304e-05	0.000149201	-6.31123e-05	-9.89763e-05	8.39179e-05	6.2533e-05	-1.85325e-05	-3.02852e-05	8.60792e-05	-7.90173e-05	-1.08253e-05	9.19811e-05	-8.25581e-05	-4.75457e-05	0.000164142	0.000110517	3.44564e-05
NCOR2	0.0184093	-0.0136594	-0.0129169	0.0137931	0.00308141	0.0191166	-0.0136074	-0.00469865	-0.00680476	0.00461001	-0.00411119	0.00867086	-0.0179969	0.00986489	0.00611613	-0.000611382	-0.00441552	-0.014327	0.0110992	0.0164432	-0.00318011	0.00665531	-0.00369342	0.027094	-0.0151324	0.00711989	-0.00380046	0.0113552	-0.0147023	-0.00740992	-0.00692198	0.00748552	0.00989106	0.0205411	0.0163124	-0.00945797	0.00456654	0.0263273	-0.00208344	0.00824537	0.00639714	-0.00443734	-0.00252285	0.0193391	-0.00384151	-0.00419062	0.00738961	0.000817317	-0.00686977
NOS3	0.00127199	-0.000666699	0.00132882	0.000827339	-0.00031241	0.00058914	-0.00356755	-0.00128959	0.000461456	-0.000172865	0.00226237	0.00127532	-0.00326263	0.00132265	0.00037271	-0.00284081	0.00290201	-0.00233297	0.00127786	-0.00147743	-0.000902424	0.00182008	-0.00161445	0.00305561	-0.00285051	0.00223072	-0.00135026	0.00259638	0.0014609	0.000331276	0.0016717	0.00261353	0.00264951	0.000203946	0.00193522	-0.000672927	0.00285404	0.0015799	-0.000296394	0.00153643	0.00223038	0.00306424	0.00288915	0.00142495	-0.000252028	0.00015696	-0.0014665	-0.00251189	0.00330457
NRIP1	-0.00176864	0.00318656	-0.00390325	0.00747119	-0.00278831	0.00844831	-0.00388404	0.00484536	0.00461265	-0.00251779	0.00466051	0.00157217	0.00301058	0.00688453	-0.0024974	-0.00304376	-0.00312554	0.00334285	-0.00214652	0.00248849	0.00502684	-0.00242258	0.00482219	0.00890974	0.00347582	0.00149849	0.00509558	0.00702857	0.0032558	-0.00341199	0.00445351	-0.00244043	0.00687734	-0.00166534	0.00234154	-0.0035202	0.00642202	0.00879161	-0.00308855	-0.00232559	0.000749955	-0.00329888	-0.003152	0.00795169	-0.000127088	-0.00313313	-0.00245335	0.000642773	-0.00329997
O00145	0.0015747	0.000112591	-0.000584236	-0.000203945	-0.0018776	0.000480555	-0.000132604	-0.00145709	-0.00052638	0.00256829	0.00203564	0.00195398	-0.00166251	0.000994469	-0.00193204	8.99965e-05	8.09125e-05	-0.00161997	-0.00140028	-0.000508769	-2.79468e-05	0.00162687	-0.000165606	-0.000645807	-0.00114341	0.00129085	0.000543181	0.000156186	0.00113891	-0.000714529	-0.000569451	0.00195451	-0.000854633	-0.000187023	0.00219933	0.000314037	-0.000569784	-0.000597674	-0.000381508	-1.07204e-05	0.00160631	0.00146314	0.00116571	0.00145069	-0.00067333	0.000602079	-0.00172738	-0.000622325	0.00198408
PCK2	-7.53693e-06	0	-2.13473e-05	-3.48138e-05	-3.74693e-05	0	-3.46794e-05	0	-1.93886e-05	0	0	-6.02592e-06	-3.62666e-05	0	0	-2.3519e-05	-3.41706e-05	0	0	-2.83704e-05	0	0	0	0	-4.81589e-05	0	0	-1.68104e-05	-3.24504e-05	-2.23535e-05	-2.82387e-05	0	-1.99997e-05	-3.283e-05	-4.53577e-06	-4.91736e-05	-4.3047e-05	-1.17609e-05	-3.25399e-05	-6.33553e-06	0	-1.17632e-05	0	0	-2.22667e-05	0	-4.08042e-05	0	0
PTGES3	-1.64109e-05	-1.14639e-05	0	-5.8229e-06	0	0	-1.7196e-05	-1.21703e-05	0	0	-4.32502e-06	0	0	-1.78066e-05	-6.12973e-06	-1.33871e-05	0	-1.65345e-05	0	0	0	0	0	-5.59935e-06	0	0	-3.18383e-06	0	0	-2.12902e-05	0	-8.96878e-06	-8.15831e-06	0	-1.64244e-05	0	0	-9.3067e-06	0	0	-1.88389e-05	0	0	-2.26284e-06	-2.34639e-05	0	-1.44547e-05	0	0
PTPN1	0.000301466	-0.000131735	-0.000136385	1.36585e-05	0	1.58348e-05	-0.000151565	-0.000111491	-2.75512e-05	0.000153373	0	1.62574e-05	-2.67382e-05	8.84689e-06	-0.000127509	-0.000107554	-5.42477e-05	-0.000186333	-2.90136e-05	-0.00011738	-3.26211e-05	0	3.21805e-05	1.75643e-05	-0.000191963	0.000133012	-0.00020533	-0.000162721	0	-0.000132146	0	0.000205029	0	0.000332874	-7.1412e-05	-0.000179243	-1.16778e-05	-2.00033e-05	-5.79529e-05	0	-3.18203e-05	-6.58425e-05	-1.1686e-05	-3.60659e-05	-0.000106137	8.36616e-05	-6.2598e-05	6.26596e-05	1.26071e-05
RAF1	0	0.139048	0.172494	0	-0.447218	-0.447278	0.190261	0.172472	-0.447245	-0.411004	0	0	-0.410994	-0.449901	-0.449888	0.190206	0	-0.410993	0	0	0.139116	0	0	0	-0.410997	0.172449	0.13903	0	-0.44983	0.139047	0.14233	0.172465	0	0.172467	0.190183	-0.449849	0.14243	0.190246	0.190254	-0.447321	-0.447287	0.190253	-0.411008	0.142434	0.190276	0.172423	0.190287	-0.447299	-0.41101
RALGDS	0.0150158	0.0109821	0.00706712	0.0146432	-0.00677908	-0.00332021	-0.00655884	-0.00589306	-0.00906375	-0.00312824	0.0172889	0.0117985	-0.00938709	0.013333	-0.00701944	0.00987151	-0.0078535	-0.00661322	0.0138008	-0.00523606	0.0158442	-0.00070196	-0.00670896	0.0168102	-0.00720684	-0.00132188	0.00849297	0.00936038	-0.00323801	0.00787402	0.0142556	-0.0013958	-0.0051464	0.0161212	0.00961053	0.00859571	0.0140833	0.0133561	-0.00243934	0.0107159	0.0142801	-0.00733768	-0.00573557	-0.00380974	-0.00738923	-0.00289912	-0.00244578	0.0152133	-0.00504134
RARA	0.000405172	0.000953074	6.70486e-05	0.000434604	-0.000473214	-0.000126962	9.13065e-05	0.000455614	-0.000496757	0.000193317	0.00114713	0.000936983	-0.000528646	0.00070687	-0.000610774	0.000307481	-0.000513022	-0.000801945	-9.88495e-05	0.000545571	-0.000675663	0.000797338	-2.76493e-05	0.000667012	-0.000544927	0.000941433	4.98643e-05	0.000250879	-0.000603184	0.000750751	0.000878513	-0.000725672	-7.92088e-08	-5.01631e-05	-0.00022928	6.26917e-05	0.000197926	-0.0004223	-0.000504013	0.00014793	0.0003131	-0.000752021	-4.83044e-05	-0.000481639	-0.000240761	0.000567405	-0.000813821	-0.000674117	0.000209805
RPTOR	-0.28558	-0.274005	0.185809	0	0	-0.26933	0.0938485	-0.320931	-0.276034	-0.323665	0.097982	-0.279002	0.194746	0.166263	-0.279542	-0.324875	-0.289768	0.180766	-0.32684	-0.27884	-0.273567	0	-0.3167	-0.255477	0.176095	0	0	0	-0.280782	0	0.1964	-0.279211	-0.315249	0.0851245	0.140327	0.179409	-0.264195	0.148107	0.0839622	-0.287664	0.188052	-0.276794	0	0.184062	0.161476	-0.275532	0	0	0.156295
TBC1D4	0.000138958	0	0	0	0	0	0	0.00017516	0.00021982	0.000187562	0	0	0	0.00015705	0.000190761	0	0.000204813	0.000185159	0.000152957	0	0	0	0	0.00012301	0	0.000163047	0.000203767	0	0.000188146	0	0	0.000163459	0	0	0	0	0	0	0	0.000180719	0	0	0	0	0	0.000185337	0	0	0
TER	-1.64109e-05	-1.14639e-05	0	-5.8229e-06	0	0	-1.7196e-05	-1.21703e-05	0	0	-4.32502e-06	0	0	-1.78066e-05	-6.12973e-06	-1.33871e-05	0	-1.65345e-05	0	0	0	0	0	-5.59935e-06	0	0	-3.18383e-06	0	0	-2.12902e-05	0	-8.96878e-06	-8.15831e-06	0	-1.64244e-05	0	0	-9.3067e-06	0	0	-1.88389e-05	0	0	-2.26284e-06	-2.34639e-05	0	-1.44547e-05	0	0
TERT-2	5.72e-06	4.20937e-06	0	1.72755e-06	-3.59736e-07	0	6.40472e-06	4.38857e-06	0	0	1.20464e-06	0	0	6.09943e-06	2.43672e-06	4.6497e-06	0	6.06029e-06	0	0	0	0	0	1.45064e-06	0	0	1.34915e-06	0	0	7.77416e-06	0	2.70834e-06	2.9171e-06	0	5.68705e-06	0	0	3.17776e-06	0	0	6.8913e-06	0	0	7.36674e-07	8.68162e-06	0	4.89518e-06	0	0
TSC1	-0.499421	-0.320082	0.25006	0.0498561	-0.500967	0.0496806	0.214996	0.0414526	-0.0639975	0.243579	0.208411	-0.350761	0.248757	0.123716	-0.31532	0.0901072	-0.499797	0.214903	-0.352726	-0.345174	-0.0632183	0.0495397	0.241883	0.240917	0.0468118	0.243608	0.240588	-0.316171	0.0905359	0.131782	0.242405	0.124559	0.250903	-0.0663622	-0.350799	0.0396872	0.0419278	-0.320543	0.0444699	-0.323578	0.211662	-0.315144	-0.316391	0.212174	-0.322542	0.130317	0.0496106	-0.499161	-0.344589
TSC2	0	0.16908	0	0.141705	0.140257	0.147481	0.158992	0.154676	0.132371	-0.483054	0.177726	0.0292023	0.156718	-0.333546	0.149202	-0.266839	-0.23948	-0.0778569	-0.0696122	0.172218	-0.0305779	0.0309525	0.156265	0.0742125	0.118156	-0.0187978	0.172737	0.17405	-0.363391	0.175326	0.138968	-0.415196	0.180595	0.030579	-0.441046	0.189009	0.161257	-0.25829	0	-0.385422	0.0414902	0.096513	-0.473694	-0.043096	0.123636	-0.439818	0.100822	0.160961	0.148691
UBE2D1	0.00179891	0.00196167	0.00046249	0	-0.00173102	-0.00131724	-0.00217089	0.00327317	0	-0.00164105	0.00337514	0.00463222	-0.00213701	-0.000530691	-0.00077427	0	-0.000684559	-0.00204221	-0.000759304	0.00206899	-0.000779076	0.000148583	-0.00030853	0.00476574	-0.00213037	-0.00178647	0.00011557	0.000611963	-0.000365953	0.00187417	0.0046707	-0.00162759	-0.00176782	-0.000604383	-0.000335898	0.00147977	0.00292812	0.00471202	-0.000579403	0.000726906	-0.000360952	0.00066269	0.000817401	0.00156381	-0.000513075	0.00458354	-0.00107592	-0.000650051	-0.00174051
USP8	0.000117838	-2.17532e-05	-0.000151456	8.42194e-05	-5.08684e-05	0.000117634	-5.12823e-05	-1.16554e-05	-0.000169214	-5.79428e-05	0.00017755	2.52648e-06	-0.000185317	5.23584e-05	-6.38726e-05	-6.10036e-05	-0.000113813	-4.60179e-05	6.88376e-05	2.1985e-05	0.000137003	6.03556e-05	-5.26941e-05	0.000171934	-7.63362e-05	2.81836e-05	-0.000112968	-7.64201e-05	-6.03115e-05	-0.000121689	6.88463e-05	2.86164e-05	2.79856e-05	0.000149202	-6.32056e-05	-9.90663e-05	8.3828e-05	6.24307e-05	-1.85676e-05	-3.0274e-05	8.5766e-05	-7.91729e-05	-1.08697e-05	9.19349e-05	-8.28342e-05	-4.7544e-05	0.000164137	0.000110728	3.4308e-05
ZFP36L1	0.0140483	-0.0159558	-0.0270115	0.0128838	0.0127616	0.0162389	-0.0183576	0.0164401	0.00441826	-0.042975	0.0272238	0.0173189	-0.0219133	0	0.0137957	0.0078607	0.00985284	-0.0308801	-0.0270868	0.0203835	0.011123	0.0194342	0.0159961	-0.0233792	-0.0243941	0.0106772	0.0141282	-0.0163427	-0.0347738	0.0175852	0.0149771	0	0.0226833	0.0212772	-0.0415953	0.0203935	0.0210211	0.00772138	0.0084563	-0.0359906	-0.0139199	0	0	0.00439902	0.00862418	0	0.00616407	0.0177331	0.0173084
ATG13	4.26985e-12	6.8448e-13	4.07274e-12	5.53119e-12	-5.11576e-13	-5.62184e-12	2.10609e-12	5.43562e-12	1.77851e-12	-6.97334e-12	7.36004e-12	-6.90256e-12	5.5823e-12	9.69728e-13	6.96437e-13	-7.13139e-12	2.94776e-12	3.17071e-12	2.97514e-12	7.40314e-13	8.32407e-13	4.90775e-12	2.44563e-12	-4.86735e-12	2.44573e-12	-6.25752e-12	-4.68287e-12	-1.16404e-12	-6.55434e-12	9.11164e-12	-4.72617e-12	-6.45897e-12	7.74046e-12	-6.92966e-13	-7.60189e-12	2.94062e-12	-5.67121e-12	-7.3123e-12	-4.76571e-13	-7.46293e-12	4.2035e-12	5.21219e-12	-2.07543e-12	3.55432e-12	2.76762e-13	-6.55444e-12	2.59211e-12	4.97525e-12	5.8525e-13
CYCS	0	0	0.000119231	0.00201562	0.000180613	-0.00122703	0.00027751	-0.000303723	0	-0.00135829	0.00195593	-0.000836733	-0.000127974	0.000563795	-0.00108278	-0.0011401	-0.000955129	-0.000582165	-0.000239697	-0.000219718	-0.00139172	0.00167782	0	-0.0012215	0.000864972	-0.000185941	0.000701004	-0.00020123	-0.00140313	0.00114711	0.000614888	-0.00147401	-0.000176613	0.000321124	-0.000361132	-0.000226066	-0.000336203	-0.000671127	0.00145895	-0.00161642	0.00151557	-0.000470356	-0.00047883	0.00165794	0.000172044	-0.00182297	0.00216063	0.00197801	0.000885863
macroautophagy	5.02643e-05	-0.000315431	0.00111676	0.00140949	0.000297756	-0.00118015	0.000466842	0.000157569	1.67154e-05	-0.00181636	0.00156458	-0.00138576	0.00137213	0.000641051	-0.000360702	-0.00154014	-0.000280863	0.000886736	-0.000284413	-0.000165876	-0.00032646	0.000883829	-5.93522e-05	-0.00130577	0.000737864	-0.000872179	-0.000374071	-0.000256021	-0.0016717	0.00209071	-0.000228815	-0.00164905	0.000786303	-0.000106008	-0.00086039	0.00104258	-0.00152556	-0.00114839	0.000218128	-0.00191479	0.000887049	0.000412573	-0.00020211	0.00102311	0.000342927	-0.00166639	0.000999668	0.00123075	0.000348447
PPARGC1A	-0.00239566	-0.004237	0.00115942	0.013941	0.00263517	0.00399509	-0.000961743	-0.00470277	-0.00356324	0.00112538	0.00232152	-0.00586491	0.00338144	0.00035503	-0.001312	0.00199316	-0.0066919	0.00470388	-0.00402089	-0.00551251	-0.00581158	0.00508465	-0.00521595	0.00634695	-0.00137255	0.00849593	0.00400021	0.000472475	-0.00536471	0.00473726	0.00349499	5.25225e-05	-0.00182567	-0.000334277	-0.00173428	0.00271307	-0.00721641	0.00227243	0.000257772	-0.00188678	0.00275735	-0.00497537	0.00742749	0.0139794	-0.00134164	-0.000384964	-0.000428158	0.00636698	0.00885348
RB1CC1	4.26966e-12	6.84383e-13	4.07158e-12	5.53264e-12	-5.12251e-13	-5.62222e-12	2.10561e-12	5.43553e-12	1.77803e-12	-6.97431e-12	7.35994e-12	-6.90295e-12	5.58259e-12	9.69246e-13	6.96823e-13	-7.13381e-12	2.94737e-12	3.17023e-12	2.97428e-12	7.39928e-13	8.31925e-13	4.9091e-12	2.44515e-12	-4.86831e-12	2.44447e-12	-6.25791e-12	-4.68326e-12	-1.16443e-12	-6.55424e-12	9.11164e-12	-4.72655e-12	-6.45935e-12	7.74075e-12	-6.93448e-13	-7.60276e-12	2.93927e-12	-5.6716e-12	-7.31269e-12	-4.78981e-13	-7.46341e-12	4.20302e-12	5.21441e-12	-2.07504e-12	3.55268e-12	2.76762e-13	-6.55482e-12	2.59163e-12	4.97477e-12	5.84768e-13
RRN3	0.00307903	-0.000554301	0.00360786	-0.0110824	0.00647015	0.00206676	-0.013905	0.0123293	0.0201264	-0.0174067	0.00513665	0.00239503	-0.0123563	-0.0122844	-0.0163028	0.0153501	-0.0172301	-0.0127132	-0.00155879	0.00342075	-0.00125558	-0.01254	0.0144074	0.0191391	0.00220263	-0.0140498	-0.0127128	0.020441	-0.00216817	0.00819969	0.0246465	-0.0158564	0.0200368	0.0209688	0.00259175	0.0179408	-0.0168509	-3.60346e-05	0.0223259	-0.0175629	0.00261518	0.00358283	0.0185303	0.00558821	0.00193427	-0.0171098	0.00765286	0.0202064	-0.0133982
SREBF1	-0.00384621	-0.00295962	0.0069113	0.00753737	0.00435175	-0.00310816	0.00223071	-0.00424759	-0.00170601	-0.00621965	0.0065704	-0.00338356	0.00746725	0.00633379	-0.00328747	-0.0042389	-0.00487836	0.00561606	-0.00494309	-0.00200167	-0.00317658	0.00214711	-0.00284867	-0.0046478	0.00502448	-0.000383072	0.00292045	-0.000797807	-0.00560885	0.00982412	0.00523108	-0.00554132	-0.00224333	-2.51175e-05	0.00194321	0.0079099	-0.00541401	-0.00121375	0.00356368	-0.00642761	0.00380942	-0.00232455	0.000758757	0.00664687	0.00388694	-0.00557044	0.00766649	0.00632532	0.00342259
YY1	0.0122232	-0.0158476	-0.0159631	0.0128219	-0.0158831	-0.0163382	0.012365	-0.0158625	0.0111981	0.0108535	0.0114545	-0.0157764	0.0107984	-0.0163583	-0.0158995	-0.0154015	-0.0162926	0.0120491	0.0110096	-0.015823	0.00895412	0.0108102	-0.0158191	0.0121538	-0.0159667	0.0108974	0.0123812	-0.0159772	0.012105	0.00899056	0.0109192	0.010852	-0.0158155	0.0114734	-0.0158685	-0.0159072	-0.0159348	-0.0158966	0.0125123	0.0110214	-0.0159573	-0.0159445	-0.0159323	-0.0159076	-0.0159582	0.0108568	0.0108917	0.0108385	0.0108843
PDE3B	-0.000632056	0.000305492	0.00029729	0.000311326	0.000297913	0.00019962	0.000296276	-0.000632109	-0.000633078	-0.000629606	0.000310343	0.000199354	0.000300544	-0.000631428	-0.000635181	0.000301814	-0.000635415	-0.000633185	-0.000633549	0.000199042	0.0003062	0.000311124	0.000313496	-0.000629723	0.000304579	-0.000628609	-0.000632529	0.000197143	-0.000629333	0.000297546	0.000199913	-0.000630374	0.000307073	0.000304623	0.000201378	0.000195071	0.000202442	0.000308771	0.000302761	-0.000632974	0.000202085	0.000302968	0.000301892	0.000312447	0.000300308	-0.000632113	0.000192205	0.000309884	0.000305435
AKT3	-0.178349	-0.179333	-0.17937	0.149282	-0.178894	0.14723	-0.179505	-0.17886	-0.179105	0.138488	0.151174	-0.17918	0.135217	-0.178422	-0.179269	0.147236	-0.179305	0.135129	0.149156	-0.179478	0.150142	0.141372	-0.179072	0.141191	-0.179512	0.141196	-0.179403	-0.179031	0.139118	0.136059	0.146998	0.141124	-0.179213	-0.178633	-0.178906	0.136002	0.148936	0.138104	-0.178205	0.140493	-0.179216	0.137293	0.14073	0.146892	-0.179639	0.139305	-0.178685	-0.17848	0.149003
AKT3-2	-0.000704338	-0.000707481	-0.0007076	0.00084533	-0.000706081	0.000833475	-0.00070803	-0.000705971	-0.000706754	0.000510841	0.000856313	-0.000706992	0.000495083	-0.00070457	-0.000707278	0.00083351	-0.000707392	0.000494661	0.000844601	-0.000707946	0.000850314	0.000524829	-0.000706647	0.000523951	-0.000708053	0.000523974	-0.000707706	-0.000706518	0.000513887	0.000499131	0.000832136	0.000523623	-0.000707097	-0.000705245	-0.000706117	0.000498854	0.00084333	0.000508983	-0.000703877	0.000520557	-0.000707109	0.000505068	0.000521705	0.000831529	-0.000708457	0.000514793	-0.000705412	-0.000704755	0.000843719
ALCAM	0	0	0	0	0	0	0	0	0	0	0	0	0	0	0	0	0	0	0	0	0	0	0	0	0	0	0	0	0	0	0	0	0	0	0	0	0	0	0	0	0	0	0	0	0	0	0	0	0
L1CAM	0.000468274	-0.00025684	0.000129913	-0.000322389	0.000277045	-0.000491879	0.000121214	-0.000381521	0.000371727	-0.000134596	0.00045438	0.000467044	-0.000465708	0.000104453	-0.000395575	-0.000293916	-0.000291395	-0.000465875	0.000275784	-0.00031985	-0.00042161	-0.000225305	-0.000322221	0.000328632	-0.000462322	-5.93992e-07	4.30281e-05	0.000181697	-0.000140542	-0.000324774	0.000441372	1.12732e-05	-0.000350681	-0.000413437	0.00038094	-0.000396232	-0.000320056	0.000398289	-0.000412762	-7.0578e-05	9.40491e-05	-0.000251566	2.65859e-05	5.97923e-05	0.000203673	1.08732e-05	-0.000347687	-0.000283265	-0.000301333
AMICA1	0	0	0	0	0	0	0	0	0	0	0	0	9.64327e-17	0	0	0	0	0	0	0	0	0	0	0	0	0	0	0	0	9.64327e-17	9.64327e-17	9.64327e-17	0	9.64327e-17	0	0	0	0	0	0	0	0	0	0	0	0	0	9.64327e-17	9.64327e-17
ITGAX	0	0	0	0	0	0	0	0	0	0	0	0	-6.75029e-16	0	0	0	0	0	0	0	0	0	0	0	0	0	0	0	0	0	0	0	-7.71462e-16	0	0	0	0	0	6.75029e-16	0	0	0	0	0	0	0	0	0	0
AMN	0	0	0	0	0	0	0	0	0	9.64327e-17	0	0	0	0	0	0	0	0	0	9.64327e-17	0	9.64327e-17	0	0	0	0	0	9.64327e-17	0	0	0	0	9.64327e-17	9.64327e-17	0	0	0	0	0	9.64327e-17	0	2.89298e-16	0	0	0	0	0	9.64327e-17	0
CUBN	0	-3.85731e-16	0	-3.85731e-16	0	0	0	-3.85731e-16	-3.85731e-16	0	0	0	0	0	0	-3.85731e-16	-3.85731e-16	-3.85731e-16	0	-3.85731e-16	0	0	-3.85731e-16	-3.85731e-16	0	0	0	0	0	0	0	0	-3.85731e-16	-3.85731e-16	0	0	0	-3.85731e-16	0	0	0	0	0	0	-3.85731e-16	0	-3.85731e-16	0	0
AMPH	0	-3.26444e-10	0	0	0	0	-8.03783e-09	-5.45347e-09	0	0	0	0	-7.13e-09	-1.10324e-09	0	0	0	-5.82101e-09	-3.27552e-09	0	0	0	0	0	-7.45405e-09	0	-2.80162e-09	-3.3188e-09	-5.04438e-09	0	0	0	0	0	0	-6.25477e-09	0	0	-6.18443e-09	0	-4.70489e-09	-5.57303e-09	-3.82519e-09	0	-4.41468e-09	0	-2.24396e-09	0	1.26628e-10
CBL	-0.010337	-0.0106968	-0.0106608	-0.0567615	-0.0567967	-0.0568265	-0.0569228	0	-0.0568138	-0.00981355	0	-0.0102719	-0.0569708	0	-0.0568716	-0.00993127	-0.0566538	-0.0569182	0	0	-0.056811	-0.0101223	-0.0565658	-0.00964609	-0.0569527	-0.00988801	-0.0104511	-0.0569634	-0.0102543	-0.0102518	-0.0100088	-0.00965344	-0.0568492	-0.0566666	-0.0568636	-0.0103765	0	0	-0.0100195	-0.0101278	0	-0.0105333	-0.00983993	-0.0568069	-0.0570433	-0.0101574	-0.0567366	-0.0566011	-0.0568061
EGF	0	0	0	0	0	0	-0.115342	0	0	0	0	0	0	0	0	-0.112674	-0.113403	0	0	0	0	0	0	0	0	-0.113596	0	0	0	0	0	0	0	0	0	0	0	-0.114508	0	0	0	0	0	0	0	0	-0.114262	0	-0.114115
EGFR	-0.0323058	0	-0.0327692	0	-0.0842585	0	0	0	-0.0847032	-0.0313499	-0.031729	0	-0.0845779	0	0	0	-0.0840743	-0.0848968	0	0	-0.0845056	-0.0314031	-0.084086	-0.0300601	-0.0328529	-0.0312266	-0.031713	-0.03296	-0.0321208	-0.0322702	0	-0.0306383	0	-0.0843154	-0.0845904	-0.0319939	0	-0.0317396	-0.0847494	-0.0315067	-0.0324142	-0.0323775	0	-0.0313725	-0.0329747	-0.0315576	-0.0844056	-0.0838843	-0.0843968
RASA1	-0.116427	-0.0643173	-0.0645131	0	-0.11635	0	-0.11693	-0.116173	-0.116609	-0.0635911	-0.116349	-0.0642218	0	-0.116329	0	-0.0630171	-0.0635216	0	0	-0.116828	-0.116257	-0.116411	-0.116309	-0.062685	0	0	-0.063616	-0.0641384	-0.116414	-0.0639761	0	0	-0.0642381	-0.116475	0	-0.0643486	-0.116516	-0.0631268	-0.116391	-0.0627873	-0.063262	-0.0636182	-0.0628949	-0.0621782	-0.116768	0	-0.116655	0	0
SHC1-3	-0.00107089	-0.00154482	-0.0014656	-0.000390148	-0.000846978	-0.000393027	-0.000596581	0.00154334	0	0.00128656	-0.000358723	-8.20236e-05	0.000951387	-0.000124262	-0.000191339	0.00151082	-0.000452068	-0.000824178	0.00139664	-0.00135874	-0.000461848	0	-0.000121187	0.00252755	-0.000623856	0.0019611	0.00174155	-0.00141872	0.00075951	-0.00139232	0.00266552	0.00126789	-0.00149885	-0.000469815	-6.26592e-05	-0.00156495	-0.000147353	-0.000282472	-0.00176726	0.00209309	-6.42918e-05	-0.000138642	0.00113532	0.00224343	-0.0014089	0.00110601	-0.00159131	-0.000163158	0.00100432
ANAPC1	0.00168627	0.00204787	0.000650076	-0.00110519	-0.00183618	-0.0014913	-0.00222336	0.00346613	-0.000422993	-0.00175639	0.00351878	0.00487931	-0.00215436	-0.0004782	-0.000813704	-0.000920964	-0.000767285	-0.00216325	-0.000901712	0.00222337	-0.000772733	0.000144389	-0.000354001	0.00488312	-0.00221352	-0.00212396	0.000142084	0.000719819	-0.000395392	0.00204761	0.00495317	-0.0017554	-0.00195859	-0.000758552	-0.000381262	0.00163605	0.00307737	0.00495842	-0.00080619	0.000717542	-0.000379553	0.000709407	0.000848013	0.00158105	-0.00040452	0.00482703	-0.00112766	-0.000685136	-0.00179853
ANAPC10	0.0016868	0.00204931	0.000650867	-0.00110378	-0.00183405	-0.00148983	-0.00222379	0.00346527	-0.000424417	-0.00175594	0.00351997	0.00488005	-0.0021548	-0.000478647	-0.000812384	-0.000919938	-0.000767785	-0.00216249	-0.000900209	0.00222159	-0.000774046	0.000144127	-0.000352516	0.00488401	-0.00221397	-0.00212331	0.000142449	0.000721053	-0.000394322	0.00204836	0.00495454	-0.00175482	-0.00195894	-0.000759289	-0.000380428	0.00163767	0.00307709	0.00496019	-0.000805769	0.000718824	-0.000377329	0.000710994	0.000849054	0.00158235	-0.000403006	0.00482767	-0.00112821	-0.000686466	-0.00179924
ANAPC11	0.00168642	0.00204853	0.000650435	-0.00110457	-0.00183524	-0.00149061	-0.00222357	0.00346572	-0.000423702	-0.00175618	0.00351934	0.00487967	-0.00215457	-0.000478408	-0.000813077	-0.000920461	-0.000767512	-0.00216289	-0.000901008	0.00222256	-0.000773351	0.000144282	-0.000353311	0.00488353	-0.00221374	-0.00212365	0.000142262	0.000720213	-0.000394893	0.00204797	0.00495369	-0.00175508	-0.00195874	-0.000758846	-0.000380857	0.00163681	0.00307725	0.00495924	-0.000805973	0.000718137	-0.000378515	0.000710182	0.000848492	0.00158169	-0.000403815	0.00482733	-0.00112791	-0.000685762	-0.00179886
ANAPC2	0.0016864	0.00204866	0.000650513	-0.00110457	-0.00183542	-0.00149054	-0.00222353	0.0034657	-0.000423814	-0.00175615	0.00351937	0.00487973	-0.00215453	-0.000478446	-0.000813133	-0.0009205	-0.000767455	-0.00216291	-0.00090089	0.00222248	-0.000773296	0.000144283	-0.000353202	0.0048836	-0.0022137	-0.00212371	0.000142273	0.000720275	-0.000394824	0.002048	0.00495376	-0.00175504	-0.00195871	-0.000758793	-0.000380808	0.00163666	0.00307721	0.0049594	-0.000805946	0.000718241	-0.000378405	0.000710323	0.00084856	0.00158168	-0.000403739	0.00482738	-0.00112784	-0.000685685	-0.00179882
ANAPC4	0.00168638	0.00204859	0.000650461	-0.00110463	-0.00183534	-0.00149059	-0.0022235	0.00346569	-0.000423791	-0.00175621	0.00351937	0.0048797	-0.0021545	-0.000478413	-0.000813041	-0.000920569	-0.000767654	-0.00216291	-0.00090109	0.00222252	-0.000773349	0.000144228	-0.000353277	0.00488357	-0.00221366	-0.0021238	0.00014231	0.000720405	-0.000394867	0.00204798	0.00495389	-0.00175511	-0.00195871	-0.000758722	-0.00038085	0.00163656	0.00307726	0.00495934	-0.000806002	0.000718159	-0.000378471	0.000710184	0.00084858	0.00158183	-0.000403771	0.00482737	-0.00112796	-0.000685786	-0.00179883
ANAPC5	0.00168579	0.00204744	0.000649872	-0.00110532	-0.00183678	-0.00149164	-0.00222325	0.00346619	-0.000422609	-0.00175646	0.00351864	0.00487913	-0.00215425	-0.000477974	-0.000813894	-0.000921113	-0.000766978	-0.00216333	-0.000902066	0.00222384	-0.000772546	0.000144381	-0.000354535	0.00488292	-0.0022134	-0.00212414	0.000142087	0.000719208	-0.000395759	0.00204746	0.00495285	-0.00175537	-0.00195848	-0.00075839	-0.000381449	0.00163578	0.00307755	0.00495794	-0.000806264	0.00071723	-0.000380096	0.000709089	0.000847649	0.00158094	-0.000404891	0.00482689	-0.00112739	-0.000684854	-0.0017984
ANAPC7	0.00168665	0.00204936	0.000650884	-0.00110378	-0.00183415	-0.00148982	-0.00222376	0.00346531	-0.00042448	-0.00175588	0.00352	0.00488007	-0.00215477	-0.000478649	-0.000812366	-0.000919939	-0.000767867	-0.00216249	-0.000900203	0.00222162	-0.000774043	0.000144211	-0.000352474	0.00488401	-0.00221394	-0.00212337	0.000142394	0.000720764	-0.000394316	0.00204837	0.00495435	-0.00175474	-0.0019589	-0.00075918	-0.000380368	0.00163745	0.00307712	0.00496022	-0.00080574	0.000718825	-0.000377304	0.000711057	0.000849054	0.00158246	-0.000402988	0.00482766	-0.00112821	-0.000686471	-0.00179921
CCNB1	0.0210791	0.0224647	0.0214312	0	0.0238089	0.022496	-0.0309774	0	0	-0.0253537	0	0.0211672	-0.0310364	-0.0310914	0.0220727	0	-0.0316481	0	0.0227664	0.0163974	0.0174234	-0.0301231	0	0	-0.031099	-0.0244012	-0.0261697	0.022641	0	0	0	-0.0250708	-0.030687	0	0.0215918	0.022791	-0.0301056	0.0233239	-0.0257482	0.022498	0.0239763	0.022818	0	0	0.0226626	-0.0241583	-0.0317416	0	0
CDC16	0.00169865	0.00204499	0.000646479	-0.00110826	-0.00183938	-0.00149436	-0.00222641	0.00347878	-0.000426533	-0.00175897	0.00353285	0.00489295	-0.00215732	-0.000481853	-0.000815494	-0.00092437	-0.000771204	-0.00216681	-0.000904749	0.00223534	-0.000775869	0.000140415	-0.0003555	0.00489698	-0.00221655	-0.0021268	0.000137881	0.000715458	-0.00039723	0.00206085	0.00496659	-0.00175783	-0.0019615	-0.000761089	-0.000383129	0.00164922	0.00308874	0.00497276	-0.000808739	0.000714158	-0.000380766	0.000706394	0.00084493	0.00159506	-0.000406152	0.0048394	-0.00113046	-0.000688285	-0.00180251
CDC23	0.00169882	0.00204406	0.000645882	-0.00110882	-0.00184018	-0.00149513	-0.00222631	0.00347902	-0.000425675	-0.0017594	0.00353237	0.00489258	-0.00215721	-0.000481638	-0.000816129	-0.00092491	-0.000770671	-0.00216718	-0.000905631	0.00223625	-0.000775216	0.000140153	-0.00035634	0.00489658	-0.00221646	-0.0021269	0.000137694	0.000715355	-0.000397764	0.00206057	0.00496638	-0.00175832	-0.00196139	-0.000760925	-0.000383682	0.00164924	0.00308874	0.00497186	-0.000809126	0.000713394	-0.000381914	0.000705344	0.000844495	0.00159434	-0.000406943	0.00483912	-0.00113017	-0.000687587	-0.00180225
CDC26	0.00169929	0.00204473	0.000646247	-0.00110817	-0.00183926	-0.00149442	-0.00222646	0.00347858	-0.000426276	-0.0017591	0.00353291	0.0048929	-0.00215737	-0.000481857	-0.000815507	-0.000924454	-0.000770898	-0.00216682	-0.000904915	0.00223537	-0.000775845	0.000140132	-0.000355637	0.00489701	-0.00221661	-0.00212671	0.000137785	0.00071615	-0.000397256	0.00206091	0.00496731	-0.00175798	-0.00196153	-0.000761355	-0.000383311	0.00165019	0.00308857	0.00497267	-0.000808903	0.000714	-0.000380863	0.000706045	0.000844985	0.00159484	-0.00040623	0.00483944	-0.00113042	-0.000688221	-0.00180254
CDC27	-0.0744661	-0.0743483	0.0349215	-0.0756794	-0.0760949	0.0306673	-0.0763182	0	-0.0752927	0.03007	0.0388108	-0.0733718	0	-0.0753241	-0.075513	0	-0.0754886	0.029144	0	0	0.0323	-0.0750018	0	0.0406454	-0.0763126	0	-0.0750009	0.0350144	0.0331502	-0.0743434	-0.073344	0.0300725	-0.0761672	-0.0754838	0.0331834	0	0	0.0407467	-0.0755098	0.0350124	0	0.0350018	0.0351892	0	0.0331297	0.0405682	-0.075694	0	0
FZR1	0.000767092	0.00554521	0.00193757	-0.0012832	-0.00336992	-0.0021858	-0.00444862	0.0054251	-0.000791526	-0.00308733	0.00583241	0.00906314	-0.00436224	-0.000870129	-0.00205126	-0.00105425	-0.00197292	-0.00437453	-0.00103516	0.00237153	-0.00199772	0.00319867	-0.000702984	0.00906402	-0.00443726	-0.00431787	0.00319633	0.00202614	-0.000763679	0.00213872	0.00916898	-0.00308686	-0.00353662	-0.00196039	-0.000737935	0.000442335	0.00401359	0.00916451	-0.000343913	0.00202491	-0.000741578	0.00201644	0.00253953	0.000376128	-0.000775561	0.00899829	-0.00130626	-0.00186912	-0.00331584
PTTG1	-8.48763e-05	-7.56597e-05	5.75331e-05	-0.000132209	-0.000152466	-1.37948e-05	-0.000162337	0.000262287	-0.000117434	-2.14588e-05	0.000131061	-3.53966e-05	8.05271e-05	-0.000119377	-0.000128329	0.000137788	-0.000127298	-3.26641e-05	0.000136915	0.000228324	4.61743e-06	-0.000102623	0.00015857	0.000168474	-0.000162056	8.25522e-05	-0.000102657	5.94494e-05	2.25146e-05	-7.91447e-05	-3.44515e-05	-2.14122e-05	-0.000154977	-0.000126976	2.30654e-05	0.000211758	0.000250878	0.000169958	-0.000125098	5.9677e-05	0.000157539	5.93343e-05	6.33398e-05	0.000210759	2.17693e-05	0.000166849	-0.000133804	0.00014262	9.65451e-05
SKP2	0.000347259	0.00705114	0.00343511	0	-0.00463562	-0.00235053	-0.0074078	0.00540536	0	0	0.00524982	0.00999206	-0.00752924	0	-0.00321093	0	-0.00296239	-0.00527257	0	0.0013631	-0.00271449	0.00417655	-0.000883349	0.0113568	-0.00664402	-0.00547329	0.00365525	0.00254622	0	0.00112179	0.0103392	-0.00217595	-0.00578298	-0.0028027	0	-0.00200206	0.00279305	0.0105163	0.00114271	0.00540377	-0.00116553	0.00417466	0.00621564	0	-0.00068306	0.0118355	-0.00150744	-0.00347103	-0.00525916
UBE2C	0.00164544	0.00205451	0.000657438	-0.00108247	-0.00182203	-0.00147269	-0.00220543	0.00342924	-0.000423626	-0.00174162	0.00348341	0.00483663	-0.00213621	-0.000475218	-0.000809952	-0.000903372	-0.000770484	-0.00214436	-0.000884533	0.00218132	-0.000771116	0.000178729	-0.000352098	0.0048448	-0.00219555	-0.00210741	0.000176201	0.000722825	-0.000391974	0.00201178	0.00490568	-0.00174048	-0.00193977	-0.000760909	-0.000379653	0.00159595	0.00303688	0.00491648	-0.000783095	0.000721808	-0.000375032	0.000714181	0.000846699	0.00154436	-0.000400543	0.00478978	-0.00110663	-0.000688672	-0.00178533
UBE2E1	0.00164573	0.00205387	0.00065705	-0.00108279	-0.00182237	-0.00147309	-0.00220536	0.00342939	-0.000422959	-0.00174188	0.00348273	0.00483625	-0.00213614	-0.000475212	-0.000810494	-0.000903481	-0.00077016	-0.00214463	-0.000884947	0.00218172	-0.000770633	0.000178565	-0.000352497	0.00484445	-0.00219549	-0.00210727	0.000176247	0.00072316	-0.000392196	0.00201143	0.0049056	-0.0017408	-0.00193966	-0.000760792	-0.000380054	0.00159607	0.00303673	0.00491575	-0.000783205	0.000721427	-0.000375772	0.000713523	0.000846481	0.00154349	-0.0004011	0.00478949	-0.0011066	-0.00068822	-0.00178516
anaphase	-0.00525448	-0.00542804	-0.00491895	0.00579647	-0.00505013	-0.00540091	-0.00506001	-0.00551883	-0.00531212	0.00489329	0.00545114	-0.00541196	0.00475609	-0.00484117	-0.00545629	0.00472087	0.00521894	0.00465616	-0.0054917	-0.00533931	0.0053612	0.00621444	-0.00528832	0.00534258	0.00466598	0.00569415	-0.00512287	0.00495891	0.00486765	-0.00479562	0.00467197	0.00492815	-0.00534067	0.00566355	-0.00512048	-0.00495832	-0.00543894	-0.00527957	-0.00487491	0.00522711	-0.00505486	-0.00531368	0.00583402	-0.00494031	-0.00510295	0.00499244	-0.00476404	-0.00481265	-0.0050667
AURKC	-0.000279329	-0.000447701	-0.000408289	0.000689039	-0.000545806	-0.000293429	-0.000405697	-0.000460231	-0.000560692	0.000424804	0.000462442	-0.000571816	0.00022351	-0.000528157	-0.00058101	0.00023784	0.000290343	0.00021112	-0.000444058	-0.000569358	0.000296723	0.000713917	-0.000290039	0.000453139	0.000217933	0.000665701	-0.000549953	0.000249866	0.000410276	-0.000535934	0.000418528	0.000424119	-0.000436558	0.000327572	-0.00055486	-0.000544509	-0.00058469	-0.000427119	-0.000231737	0.000278382	-0.000422517	-0.000433321	0.000512214	-0.000393706	-0.000425234	0.000439113	-0.000393587	-0.00050648	-0.000546491
ECT2	-0.000137797	-0.000327681	-0.000856237	0.000839443	-0.000493603	-0.000521971	-0.000639461	-0.000633345	-0.000233113	-8.54249e-05	0.00050709	-0.000332053	-0.000121217	-0.000332566	-0.000621039	0.000342847	0.000742573	-9.57989e-06	-0.00031657	-0.000330923	0.000502586	0.000875501	-0.000328535	0.000497202	0.0002349	-4.78848e-05	-0.000383762	0.0008709	0.000386044	-0.000327601	0.00087528	-0.000111797	-0.000710579	0.000351436	-0.000605402	-0.000523486	-0.000445224	-0.000619149	-0.000603737	0.000670537	-0.000525056	-0.000608521	0.000144916	-0.000293708	-0.000576667	-7.91532e-05	-0.000688963	-0.000473572	-0.000910935
EVI5	-2.96534e-05	-3.06268e-05	-2.77704e-05	2.69359e-05	-2.85068e-05	-3.04747e-05	-2.85622e-05	-3.11359e-05	-2.99767e-05	2.26877e-05	2.5289e-05	-3.05366e-05	2.20425e-05	-2.73337e-05	-3.07853e-05	2.19104e-05	2.42426e-05	2.15787e-05	-3.09837e-05	-3.01292e-05	2.4865e-05	2.8901e-05	-2.98432e-05	2.47819e-05	2.16547e-05	2.64259e-05	-2.89149e-05	2.30261e-05	2.25605e-05	-2.70779e-05	2.16959e-05	2.28475e-05	-3.01368e-05	2.63063e-05	-2.89015e-05	-2.79914e-05	-3.06879e-05	-2.97941e-05	-2.75232e-05	2.42574e-05	-2.85333e-05	-2.99854e-05	2.70825e-05	-2.78903e-05	-2.88032e-05	2.31513e-05	-2.69006e-05	-2.71736e-05	-2.85997e-05
KIF20A	-0.000124596	-0.000325096	-0.00086522	0.000844783	-0.000503514	-0.000531332	-0.000629829	-0.000627027	-0.000224048	-9.34916e-05	0.000498698	-0.000329392	-0.000131754	-0.000323869	-0.000634289	0.000347025	0.000750071	-1.90312e-05	-0.000312877	-0.000328918	0.000492641	0.000884968	-0.000326306	0.000488838	0.000239199	-5.68869e-05	-0.000377416	0.000877293	0.000375917	-0.000324028	0.000885165	-0.000121251	-0.000721012	0.000353343	-0.000600761	-0.000531998	-0.000440367	-0.00061569	-0.00059273	0.000668292	-0.000536412	-0.000603411	0.000138244	-0.000288569	-0.000571842	-8.6765e-05	-0.000684239	-0.000481823	-0.000919871
KIF23	0.000198967	0.000163032	1.12078e-05	0.00105572	0.000130614	0.000121165	-0.000914419	0.000714178	0.000176778	-0.000793508	0.000980713	0.000153349	-0.000806311	0.000767019	0.000709159	0.000938305	-0.00064494	-0.000773095	0.000175367	0.000171744	-0.000672293	-0.000592738	0.000166825	-0.000671734	-0.000746841	-0.000742759	-0.000854545	0.000446136	0.000358509	-0.000855005	0.00110142	-0.000788234	-0.000921454	0.000971146	9.09676e-05	0.000756982	0.000114052	0.000740804	0.000738043	0.000422191	0.00012038	8.34448e-05	0.000285065	0.000794202	9.19572e-05	-0.000784764	7.01489e-05	0.000782858	-0.000937767
PRC1-2	-0.000459593	-0.00049655	-0.000513348	0.0005785	-0.000484529	-0.000517209	-0.000499012	-0.000537489	-0.000475508	0.000393267	0.000508691	-0.000495665	0.000376661	-0.000446763	-0.000533307	0.000431705	0.000519667	0.000383205	-0.000500555	-0.000489491	0.00050033	0.000618446	-0.000484895	0.000498502	0.000414817	0.000464872	-0.000476507	0.000512419	0.00044579	-0.000443008	0.000489752	0.000392449	-0.000533075	0.000510856	-0.000500986	-0.000479898	-0.000510164	-0.000516086	-0.00047926	0.000510009	-0.000488581	-0.000517585	0.000499645	-0.000451295	-0.000496312	0.000402446	-0.000480083	-0.000462046	-0.000531857
RACGAP1	0.000114045	0.000120495	0.000111237	0.00108426	0.000147966	0.00013416	-0.000649433	0.000796474	0.000113499	-0.000508246	0.00107514	0.000116094	-0.000513257	0.00079375	0.000800159	0.00104332	-0.000508463	-0.000506456	0.000129525	0.000136983	-0.000489997	-0.000471923	0.000129973	-0.000488043	-0.000523728	-0.00046546	-0.000643545	0.000390315	0.000408887	-0.000643335	0.00110096	-0.00049526	-0.000637935	0.00110084	0.00012224	0.000837694	9.64892e-05	0.000831731	0.000833477	0.000423839	0.000142973	0.000109742	0.000405445	0.000813901	0.000114642	-0.000498709	0.00013102	0.00085978	-0.000619574
VIM	0.0113345	0.00893286	-0.00839494	-0.00579337	0.0021151	0.00713075	-0.0105938	-0.00623103	0.00854614	-0.00690948	-0.0042639	0.00731307	-0.0104211	0.00705256	-0.00790026	-0.00691028	0.00100153	-0.0104357	0.00709018	0.00560841	-0.00645894	0.00747909	0.0070892	0.00718224	-0.0104016	0.00196801	0.00700369	0.000933328	-0.00617123	0.00839796	0.00725938	0.00668178	-0.00693451	-0.00900311	-0.00569324	-0.000564929	0.00658301	0.00778183	-0.00695704	0.00663387	-0.00700169	-0.010598	-0.00820316	-0.00643754	0.00698274	-0.00218158	0.00790704	0.0102198	-0.010587
BMX	0.00265722	0.00226198	-0.00097394	-0.000782857	0.000630223	-0.00155504	-0.000953027	0.000455114	-0.00077154	0.00206669	0.000665321	0.0024587	-0.000526236	0.00131098	-0.000848365	-0.000403422	0.00212726	-0.00160496	0.000469044	-0.00081735	-0.000530251	-0.00151012	0.000419694	0.000390691	-0.00165308	0.00208352	0.000356749	-0.00082682	0.000190139	-0.000813783	0.00131287	0.000378946	-0.000366368	0.00121338	0.00223184	0.000236002	-0.000351082	0.00209323	0.00133512	0.000390335	0.00228169	-0.00155663	-0.00085389	0.00322776	0.000304824	-0.00086732	-0.0014993	0.00254838	-0.000507394
chemokinesis	-0.000606545	-0.000672502	-0.000681245	0.000507417	-0.000189216	-0.000211497	-0.00107344	0.000386407	-0.000211672	0.000964198	-0.000599919	-0.000195577	-0.00108194	-0.000189853	-0.000211672	-0.00101269	-0.000659418	-0.000164453	-0.000655151	-0.000222838	-0.00026985	0.00102807	0.00164445	-0.00017886	-0.00106953	0.000983288	-0.000261892	-0.000211381	-0.000656454	-0.000204116	-0.000586644	0.0010823	0.000514624	0.00106717	0.00259376	-0.000274285	0.00172616	-0.000251566	0.000995397	-0.000188363	-0.000266065	-0.000205814	0.000513551	-0.000203385	-0.000681933	-0.000595727	-0.000194883	0.00261817	-0.000646683
DOK2	0.00707963	-0.00076414	-0.00165772	0.00509407	-0.000920821	-0.00212595	-0.00132399	-0.0013765	-0.00201423	0.0055034	0.00791336	-0.000665683	-0.00433835	0.00364413	-0.00472275	0.000754958	0.00335941	-0.00334131	0.00452228	-0.00020696	-0.00174312	0.00516053	-0.0028868	0.00484845	-0.00278352	0.0030737	-0.00397863	0.000145664	-8.78304e-05	-0.00464457	0.00277661	0.00352099	0.00326354	0.000407935	-0.00131689	-0.00234831	-0.00344573	-0.00181052	0.000402929	0.00315637	0.00605751	-0.00389355	0.00275675	-0.00446409	-0.00293575	0.00474235	0.000446816	0.000445353	-0.000472311
ELF2	0.000298342	-0.000285422	-0.000285523	0.000269667	0.000285161	0.000187384	-0.000262213	-0.000263223	0.000271708	-0.0002468	0.000201639	0.000241455	-0.000258285	0.000269675	0.000153047	0.000155419	-0.000243217	0.000154508	-0.000239493	0.000239665	-0.000249829	0.000188122	-0.000284173	0.000283796	-0.00026133	-0.000243109	-0.000284507	0.000238074	-0.000248557	0.000251338	0.000258723	0.000286611	0.000271618	0.000284363	0.000164655	-0.000272495	0.000154827	-0.000247001	0.000253416	0.000288209	-0.000273817	0.000254237	0.000196343	0.00015528	-0.000285142	0.000195483	0.000287629	0.000191544	-0.000256436
FES	-0.000252656	-0.000290796	-0.00030747	0.000721125	8.35775e-05	9.74773e-05	-0.000406672	-0.000178707	-0.000266596	-2.05956e-06	0.000446289	-0.000238159	0.000299344	-0.000218895	-0.00028885	-5.46704e-05	-0.000308478	0.000201049	4.11325e-05	9.16941e-05	0.000149814	0.000316694	-0.00019667	0.000517066	-0.000349684	7.4237e-06	-0.000281903	-0.000254703	6.95915e-06	5.21654e-05	0.000394432	4.69598e-05	0.000320543	-0.000289502	-0.000110911	-3.77262e-05	4.39661e-05	0.000459103	-0.00031433	0.000536942	-0.000303606	5.23499e-05	0.000380913	9.14347e-05	-0.00030433	2.92034e-05	-0.000293402	0.000245707	-5.71028e-05
GRB14	0	-1.81401e-07	-1.35666e-07	0	-2.92898e-07	0	-3.75154e-07	-1.49686e-07	-1.40539e-07	0	0	-9.13062e-08	-1.80456e-07	0	-4.15709e-07	0	-4.17011e-08	-2.85472e-07	-1.35182e-08	-1.66448e-07	0	0	-2.9599e-07	0	-4.08503e-07	0	-2.78864e-08	-4.11995e-07	0	-6.42791e-08	0	0	-1.12703e-08	0	-3.41355e-07	-4.14665e-09	0	0	0	0	0	-4.23601e-07	0	0	-4.05678e-07	0	0	0	0
GRB7	0	0	0	0	0	0	0	-6.75029e-16	0	0	0	-6.75029e-16	8.67895e-16	0	0	0	9.64327e-17	-6.75029e-16	0	0	0	-6.75029e-16	0	0	0	0	0	0	0	-6.75029e-16	9.64327e-17	0	9.64327e-17	0	0	9.64327e-17	0	0	0	9.64327e-17	0	0	9.64327e-17	0	-6.75029e-16	-6.75029e-16	0	0	0
ITGA5	0.000506322	0.000214897	0.00012657	0.000494042	0.000190265	-0.00171173	0.000135859	0.000516459	0.000339303	0.000378603	0.000553851	0.000233191	0.00196763	0.00204155	0.000188098	-0.00180635	0.000238793	-0.00193858	0.00022249	0.000187862	0.00172151	-0.00165494	0.000193982	0.000566556	-0.00194923	0.000464303	0.000220015	0.000321739	0.000447048	0.000498916	0.00217305	0.000351819	0.00176936	-0.0016991	0.00041771	0.000439445	-0.00190773	0.000457594	-0.00191708	0.000437697	0.000457902	-0.00165911	0.000515029	0.00175393	0.000261799	0.000405263	-0.00183724	0.000330802	0.00205561
MAPK14	-0.0339346	-0.0432454	0.00530898	0.0287175	-0.0351497	0.0216855	-0.0428708	-0.0445161	-0.031788	0.0211814	0.0409446	0	-0.0397551	0.0127511	-0.039168	0.0246035	0.034915	-0.0399422	0.00828343	-0.0336197	-0.0361605	0.0449897	0.00742392	0.0182821	-0.0416347	0.0237431	0.00620106	0.00751498	0.00838671	0.00436652	0.0116327	0.0210838	-0.0326939	0	-0.0456515	-0.0439078	0	-0.0328069	-0.0340596	-0.0330347	-0.0426963	-0.0407361	0.0216428	-0.0282455	0	0.0235055	-0.041108	-0.0332121	0.0225285
MAPK8	0.0263731	0	-0.112785	-0.0879852	0	0	0.0207049	0	-0.096372	0.0351288	0	0	-0.109252	0	-0.107856	-0.0910802	-0.109225	-0.0114816	0.0252937	-0.109101	-0.0952446	0	-0.10909	0.0373388	-0.112282	0.0353029	-0.109325	0.0126823	0.0112005	-0.0112402	0.0151781	0.0337091	0	-0.0955454	0	0.0113379	0	0.0150915	-0.0961687	0.0311544	0	0	0.0302388	-0.101343	-0.0145354	0.0173941	-0.0987772	-0.0927972	0
MMP2	-0.0103363	-0.010265	-0.0104562	0.0185344	0.0179956	0.0176742	-0.010461	0.010816	-0.0102438	0.0111477	0.0178603	-0.0103579	-0.0104541	-0.0103718	-0.0103491	0.0190473	-0.010271	-0.0104314	0.0113668	-0.0103627	0.0171363	0.018791	0.0177649	0.0124536	-0.0104699	0.0177727	-0.0103732	0.0114971	0.0109607	-0.0103659	0.0187408	0.0176353	0.0180122	0.0174391	-0.0103635	0.0112261	0.0177353	0.0186514	-0.0104154	0.0116135	0.0178459	0.0118258	0.0189085	0.0116837	-0.0103874	0.0175223	-0.0103677	-0.0102441	0.0187941
NCK1	0.000150535	-5.59357e-05	-7.55774e-05	0.00194675	0.000195393	0.000107813	-0.000954436	0.00169285	0.000118406	-0.000914023	-0.000813892	0.000161812	-0.000983898	0.000197069	0.000102444	-0.000818308	-3.65204e-05	0.00181248	-2.40986e-05	7.21163e-05	-7.30663e-05	-0.000836214	-6.93062e-05	0.000212667	-0.00094909	-0.000900957	-6.19189e-05	0.000131228	-0.000938813	0.000151679	-0.000798475	-0.000769417	0.00197694	-0.000781037	0.00188964	-6.55794e-05	6.42225e-05	-3.88713e-05	-0.000853263	0.0001914	-5.34929e-05	0.000139657	0.00197977	0.000115843	-8.02021e-05	-0.000797498	0.000182439	0.00191221	-0.00092422
PLD2	-0.00861524	-0.00885707	-0.00882941	-0.00814044	-0.00832536	-0.00873675	0.00522134	0.00802711	0.00812338	0.00618022	-0.00791071	0.00551622	0.00602675	0.00531669	0.00534787	0.00805203	-0.00870722	0.00528291	0.00547192	-0.00828133	-0.00856442	-0.00829785	0.00756288	0.00632898	0.00757762	0.00569521	0.00754564	-0.00874587	0.00561981	-0.00866109	0.00887765	0.00575748	-0.00816832	-0.00847746	0.00603335	-0.00885202	-0.00878812	-0.00785437	-0.00853314	0.00678135	0.00738815	0.00744522	0.00556097	0.00746025	-0.00838225	0.00622204	-0.00833956	-0.00787385	0.0052483
PLG	0.00242688	0.000962704	0.000824019	0.000570758	-5.42784e-05	-0.00178662	-0.000606158	0.00146321	0.0015066	-0.00126644	0.00302979	0.00110024	-0.000715394	-0.0012592	-0.0019263	-9.9418e-05	-0.00186576	-0.000542339	-0.00147648	-0.000365686	-0.00110336	0.00134901	-0.000226997	-0.000646691	-0.000669834	0.0027441	0.00116042	0.00130542	0.00235618	0.00104562	-5.25634e-05	-0.000780077	0.00123286	0.000366058	-0.000157363	-0.000413434	0.000656862	-0.00160985	-0.00101113	-0.000978215	0.00129072	0.00132232	-0.000905962	0.0013471	0.000634609	-0.00102876	0.000478584	0.000974182	0.00191113
Q9BQR6	0	0	-1.28512e-07	0	0	-1.2776e-07	-1.25089e-07	-1.33228e-07	0	0	-1.93103e-08	0	-1.02434e-07	0	-1.83014e-07	-2.14129e-07	0	-1.37457e-07	0	-1.52385e-07	-7.83678e-08	0	0	0	-1.45799e-07	0	0	-1.66276e-07	0	0	-4.47186e-08	0	0	0	0	0	-9.54114e-08	-1.79676e-07	0	0	-1.58052e-07	0	0	-2.11219e-07	-1.56696e-07	0	-4.11431e-08	0	0
STAT5A	0	0	-0.109589	0	-0.106686	-0.106565	-0.108575	-0.108578	-0.105757	0.0657118	0	0.0635921	-0.10951	-0.106705	-0.107943	0.0626471	0.066188	-0.106751	0	-0.106769	0.0609679	0.0673627	-0.109424	-0.106616	-0.108465	0	0	-0.1067	0.0610301	0.0678221	0	0.0684566	0	0.0683276	-0.107751	-0.109454	-0.10779	-0.10952	0.0636158	0	-0.109517	-0.106667	0.0632832	-0.107879	-0.108489	0.0666578	-0.105689	0.0673379	-0.108283
ANGPT4	0	0	0	0	0	0	0	9.64327e-17	0	9.64327e-17	0	0	0	0	0	-9.64327e-17	0	0	0	0	0	0	0	0	0	0	9.64327e-17	0	9.64327e-17	0	0	0	0	0	-9.64327e-17	0	0	0	0	0	0	0	0	9.64327e-17	0	0	0	0	-9.64327e-17
ANGPTL3	0	0	0	0	0	0	0	0	0	0	0	0	0	0	0	0	0	9.64327e-17	0	9.64327e-17	0	0	0	0	0	0	0	0	0	0	2.89298e-16	0	0	0	9.64327e-17	9.64327e-17	0	0	0	0	0	0	0	0	9.64327e-17	0	0	0	0
F11R	-0.00187808	0.00353046	-0.00227788	0.00316297	-0.00266701	0.00384307	-0.00196682	0.00306314	0.00368002	-0.00184313	0.00400597	0.000523601	0.00317697	0.00408034	-0.00264465	-0.00224062	-0.00189638	0.00305777	-0.00261075	-0.0003425	0.00367359	-0.00216945	0.00302568	0.00306394	0.00314824	0.000168605	0.00411088	0.00370427	0.00367599	-0.00222221	0.00311837	-0.00187633	0.00310342	-0.00219616	0.000482746	-0.00220445	0.00322456	0.00305944	-0.00224836	-0.00215312	-3.85403e-05	-0.00191003	-0.00191044	0.0036775	-1.53442e-05	-0.00219603	-0.00266367	-0.000368439	-0.00186817
ITGAV	0	-0.147471	0.0754442	0.0829206	0.0747964	0.0837583	-0.151008	0	-0.147362	0.0761519	0.0839513	0	-0.147681	0	-0.151513	-0.151204	0	-0.14775	0.0748882	-0.149731	-0.147375	0.0756122	0.0827467	0.082806	-0.147698	0.0793177	0	0	0.0835432	0	0	0.0760952	0	-0.15115	-0.149167	-0.151186	0.0829917	0.0828005	-0.151213	0.075635	0.0790499	-0.150948	0.0760487	0.0835555	0	0.0755742	-0.151533	-0.149776	0.076121
ITGB3	0	-0.187515	-0.187865	0	-0.187632	0	-0.187869	0	-0.187377	0.0606793	0	-0.18759	0	0	-0.187735	-0.187486	-0.187524	-0.187854	-0.187686	-0.18766	-0.187555	0	-0.187595	0	-0.187853	0	-0.187588	0.0605534	0	0	0	0.0603047	-0.187507	0	0.0609843	0	-0.187714	0.0617082	-0.187837	0.06098	0	0	0	-0.187514	-0.187552	0.0606595	-0.18767	-0.187344	0
ANK1	0	9.64327e-17	0	0	0	0	9.64327e-17	9.64327e-17	9.64327e-17	0	0	9.64327e-17	0	9.64327e-17	0	9.64327e-17	9.64327e-17	9.64327e-17	0	9.64327e-17	9.64327e-17	9.64327e-17	-9.64327e-17	-9.64327e-17	0	0	9.64327e-17	9.64327e-17	9.64327e-17	9.64327e-17	9.64327e-17	0	0	0	0	0	0	9.64327e-17	0	0	0	0	0	-9.64327e-17	-9.64327e-17	0	0	0	0
CHL1	0	0	0	0	0	0	0	0	0	0	0	0	0	0	0	0	0	0	0	0	0	0	0	0	0	0	0	0	0	0	0	0	0	-3.85731e-16	0	0	2.89298e-16	0	-3.85731e-16	0	0	0	0	0	0	0	0	0	0
NFASC	0	-2.89298e-16	-6.75029e-16	0	0	0	0	-2.89298e-16	-2.89298e-16	0	-6.75029e-16	-2.89298e-16	0	-6.75029e-16	0	0	-2.89298e-16	-2.89298e-16	0	-6.75029e-16	0	-2.89298e-16	0	0	0	-9.64327e-16	-2.89298e-16	-2.89298e-16	-2.89298e-16	0	-2.89298e-16	0	0	0	-2.89298e-16	0	0	-6.75029e-16	-2.89298e-16	-9.64327e-16	0	0	0	-6.75029e-16	-9.64327e-16	-2.89298e-16	-2.89298e-16	-2.89298e-16	-6.75029e-16
NRCAM	0	0	0	0	0	0	0	0	0	0	0	0	0	-3.85731e-16	-3.85731e-16	0	0	0	0	-3.85731e-16	0	0	0	0	0	0	0	0	0	0	0	0	0	0	0	-3.85731e-16	0	0	0	0	0	0	0	0	0	0	0	-3.85731e-16	0
ANKRA2	0	0	0	0	0	0	0	0	0	0	0	-1.92865e-16	-1.92865e-16	0	0	0	0	0	0	0	0	0	0	0	0	0	0	0	0	0	0	0	0	-1.92865e-16	0	0	0	0	0	0	0	0	0	0	0	0	0	0	0
HDAC4	0	-0.480311	0	0.162753	-0.479167	0	0	0	0.163134	0.163733	0	0	0.162845	-0.479121	-0.479177	0	-0.479214	-0.478663	-0.479608	-0.479466	0	0	-0.479125	0.162484	-0.478218	0.162055	-0.479932	-0.480611	0.162463	-0.479497	0.162844	0.163732	0.161658	0.16266	-0.479562	0.162561	-0.479312	-0.48034	0.162647	-0.479593	-0.479058	-0.478171	0	-0.479125	0.162033	0.163722	0.162665	-0.479554	-0.478143
ANP32A	-2.89298e-16	0	-6.75029e-16	-2.89298e-16	0	-2.89298e-16	0	-2.89298e-16	-2.89298e-16	0	-2.89298e-16	0	-2.89298e-16	-2.89298e-16	-2.89298e-16	-2.89298e-16	-2.89298e-16	0	0	0	-2.89298e-16	-2.89298e-16	-2.89298e-16	0	-2.89298e-16	-2.89298e-16	0	-6.75029e-16	-6.75029e-16	-6.75029e-16	-2.89298e-16	0	-2.89298e-16	-2.89298e-16	-2.89298e-16	0	0	0	0	-2.89298e-16	-2.89298e-16	0	0	0	-2.89298e-16	-2.89298e-16	-2.89298e-16	-2.89298e-16	0
SET	8.67895e-16	1.15719e-15	8.67895e-16	1.15719e-15	3.85731e-16	1.15719e-15	8.67895e-16	8.67895e-16	1.15719e-15	0	8.67895e-16	1.15719e-15	0	1.15719e-15	8.67895e-16	8.67895e-16	1.54292e-15	1.15719e-15	1.15719e-15	1.15719e-15	3.85731e-16	1.15719e-15	3.85731e-16	8.67895e-16	3.85731e-16	1.15719e-15	1.15719e-15	3.85731e-16	8.67895e-16	3.85731e-16	8.67895e-16	1.15719e-15	1.15719e-15	1.15719e-15	3.85731e-16	1.15719e-15	1.15719e-15	0	8.67895e-16	3.85731e-16	3.85731e-16	1.15719e-15	8.67895e-16	8.67895e-16	3.85731e-16	1.15719e-15	3.85731e-16	1.15719e-15	1.15719e-15
TNFSF13	7.71462e-16	4.82164e-16	0	0	-1.92865e-15	0	0	-3.85731e-16	4.82164e-16	7.71462e-16	0	7.71462e-16	0	4.82164e-16	7.71462e-16	7.71462e-16	7.71462e-16	-3.85731e-16	1.15719e-15	7.71462e-16	0	0	0	0	1.54292e-15	0	7.71462e-16	1.54292e-15	0	1.54292e-15	0	7.71462e-16	0	7.71462e-16	0	1.15719e-15	4.82164e-16	7.71462e-16	0	1.54292e-15	0	7.71462e-16	4.82164e-16	0	0	0	7.71462e-16	-3.85731e-16	0
Antigen	-0.129562	-0.12957	-0.129508	-0.129506	-0.129597	-0.129511	0.0488559	0.0649178	0.0650066	0.0488058	-0.129592	0.048801	0.048856	0.048764	0.0488556	0.0649174	-0.129564	0.048854	0.0487671	-0.129508	-0.129508	-0.129509	0.0649071	0.0487678	0.0649984	0.0488005	0.0649093	-0.129509	0.0487702	-0.129505	0.0649165	0.0487692	-0.129503	-0.129561	0.0488062	-0.129599	-0.1296	-0.129557	-0.129563	0.048774	0.0649417	0.065002	0.0488553	0.0649429	-0.129593	0.0488633	-0.129502	-0.129555	0.0488564
CBLB	-0.00212787	-0.00270166	-0.0025199	-0.00299548	-0.00318095	-0.00335773	0.00166444	0.00255046	0.00480965	0.00110459	-0.00200502	0.00353782	0.00220667	0.00298558	0.0031323	0.00327571	-0.00346077	0.000372802	0.00343593	-0.00340085	-0.0040437	-0.00249647	0.00272749	0.0010591	0.0025302	0.0018274	0.00372656	-0.00210405	0.000890714	-0.00215187	0.0044551	0.00120706	-0.00226862	-0.00318904	0.00180515	-0.00275519	-0.00260319	-0.00267271	-0.00325736	0.000996242	0.00412135	0.00414712	0.0010382	0.00395738	-0.00270116	0.00109556	-0.00306086	-0.00304044	0.00387599
degradation	0.000354432	-0.00120375	-0.00158858	-0.000583559	-0.00108609	-0.000338322	-0.00034449	0.000651349	0.00109546	0.000624968	-0.00123857	-0.00022359	-0.000916216	0.000560511	-7.80602e-05	-7.41916e-05	-0.000656127	-0.00065747	0.000100112	-0.00111709	-0.00132387	0.000105211	0.000320713	0.00150181	-0.000552879	0.00104496	1.32525e-05	-0.000915024	-0.000716723	-0.000871256	0.000170182	0.00229084	-0.000918171	-0.000389143	-0.000487854	-0.00172784	-0.000615141	-0.000259411	-0.000839453	-5.9172e-05	0.000169624	0.000111447	0.00065433	-0.000312212	-0.000964903	0.00134169	-0.000178774	-0.000356637	0.00016
FCER1A	-0.129559	-0.129571	-0.129509	-0.129502	-0.129595	-0.129508	0.0488554	0.0649168	0.0650079	0.0488069	-0.129594	0.0488019	0.0488547	0.0487641	0.0488565	0.0649182	-0.129565	0.0488525	0.0487679	-0.129507	-0.129506	-0.12951	0.0649053	0.0487695	0.064997	0.0488022	0.0649094	-0.12951	0.0487684	-0.129505	0.0649146	0.048771	-0.129501	-0.129557	0.048807	-0.129602	-0.129602	-0.129555	-0.12956	0.0487744	0.0649407	0.0650009	0.0488572	0.0649434	-0.129594	0.0488648	-0.129503	-0.129554	0.0488574
FCER1G	-0.00990561	-0.0104316	-0.00984514	-0.00746208	-0.00881816	-0.00994689	0.00237986	0.00743027	0.00822184	0.00442417	-0.00723655	0.00237758	0.00488084	0.00152073	0.00236928	0.00738248	-0.00992159	0.00227128	0.00210506	-0.00798219	-0.00895347	-0.00798002	0.00619044	0.0046678	0.00701522	0.00312751	0.00604852	-0.00984725	0.00284472	-0.00937316	0.00990442	0.0028867	-0.00748618	-0.00938284	0.00372419	-0.0107341	-0.0107293	-0.0069101	-0.00942147	0.00598805	0.00580781	0.00634107	0.00299469	0.00581888	-0.00910904	0.00487395	-0.00825903	-0.00687806	0.00239733
FER	-0.006792	-0.0131658	-0.0129644	-0.00646619	-0.00768889	-0.0139124	0.0114446	0.0158761	0.0171721	0.0086079	-0.00906541	0.00410229	0.0116244	0.00332412	0.00343614	0.0124797	-0.0130089	0.00226405	0.00759381	-0.0138666	-0.00685834	-0.0097777	0.00609883	0.00907711	0.00990735	0.00978055	0.0101163	-0.0139804	0.00782091	-0.0129729	0.017364	0.00910228	-0.0130055	-0.00695618	0.00474993	-0.0140377	-0.0133082	-0.0122825	-0.0138163	0.0143728	0.00499253	0.00505151	0.00765651	0.00643098	-0.0072389	0.0099184	-0.0131027	-0.00625895	0.00756127
FOS	0.0385207	-0.0314329	-0.033089	0.154139	0.0625471	-0.0619574	-0.0489344	-0.0105979	-0.0246994	-0.103006	0	0.0476134	-0.124373	0.0266279	-0.1303	0.0828777	0	-0.160272	-0.0194699	-0.0827909	0.0683305	0	-0.136605	0.145891	-0.135929	0.133576	-0.199816	0.0206608	-0.0100885	-0.0257512	0	0	0.041275	0.0956197	0.0144842	-0.0285496	-0.0418028	0	0.0848241	-0.0415196	-0.0669228	0	0.00499775	-0.0861328	-0.103495	-0.0636288	-0.0384514	0.057386	0.0837755
GADs	-0.0244691	-0.0246099	-0.0245816	-0.0244287	-0.0245941	-0.0245743	0.0116841	0.016368	0.0164277	0.0121395	-0.0241793	0.0117846	0.0117006	0.0116309	0.0116855	0.0163709	-0.024481	0.0116803	0.011771	-0.0245687	-0.0244468	-0.0245684	0.0158892	0.0117931	0.0159506	0.0118014	0.0160259	-0.0245854	0.0117714	-0.0244597	0.0163846	0.0117864	-0.0244411	-0.0244667	0.01213	-0.0246231	-0.024623	-0.0241565	-0.0244727	0.01213	0.0159081	0.0159503	0.0117044	0.0159169	-0.0241885	0.0121775	-0.0241574	-0.0241529	0.0116924
HCLS1	-0.0244731	-0.0246061	-0.0245799	-0.0244324	-0.0245977	-0.0245775	0.0116857	0.0163697	0.0164263	0.012136	-0.0241751	0.0117832	0.0117045	0.0116296	0.0116838	0.0163676	-0.0244794	0.0116843	0.0117696	-0.0245702	-0.02445	-0.0245643	0.0158927	0.0117899	0.0159546	0.0117979	0.0160245	-0.0245816	0.0117754	-0.024458	0.0163886	0.0117829	-0.0244447	-0.0244703	0.0121271	-0.0246189	-0.0246189	-0.0241606	-0.0244762	0.0121287	0.0159098	0.0159544	0.0117012	0.0159152	-0.0241868	0.0121742	-0.0241537	-0.0241565	0.0116909
IGHE	-0.127257	-0.12728	-0.127211	-0.127168	-0.127272	-0.127192	0.0473336	0.0629856	0.0630602	0.0473964	-0.127289	0.0473122	0.0473463	0.0473077	0.047343	0.0630104	-0.127256	0.0473628	0.0473008	-0.127238	-0.127197	-0.127202	0.062972	0.047332	0.0630362	0.0473419	0.0629537	-0.127232	0.0473324	-0.127219	0.0630024	0.047354	-0.127222	-0.127245	0.0473838	-0.127306	-0.127308	-0.127227	-0.127249	0.047365	0.06299	0.0630903	0.0474334	0.0630259	-0.127291	0.0474408	-0.127201	-0.12725	0.0473679
ITK	-0.000934713	-0.00136692	-0.00136253	-0.000928685	-0.00133061	-0.00134939	0.000487468	0.00112408	0.00112695	0.00151094	-0.000844078	0.00128671	0.000493251	0.000658849	0.000502618	0.00111845	-0.00123938	0.000478318	0.00126374	-0.00100121	-0.00122083	-0.00097877	0.000827016	0.000632299	0.000867013	0.000766569	0.000903456	-0.0010102	0.000731346	-0.00131935	0.00184091	0.000758669	-0.000956863	-0.00122904	0.00144256	-0.00135131	-0.00130067	-0.00119622	-0.00122572	0.000828452	0.00154353	0.000830528	0.000527809	0.000847396	-0.00123833	0.00152462	-0.000876417	-0.000841911	0.000538829
JUN	0.107732	-0.0719191	-0.0128726	0.455371	0.174429	0.19924	-0.133322	-0.14636	0.228652	-0.0750534	-0.0208461	0.168926	-0.443734	-0.0489809	-0.0272499	0.0178077	0	-0.471801	0.270607	-0.0598228	0.0614074	0.11578	-0.169267	0.342578	-0.457711	0.210959	-0.41221	0	-0.103738	0	-0.15464	0.293157	0.0891356	0.388931	-0.173801	-0.11111	0	0	0.280487	0.0816276	-0.0924905	0	0.156717	0	-0.13806	-0.0427744	-0.0939742	-0.0346245	0
LAT	-0.00359808	-0.00427594	-0.00426755	-0.00358345	-0.00423167	-0.00424637	0.00236394	0.00407041	0.00410679	0.00401339	-0.00338299	0.00356775	0.00237129	0.00259591	0.00238316	0.00408164	-0.00405921	0.00234831	0.00352893	-0.00371663	-0.00402862	-0.00368936	0.00347129	0.0025908	0.00351537	0.00279356	0.00363293	-0.00373229	0.00274516	-0.00417273	0.00511714	0.00278388	-0.00361687	-0.00404403	0.00393352	-0.00426452	-0.00417518	-0.00391714	-0.00404083	0.00301263	0.00449781	0.00348436	0.00241486	0.00350506	-0.00397399	0.00403947	-0.0034209	-0.00337713	0.00243092
LAT2	-0.02447	-0.0246091	-0.0245812	-0.0244283	-0.0245936	-0.0245738	0.0116841	0.0163686	0.0164272	0.0121395	-0.0241798	0.0117841	0.0117005	0.0116305	0.011685	0.0163709	-0.0244807	0.0116803	0.0117705	-0.0245691	-0.0244464	-0.024569	0.0158904	0.0117931	0.0159506	0.0118015	0.0160255	-0.0245846	0.0117726	-0.0244593	0.0163845	0.0117864	-0.0244406	-0.0244662	0.012129	-0.0246222	-0.0246236	-0.024156	-0.0244735	0.0121296	0.0159087	0.0159503	0.0117044	0.0159163	-0.0241881	0.0121775	-0.0241579	-0.0241524	0.0116924
LCP2	-0.000580387	-0.000871896	-0.000864322	-0.000573038	-0.000833482	-0.000848734	0.000319952	0.000792885	0.000808134	0.000995672	-0.000503025	0.000799963	0.000327154	0.00042512	0.000326907	0.000787436	-0.00077456	0.000307191	0.000790429	-0.000645681	-0.000751211	-0.00062381	0.000547447	0.000444475	0.000567665	0.000522688	0.00060926	-0.00065631	0.000485913	-0.00082506	0.00121238	0.000516728	-0.000599269	-0.00076034	0.000941896	-0.00086216	-0.000824434	-0.000716822	-0.000761629	0.000604837	0.000950489	0.000546061	0.000353669	0.000560646	-0.000747817	0.000998491	-0.00052753	-0.000493533	0.000356166
LYN	-0.00481546	-0.00657861	-0.0061358	-0.00313466	-0.00478197	-0.00559518	0.00415426	0.00644789	0.00721036	0.00329896	-0.00520492	0.00136138	0.00601183	0.000661987	0.00251576	0.00530101	-0.00629897	0.00247028	0.00308848	-0.00551229	-0.00446627	-0.00448015	0.00351292	0.00340944	0.00674239	0.00388598	0.00477606	-0.00607387	0.0023106	-0.00594258	0.00863075	0.00341303	-0.00532265	-0.00480683	0.00257248	-0.00692833	-0.00695976	-0.0055406	-0.0061922	0.00486754	0.00362007	0.00436734	0.00334593	0.00376132	-0.00518151	0.00479893	-0.00583864	-0.00353247	0.00379655
MS4A2	-0.129552	-0.129562	-0.1295	-0.129492	-0.129587	-0.1295	0.0488529	0.0649137	0.0650051	0.0488034	-0.129584	0.0487994	0.0488528	0.0487611	0.0488537	0.064914	-0.129556	0.0488506	0.0487659	-0.1295	-0.129499	-0.1295	0.0649029	0.0487673	0.0649946	0.0487994	0.0649058	-0.129501	0.0487667	-0.129496	0.064912	0.0487689	-0.129493	-0.129548	0.0488034	-0.129592	-0.129592	-0.129548	-0.129552	0.0487718	0.0649375	0.0649988	0.0488543	0.0649398	-0.129586	0.0488616	-0.129494	-0.129547	0.0488544
NFATC2	0	0	-0.148406	-0.0798314	0.142884	-0.0797753	-0.134599	0.142707	-0.0799435	0	0.0879922	0	-0.148428	0.0739859	-0.148463	0.0878542	0	-0.134549	0.087936	-0.134524	-0.079606	-0.0798109	0.074009	0.074174	-0.0798422	0	0.0740047	-0.148369	0.0880299	-0.148415	0.0740683	0.0741931	-0.148392	0	0	0.142896	0.14276	0	0	0.0741695	0	-0.148302	-0.148244	0	0.0740658	-0.148226	-0.0796761	0	-0.134635
O75613	-0.024478	-0.0246132	-0.0245503	-0.0244018	-0.0246215	-0.0245499	0.011717	0.0163403	0.0164577	0.012129	-0.0242031	0.0117764	0.0117356	0.0115989	0.0117162	0.0163374	-0.0244848	0.0117138	0.0117401	-0.0245408	-0.0244228	-0.0245362	0.0158608	0.0117621	0.0159839	0.011792	0.0159931	-0.0245522	0.0117456	-0.0244281	0.0163564	0.0117552	-0.0244135	-0.024474	0.01212	-0.0246445	-0.0246445	-0.0241663	-0.0244804	0.0120994	0.0159014	0.0159865	0.0117333	0.0159076	-0.0242146	0.0122059	-0.0241267	-0.0241617	0.0117236
PLA2G4A	-0.00471531	-0.00699364	-0.0054735	-0.00638512	-0.00527297	-0.0069322	0.00456688	0.00505271	0.00748698	0.00474645	-0.00413095	0.00648201	0.00226952	0.00448626	0.00223299	0.00526634	-0.00668143	0.00224741	0.00538575	-0.00684152	-0.00674046	-0.00650664	0.00447621	0.00557258	0.00399749	0.00482896	0.00612455	-0.00549505	0.00399851	-0.00663538	0.00795757	0.00482948	-0.00670471	-0.00652272	0.00605627	-0.00713035	-0.00658217	-0.0048538	-0.0068011	0.00439291	0.00582934	0.00414458	0.00402547	0.00592501	-0.00494975	0.00539167	-0.00656545	-0.00649491	0.00267426
SPHK1	-0.00846216	-0.0106032	-0.00945181	-0.00726477	-0.00754999	-0.00506383	-0.00243137	0.0150736	0.00730303	0.0126209	-0.00628361	0.00455146	0.00508116	0.00492389	-0.00231986	0.0148017	-0.00907667	-0.00187334	0.00178217	-0.0132757	-0.00938053	-0.00531264	0.00390297	0.00957251	0.00664898	0.00853357	-0.000138729	-0.0107867	-0.00123584	-0.00924368	0.00505561	0.00858848	-0.00582406	-0.00681983	-0.000604986	-0.0109432	-0.00926417	-0.00581326	-0.0106272	0.00454896	0.00368019	0.00512733	0.00842569	0.00670137	-0.0132552	0.0126045	-0.00813155	-0.00604428	0.0102502
SYK	-0.0141189	-0.0617466	-0.0611381	-0.0136152	-0.0617363	-0.0610781	-0.0611786	0	0	0	0	-0.0144307	-0.0610806	-0.061588	-0.0611795	0	-0.0144074	-0.061142	-0.0146046	-0.0612185	-0.0144071	-0.0609576	-0.0618184	-0.0139038	-0.0611247	-0.0140307	-0.014806	-0.0611454	-0.0143862	-0.0143145	0	-0.014173	-0.0140029	-0.0146512	0	-0.0619491	-0.0618998	0	-0.014822	0	-0.0613743	-0.0609328	-0.0608188	-0.0615183	0	0	0	0	-0.0607214
VAV1	0	0.039272	-0.159139	0.041607	-0.159392	-0.159927	-0.156213	-0.156765	-0.156728	0	0	0	-0.157177	-0.15665	-0.157673	0.0529299	0	-0.157681	-0.156393	-0.159875	0.0412666	0	-0.157369	0	-0.157085	0.0521878	0.049541	0	0.0517135	-0.159893	0	0	0	0.0445302	0.0479516	0.0393599	-0.15991	0.0397855	0.0427689	-0.155966	-0.156463	-0.157378	-0.156444	0.0485463	-0.159363	0	0	0	0.0483939
WIPF1	-2.09934e-13	-5.66253e-13	-6.79369e-13	-4.26522e-13	-5.47159e-13	-3.68566e-13	5.78596e-15	0	0	0	-5.96051e-13	0	-1.26134e-13	0	0	0	-4.24111e-13	-6.90458e-14	0	-5.74546e-13	-6.29609e-13	-2.6924e-13	0	0	1.36935e-14	0	0	-5.14758e-13	-9.32505e-14	-4.94218e-13	0	0	-5.21412e-13	-3.66927e-13	8.10035e-15	-7.12445e-13	-4.14661e-13	-3.31632e-13	-4.86503e-13	0	0	0	0	0	-5.14276e-13	0	-3.32789e-13	-3.51304e-13	0
AP1B1	-0.0206989	0.0339801	-0.0208805	0.0353605	-0.0211824	0.0363548	-0.020708	0.034963	0.0356244	-0.0205728	0.0340438	0.000243957	0.0361917	0.0350296	-0.020908	-0.0213284	-0.0206511	0.0350678	-0.0207044	0.000152742	0.0351982	-0.0204369	0.0344432	0.0347079	0.0362333	0.00108415	0.0354905	0.0351322	0.0357921	-0.0206483	0.035177	-0.0209431	0.0349575	-0.0207449	-0.000224579	-0.0207465	0.0360799	0.0340472	-0.0210513	-0.0207179	-0.000994001	-0.0209087	-0.0211806	0.034494	-0.000409201	-0.0206509	-0.0207301	0.000168403	-0.020344
AP1G1	0.000788401	-0.000160534	0.000723105	0.000109655	-0.000566653	-0.000170912	0.000701026	-0.000164278	0.000239018	-0.000376255	-3.58576e-05	-0.000293369	6.89638e-05	-5.79269e-05	-0.00068689	-0.000676258	-0.000668237	7.87226e-05	-0.000553803	-0.000434912	9.31685e-05	0.000624248	-0.000161463	0.00137616	7.69271e-05	0.00100414	-9.3357e-05	-7.24635e-05	0.0013193	0.00059638	-8.04243e-06	-0.000353107	-0.000169757	0.000604976	-0.000275789	-0.000703448	-0.000149739	-3.39234e-05	-0.000676661	-0.000594376	-0.00037569	0.000626387	-0.000590291	-7.65785e-05	-0.000340207	-0.000350179	0.000620239	-0.000435706	0.000602648
ARF1	0.000226268	8.7014e-05	8.5128e-05	0.000240422	0.000224653	-0.000268857	-0.000282562	-0.00027111	7.59973e-05	-0.000269817	-0.000269364	8.60816e-05	-0.000275095	9.12398e-05	8.95352e-05	-0.000278038	7.3742e-05	-0.000273249	9.95968e-05	8.70434e-05	0.000228727	-0.000269674	-0.000278397	8.48445e-05	-0.000274936	0.000237794	0.000229168	8.22236e-05	7.60546e-05	-0.00027268	0.000243515	8.78619e-05	-0.000276058	0.000231217	8.90968e-05	-0.000275348	-0.000265879	8.37448e-05	7.69503e-05	8.36575e-05	9.17047e-05	8.79644e-05	0.000240846	8.59159e-05	7.72564e-05	-0.000269107	-0.000287254	-0.000268164	-0.00027487
ARRB1	0.000384554	0.000412105	-3.40398e-05	3.99031e-05	-0.000262208	-0.000393233	-4.27733e-05	-0.000390356	0.000628174	-0.000482925	-2.02182e-05	-0.000136565	-0.000289965	-3.4811e-05	-0.000320234	0.000116796	0.000122666	-0.000287779	-0.000255901	-0.000208274	-0.000279292	0.000815357	-8.34896e-05	0.00118382	-0.000287729	9.43452e-05	-5.04129e-05	-4.14863e-05	0.000241077	0.000281929	0.000512582	-0.000470022	-8.80252e-05	-8.14496e-05	-0.000132966	-0.000330125	-7.91793e-05	0.000495008	-0.000621075	-0.000276991	-0.00017633	0.000812345	0.000168781	-4.19161e-05	-0.000162715	-0.00047009	0.000287855	0.000261345	0.000804741
B2M	0.00351125	-0.00494233	0.00236319	0.0145113	0.0032644	-0.00497413	-0.00121171	-0.000419206	0.0130979	0.0018799	0.0020976	-0.00739203	-0.00139629	0.00236735	-0.00750692	-0.00260836	-0.00642403	-0.00755045	-0.00254593	-0.00742748	0.0142364	0.0121916	0.00240406	0.0118283	-0.00182577	0.0121828	-0.00261188	-0.00486896	0.00178612	-0.00745785	0.0146072	0.0120947	-0.00739453	-0.000341143	-0.00499178	-0.00644857	0.00240615	-0.00411123	-0.00649286	0.00340081	-0.00643507	-0.00496936	0.00114362	0.00232857	-0.00145705	0.00194864	-0.00747457	0.00363332	-0.00260686
CLTA	0.00247444	-0.000983882	0.000893813	-0.000837297	0.00117317	-0.00119535	0.000851801	-0.000871486	0.0012925	-0.000363429	0.00187473	0.00175573	-0.00114811	0.000413854	-0.00133183	-0.00123281	-0.00134086	-0.0011837	0.000825548	-0.00111655	-0.00108709	-0.000745824	-0.000994037	0.00134851	-0.00114521	0.000775406	-1.15259e-05	0.000563879	-7.81056e-06	-0.000853023	0.0015183	9.36344e-05	-0.00106817	-0.000767909	0.00152401	-0.00141073	-0.00102395	0.00119971	-0.00118506	-0.000343978	9.04515e-05	-0.000963652	-0.000429677	0.000117924	0.000604366	0.000197789	-0.000963423	-0.00112266	-0.0010818
DNM2	0.000153482	-0.000576324	0.000560623	0.000194439	-0.000371839	-0.000475513	-0.000146765	-0.000476173	0	0.00129511	-0.000621938	-0.000401966	-0.000419472	0.00081252	-0.00052095	-8.87004e-05	-0.000227599	0.000508724	0.000374781	-0.000626991	0.000258651	-6.97321e-05	-0.0003935	0.00108264	-0.000116508	0.000634733	-0.000684944	-0.000615216	0.00175178	-0.000412221	0.000290829	0.00104422	-0.000739212	0	0.00156282	-0.00110483	-0.000429013	0.000208825	-7.58747e-05	0.00107607	-0.00060367	0.000683667	0.0012628	0.000414596	1.91201e-05	0.00120307	0.0010205	-0.000577881	-7.99585e-05
P01892	0	-3.85731e-16	0	0	0	0	0	0	0	0	0	0	0	0	0	0	0	0	0	0	-3.85731e-16	0	-3.85731e-16	0	0	-3.85731e-16	0	0	0	0	0	0	0	0	0	0	0	0	0	0	0	0	0	0	0	0	0	0	0
PACS1	0	0	0	0	0	0	0	0	0	0	0	0	0	0	0	0	0	0	0	0	0	0	0	0	0	0	0	0	0	0	0	0	0	0	0	0	0	0	0	0	0	0	0	0	0	0	0	0	0
SH3GL2	0.0738424	-0.0360688	0.0736095	-0.0134337	-0.0360406	-0.036072	0.0736119	-0.0360752	-0.013338	-0.0133924	-0.0360052	-0.036029	-0.0135556	-0.036071	-0.0361078	-0.0361184	-0.0361356	-0.0135574	-0.0360124	-0.0360381	-0.0135275	0.0733253	-0.0360851	0.0737413	-0.0135556	0.0735304	-0.0360563	-0.0360236	0.0735428	0.0732064	-0.0359447	-0.0133269	-0.0360697	0.0731514	-0.0360753	-0.0360816	-0.0360757	-0.0360404	-0.0360842	-0.0360082	-0.0360254	0.0732011	-0.0360359	-0.0360893	-0.0360835	-0.0133236	0.0729882	-0.0360547	0.0729749
AP1M1	0	0	0	0	-1.4354e-06	-1.80702e-06	-3.47811e-06	-2.41033e-06	0	-2.22278e-06	0	0	-2.16504e-06	0	0	0	0	-2.21427e-06	-2.87862e-06	-1.57179e-06	0	0	0	0	-3.16967e-06	0	-3.24708e-06	-1.9744e-06	-8.89121e-07	0	0	0	0	0	0	-2.52267e-06	0	0	-2.34615e-06	0	-1.6179e-06	-3.13662e-06	-1.44285e-06	0	-2.77805e-06	0	-1.84059e-06	0	-1.43275e-06
Ca2+	0.00132033	0.00230386	0.00283893	-0.00210505	-0.00285115	0.000757463	-0.00356356	-0.00220036	-0.00112177	0.000521547	0.00194459	0.000679888	-0.00279911	0.00330972	0.00359017	-0.00157269	0.000167442	-0.0027362	0.00300951	0.00119114	-0.000924982	-0.00107034	-0.000766479	0.00366843	-0.0029117	0.000893853	-0.000216536	0.0031537	-0.00170763	0.00303578	0.00500154	-0.00143352	0.00110192	-0.00257537	0.00111372	0.00206197	0.00409079	0.00299283	-0.00267139	0.0036093	0.0028058	0.00410529	0.000915302	0.00280508	0.00224095	-0.00161511	-0.0015882	-0.00222915	0.00121082
PIP5K1C	-6.41655e-05	0.000150901	0	0.000818977	-0.000108054	3.19202e-05	-0.000593821	-2.55068e-05	9.6359e-05	0.000173225	0.000258451	0.000323967	-0.000311506	0.000120853	0.00035292	-0.000305655	-0.000305592	-0.000151258	0.000198379	0.00019186	0.000189532	0.000838014	0.00040798	0.000316925	-0.000399872	0.00123947	-4.38109e-05	3.01928e-05	0.0001343	-0.00012824	0.00116203	0.00106238	4.98456e-05	0.000791645	0.000802845	-0.000162611	0.000729873	7.3025e-05	0.000238832	0.000536717	0.000226475	-0.000203014	0.000423178	0.00036006	-0.000323763	0.000305712	-0.000538969	0.000892513	-0.000193061
AP2A1	-3.89362e-10	0	0	-1.46005e-10	0	-4.40557e-10	0	0	-5.38156e-10	0	0	0	-4.97162e-10	0	0	0	0	-7.20274e-10	0	-5.61252e-10	-5.41956e-10	-4.86902e-10	0	0	0	0	0	0	0	0	0	0	0	0	0	0	-7.27225e-10	0	-5.45212e-10	0	0	0	0	0	0	0	0	-3.13273e-10	0
AP2M1	0	-0.00121889	0	-0.00112489	0	-0.00148731	0	-0.00108908	0	-0.000210657	0	0	-0.00139213	0	-0.00138771	-0.00135302	-0.00134428	-0.00139238	0	-0.00111363	-0.00123461	-0.00110774	-0.00112446	0	-0.00137964	0	0	0	-0.000231604	-0.00113406	0	0	-0.00122602	-0.00120473	0	-0.00138779	-0.00111564	0	-0.00120166	-0.000228188	0	-0.0012004	-0.000210618	0	0	0	-0.00121436	-0.00131861	-0.00138175
CD4	0.00212127	0	0	0.00207243	0.00115496	0.0013985	-0.00131823	-0.000672197	0.000887275	0	0.000834304	0.00131048	-0.00160272	0.00139925	-0.000112268	0.00109961	0.000506782	-0.00181473	0.00120169	-0.000662947	0.00180145	0.000821649	0.00121506	0.00137527	0	0	0	0.00114697	-0.000158238	0	0.0016729	0.000370002	0.000629706	0	-0.000196828	-0.000446208	-0.000787291	0.00177148	0.00136117	0	-0.000389227	0	0	0.00151635	-0.00111892	0.0014201	0.001788	0.00219066	0.00210589
CLTB	0	0	0	0	0	-2.26408e-07	-2.37956e-07	-2.28323e-07	0	-2.27204e-07	-2.26844e-07	0	-2.31685e-07	0	0	-2.34124e-07	0	-2.30132e-07	0	0	0	-2.2707e-07	-2.34441e-07	0	-2.31558e-07	0	0	0	0	-2.2962e-07	0	0	-2.32468e-07	0	0	-2.31872e-07	-2.23909e-07	0	0	0	0	0	0	0	0	-2.26601e-07	-2.41884e-07	-2.25818e-07	-2.31465e-07
COP	0	0	0	0	0	-2.26421e-07	-2.37968e-07	-2.28336e-07	0	-2.27216e-07	-2.26854e-07	0	-2.31695e-07	0	0	-2.34136e-07	0	-2.30142e-07	0	0	0	-2.2708e-07	-2.34454e-07	0	-2.31568e-07	0	0	0	0	-2.29633e-07	0	0	-2.3248e-07	0	0	-2.31882e-07	-2.23919e-07	0	0	0	0	0	0	0	0	-2.26613e-07	-2.41899e-07	-2.25831e-07	-2.31478e-07
COPA	0.000409603	7.03425e-05	-0.000528602	0.000109436	0.0004054	8.64304e-05	-0.000492085	0.000152424	-7.57555e-05	-0.000321623	-0.000284191	-0.000504337	-0.000214349	-4.65051e-05	-0.000260187	5.86968e-06	-0.000441898	-0.00036161	-0.000407136	-0.000464331	-0.000490501	2.84854e-05	-0.000216879	-0.000401455	-0.000244938	0.000398778	-0.000385439	-0.00050613	-0.000301867	-0.000254124	-7.47105e-05	-0.000320551	-0.000190147	0.000226599	-0.000172459	-0.000511879	-0.000359166	-0.000282001	-0.0002521	-3.57972e-05	-0.000529482	-0.000523674	-0.000407842	-0.000293175	-0.00038538	-3.04765e-05	-0.000465182	9.87125e-05	-0.000413093
DVL2	0.000408523	-0.000360608	0.000151494	-0.000123902	0.000171864	-0.000313037	0.000101615	-0.000161924	0.000264454	-2.34751e-05	0.000373028	0.000344386	-0.000251198	0.000149826	-0.000328075	-0.000388794	-0.000224092	-0.000265343	0.000200745	-0.000211052	-0.000312012	-0.000150813	-0.000319016	0.000218599	-0.000287253	9.3752e-05	1.95453e-05	5.43193e-05	-0.00011172	-0.000256956	0.000281249	7.96462e-05	-0.000207675	-0.000301427	0.000306688	-0.000330902	-0.000252242	0.000287393	-0.000314394	4.81787e-05	-3.36436e-05	-0.000274666	-5.51565e-05	-4.51714e-05	0.000149236	7.83512e-05	-0.000292549	-0.000162003	-0.000251927
FZD2	0.000408529	-0.000360623	0.000151492	-0.000123895	0.000171844	-0.000313022	0.00010161	-0.000161938	0.00026447	-2.35104e-05	0.000373016	0.000344365	-0.00025118	0.000149804	-0.000328095	-0.00038882	-0.000224105	-0.000265321	0.000200719	-0.000211035	-0.000311994	-0.000150792	-0.000319024	0.000218574	-0.000287272	9.37172e-05	1.95291e-05	5.43079e-05	-0.000111736	-0.00025697	0.000281229	7.96271e-05	-0.000207692	-0.000301457	0.000306673	-0.00033091	-0.000252216	0.000287383	-0.000314381	4.81596e-05	-3.36626e-05	-0.000274672	-5.51928e-05	-4.51856e-05	0.00014923	7.83167e-05	-0.00029257	-0.000161992	-0.00025196
GBF1	0	-9.40657e-10	-4.36277e-10	0	0	0	-1.04667e-09	-6.55873e-10	-3.07307e-10	0	-6.44441e-10	0	-1.28728e-09	0	0	0	9.6803e-11	-1.28985e-09	0	0	-4.6642e-10	0	-2.19676e-10	0	-1.40613e-09	0	-3.3572e-10	0	-1.12824e-09	-1.93638e-10	-5.67204e-10	0	0	0	0	-3.86594e-10	0	0	-3.26033e-11	0	0	-2.66946e-10	-7.20831e-11	0	-3.67045e-10	7.25948e-11	0	-3.71515e-11	-5.02394e-10
GOSR2	2.3127e-10	-1.85522e-10	8.88213e-11	0	1.48327e-10	-9.81637e-11	-1.25279e-10	-2.97858e-10	-1.39707e-10	1.36764e-10	-1.32621e-10	0	-3.34807e-10	-1.38916e-10	2.20134e-10	1.62074e-10	1.64395e-10	-3.36985e-10	1.27902e-10	0	-9.41799e-11	3.51833e-10	-7.62343e-11	0	-4.10294e-10	0	-2.457e-10	-7.20104e-11	-2.03561e-10	7.58224e-11	0	2.92263e-10	-4.42829e-11	3.40946e-10	0	3.948e-11	-1.3554e-10	0	8.26506e-11	4.31006e-10	-7.37354e-11	-4.1197e-11	1.04556e-10	0	-2.25533e-10	2.23438e-10	1.04823e-10	0	7.48509e-11
ROR2	0.000408526	-0.000360619	0.000151493	-0.000123897	0.000171848	-0.000313026	0.00010161	-0.000161935	0.000264465	-2.35032e-05	0.000373019	0.000344369	-0.000251185	0.000149809	-0.000328091	-0.000388814	-0.000224101	-0.000265327	0.000200723	-0.000211041	-0.000311999	-0.000150796	-0.00031902	0.000218581	-0.000287268	9.37228e-05	1.95342e-05	5.43098e-05	-0.000111731	-0.000256969	0.000281234	7.96337e-05	-0.000207689	-0.000301451	0.000306675	-0.000330908	-0.000252219	0.000287386	-0.000314385	4.81648e-05	-3.36574e-05	-0.000274671	-5.51875e-05	-4.51808e-05	0.000149233	7.83221e-05	-0.000292566	-0.000161993	-0.000251955
USO1	2.29732e-10	-1.8735e-10	8.72981e-11	0	1.46472e-10	-9.99925e-11	-1.24406e-10	-2.96448e-10	-1.38463e-10	1.37586e-10	-1.34544e-10	0	-3.34113e-10	-1.37823e-10	2.21224e-10	1.62982e-10	1.627e-10	-3.35913e-10	1.28839e-10	0	-9.60804e-11	3.50132e-10	-7.48264e-11	0	-4.09129e-10	0	-2.44259e-10	-7.42534e-11	-2.03067e-10	7.42198e-11	0	2.92898e-10	-4.65126e-11	3.39024e-10	0	3.76283e-11	-1.37699e-10	0	8.079e-11	4.31329e-10	-7.23116e-11	-3.9802e-11	1.05477e-10	0	-2.27635e-10	2.24231e-10	1.02915e-10	0	7.57182e-11
WNT5A	0.004196	0.00893416	0	0.00242692	0.00363204	0.00506343	0.00713402	0.00646329	0.00219773	0	0.0117943	0.0062409	0.0065995	0	0.00475999	-0.00250863	0.0009884	0	0	0.00939864	-0.00367746	0.00606037	0.00626105	0	-0.000809933	0	0.0104445	0.0105133	0	0.0102985	0.00213956	0	0.011678	0.00537724	0	0.0132546	0.00734269	0	0	0	0.00825803	0	0	0	0	0	0	0.00773769	0.00478062
AP2A2	0.210536	-0.40315	-0.40315	0.210536	-0.40315	-0.40315	0.210536	0.210536	0	-0.40315	0.210536	-0.40315	0.210536	-0.40315	0	0.210536	-0.40315	-0.40315	-0.40315	-0.40315	0.210536	0.210536	0	-0.40315	-0.40315	0.210536	-0.40315	-0.40315	-0.40315	0	0	0.210536	0.210536	0.210536	-0.40315	0.210536	-0.40315	0	0	-0.40315	-0.40315	-0.40315	-0.40315	-0.40315	0.210536	-0.40315	-0.40315	0.210536	-0.40315
AP2A2-3	0.0391096	-0.0508219	-0.0508219	0.0391096	-0.0508219	-0.0508219	0.0391096	0.0391096	0.012643	-0.0508219	0.0391096	-0.0508219	0.0391096	-0.0508219	0.012643	0.0391096	-0.0508219	-0.0508219	-0.0508219	-0.0508219	0.0391096	0.0391096	0.012643	-0.0508219	-0.0508219	0.0391096	-0.0508219	-0.0508219	-0.0508219	0.012643	0.012643	0.0391096	0.0391096	0.0391096	-0.0508219	0.0391096	-0.0508219	0.012643	0.012643	-0.0508219	-0.0508219	-0.0508219	-0.0508219	-0.0508219	0.0391096	-0.0508219	-0.0508219	0.0391096	-0.0508219
AP2B1	0	-0.00121889	0	-0.00112489	0	-0.0014873	0	-0.00108908	0	-0.00021066	0	0	-0.00139213	0	-0.00138771	-0.00135302	-0.00134428	-0.00139238	0	-0.00111363	-0.00123461	-0.00110774	-0.00112446	0	-0.00137965	0	0	0	-0.000231606	-0.00113406	0	0	-0.00122602	-0.00120473	0	-0.00138779	-0.00111564	0	-0.00120166	-0.00022819	0	-0.0012004	-0.000210621	0	0	0	-0.00121436	-0.00131861	-0.00138175
AP2M1-2	0.000100237	-7.6352e-05	4.63283e-05	-7.04702e-05	5.84816e-05	-9.31414e-05	4.44162e-05	-6.82293e-05	5.87642e-05	-1.32088e-05	9.7304e-05	0.000100116	-8.71891e-05	2.50205e-05	-8.69127e-05	-8.47428e-05	-8.41961e-05	-8.72052e-05	6.33932e-05	-6.97659e-05	-7.73355e-05	-6.93974e-05	-7.04432e-05	4.91665e-05	-8.64082e-05	1.69629e-05	1.1308e-05	4.24237e-05	-1.45219e-05	-7.10443e-05	7.3832e-05	1.96533e-05	-7.67983e-05	-7.54662e-05	8.12955e-05	-8.69179e-05	-6.98918e-05	6.9864e-05	-7.5274e-05	-1.43078e-05	1.82572e-05	-7.51952e-05	-1.32063e-05	1.49447e-05	4.73743e-05	1.96193e-05	-7.60687e-05	-8.25904e-05	-8.65398e-05
AP2S1	0	-0.00121889	0	-0.00112489	0	-0.0014873	0	-0.00108908	0	-0.00021066	0	0	-0.00139213	0	-0.00138771	-0.00135302	-0.00134428	-0.00139238	0	-0.00111363	-0.00123461	-0.00110774	-0.00112446	0	-0.00137965	0	0	0	-0.000231606	-0.00113406	0	0	-0.00122602	-0.00120473	0	-0.00138779	-0.00111564	0	-0.00120166	-0.00022819	0	-0.0012004	-0.000210621	0	0	0	-0.00121436	-0.00131861	-0.00138175
ATP6V1H	-1.44649e-15	-1.44649e-15	0	0	0	-2.21795e-15	-1.44649e-15	-1.44649e-15	-6.75029e-16	0	0	-2.31439e-15	-2.31439e-15	-7.71462e-16	-1.44649e-15	0	0	-1.44649e-15	0	-1.44649e-15	-1.44649e-15	0	-2.31439e-15	0	-2.31439e-15	0	-1.44649e-15	-2.31439e-15	0	-1.44649e-15	-1.44649e-15	0	-7.71462e-16	-2.31439e-15	-6.75029e-16	0	0	0	-1.44649e-15	6.75029e-16	-1.44649e-15	0	0	-1.44649e-15	0	0	-2.31439e-15	-2.31439e-15	0
CD8B	0	-0.000104387	-0.000100592	0	0	-9.8587e-05	-0.000102269	0	-9.85718e-05	0	0	-9.68273e-05	-0.0001009	-0.000105328	-0.000101719	-0.000100196	0	-0.00010223	-9.51841e-05	-9.93178e-05	0	0	-0.000100561	0	0	0	-0.000108192	-9.87472e-05	0	-0.00010014	0	0	-9.78049e-05	0	-0.000100559	0	-9.9451e-05	0	0	0	0	-9.93096e-05	-9.81772e-05	-0.000100183	-0.000101901	0	-9.8919e-05	0	-0.000101897
EPN1	0.00124235	0.00156347	0.00123173	0.00142887	-5.84654e-05	0.00129938	6.69974e-05	0.0021915	5.3996e-05	0.000702679	0.00116423	0.00158647	4.70439e-05	0.00219388	0.00128363	-0.000234972	-0.00153711	4.32714e-05	0.00220341	0.00219418	4.92076e-05	0.00126655	-5.0433e-05	0.00128941	0.000372212	-0.000497089	0.000550775	0.000236216	0.00124522	0.00124669	0.00161719	0.000717386	0.00128165	0.000628174	-6.19154e-05	0.000545195	0.00221659	-0.000580419	0.000210315	0.000558908	0.00115225	0.00123844	0.00160327	0.000269382	0.000233163	0.000692042	-0.00100477	-4.19526e-05	-0.000997381
EPS15	-0.000152731	0.000255164	0.000360337	0.00130304	-0.00070341	0.000707723	0.000304909	0.000858573	-0.000351204	0.000452679	0.000139827	0.000273633	-0.000298507	0.000577144	0.000699434	0.00013952	-0.000990697	-1.74995e-05	0.00108131	0.000384623	-0.000522869	0.00117392	-0.000507049	0.000140145	-0.000130472	0.000811876	-0.000306552	-0.000394422	0.000164719	0.000148795	0.00116878	0.0010253	0.00014298	0.000424574	0.000337231	-0.000395257	0.00118949	-0.000259348	-0.0002683	-0.000258432	0.000233178	-1.80577e-05	0.000937672	-4.30362e-05	-0.000606071	0.000351756	-0.000746333	0.0003556	7.8917e-05
EPS15L1	0.00127103	0.0015817	0.00126019	0.0014512	-6.15133e-06	0.00132598	1.33049e-05	0.00219167	0.000117435	0.00074731	0.0011949	0.00160464	0.000110415	0.00219412	0.00131017	-0.00026776	-0.00153197	0.000106337	0.00220355	0.0021945	0.000112585	0.00129487	2.26693e-06	0.00131809	0.00042555	-0.000522316	0.000599659	0.000293515	0.00127385	0.0012755	0.00163516	0.000761669	0.00130834	0.000675245	-1.02296e-05	0.000594101	0.00221671	-0.000603669	0.000268972	0.000607628	0.00118294	0.00126729	0.00162142	0.000326532	0.000290617	0.000736548	-0.00101507	1.27571e-05	-0.00100793
HGS	0.00144327	0.00252524	0.00110962	0.00222823	-0.000741404	0.00149353	0.00127704	0.0022857	-0.00017365	-0.000142371	0.000547912	0.00221266	-0.000781206	0.00266443	0.0018669	0.000959784	-0.00147565	-0.00081129	0.00263391	0.00255173	-0.000689378	0.00189601	-0.00061294	0.00178935	-0.000343058	-0.000177467	-0.000116639	-0.000238555	0.00099483	0.00142265	0.00275131	0	0.0018905	0.000150164	-0.000666029	-0.000121475	0.00271817	-0.000424219	-0.000745902	0	0.00041931	0.00169258	0.00240692	-0.00011361	-0.000319824	0	-0.000842668	-0.000359467	-0.000539076
SH3KBP1	0.00128251	0.00155705	0.00126951	0.00142803	-4.35752e-05	0.00129879	6.2623e-05	0.00217371	7.07324e-05	0.00071858	0.00116512	0.0015745	7.13287e-05	0.00216903	0.00127462	-0.000266212	-0.0015484	6.68908e-05	0.00218958	0.00218515	7.58051e-05	0.00132696	-3.53788e-05	0.00133918	0.000385182	-0.000460359	0.000558447	0.000253642	0.00130835	0.00128339	0.00162558	0.000735743	0.00128015	0.00069245	-5.86755e-05	0.000555452	0.00219832	-0.00059986	0.000224814	0.000579555	0.00115573	0.00127655	0.00159988	0.000273398	0.000236958	0.000711565	-0.00098336	-1.87123e-05	-0.000971146
AP2B2	0	1.22966e-05	1.21406e-05	1.07347e-05	-1.29756e-05	0	7.82747e-06	0	1.16529e-05	0	0	0	5.25571e-06	1.40781e-05	9.69167e-06	-1.31785e-05	0	-6.79725e-06	0	5.29532e-06	1.50166e-05	0	0	0	5.04106e-06	0	-1.5691e-05	5.12001e-06	4.84589e-06	0	0	0	1.46607e-05	7.25923e-06	1.27257e-05	8.60797e-06	-6.85865e-06	0	1.43844e-05	-1.35322e-05	-1.32575e-05	5.10948e-06	0	1.21978e-05	0	-7.11313e-06	1.03894e-05	1.47724e-05	0
O60466	-7.11045e-05	0	-0.0034886	-0.000819656	-0.000717688	-0.00324802	-0.00189728	-0.00403781	-0.000309476	0.00209459	0.00427916	-0.00318802	-0.00206806	-0.00335568	-0.00400988	-0.000753889	0	-0.00165734	0.00385895	-0.00451337	-0.000267292	-0.000951023	-0.00335077	0.00305789	-0.00498403	0.00287872	-0.00138844	-0.00442683	0.00174846	0.000124586	0.00395535	0.00212417	-0.0032829	0.00227543	-0.00407595	-0.000507628	-0.00443208	-0.00325093	0.00297053	0.0026916	-0.00119726	-0.00462091	0	0	0	0.00147564	-0.000345978	-0.000614694	-0.000282861
SMAD2	1.80343e-05	0	0.000108298	6.52696e-05	0	6.68809e-05	9.82697e-05	0.000105823	5.01004e-05	0	0	8.82741e-05	0.000116229	8.98533e-05	0.000118232	0	0	9.32186e-05	0	0.000128884	5.58132e-05	4.2788e-05	8.52605e-05	0	0.000150175	0	6.13499e-05	0.000118688	0	2.31844e-05	0	0	9.45593e-05	0	0.000111743	0	0.000108638	6.31303e-05	0	0	-1.14366e-05	0.000132299	0	0	0	0	4.64546e-05	6.40509e-05	3.13675e-05
SMAD2-3-active	0.0843785	-0.0589542	-0.0590308	0	0.00325253	0.0805714	0.0537869	-0.0288782	-0.0378516	0.0334722	0.0198317	-0.0515311	-0.0716343	0.0653463	-0.0414414	0.0882478	0.0789643	-0.0589636	-0.0445831	-0.0629217	-0.00921348	0.0257137	-0.0535623	0.0106119	-0.0715932	0.013677	-0.0484695	-0.0543209	-0.0117818	0.088366	0.0837447	0.0321787	0	0.0744202	-0.0403427	-0.0461773	0.0682972	0.0127231	0.0782735	0.0804251	-0.0477039	0.0741908	0.00921306	-0.0625231	-0.0534136	0.00359905	0.0860287	-0.00241945	0.0197869
SMAD3	0	0.00106606	0.000683726	0	-0.00240196	0	-0.00261475	-0.000482172	0	0	0	0	-0.00448088	0	0.00034097	-0.00158327	0.000308054	-0.00412375	0	-0.0047047	0	0	-0.00104932	0	-0.0047844	0	-0.00329068	-0.0038652	-0.00259071	0	0	0	0	-0.00187739	0	-0.000734524	-0.00380785	-0.0010424	0	-0.00177412	-0.00244653	-0.0047835	0	0	0.000865046	-0.00358764	0	0	-0.000217045
STRAP	0.00777477	-0.00446938	-0.00440746	-0.000571372	-0.00197966	-0.00101255	0.00450467	-0.00158972	-0.00331685	0.00268209	0.00650057	-0.00363115	-0.00668276	0.000976551	-0.00660121	0.00451828	0.00344416	-0.00312816	0.00471497	-0.00653024	-0.00407041	0.0106882	-0.00276574	3.0026e-05	-0.00480096	0.00923509	0.00166435	-0.00323022	-0.00217021	0.00487371	-0.000635863	0.00318307	-0.0032135	-0.000559647	-0.00619432	-0.00343169	0.00258547	0.000744492	-0.000188375	0.00938373	0.00234625	-0.00266168	0.00251215	-0.00516684	-0.00163587	-0.000165591	-0.00415135	-0.000188255	-0.000690371
TGFBR3	0	0.000145055	0.000144885	0.000141485	0	0	0.000142332	0	0.000142525	0	0	0	0.000143867	0.000143472	0.000143063	0	0	0	0	0.000143575	0.000145758	0	0	0	0.000143438	0	0	0.000142965	0.000143508	0	0	0	0.000144712	0.000142995	0.000144138	0.00014268	0	0	0.000144168	0	0	0.000143037	0	0.000145086	0	0	0.000141933	0.000144286	0
ZFYVE9	0	1.01592e-05	1.01129e-05	0	-1.08691e-05	0	8.74724e-06	0	1.12619e-05	0	0	0	8.74228e-06	1.09058e-05	1.07257e-05	-1.16684e-05	-1.7103e-06	-3.02019e-06	0	9.13264e-06	1.06063e-05	0	0	0	8.7077e-06	0	-1.24952e-05	9.02557e-06	8.49413e-06	0	0	0	1.10077e-05	9.3245e-06	1.14677e-05	1.03659e-05	-3.41986e-06	0	1.09616e-05	-1.14812e-05	-1.17155e-05	8.88708e-06	0	1.04719e-05	0	-3.46774e-06	0	1.08678e-05	0
CD28	0.00273489	-0.00193081	-0.00190346	0.00264899	0	-0.00189124	-0.00229716	0	-0.00193529	0.00217877	0.00322286	-0.00131495	-0.00201225	-0.00174639	-0.00230271	-0.00188217	0	-0.0023349	-0.00131379	-0.00142336	0	0.00258606	-0.00181049	0	0	0	-0.00191717	-0.00133431	0	-0.00191692	0.00324846	0	-0.00140841	0	-0.00172109	0	-0.00215318	0	0	0	0.00221198	-0.00191869	-0.0017908	-0.00187028	-0.00229375	0.00218117	-0.00134071	0.00256008	-0.00187092
APAF1	0.0211483	-0.00673243	-0.00897148	0.0227346	-0.00892198	-0.00893491	-0.0078575	0.0117194	0.0209612	0.00282794	-0.00653734	0.00540642	-0.00929174	-0.00913401	-0.00900053	0.0100636	-0.00651794	0.00281041	0.0146183	0.0121414	-0.00907748	0.0125743	0.0158699	-0.00867711	0.0107158	0.00483333	0.00296218	-0.00901796	0.00608896	-0.0091748	0.00775874	0.00300213	-0.00738872	-0.00713665	0.00744494	-0.00902598	0.0155361	-0.0090072	-0.0061491	-0.00884915	-0.00763707	-0.00728701	-0.00898866	0.0205996	-0.00904631	0	0.0141934	-0.00756996	-0.00748778
CASP3	0.0775169	0.071878	-0.0626858	-0.0595047	0.0321669	-0.0623198	-0.0623717	0.0346485	-0.0591358	0	0.036651	0	-0.0628359	0.0298382	-0.061538	0.0304687	0	-0.0643463	0.0348419	-0.0606813	-0.0632694	-0.0592152	0.0342671	0.01733	-0.0614589	0	0.0305216	-0.0612604	0.0187451	-0.0610508	0.0310131	0.0166925	-0.0604536	0	0	0.022785	0.035088	0	0.0745113	0.0173429	0.0723005	-0.0625965	-0.0634229	0.0743872	0.0280085	-0.0644542	-0.0598793	0.0742994	-0.0619591
CASP6	0.0892526	0.0829443	-0.0388676	0.028574	0.0144026	0.0785629	-0.038553	0.0806264	0.0250085	-0.0384942	0.0819022	-0.0387118	-0.039038	0.0110755	0.0118166	0.025548	0.0183185	-0.0388542	0.0170143	-0.0383408	-0.0389127	0.0817909	0.0165336	0.0132853	-0.038552	0.0814115	0.0107267	-0.0387792	0.0772763	0.0101575	0.0120649	-0.0385005	0.0812675	-0.0373361	0.0769127	-0.0389834	-0.0383819	0.0126819	-0.0369362	-0.0380789	-0.0384273	-0.0380851	-0.0386855	0.0189737	0.010387	-0.0385938	-0.0381585	0.0162955	-0.0382059
APBB1IP	0.0040124	-0.00331609	-0.00387495	0.00402205	-0.00363746	0.00273221	-0.00387543	0.00549348	-0.00128388	0.00159841	0.00579604	-0.00305239	0.0031439	0.00344476	-0.00363224	-0.00151122	-0.00273246	-0.00408277	-0.00305574	-0.00363335	-0.00316705	0.00343646	-0.00363404	0.00442736	-0.00408245	0.00371458	-0.0030599	-0.000499692	0.00370849	0.00399833	0.0063633	-0.000155995	-0.00292178	0.00343832	0.00188298	0.00326347	-0.00384731	0.00230522	-0.00351043	0.00189651	0.00328173	0.00342695	0.00369428	-0.00350485	-0.00162996	0.00160822	-0.00182805	-0.00129518	0.003856
CSK	-0.00499174	-0.00520926	-0.00525876	-0.00487393	-0.00532948	-0.00519115	0.00355456	0.00516083	0.00496071	0.00418425	-0.0050321	0.00418763	0.00343234	0.00403269	0.00374243	0.00511614	-0.0053947	0.00340534	0.00422464	-0.00497726	-0.00519011	-0.00495215	0.00481499	0.00367225	0.00491621	0.00368837	0.00492098	-0.00510799	0.00379371	-0.00530879	0.00571898	0.0038713	-0.00496442	-0.0052668	0.00397616	-0.00531747	-0.00509971	-0.00538178	-0.00527793	0.00365026	0.0055382	0.00486791	0.00394843	0.00499197	-0.00528903	0.00410835	-0.00520426	-0.00500102	0.00334072
ITGA2B	0.00401232	-0.0033161	-0.00387495	0.00402196	-0.00363748	0.00273211	-0.00387542	0.00549351	-0.0012839	0.00159837	0.0057961	-0.00305241	0.00314399	0.00344469	-0.00363226	-0.00151124	-0.00273247	-0.00408276	-0.00305576	-0.00363338	-0.00316704	0.00343642	-0.00363404	0.00442722	-0.00408244	0.00371454	-0.00305991	-0.000499788	0.00370858	0.00399837	0.00636337	-0.00015603	-0.0029218	0.00343821	0.00188287	0.0032635	-0.00384733	0.00230511	-0.00351043	0.00189646	0.00328168	0.00342694	0.00369428	-0.00350487	-0.00162998	0.00160823	-0.00182807	-0.00129515	0.00385605
RAP1A	0.000213595	-9.1271e-05	-0.000328486	0.000246447	5.02694e-05	-5.7933e-05	-9.67891e-05	-7.43337e-05	0.00014613	0	0.000301977	-4.18466e-05	-0.000317125	-5.80786e-05	-0.000161223	0.000166664	-0.000116422	-0.000404475	0.000133494	-0.000104428	-0.000229226	0.000651358	-0.000236787	0.000391037	-0.000355898	0.000186914	6.95218e-05	-0.00015979	-0.000156032	-0.000133999	-7.09338e-05	0.00021173	-0.000139153	-0.000166157	-7.03214e-05	-0.000292342	-3.95723e-05	0.000482241	-7.05695e-05	0	-1.06299e-05	-0.000146563	0.00060842	-0.000147946	-0.000262777	-5.07176e-05	-4.50179e-05	0.000232248	0.000363526
TLN1	0.00165531	-0.00106038	-0.00167393	0.00166352	-0.001413	0.000709759	-0.00167776	0.00205076	-0.000243014	0.000454937	0.00240242	-0.00117466	0.00118384	0.00153372	-0.00140856	-0.000478089	-0.000827538	-0.00189907	-0.00117357	-0.00141069	-0.0012976	0.00152394	-0.00140732	0.0021296	-0.00190322	0.00131836	-0.00117991	-0.000199868	0.00130803	0.00164971	0.00305746	-0.000219607	-0.00103759	0.0010041	0.000790561	0.00133925	-0.00163325	0.0012603	-0.00166991	0.000799153	0.00134958	0.00151243	0.00182072	-0.00126478	-0.000608913	0.000460517	-0.000832383	-0.00024266	0.00200262
APC	0.0119515	0.00965469	0.00815139	0.0225357	0.0153463	0.019764	-0.0180639	0.0101139	-0.00412225	-0.0159045	0.0178262	0.00814586	-0.0182627	0.0158368	-0.0117429	0.0220649	-0.012962	-0.015087	0.0123703	-0.0130864	0.0166088	0.00795146	0.0144607	0.0206361	-0.021141	0.0109805	-0.0198215	0.0104792	-0.0152626	0.012696	0.0162558	0.0109861	0.0184707	0.00993592	0.0100713	0.0125091	0.015512	0.014532	0.0118812	0.0171494	0.0126486	0.0111076	0.018889	0.0150277	-0.0188106	-0.0162555	0.00986556	-0.0136883	0.0178677
APC-2	0.000676296	0.000544897	0.000459287	0.00128896	0.000871079	0.0011269	-0.00100631	0.000571141	-0.000232859	-0.000887928	0.00101443	0.000459181	-0.00101719	0.000899335	-0.000658314	0.00126154	-0.000725775	-0.000842974	0.000700318	-0.000732649	0.000943896	0.000448108	0.00082017	0.00117775	-0.00117413	0.000620931	-0.0011023	0.000591943	-0.000852634	0.000718651	0.000923631	0.000621091	0.00105183	0.000561109	0.000568878	0.00070793	0.000880549	0.000824271	0.000672281	0.000975401	0.000716017	0.000627832	0.00107613	0.0008528	-0.00104714	-0.000907207	0.000556986	-0.000765886	0.00101686
ARHGEF4	-1.17084e-09	0	0	-5.2431e-10	0	-9.58905e-10	0	0	-1.28714e-09	0	0	0	-1.11321e-09	0	0	0	0	-1.37354e-09	0	-1.30209e-09	-1.14594e-09	-1.06474e-09	0	0	0	0	0	0	0	0	0	0	0	0	0	0	-1.25709e-09	0	-1.24279e-09	0	0	0	0	0	0	0	0	-7.5927e-10	0
AXIN1	0	0	0	-4.73809e-05	-9.50565e-05	-8.66155e-05	-9.06848e-05	0	-5.11829e-05	0	0	0	-8.48941e-05	0	-4.4832e-05	4.70972e-06	-3.51792e-05	-4.01367e-05	0	0	-2.18171e-05	-4.58255e-05	-3.214e-05	0	-9.64145e-05	-2.45754e-05	-1.18212e-05	9.53523e-06	0	0	0	0	-6.27319e-05	-4.11399e-05	0	-5.08743e-05	0	0	-1.44306e-05	0	-1.24791e-05	0	0	0	-1.28668e-05	0	-5.29375e-05	-5.00403e-05	-7.27628e-05
AXIN2	0.0120822	0.00319833	-0.0136687	0.0035056	0.00408093	-0.00811146	0.000441763	-0.00121952	0.0103753	-0.000558723	0.0150509	-0.00911879	0.00132924	0.00955984	-0.00146105	-0.00919026	-0.0124645	0.00134361	0.00172086	0.00203271	-0.0117886	0.014861	-0.00832971	0.00408276	-0.0015422	0.00648827	0.00308783	0.00442845	0.014917	-0.00203131	0.0166946	0.000404563	0.0036213	-0.011012	-0.0112021	0.00359384	0.0028685	0.0148837	0.000178439	-0.00845172	-0.00804235	-0.0131815	0.00394423	0.00058178	-0.0132557	-4.45103e-05	-0.010011	-0.00895042	0.00431408
DLG1	0.000398797	0.00111525	0.00089176	0.00157633	-0.000821781	-0.000664335	-0.00192546	-0.00130081	0.000955699	-0.00133723	0.00176313	0.00156053	-0.00138275	-0.000238123	0.000568969	0.000583103	0.00105307	-0.00134278	-0.00101565	-0.000303731	0.00174719	0.00252116	0.00184197	0.00173673	-0.00229113	0.00494782	-0.00113064	-0.000262001	0.000279745	0	0.0041859	0.00174083	0.000817661	0.00127635	0.000696126	-0.000560934	0.000631367	0.00169252	-0.00121634	0.00327181	-0.000325801	-0.00166845	-0.000696522	0.00150888	-0.00150552	0.00173204	-0.000790204	0.00242493	-7.86099e-05
FZD5	-0.000666393	-7.45032e-05	-0.000753253	-0.000281519	0.000390303	0.00031656	-0.000873672	-0.000362938	-0.000577427	0	0.000133734	-0.000512288	-0.00015307	-0.000549631	-0.000692993	-0.000320467	-0.000370225	0	0	0.000184226	0.00056188	0.0011842	0.000342406	0.000522939	-0.000591538	0.00228906	-0.000267202	0.000629692	0.00161795	-0.00108111	0.00159956	0	8.52515e-05	0.000557714	0	0.000232478	-0.000385043	0.000208018	0.00052572	0.00185067	0.000404486	-0.000584242	0	-0.000254092	-0.000637765	0	0.000380861	0.000779086	0.000676787
LRP6	-0.00124839	9.72613e-05	-0.00154099	-0.000459143	0.000972165	0.00086341	-0.00169197	-0.000600432	-0.00114223	0	0.000529922	-0.000928541	-0.000233958	-0.00125384	-0.0013472	-0.000610324	-0.000768117	0	0.000617442	0.000494746	0.00122038	0.00267717	0.000900289	0.00104193	-0.00125009	0.0049284	-0.000419695	0.00155712	0.00316381	-0.00197093	0.0034811	0.00156321	0.000465564	0.00133081	0	0.000772014	-0.000609618	0.000445818	0.00114061	0.00372257	0.00105513	-0.00124925	0.00182546	-0.000570417	-0.00137196	0.00124415	0.000758965	0.0017732	0.0016178
SPATA13	-1.53092e-09	0	0	0	-7.59932e-09	0	0	-8.47505e-09	0	-4.08058e-09	-4.88967e-09	0	0	-7.98629e-09	0	-5.2151e-09	0	0	-1.26035e-08	0	0	0	-7.28488e-09	-5.10267e-09	0	0	-1.30796e-08	0	-9.0884e-09	0	-4.88909e-09	-3.99778e-09	0	0	0	-1.01636e-08	-5.85614e-09	0	-3.2544e-09	-8.41652e-09	-2.68001e-09	0	0	0	-1.23168e-08	0	0	0	0
WNT3A	-0.00117244	7.2889e-05	-0.00143365	-0.000434844	0.000884571	0.000780411	-0.0015911	-0.000570035	-0.00106881	0	0.00046694	-0.000873095	-0.000232128	-0.001148	-0.00126497	-0.000565999	-0.000718901	0	0.000585307	0.000440356	0.00112792	0.00245347	0.00081402	0.000976925	-0.00116662	0.00453465	-0.000409607	0.00141399	0.00294185	-0.00185767	0.00320279	0.00147347	0.000401803	0.00121361	0	0.000684299	-0.000582005	0.000416978	0.00105319	0.00345983	0.000953196	-0.0011526	0.00172908	-0.000520393	-0.00127696	0.00119276	0.000708795	0.00161773	0.00147479
APEX1	-0.315837	0.166963	0.165187	-0.325749	0	-0.334959	-0.371031	-0.34729	0.149089	-0.347378	0.213	0.18217	-0.377871	0.194065	0.145171	-0.329714	0.164739	-0.378955	0.188065	-0.36367	0.195441	-0.291283	-0.354013	0.213774	0.148194	0	0	0.164467	0.178471	0	-0.336464	0	0	0.21279	0.173343	-0.350964	-0.33293	0.203131	0	0.203473	0	0.164688	0.206381	-0.34199	-0.380516	0.184155	-0.29754	-0.335796	0.180118
EPAS1	0	0.0293627	0.0291046	0	0	0	-0.0652086	0	-0.0487334	-0.0634661	0	0	-0.064982	0	-0.0579593	0	-0.0474874	-0.0719607	0	-0.0726189	0	0	0.0134929	0	-0.0497903	0	-0.0616329	0.0284829	-0.0468846	0.0247248	0.0146792	0	0	0	0	0.0145775	0.0150575	0	0	0	0.0247109	0.0288884	0	0.0148157	-0.0725129	-0.0467071	0	-0.0638472	0
FEN1	0	-0.00045627	-0.000514129	0	-0.000122443	0	-0.000244628	-2.30255e-05	-0.00102914	-2.23992e-05	0	0	-0.000306733	0	-0.00115189	0	-0.000528871	-0.000316407	0	-0.000176621	0	0	-8.69143e-05	0	-0.00105727	0	-0.000511059	-0.0005375	-7.63739e-05	-0.000337973	0	0	-4.96548e-05	0	-0.000246577	-5.7832e-05	0	0	0	0	-2.95048e-05	-0.00053033	0	0	-0.000330419	0	0	0	-2.10151e-05
LIG1	0	-0.00045627	-0.000514129	0	-0.000122443	0	-0.000244628	-2.30255e-05	-0.00102914	-2.23992e-05	0	0	-0.000306733	0	-0.00115189	0	-0.000528871	-0.000316407	0	-0.000176621	0	0	-8.69143e-05	0	-0.00105727	0	-0.000511059	-0.0005375	-7.63739e-05	-0.000337973	0	0	-4.96548e-05	0	-0.000246577	-5.7832e-05	0	0	0	0	-2.95048e-05	-0.00053033	0	0	-0.000330419	0	0	0	-2.10151e-05
POLD1	0.000161251	-0.000157603	-0.000177495	0.000105191	-4.23102e-05	5.41287e-05	-8.45687e-05	-7.91233e-06	-0.000355019	-7.77831e-06	0.000620172	2.68523e-05	-0.00010605	0.000250885	-0.000397425	8.29815e-05	-0.000182621	-0.000109297	0.000137095	-6.10206e-05	0.000277245	0.000305406	-2.99488e-05	0.000635574	-0.00036478	0.000574085	-0.000176642	-0.000185608	-2.61166e-05	-0.000116985	4.64931e-05	0.000575221	-1.72948e-05	0.000616008	-8.48555e-05	-1.99663e-05	6.54346e-05	0.000425785	0.00039498	0.000432463	-1.02993e-05	-0.000183111	0.000489227	1.60037e-05	-0.000114142	6.34153e-05	0.000268075	5.01029e-05	-7.41942e-06
POLD2	0.000161211	-0.000157593	-0.0001775	0.000105145	-4.23089e-05	5.41296e-05	-8.45553e-05	-7.92085e-06	-0.000355035	-7.77142e-06	0.000620161	2.67995e-05	-0.000106032	0.000250892	-0.000397417	8.29691e-05	-0.000182618	-0.000109296	0.00013709	-6.10217e-05	0.00027725	0.000305411	-2.99651e-05	0.000635562	-0.000364782	0.000574089	-0.000176646	-0.000185604	-2.61705e-05	-0.000116948	4.64023e-05	0.000575226	-1.72642e-05	0.000616005	-8.49159e-05	-1.99696e-05	6.5423e-05	0.000425792	0.000394972	0.000432468	-1.0276e-05	-0.000183111	0.000489251	1.59981e-05	-0.000114139	6.34191e-05	0.000268041	5.01208e-05	-7.38845e-06
POLD3	0.000161478	-0.000157655	-0.000177469	0.000105453	-4.23182e-05	5.41233e-05	-8.46419e-05	-7.86497e-06	-0.000354955	-7.81682e-06	0.000620217	2.71575e-05	-0.000106152	0.000250844	-0.000397472	8.30511e-05	-0.000182635	-0.000109303	0.000137115	-6.10158e-05	0.000277218	0.000305374	-2.98836e-05	0.000635624	-0.000364769	0.000574065	-0.000176625	-0.000185634	-2.58164e-05	-0.00011719	4.7015e-05	0.000575188	-1.74669e-05	0.000616022	-8.45128e-05	-1.99479e-05	6.5501e-05	0.000425755	0.000395031	0.000432434	-1.04295e-05	-0.000183111	0.00048909	1.60375e-05	-0.000114158	6.3399e-05	0.000268268	5.00004e-05	-7.59455e-06
POLD4	0.000161253	-0.000157603	-0.000177495	0.000105192	-4.23103e-05	5.41286e-05	-8.4569e-05	-7.91212e-06	-0.000355018	-7.77862e-06	0.000620172	2.68537e-05	-0.000106051	0.000250885	-0.000397426	8.29816e-05	-0.000182621	-0.000109297	0.000137095	-6.10209e-05	0.000277245	0.000305406	-2.99483e-05	0.000635575	-0.00036478	0.000574085	-0.000176642	-0.000185608	-2.61152e-05	-0.000116986	4.64967e-05	0.00057522	-1.72959e-05	0.000616008	-8.48534e-05	-1.99663e-05	6.54351e-05	0.000425785	0.000394981	0.000432462	-1.03e-05	-0.000183111	0.000489227	1.60042e-05	-0.000114142	6.3415e-05	0.000268077	5.01023e-05	-7.42044e-06
APH1A	0	0	-1.15741e-06	0	-7.09216e-07	0	-3.11205e-06	-2.07632e-06	0	-4.77829e-07	0	0	-1.91738e-06	-1.66059e-06	0	0	0	-1.58269e-06	-2.27775e-07	-1.62628e-06	0	0	0	0	-2.16177e-06	0	-1.61488e-06	-2.11366e-06	6.00849e-08	0	0	0	0	0	0	-2.05547e-06	0	0	0	0	-1.52008e-06	-2.22361e-06	-6.69459e-07	0	-3.12032e-06	0	-1.2502e-06	0	-1.78171e-06
APH1A-2	8.30354e-07	1.45682e-07	-2.35024e-07	2.21028e-06	-1.34078e-07	1.56173e-07	-5.92569e-07	-3.95477e-07	1.69151e-06	-8.53082e-08	3.63841e-07	2.51366e-07	-3.66054e-07	-3.25336e-07	2.34792e-07	2.36632e-06	3.34831e-07	-3.00191e-07	-3.34803e-08	-3.11484e-07	1.67665e-07	4.14906e-07	3.07115e-07	4.50094e-07	-4.09679e-07	1.26333e-06	-3.02892e-07	-4.05099e-07	3.42192e-10	3.97331e-08	5.66526e-07	2.77002e-07	3.14939e-07	4.58154e-07	1.90585e-07	-3.91109e-07	-9.04434e-09	1.71637e-07	2.74785e-07	7.90878e-07	-2.90363e-07	-4.22166e-07	-1.26217e-07	4.16645e-07	-5.98517e-07	3.85265e-07	-2.3661e-07	4.43075e-07	-3.41311e-07
APH1B	0	0	0	0	-1.58602e-06	-1.3821e-06	-7.22074e-06	-3.85202e-06	0	-3.81736e-06	0	0	-4.77312e-06	0	0	0	0	-3.74487e-06	-4.78839e-06	-2.90713e-06	0	0	0	0	-5.41834e-06	0	-5.7652e-06	-4.41062e-06	-2.13454e-06	0	0	0	0	0	0	-4.74559e-06	0	0	7.20441e-07	0	-2.89724e-06	-3.88032e-06	-1.50311e-06	0	-5.15809e-06	0	-4.65145e-06	0	-4.55411e-06
BTRC	0	-0.000557436	0	0.000228788	0.000519835	0	0.000577465	-0.000544577	0	0.00043321	-0.000507209	0	0.000605493	-1.58272e-05	0.000203825	0.000189987	0	0.000628662	0	-0.000289007	0.000176233	0	-8.7667e-05	0	0.000589543	0.00071744	-0.000284628	0	-4.51726e-05	-0.000268382	0	0.00043675	0.000516554	0.000168852	-6.29023e-05	-9.02641e-05	-0.000330831	0	-2.1786e-05	-0.000252568	-2.95523e-05	0	0	0	-3.32003e-05	0	0.000214915	0.000225978	0.000520487
CNTN1	0	0	0	0	1.06857e-07	4.45916e-08	4.52378e-07	2.60738e-07	0	2.06826e-07	0	0	3.04091e-07	2.48813e-08	0	0	0	2.43591e-07	2.33309e-07	1.92369e-07	0	0	0	0	3.5398e-07	0	3.26672e-07	2.67439e-07	9.79529e-08	0	0	0	0	0	0	2.88762e-07	0	0	0	0	1.85866e-07	2.63294e-07	9.94919e-08	0	3.53573e-07	0	2.64059e-07	0	2.58645e-07
CNTN6	0	0	0	0	1.06857e-07	4.45916e-08	4.52378e-07	2.60738e-07	0	2.06826e-07	0	0	3.04091e-07	2.48813e-08	0	0	0	2.43591e-07	2.33309e-07	1.92369e-07	0	0	0	0	3.5398e-07	0	3.26672e-07	2.67439e-07	9.79529e-08	0	0	0	0	0	0	2.88762e-07	0	0	0	0	1.85866e-07	2.63294e-07	9.94919e-08	0	3.53573e-07	0	2.64059e-07	0	2.58645e-07
DLL4	0	0	0	0	1.06857e-07	4.45916e-08	4.52378e-07	2.60738e-07	0	2.06826e-07	0	0	3.04091e-07	2.48813e-08	0	0	0	2.43591e-07	2.33309e-07	1.92369e-07	0	0	0	0	3.5398e-07	0	3.26672e-07	2.67439e-07	9.79529e-08	0	0	0	0	0	0	2.88762e-07	0	0	0	0	1.85866e-07	2.63294e-07	9.94919e-08	0	3.53573e-07	0	2.64059e-07	0	2.58645e-07
DNER	0	0	0	0	1.06857e-07	4.45916e-08	4.52378e-07	2.60738e-07	0	2.06826e-07	0	0	3.04091e-07	2.48813e-08	0	0	0	2.43591e-07	2.33309e-07	1.92369e-07	0	0	0	0	3.5398e-07	0	3.26672e-07	2.67439e-07	9.79529e-08	0	0	0	0	0	0	2.88762e-07	0	0	0	0	1.85866e-07	2.63294e-07	9.94919e-08	0	3.53573e-07	0	2.64059e-07	0	2.58645e-07
FBXW11	0	0	0	0	2.72435e-07	-2.07925e-07	3.37044e-07	9.78876e-08	0	2.20088e-08	0	0	1.41281e-07	-1.38406e-07	0	0	0	8.23737e-08	1.17859e-07	5.06253e-08	0	0	0	0	1.91543e-07	0	1.64634e-07	4.69277e-07	3.01489e-07	0	0	0	0	0	0	1.73869e-07	0	0	0	0	3.65749e-07	4.28593e-07	2.65896e-07	0	2.11564e-07	0	1.49047e-07	0	7.36985e-08
NCSTN	0	0	0	0	-3.96345e-07	3.10932e-07	-3.81528e-06	-1.82823e-06	0	-1.27841e-06	0	0	-2.67224e-06	-9.31968e-07	0	0	0	-1.52454e-06	-1.15853e-06	-1.3244e-06	0	0	0	0	-2.86383e-06	0	-2.33456e-06	-1.91789e-06	-1.2729e-07	0	0	0	0	0	0	-2.00629e-06	0	0	0	0	-1.17583e-06	-1.75501e-06	-2.4317e-07	0	-3.29508e-06	0	-2.23412e-06	0	-1.86207e-06
PSEN1	0	0	0	0	-2.32282e-06	-3.83641e-07	-6.26063e-06	-4.32334e-06	0	-3.48689e-06	0	0	-4.42923e-06	0	0	0	0	-4.66442e-06	-3.53376e-06	-3.38622e-06	0	0	0	0	-5.3988e-06	0	-4.31979e-06	-4.44902e-06	-2.6228e-06	0	0	0	0	0	0	-4.37737e-06	0	0	-8.25922e-07	0	-3.23274e-06	-3.92954e-06	-2.29668e-06	0	-4.02676e-06	0	-3.73854e-06	0	-4.55808e-06
PSENEN	0	0	0	0	-1.80201e-07	4.1072e-07	-3.55877e-06	-1.54644e-06	0	-1.18188e-06	0	0	-2.54617e-06	-9.0694e-07	0	0	0	-1.30077e-06	-9.93508e-07	-1.03297e-06	0	0	0	0	-2.56927e-06	0	-2.11129e-06	-1.55122e-06	3.71107e-08	-2.16396e-07	0	0	0	0	0	-1.65933e-06	0	0	0	0	-9.22899e-07	-1.32123e-06	4.06361e-08	0	-3.16958e-06	0	-2.12803e-06	0	-1.6562e-06
APOA2	0.000109284	-5.13232e-05	-0.000101015	7.44445e-05	-0.000105858	-2.41469e-05	-8.27328e-06	0.000111021	9.33402e-05	-3.58383e-05	9.95468e-05	-6.77078e-05	4.35711e-05	-0.00010282	-5.20362e-06	-1.42729e-06	-9.35073e-05	-7.53065e-06	-0.0001236	-3.51041e-05	-1.40406e-05	7.95992e-05	8.05776e-05	-7.79356e-05	-3.7965e-05	5.01882e-05	6.13993e-05	-5.28127e-07	-4.64291e-05	6.89834e-05	0.000147479	3.83027e-05	3.096e-05	-6.09876e-05	-9.90416e-05	4.81498e-05	-1.76155e-05	-8.04616e-05	-4.59801e-05	-0.000103536	-0.000124327	-8.14527e-05	1.8818e-05	-5.52076e-05	4.74413e-05	-8.25192e-06	-5.79749e-05	-1.92331e-05	-9.45703e-05
APOA4	0.000109284	-5.13232e-05	-0.000101015	7.44445e-05	-0.000105858	-2.41469e-05	-8.27328e-06	0.000111021	9.33402e-05	-3.58383e-05	9.95468e-05	-6.77078e-05	4.35711e-05	-0.00010282	-5.20362e-06	-1.42729e-06	-9.35073e-05	-7.53065e-06	-0.0001236	-3.51041e-05	-1.40406e-05	7.95992e-05	8.05776e-05	-7.79356e-05	-3.7965e-05	5.01882e-05	6.13993e-05	-5.28127e-07	-4.64291e-05	6.89834e-05	0.000147479	3.83027e-05	3.096e-05	-6.09876e-05	-9.90416e-05	4.81498e-05	-1.76155e-05	-8.04616e-05	-4.59801e-05	-0.000103536	-0.000124327	-8.14527e-05	1.8818e-05	-5.52076e-05	4.74413e-05	-8.25192e-06	-5.79749e-05	-1.92331e-05	-9.45703e-05
APOB	-0.0037292	0.012856	-0.00280694	0.0137862	-0.000318207	0.017363	-0.0144567	0.0129145	0	-0.0141852	0.0169174	0.00367104	0	0.0167373	-0.0124594	-0.00270881	-0.0134699	0	-0.00260971	-0.0053958	0.0170192	-0.00372157	0.0149307	0.01718	0	0.00331982	0	0.013701	0	-0.000312415	0.0168799	-0.00269411	0.0166937	-0.00403207	0.00365645	-0.000451126	0.0166801	0.014799	-0.00364464	0.000616564	0.00657509	-0.0023488	0.00210617	0.0148078	-0.00785241	-0.014125	-0.00268173	-0.00548422	0.00180884
APOC2	-4.52154e-12	-7.23265e-12	-1.08367e-11	-2.78642e-12	-1.09565e-11	-5.50371e-12	0	0	0	0	-2.45498e-12	0	0	0	0	0	-1.29845e-11	0	0	-1.08172e-11	-5.94489e-12	-6.19696e-12	0	0	0	0	0	-5.48259e-12	0	-5.21788e-12	0	0	-4.34304e-12	-1.00042e-11	0	-5.49628e-12	-5.84103e-12	-8.28521e-12	-9.43141e-12	0	0	0	0	0	-8.62427e-12	0	-9.42987e-12	-9.53604e-12	0
APOC3	-5.25558e-13	0	-1.56289e-12	0	-1.20059e-13	0	-3.27515e-12	0	0	-2.94168e-12	0	0	-6.22859e-13	0	-2.42712e-12	2.16588e-13	-4.03118e-12	7.74355e-14	-3.05692e-13	-1.27947e-12	0	4.26136e-13	0	0	-1.3274e-12	0	3.25943e-13	0	-1.96231e-12	0	0	0	0	-1.9192e-12	0	0	0	0	-1.70175e-12	0	0	-2.82934e-13	0	0	-1.86781e-12	-3.1925e-12	-1.00329e-12	-2.22461e-12	0
APOE	0	-7.62681e-06	-1.93286e-05	0	-2.64313e-05	-7.18878e-06	-3.45032e-06	0	0	-9.94219e-06	0	-1.14853e-05	0	-1.97537e-05	-4.91429e-06	-4.02489e-06	-1.75607e-05	-3.27542e-06	-3.0609e-05	-1.19563e-05	-6.99556e-06	0	0	-1.9856e-05	-4.48096e-06	0	0	0	-6.47427e-06	0	0	0	0	-9.90274e-06	-1.88639e-05	0	-7.8375e-06	-2.04508e-05	-6.36852e-06	-2.58845e-05	-3.07802e-05	-2.06842e-05	0	-1.45037e-05	0	-3.44529e-06	-9.19326e-06	-6.94924e-08	-2.37732e-05
CETP	0	0	0	-9.64327e-17	0	-9.64327e-17	0	0	0	0	0	0	0	0	0	0	0	0	0	0	0	0	0	0	0	0	-9.64327e-17	0	0	0	0	0	0	0	0	0	0	0	-9.64327e-17	0	0	0	0	0	9.64327e-17	0	0	0	0
LCAT	0	0	0	0	0	0	0	0	9.64327e-17	0	0	0	0	0	0	0	0	0	0	0	0	0	0	0	0	0	0	0	0	0	0	0	0	0	0	0	0	0	0	-9.64327e-17	0	0	0	0	0	0	0	0	0
SCARB1-2	-1.92865e-16	-1.92865e-16	-1.92865e-16	-1.92865e-16	-1.92865e-16	-1.92865e-16	-1.92865e-16	-1.92865e-16	-1.92865e-16	-1.92865e-16	-1.92865e-16	-1.92865e-16	-1.92865e-16	-1.92865e-16	-1.92865e-16	-1.92865e-16	-1.92865e-16	-1.92865e-16	-1.92865e-16	-1.92865e-16	-1.92865e-16	-1.92865e-16	-1.92865e-16	-1.92865e-16	-1.92865e-16	-1.92865e-16	-1.92865e-16	-1.92865e-16	-1.92865e-16	-1.92865e-16	-1.92865e-16	-1.92865e-16	0	-1.92865e-16	-1.92865e-16	-1.92865e-16	-1.92865e-16	-1.92865e-16	-1.92865e-16	-1.92865e-16	-1.92865e-16	-1.92865e-16	-1.92865e-16	-1.92865e-16	0	-1.92865e-16	-1.92865e-16	-1.92865e-16	-1.92865e-16
APOA5	-4.97689e-13	0	-1.57504e-12	0	-1.37995e-13	0	-3.27601e-12	0	0	-2.94544e-12	0	0	-6.10419e-13	0	-2.42943e-12	2.21699e-13	-4.04111e-12	7.71462e-14	-3.26232e-13	-1.28767e-12	0	4.42626e-13	0	0	-1.33048e-12	0	3.35297e-13	0	-1.96559e-12	0	0	0	0	-1.92152e-12	0	0	0	0	-1.70512e-12	0	0	-2.95181e-13	0	0	-1.85652e-12	-3.19135e-12	-1.00917e-12	-2.2194e-12	0
LDLR	0	0	-1.33463e-13	0	0	0	-9.56034e-13	0	0	-9.99043e-13	0	0	-1.5545e-13	0	-7.92291e-13	0	-1.06288e-12	-2.20252e-13	-2.24688e-13	-5.5661e-13	0	0	0	0	-4.24497e-13	0	-2.04052e-13	0	-3.75316e-13	0	0	0	0	-1.98459e-13	0	0	0	0	-1.2787e-13	0	0	-5.61239e-14	0	0	-5.75896e-13	-9.3289e-13	-7.71462e-14	-5.24016e-13	0
LPA	0	0	0	0	0	0	0	0	0	0	0	0	0	0	0	0	0	0	0	0	0	0	0	0	0	0	0	0	0	0	0	0	0	0	0	0	0	0	0	0	0	0	0	0	0	0	0	0	0
OLR1	0	0	0	0	0	0	0	0	0	0	0	0	0	0	0	0	0	0	0	0	0	0	0	0	0	0	0	0	0	0	0	0	-9.64327e-17	0	0	-9.64327e-17	0	0	0	0	0	0	0	9.64327e-17	0	0	0	0	0
APOBEC3G	0	0	0	0	0	0	0	0	0	0	0	0	0	0	0	0	0	0	0	0	0	0	0	0	0	0	0	0	0	0	0	0	0	0	0	0	0	0	0	0	0	0	0	0	0	0	0	0	0
APOBEC3G-3	0	0	0	0	0	0	0	0	0	0	0	0	0	0	0	0	0	0	0	0	0	0	0	0	0	0	0	0	0	0	0	0	0	0	0	0	0	0	0	0	0	0	0	0	0	0	0	0	0
PERP	0.0108214	0.00158783	-0.00368211	0.0291836	0.00176045	0.00591428	-0.00536952	-0.000446286	0.0196251	-0.00101062	-0.0044256	-0.00154487	-0.00982791	-0.00293628	-0.00430249	0.0339961	0.00388796	-0.00305356	0.00545936	-0.00509773	-0.00512298	0.00228986	0.00365059	0.00682164	-0.005003	0.00987836	-0.000431713	0.00428442	-0.000522373	-0.00472992	0.00395293	-0.00103473	0.000967362	0.0035727	0.00207002	-0.00404614	-0.00301889	0.00869202	0.0163002	0.00468137	-0.00430827	0.0119887	0.00138595	0.00863339	-0.00119318	-0.00105702	-0.000243988	-0.00519276	-0.00184292
APP	0.135908	-0.392936	0	-0.410389	0.135747	0.155201	-0.0147077	-0.392935	-0.410394	0.154979	0.135897	0.154981	0	-0.0146084	0	-0.393056	0	-0.536072	0	-0.393137	0	-0.0144017	-0.393064	-0.393068	0	0.155202	0	-0.410478	-0.392946	0.135743	-0.39307	-0.0147109	0	-0.536069	-0.392942	-0.393137	-0.0147106	0	-0.393134	0	-0.393138	-0.536071	0.15498	0.155061	0.155053	-0.014709	-0.410479	0	-0.0147085
GPC1	3.42308e-06	7.61618e-06	8.9445e-06	9.97386e-06	-3.13474e-06	-6.24193e-06	-9.75229e-06	-5.36623e-06	6.11971e-06	-8.12224e-06	5.60975e-06	9.74861e-06	-8.06691e-06	2.77734e-06	4.13541e-06	3.71296e-06	5.93497e-06	-5.8124e-06	-8.50971e-06	-3.05494e-06	8.20209e-06	7.17146e-06	8.29075e-06	7.0085e-06	-1.05165e-05	1.51072e-05	-9.35114e-06	-4.1246e-06	-2.90004e-06	3.02301e-06	1.19363e-05	7.50789e-06	6.07463e-06	6.15608e-06	6.10394e-06	-5.48155e-06	4.56669e-06	7.55429e-06	-6.45941e-06	1.03289e-05	-2.52816e-06	-6.55878e-06	-2.6431e-06	9.65919e-06	-7.50364e-06	4.94054e-06	-6.40305e-06	7.6065e-06	-2.90423e-06
APPBP2	-2.51997e-09	-4.31245e-10	-2.59555e-10	0	-7.04795e-10	0	-2.14325e-09	-1.37885e-09	-1.98957e-10	0	0	-3.70247e-10	0	0	-1.68171e-10	0	-4.18752e-10	-4.83276e-11	0	-8.56339e-10	-2.42681e-10	0	-8.74199e-11	0	-5.41702e-10	0	-1.56648e-10	-6.47305e-11	0	0	0	0	-1.06051e-09	-1.17275e-09	-1.74907e-09	0	0	0	-1.28938e-09	0	-9.01092e-10	0	0	0	-1.51265e-10	0	-1.12362e-09	-4.37768e-10	0
[truncated: 3,320 more rows]
[truncated: 120 more columns]
